# Supplementary material for: Maternal high fat diet induces circadian clock-independent endocrine alterations impacting the metabolism of the offspring
Source: iScience. 2024 Jun 21;27(7):110343. doi: 10.1016/j.isci.2024.110343 (PMC11263959; doi:10.1016/j.isci.2024.110343)
Supplement: Table S1. Differential rhythmicity analysis results of ASVs, related to Figure 3 [file mmc2.xlsx]

## Sheet: Legend
Table S1_1	Sample name of male offspring at 4 and 16 weeks. Maternal control diet (AIN-93G, 15.8% of the calories as fat, Ctr), maternal high-fat diet (D12492, 60% of the calories as fat, HF), Zeitgeber time (ZT).
Table S1_2	Results of the rhythmicity analysis using dryR for ASV by 16S sequencing of 4-week-old offspring. Column description: log10 relative abundance (TSS) of Ctr and HFD at indicated ZT, mean_Ctr (mean in Ctr mice), amp_Ctr (amplitude in Ctr mice), phase_Ctr (phase in Ctr mice), mean_HFD (mean in HFD mice), amp_HFD (amplitude in HFD mice), phase_HFD (phase in HFD mice), chosen_model (selected model), c…
Table S1_3	Results of the rhythmicity analysis using dryR for ASV by 16S sequencing of 16-week-old offspring. Column description: log10 relative abundance (TSS) of Ctr and HFD at indicated ZT, mean_Ctr (mean in Ctr mice), amp_Ctr (amplitude in Ctr mice), phase_Ctr (phase in Ctr mice), mean_HFD (mean in HFD mice), amp_HFD (amplitude in HFD mice), phase_HFD (phase in HFD mice), chosen_model (selected model), …

## Sheet: S1_1
4-week-old offspring							16-week-old offspring
sample_name	treatment	time	stage	group			sample_name	treatment	time	stage	group
OC1.1	Ctr	ZT1	4w	Ctr_4w			A16C1.1	Ctr	ZT1	16w	Ctr_16w
OC1.2	Ctr	ZT1	4w	Ctr_4w			A16C1.2	Ctr	ZT1	16w	Ctr_16w
OC1.3	Ctr	ZT1	4w	Ctr_4w			A16C1.3	Ctr	ZT1	16w	Ctr_16w
OC1.4	Ctr	ZT1	4w	Ctr_4w			A16C1.4	Ctr	ZT1	16w	Ctr_16w
OC2.1	Ctr	ZT5	4w	Ctr_4w			A16C2.1	Ctr	ZT5	16w	Ctr_16w
OC2.2	Ctr	ZT5	4w	Ctr_4w			A16C2.2	Ctr	ZT5	16w	Ctr_16w
OC2.3	Ctr	ZT5	4w	Ctr_4w			A16C2.3	Ctr	ZT5	16w	Ctr_16w
OC2.4	Ctr	ZT5	4w	Ctr_4w			A16C2.4	Ctr	ZT5	16w	Ctr_16w
OC3.1	Ctr	ZT9	4w	Ctr_4w			A16C3.1	Ctr	ZT9	16w	Ctr_16w
OC3.2	Ctr	ZT9	4w	Ctr_4w			A16C3.2	Ctr	ZT9	16w	Ctr_16w
OC3.3	Ctr	ZT9	4w	Ctr_4w			A16C3.3	Ctr	ZT9	16w	Ctr_16w
OC3.4	Ctr	ZT9	4w	Ctr_4w			A16C3.4	Ctr	ZT9	16w	Ctr_16w
OC4.1	Ctr	ZT13	4w	Ctr_4w			A16C4.1	Ctr	ZT13	16w	Ctr_16w
OC4.2	Ctr	ZT13	4w	Ctr_4w			A16C4.2	Ctr	ZT13	16w	Ctr_16w
OC4.3	Ctr	ZT13	4w	Ctr_4w			A16C4.3	Ctr	ZT13	16w	Ctr_16w
OC4.4	Ctr	ZT13	4w	Ctr_4w			A16C4.4	Ctr	ZT13	16w	Ctr_16w
OC5.1	Ctr	ZT17	4w	Ctr_4w			A16C5.1	Ctr	ZT17	16w	Ctr_16w
OC5.2	Ctr	ZT17	4w	Ctr_4w			A16C5.2	Ctr	ZT17	16w	Ctr_16w
OC5.3	Ctr	ZT17	4w	Ctr_4w			A16C5.3	Ctr	ZT17	16w	Ctr_16w
OC5.4	Ctr	ZT17	4w	Ctr_4w			A16C5.4	Ctr	ZT17	16w	Ctr_16w
OC6.1	Ctr	ZT21	4w	Ctr_4w			A16C6.1	Ctr	ZT21	16w	Ctr_16w
OC6.2	Ctr	ZT21	4w	Ctr_4w			A16C6.2	Ctr	ZT21	16w	Ctr_16w
OC6.3	Ctr	ZT21	4w	Ctr_4w			A16C6.3	Ctr	ZT21	16w	Ctr_16w
OC6.4	Ctr	ZT21	4w	Ctr_4w			A16C6.4	Ctr	ZT21	16w	Ctr_16w
OH1.1	HFD	ZT1	4w	HFD_4w			A16H1.1	HFD	ZT1	16w	HFD_16w
OH1.2	HFD	ZT1	4w	HFD_4w			A16H1.2	HFD	ZT1	16w	HFD_16w
OH1.3	HFD	ZT1	4w	HFD_4w			A16H1.3	HFD	ZT1	16w	HFD_16w
OH1.4	HFD	ZT1	4w	HFD_4w			A16H1.4	HFD	ZT1	16w	HFD_16w
OH2.1	HFD	ZT5	4w	HFD_4w			A16H2.1	HFD	ZT5	16w	HFD_16w
OH2.2	HFD	ZT5	4w	HFD_4w			A16H2.2	HFD	ZT5	16w	HFD_16w
OH2.3	HFD	ZT5	4w	HFD_4w			A16H2.3	HFD	ZT5	16w	HFD_16w
OH2.4	HFD	ZT5	4w	HFD_4w			A16H2.4	HFD	ZT5	16w	HFD_16w
OH3.1	HFD	ZT9	4w	HFD_4w			A16H3.1	HFD	ZT9	16w	HFD_16w
OH3.2	HFD	ZT9	4w	HFD_4w			A16H3.2	HFD	ZT9	16w	HFD_16w
OH3.3	HFD	ZT9	4w	HFD_4w			A16H3.3	HFD	ZT9	16w	HFD_16w
OH3.4	HFD	ZT9	4w	HFD_4w			A16H3.4	HFD	ZT9	16w	HFD_16w
OH4.1	HFD	ZT13	4w	HFD_4w			A16H4.1	HFD	ZT13	16w	HFD_16w
OH4.2	HFD	ZT13	4w	HFD_4w			A16H4.2	HFD	ZT13	16w	HFD_16w
OH4.3	HFD	ZT13	4w	HFD_4w			A16H4.3	HFD	ZT13	16w	HFD_16w
OH4.4	HFD	ZT13	4w	HFD_4w			A16H4.4	HFD	ZT13	16w	HFD_16w
OH5.1	HFD	ZT17	4w	HFD_4w			A16H5.1	HFD	ZT17	16w	HFD_16w
OH5.2	HFD	ZT17	4w	HFD_4w			A16H5.2	HFD	ZT17	16w	HFD_16w
OH5.3	HFD	ZT17	4w	HFD_4w			A16H5.3	HFD	ZT17	16w	HFD_16w
OH5.4	HFD	ZT17	4w	HFD_4w			A16H5.4	HFD	ZT17	16w	HFD_16w
OH6.1	HFD	ZT21	4w	HFD_4w			A16H6.1	HFD	ZT21	16w	HFD_16w
OH6.2	HFD	ZT21	4w	HFD_4w			A16H6.2	HFD	ZT21	16w	HFD_16w
OH6.3	HFD	ZT21	4w	HFD_4w			A16H6.3	HFD	ZT21	16w	HFD_16w
OH6.4	HFD	ZT21	4w	HFD_4w			A16H6.4	HFD	ZT21	16w	HFD_16w

## Sheet: S1_2
OC1.1	OC1.2	OC1.3	OC1.4	OC2.1	OC2.2	OC2.3	OC2.4	OC3.1	OC3.2	OC3.3	OC3.4	OC4.1	OC4.2	OC4.3	OC4.4	OC5.1	OC5.2	OC5.3	OC5.4	OC6.1	OC6.2	OC6.3	OC6.4	OH1.1	OH1.2	OH1.3	OH1.4	OH2.1	OH2.2	OH2.3	OH2.4	OH3.1	OH3.2	OH3.3	OH3.4	OH4.1	OH4.2	OH4.3	OH4.4	OH5.1	OH5.2	OH5.3	OH5.4	OH6.1	OH6.2	OH6.3	OH6.4	mean_Ctr	amp_Ctr
-2.92774	-3.18648	-2.86431	-2.64183	-3.3385	-2.84756	-4.47462	-4.47462	-4.47462	-2.6671	-4.47462	-3.25417	-4.47462	-4.47462	-4.47462	-3.00053	-2.95377	-4.47462	-2.79137	-2.98265	-2.64803	-3.01815	-2.92802	-1.99176	-3.15169	-2.03723	-3.23158	-2.94425	-4.47462	-4.47462	-4.47462	-4.47462	-4.47462	-2.76185	-3.19727	-4.47462	-4.47462	-4.47462	-2.78877	-4.47462	-4.47462	-1.93825	-3.04326	-2.97231	-3.19069	-2.63971	-3.22354	-2.76489	-3.46814	1.33503
-2.19457	-2.73765	-2.81962	-2.67134	-2.77444	-3.39428	-2.4908	-2.7515	-4.47462	-2.73725	-2.73026	-2.45001	-2.86351	-2.78989	-2.78585	-2.39095	-2.31314	-2.63616	-3.01556	-2.25747	-1.96116	-2.07762	-1.63789	-2.59785	-2.91759	-2.99666	-2.5608	-2.61541	-2.56607	-2.89726	-2.98953	-3.13787	-2.89136	-4.47462	-2.5676	-2.94648	-2.61063	-2.91514	-2.68596	-2.70514	-2.95259	-2.39913	-2.51084	-2.33268	-2.257	-2.44743	-2.47173	-2.29345	-2.70201	0.763818
-4.47462	-2.67568	-3.0351	-2.85945	-3.24798	-2.79441	-2.46364	-2.55991	-2.7381	-2.45585	-2.15152	-1.82207	-3.05377	-2.16337	-2.64998	-2.48546	-2.54379	-2.88642	-2.67185	-2.40111	-3.1016	-3.06741	-3.34629	-2.94951	-3.03195	-3.17911	-2.66844	-2.49404	-2.45532	-2.27112	-2.42034	-2.3489	-2.41299	-2.06305	-1.87951	-2.09441	-2.22879	-2.83502	-2.57839	-2.27728	-2.34717	-2.74428	-2.82141	-2.36202	-3.38765	-3.0866	-2.87439	-2.83711	-2.77495	0.818574
-2.48155	-2.09672	-2.10321	-2.41402	-2.22677	-2.34063	-2.16473	-2.46406	-2.86566	-2.06042	-2.8601	-2.36695	-2.9483	-2.40607	-2.81329	-2.26087	-2.81721	-2.46537	-2.75538	-2.60105	-2.09266	-2.02252	-2.20507	-2.3169	-2.65434	-1.63286	-2.84115	-2.54697	-2.63423	-1.98486	-2.26887	-2.62074	-2.48967	-2.41806	-2.73572	-2.50007	-3.06428	-3.01346	-2.39234	-3.05332	-2.79898	-2.43613	-2.58813	-2.59805	-2.26071	-1.9421	-2.58606	-2.24262	-2.46778	0.473144
-2.99806	-2.64234	-2.59314	-2.09016	-3.02828	-2.49794	-2.4908	-2.47372	-2.58086	-2.29194	-2.04217	-1.87716	-4.47462	-2.43327	-2.20423	-2.5249	-2.74954	-2.64578	-2.08467	-2.83779	-2.43105	-2.32202	-2.00963	-2.27039	-3.00654	-2.52468	-2.26644	-2.42508	-2.91472	-2.49291	-2.0814	-1.47247	-2.39577	-2.15791	-2.40791	-2.31801	-2.19933	-2.61131	-2.73433	-2.18641	-2.46671	-2.06806	-2.51084	-2.29991	-2.23192	-2.12793	-2.39985	-2.45488	-2.44479	NA
-4.47462	-4.47462	-4.47462	-3.58788	-3.71454	-3.50735	-3.76321	-4.47462	-4.47462	-3.79066	-4.47462	-4.47462	-4.47462	-4.47462	-3.63077	-3.49836	-4.47462	-4.47462	-4.47462	-3.39817	-4.47462	-3.62123	-3.61615	-3.82309	-3.69585	-4.47462	-4.47462	-4.47462	-3.5683	-4.00683	-4.47462	-4.47462	-4.47462	-4.47462	-3.07811	-3.70296	-4.47462	-3.6372	-3.44449	-3.65243	-4.47462	-3.76162	-4.47462	-4.47462	-3.25915	-2.91647	-3.91968	-3.29466	-4.02667	NA
-3.5253	-4.47462	-3.25806	-2.64183	-4.47462	-4.47462	-4.47462	-3.58453	-4.47462	-2.94884	-2.8601	-3.06749	-4.47462	-4.47462	-4.47462	-3.58395	-4.47462	-3.54272	-3.57456	-4.47462	-4.47462	-3.46592	-3.11733	-3.37395	-4.47462	-4.47462	-3.47462	-3.5095	-2.91472	-3.53286	-2.88987	-2.2455	-3.1812	-3.08793	-2.885	-3.15983	-2.64899	-4.47462	-3.49061	-3.0307	-2.92703	-2.90537	-3.47462	-3.40026	-3.22357	-3.11344	-3.33024	-2.92378	-3.82356	NA
-1.51214	-1.78754	-1.75662	-1.32573	-1.87725	-1.72363	-1.75758	-0.357916	-0.269908	-1.59416	-1.62712	-1.52152	-0.715559	-2.10251	-2.08337	-2.70685	-1.78324	-2.18291	-2.69127	-2.39121	-1.04609	-2.32202	-2.49308	-1.92859	-1.15111	-1.63052	-1.91892	-1.87848	-1.41862	-1.54075	-1.73679	-1.67383	-1.61361	-1.43364	-1.64809	-1.32678	-2.05182	-1.21735	-2.41219	-4.47462	-1.24802	-2.70158	-2.60539	-2.46419	-2.49716	-2.24937	-2.65693	-2.36142	-1.86394	0.978125
-2.05255	-1.46013	-2.02162	-1.64617	-2.01536	-1.78516	-1.54692	-2.4836	-2.05201	-1.68657	-1.86662	-1.81777	-2.03901	-1.73371	-1.70156	-1.86093	-2.0496	-2.027	-2.17444	-1.42562	-1.86778	-1.41459	-1.43499	-1.88238	-1.8496	-1.89092	-2.19931	-2.06625	-2.35148	-1.6711	-2.28516	-2.05861	-2.01556	-1.94849	-1.77281	-2.96808	-1.81338	-1.79337	-2.08923	-2.452	-2.64498	-1.97102	-2.35735	-2.29468	-1.89854	-1.72602	-2.38132	-2.23469	-1.83525	NA
-1.72504	-1.61375	-1.00702	-1.59333	-1.50767	-1.73438	-1.54692	-1.88741	-1.99139	-1.51709	-1.78813	-1.67223	-1.78766	-1.93143	-1.48264	-1.42	-2.11419	-1.98046	-2.00825	-2.00337	-1.55804	-1.75912	-1.70934	-1.69062	-1.91437	-1.3079	-1.88411	-1.51547	-1.62377	-1.32642	-1.20166	-1.51245	-1.80937	-1.7762	-1.85182	-1.86856	-1.91644	-1.92246	-1.84038	-2.18015	-2.11118	-1.8778	-1.94699	-1.95052	-1.68073	-1.47528	-1.84434	-1.83983	-1.73349	0.402334
-2.47009	-2.39594	-1.41066	-2.44011	-2.16859	-2.18056	-2.02943	-2.19496	-2.18405	-1.85095	-1.9549	-1.72406	-1.96493	-2.07706	-1.1987	-1.56133	-2.25725	-2.16326	-2.3203	-2.00942	-1.58835	-1.61067	-1.5198	-1.99676	-2.32983	-1.78333	-2.4254	-2.31739	-2.22543	-2.33937	-1.84661	-2.60426	-2.05997	-1.95356	-1.97779	-1.85299	-2.80878	-2.03408	-2.35517	-2.6118	-2.30966	-2.07281	-2.34429	-2.17307	-2.02742	-1.6163	-2.20187	-2.06207	-1.96967	NA
-2.96148	-3.18648	-2.69178	-3.06667	-2.96003	-3.06263	-3.28405	-3.14639	-4.47462	-3.0304	-4.47462	-3.31678	-2.70411	-4.47462	-4.47462	-3.08174	-3.12336	-3.35808	-3.39144	-3.39817	-3.17082	-4.47462	-4.47462	-4.47462	-3.31758	-2.74633	-4.47462	-3.19981	-4.47462	-4.47462	-4.47462	-4.47462	-3.1812	-4.47462	-4.47462	-4.47462	-2.87097	-2.78012	-3.54221	-3.29562	-4.47462	-4.47462	-4.47462	-4.47462	-3.10477	-3.63837	-3.41943	-4.47462	-3.6984	NA
-2.12795	-1.84498	-2.09114	-2.2253	-2.41343	-2.46159	-1.38031	-4.47462	-2.3747	-1.81308	-2.08571	-2.11998	-2.36818	-2.22249	-2.30581	-1.88675	-2.25725	-2.15376	-2.47631	-1.71016	-1.92775	-1.83456	-2.25098	-2.20609	-2.54789	-2.07285	-2.10079	-2.09759	-2.30759	-1.48824	-2.23309	-1.85482	-2.39577	-2.1419	-1.71044	-2.74721	-2.18994	-2.56966	-2.40414	-2.08306	-2.4582	-2.30806	-1.97494	-2.33839	-2.10326	-2.5187	-2.33005	-1.95096	-2.20709	NA
-1.45172	-1.47081	-1.02538	-1.57952	-1.65168	-1.51241	-1.35362	-1.63376	-1.78392	-1.44075	-1.35952	-1.13392	-1.0618	-1.49856	-1.19664	-1.04947	-1.35546	-1.52145	-1.61452	-1.54152	-1.26326	-1.30316	-1.20066	-1.46247	-1.8496	-1.64958	-1.65838	-1.37286	-1.4532	-0.985033	-1.20671	-1.53805	-1.55744	-1.27123	-1.29	-1.46496	-1.74157	-1.67334	-1.7415	-1.7045	-1.63786	-1.43091	-1.55034	-1.26943	-1.53564	-1.33634	-1.48245	-1.37084	-1.44245	NA
-2.51789	-2.76515	-2.54544	-2.67134	-2.76092	-2.6845	-2.48156	-3.195	-3.04703	-2.4034	-2.73026	-2.65717	-2.31062	-2.64634	-2.56225	-2.50081	-2.50643	-2.74351	-2.93891	-2.82432	-2.68319	-2.52059	-2.70728	-2.65501	-2.70059	-2.76978	-2.60246	-2.65868	-2.71511	-2.85489	-2.64215	-2.75781	-2.84147	-2.53682	-2.60103	-3.44031	-2.78988	-3.14075	-2.48258	-2.65597	-3.0732	-2.84479	-2.52038	-2.55813	-2.60591	-2.62149	-2.83399	-2.59163	-2.70622	NA
-2.66716	-3.58833	-3.20337	-3.73667	-3.14003	-3.39428	-3.41912	-3.73351	-3.36429	-3.21369	-3.49205	-2.91011	-3.28462	-4.47462	-3.19725	-3.18171	-3.35213	-3.41136	-3.89739	-3.26991	-3.82355	-3.8653	-3.72148	-3.46233	-4.47462	-3.49982	-3.62952	-3.57937	-3.04509	-4.47462	-2.96239	-3.39371	-3.1812	-4.47462	-3.19727	-3.59679	-3.61843	-3.2789	-3.54221	-3.33819	-3.24076	-3.39168	-3.87256	-3.40026	-3.89435	-3.48391	-3.25628	-3.34224	-3.49944	NA
-2.96148	-3.00539	-3.15481	-3.25338	-3.02828	-3.167	-2.91549	-3.38565	-3.52386	-3.37804	-2.92529	-2.81557	-3.11797	-2.88456	-2.76005	-2.82108	-2.9154	-3.12952	-3.10872	-3.00219	-2.80987	-3.12298	-3.21689	-3.82309	-4.47462	-3.32469	-3.13219	-3.44933	-3.23226	-3.16579	-2.98953	-3.1664	-2.94774	-4.47462	-3.04469	-3.0959	-2.82854	-3.17139	-3.36477	-2.98873	-3.24076	-3.302	-3.43323	-4.47462	-3.03307	-3.48391	-3.00515	-3.61238	-3.09277	NA
-3.24938	-3.18648	-2.72463	-3.19866	-3.08057	-3.11169	-2.80625	-2.96185	-3.24786	-2.56381	-2.8601	-2.51933	-4.47462	-2.91185	-3.07808	-2.39095	-2.9743	-2.80912	-3.05965	-2.2684	-2.77835	-2.84715	-4.47462	-2.99718	-3.05893	-2.81193	-3.2705	-3.66267	-4.47462	-2.47572	-2.4854	-3.06203	-3.13251	-4.47462	-2.48046	-3.12669	-2.82854	-2.79321	-2.89812	-2.88275	-2.65814	-2.93916	-2.86184	-2.77649	-2.75134	-3.11344	-3.06649	-2.96395	-3.03384	NA
-1.24303	-1.84328	-1.874	-1.74077	-1.96146	-1.59098	-1.61591	-2.21067	-2.07198	-2.07674	-2.66766	-1.89464	-1.78444	-1.56164	-2.06783	-1.79312	-2.18666	-1.90715	-2.11785	-1.25019	-1.57961	-1.59282	-2.35537	-1.71272	-1.55865	-2.25458	-2.27872	-2.11806	-1.60131	-2.18542	-2.22821	-2.22816	-1.95952	-1.93364	-1.78326	-2.80404	-1.69905	-1.96769	-2.1514	-2.452	-1.9645	-2.30397	-2.41017	-2.36202	-1.54128	-2.31462	-2.43946	-2.22691	-1.86252	NA
-2.4374	-2.06445	-2.37106	-2.28373	-2.34192	-2.19921	-2.13081	-2.624	-2.7381	-2.41051	-3.21423	-2.27224	-2.67822	-2.20005	-2.45076	-2.13324	-2.1633	-1.93087	-2.2611	-1.95776	-2.24948	-1.98427	-2.82594	-2.56559	-2.44858	-2.6572	-2.94314	-2.55406	-2.54155	-2.46737	-2.66808	-2.71405	-2.34784	-2.48191	-2.30291	-3.51154	-2.1458	-2.40614	-2.47783	-2.82419	-2.70021	-2.7793	-3.09441	-2.77649	-2.18571	-2.61266	-2.87439	-2.73906	-2.35368	NA
-2.99806	-3.0308	-2.72463	-4.47462	-2.86579	-2.74706	-2.89133	-3.14639	-3.43679	-2.80287	-2.75331	-2.75612	-3.40031	-3.0058	-2.90784	-3.58395	-3.15406	-2.76858	-3.30176	-3.23439	-3.17082	-3.46592	-3.34629	-2.93472	-3.15169	-3.27056	-2.74626	-2.74942	-4.47462	-3.0568	-2.80886	-4.47462	-3.1812	-2.51773	-3.04469	-3.01479	-2.97076	-3.20436	-3.36477	-2.95046	-3.35733	-3.302	-3.47462	-3.1933	-3.5009	-4.47462	-3.41943	-3.11315	-3.20248	NA
-4.47462	-3.58833	-3.20337	-3.38919	-4.47462	-4.47462	-4.47462	-4.47462	-3.19958	-3.17032	-3.28867	-4.47462	-3.19335	-4.47462	-3.27187	-3.00053	-4.47462	-4.47462	-3.44434	-4.47462	-2.921	-2.60177	-3.11733	-2.90657	-4.47462	-4.47462	-4.47462	-4.47462	-3.45704	-3.37365	-3.202	-3.76341	-4.47462	-3.02354	-3.5217	-3.59679	-3.42147	-3.5531	-3.49061	-4.47462	-4.47462	-3.22771	-3.29853	-3.55843	-2.99111	-3.03742	-3.33024	-3.08445	-3.69367	NA
-3.67765	-3.83631	-3.74073	-4.47462	-4.47462	-3.39428	-3.41912	-3.38565	-4.47462	-3.09475	-3.0953	-2.91011	-4.47462	-3.08204	-4.47462	-3.58395	-3.22285	-3.73196	-3.26303	-4.47462	-3.48809	-2.95338	-3.34629	-3.41589	-3.58937	-3.42112	-4.47462	-2.79676	-4.47462	-3.0258	-2.96239	-4.47462	-4.47462	-4.47462	-4.47462	-3.01479	-4.47462	-4.47462	-2.96522	-3.89254	-3.29515	-3.22771	-3.04326	-4.47462	-3.5009	-3.42335	-3.16466	-4.06461	-3.69059	NA
-4.47462	-3.31647	-3.20337	-4.47462	-4.47462	-4.47462	-3.76321	-3.10268	-3.36429	-3.21369	-3.49205	-3.25417	-4.47462	-3.71581	-4.47462	-2.58693	-4.47462	-3.31064	-3.39144	-3.26991	-4.47462	-3.4051	-3.01244	-3.13426	-3.37127	-3.42112	-3.13219	-3.06494	-4.47462	-2.83516	-2.74062	-2.62074	-4.47462	-4.47462	-3.15382	-3.84379	-3.61843	-3.20436	-3.26733	-2.89871	-4.47462	-2.76731	-2.75862	-2.57763	-3.19069	-3.01478	-3.00515	-3.05753	-3.68056	NA
-2.72419	-2.60153	-2.1284	-2.29003	-2.48475	-2.52398	-2.35544	-2.90553	-2.84498	-2.26035	-3.28867	-2.46871	-2.9483	-3.22947	-2.45076	-2.32365	-2.76226	-2.65561	-2.4703	-2.4269	-1.74922	-1.32905	-2.08529	-2.12911	-2.73882	-2.49383	-2.85657	-3.04235	-2.75222	-2.68912	-2.30208	-2.71405	-2.79673	-4.47462	-2.47177	-2.94648	-2.69107	-2.76741	-2.74294	-2.95046	-4.47462	-1.90943	-1.95218	-1.83005	-2.28363	-1.43399	-1.77962	-1.93887	-2.55145	0.799867
-1.81771	-2.16591	-1.19766	-1.948	-1.37768	-2.10788	-2.14744	-2.26756	-2.50077	-1.8204	-2.2435	-2.02089	-1.86926	-1.99817	-1.37743	-1.70225	-2.41623	-2.14447	-2.48241	-1.99151	-2.5304	-1.92592	-2.22361	-1.90216	-2.45546	-1.63639	-2.10913	-2.2629	-1.96805	-2.12879	-1.53908	-2.46097	-2.10081	-2.37566	-2.23306	-2.59209	-2.44899	-2.40614	-1.65957	-2.4026	-1.93068	-2.54888	-2.29853	-2.65373	-2.63136	-2.34186	-2.34648	-2.17603	-2.00747	NA
-2.36953	-2.5919	-2.33482	-2.1787	-2.72272	-2.49794	-1.97203	-2.26153	-2.592	-1.98961	-1.76321	-2.15103	-2.47988	-2.66189	-2.81329	-2.0428	-2.26953	-2.27593	-2.34197	-1.82911	-2.23619	-2.29039	-2.38181	-2.13599	-2.63294	-1.98675	-1.80484	-1.83814	-1.87913	-2.33326	-2.25834	-2.04279	-2.27813	-2.29037	-1.79216	-2.1828	-1.91892	-2.55406	-1.87316	-1.41013	-2.19456	-2.15404	-1.85553	-1.51806	-1.95178	-2.07161	-1.44781	-1.80784	-2.29932	NA
-4.47462	-4.47462	-4.47462	-3.38919	-3.24798	-4.47462	-4.47462	-4.47462	-4.47462	-3.37804	-4.47462	-2.46871	-4.47462	-4.47462	-4.47462	-4.47462	-3.01854	-3.02475	-4.47462	-4.47462	-2.37355	-1.90568	-3.08864	-3.11182	-3.43255	-3.71975	-4.47462	-3.06494	-3.36855	-3.446	-4.47462	-4.47462	-3.1812	-4.47462	-3.43458	-4.47462	-4.47462	-4.47462	-3.36477	-3.65243	-4.47462	-2.95709	-3.1129	-3.05372	-2.82659	-2.53301	-2.88874	-2.49586	-3.70794	1.02557
-2.42703	-2.37233	-1.67331	-2.43124	-2.34192	-2.31501	-2.41394	-2.26153	-2.49173	-2.33196	-2.16965	-1.96054	-2.67822	-2.56315	-2.08337	-1.97725	-2.37731	-2.5057	-2.3203	-2.4164	-2.12857	-2.13765	-1.8226	-2.14771	-2.87913	-2.23774	-2.49461	-1.81277	-2.21971	-2.1326	-1.79178	-1.96388	-2.55761	-2.21911	-2.32076	-1.93916	-2.30646	-2.45209	-2.56664	-2.21576	-2.29205	-2.40938	-2.29565	-2.4274	-2.15841	-1.99146	-2.11269	-2.05164	-2.2541	NA
-3.41274	-2.10596	-4.47462	-4.47462	-3.3385	-1.84548	-3.22957	-4.47462	-2.9599	-2.94884	-4.47462	-3.19946	-2.39353	-1.30105	-2.22565	-3.49836	-4.47462	-4.47462	-2.66245	-3.76732	-1.64711	-3.22247	-2.51474	-3.18294	-4.47462	-3.32469	-3.23158	-4.47462	-4.47462	-2.16434	-2.80886	-3.66011	-4.47462	-1.85386	-3.6308	-3.12669	-4.47462	-4.47462	-4.47462	-4.09259	-4.47462	-2.10505	-2.53014	-2.35599	-1.88737	-2.17955	-2.75219	-1.6835	-3.23934	NA
-2.36953	-2.42738	-1.91964	-1.23193	-2.56164	-2.46159	-1.97487	-2.65254	-2.93436	-2.48895	-3.15071	-1.90235	-3.28462	-2.78989	-2.48929	-1.3338	-2.37202	-2.36293	-2.77904	-1.43744	-2.63692	-2.01092	-2.81104	-1.76553	-2.00259	-2.2645	-2.64854	-2.44132	-2.88744	-2.56944	-2.20003	-2.1393	-2.71907	-2.24823	-2.14366	-4.47462	-1.7814	-2.46438	-2.57247	-2.6848	-2.92703	-2.9758	-2.85137	-2.67817	-1.61458	-2.48485	-2.86051	-2.6805	-2.44716	NA
-1.69935	-2.50578	-2.91413	-2.54052	-2.78839	-2.2121	-2.70351	-2.87989	-3.36429	-2.72228	-2.70837	-2.65717	-2.63064	-2.13894	-2.40418	-2.85504	-2.81721	-2.80912	-2.95684	-3.04412	-3.01488	-3.22247	-3.01244	-3.37395	-3.05893	-2.87877	-2.4254	-2.77245	-2.409	-2.9201	-2.91272	-2.80649	-3.57182	-3.08793	-2.9847	-3.59679	-2.94358	-3.14075	-2.82927	-2.6118	-3.29515	-3.01582	-2.90642	-2.90378	-3.65451	-3.14206	-2.84705	-3.29466	-2.74898	NA
-1.5418	-0.962228	-1.92232	-0.929914	-1.47271	-1.12321	-1.60605	-2.04802	-1.99708	-1.27412	-1.84271	-1.3157	-1.13228	-1.10329	-1.78855	-1.77073	-1.09072	-1.14445	-1.55256	-1.52857	-1.5039	-1.13884	-1.28182	-1.14175	-1.58588	-1.8504	-1.90818	-1.64134	-1.84665	-1.39984	-2.02929	-1.78577	-1.73882	-1.60953	-1.32781	-2.48525	-1.55163	-1.954	-1.82017	-1.64349	-2.13057	-1.21703	-1.83414	-1.83363	-2.06606	-1.6737	-2.10065	-1.87955	-1.42556	NA
-2.2733	-3.0308	-2.59314	-3.31599	-2.56164	-2.58128	-3.06179	-2.96185	-3.19958	-4.47462	-2.2291	-2.35946	-2.73165	-2.74932	-2.30581	-2.55041	-2.0521	-2.69734	-2.67185	-2.78623	-2.86189	-2.56746	-1.63397	-2.56559	-4.47462	-3.17911	-2.77133	-2.48786	-3.08487	-3.09018	-2.96239	-4.47462	-2.81852	-2.64732	-3.01366	-3.23482	-4.47462	-3.06	-3.12058	-2.98873	-2.88003	-2.93916	-3.05965	-2.90378	-2.99111	-2.78146	-3.16466	-2.7267	-2.70067	NA
-1.8127	-2.06445	-2.06796	-1.82993	-2.35741	-1.66786	-1.96363	-2.2497	-2.27712	-2.13354	-1.91534	-1.90757	-1.50526	-1.64147	-1.72634	-2.17544	-2.1171	-2.17957	-2.38393	-2.16109	-2.03138	-2.03444	-2.19432	-2.17213	-2.36217	-2.34415	-1.88078	-2.06858	-1.98098	-2.12127	-2.04811	-2.10469	-2.14589	-1.80418	-1.64168	-2.2247	-1.48081	-2.39009	-1.95142	-1.98352	-1.74103	-1.97102	-1.83613	-1.82473	-1.93039	-2.11384	-1.74058	-1.93295	-2.00403	NA
-2.25915	-2.62145	-2.21946	-3.25338	-2.83316	-2.26051	-2.18736	-4.47462	-4.47462	-2.303	-1.97414	-1.97871	-3.55848	-2.51541	-2.09405	-1.98196	-2.04462	-2.25964	-2.36012	-2.11468	-1.96349	-1.81371	-1.64583	-1.87598	-3.83723	-2.2081	-2.08457	-2.04803	-2.46521	-4.47462	-2.28516	-4.47462	-2.57005	-4.47462	-2.35882	-2.9259	-2.40874	-2.65738	-1.98654	-1.88967	-3.62642	-1.94001	-1.46773	-1.99509	-2.03621	-2.00852	-1.98095	-2.60987	-2.5392	1.07547
-4.47462	-3.26868	-3.74073	-4.47462	-3.17312	-4.47462	-3.34635	-2.38558	-3.43679	-3.37804	-4.47462	-3.47803	-2.99784	-3.17457	-3.63077	-3.42689	-2.99586	-3.62711	-3.76141	-4.47462	-2.82652	-2.72478	-2.75606	-3.41589	-3.69585	-3.65349	-3.41392	-4.47462	-4.47462	-4.47462	-2.7734	-4.47462	-4.47462	-4.47462	-3.6308	-2.73409	-4.47462	-3.74158	-3.0111	-3.89254	-2.30371	-3.65823	-3.9975	-3.80974	-3.44059	-2.89922	-3.91968	-2.64881	-3.59302	NA
-3.13096	-3.83631	-3.48175	-3.73667	-4.47462	-2.74706	-3.09806	-3.195	-3.77878	-3.26188	-3.0953	-3.73736	-4.47462	-4.47462	-4.47462	-3.22089	-3.09469	-3.04867	-3.22747	-3.58097	-3.35495	-3.04208	-3.46059	-3.72307	-4.47462	-3.27056	-3.41392	-3.90143	-3.5683	-4.47462	-3.36665	-3.19695	-4.47462	-4.47462	-3.29992	-3.51154	-2.918	-3.36895	-3.6685	-4.47462	-2.92703	-3.39168	-3.19587	-3.23654	-3.65451	-3.14206	-3.1931	-3.85752	-3.56682	NA
-2.12795	-2.35543	-2.27635	-2.05925	-2.53711	-2.26051	-2.10701	-2.65254	-2.51001	-2.2405	-2.40045	-2.10733	-2.05667	-1.95879	-2.13365	-2.17176	-2.2654	-2.45272	-2.36478	-2.14971	-1.91093	-2.04422	-1.72109	-2.0104	-2.03297	-1.94875	-2.41392	-2.51314	-2.6648	-2.50177	-2.39114	-2.35341	-2.53377	-2.02541	-2.48046	-2.69696	-2.03524	-2.37461	-2.21357	-2.8107	-2.64498	-1.81407	-2.08193	-2.29991	-1.86139	-1.79341	-2.27346	-2.30253	-2.24868	0.330772
-4.47462	-4.47462	-3.20337	-3.73667	-3.60889	-4.47462	-4.47462	-4.47462	-3.77878	-2.70781	-3.49205	-3.03112	-3.80978	-4.47462	-4.47462	-2.78959	-3.62158	-4.07499	-3.76141	-3.90277	-3.2532	-2.78847	-2.62359	-2.55942	-2.86111	-2.60472	-4.47462	-3.57937	-4.47462	-3.09018	-3.63507	-3.34658	-3.95197	-4.47462	-4.47462	-2.99081	-4.47462	-2.83502	-3.26733	-4.09259	-3.24076	-2.92194	-2.98326	-4.47462	-2.56655	-2.49807	-3.00515	-4.47462	-3.60122	NA
-2.6497	-3.31647	-2.94136	-2.83652	-2.84917	-4.47462	-2.94107	-3.14639	-4.47462	-2.92474	-2.77764	-2.83735	-2.15017	-2.78989	-2.76005	-2.97652	-2.83211	-3.19321	-3.05965	-3.3086	-2.80987	-3.26144	-3.11733	-3.11182	-3.15169	-3.35452	-2.62952	-3.14075	-2.6648	-3.31165	-2.61769	-2.99749	-2.77597	-2.96747	-2.61276	-3.04018	-2.17174	-2.8813	-2.5552	-2.64677	-2.50255	-2.95709	-2.66844	-2.70406	-3.07953	-2.93443	-2.12508	-2.5573	-3.06418	NA
-3.038	-3.11738	-3.11114	-4.47462	-4.47462	-4.47462	-3.13763	-4.47462	-4.47462	-3.79066	-4.47462	-2.88447	-4.47462	-3.22947	-2.63096	-3.18171	-3.26182	-3.26787	-3.44434	-3.66422	-3.35495	-3.15368	-2.73099	-4.47462	-3.37127	-3.20024	-4.47462	-4.47462	-3.29508	-4.47462	-4.47462	-3.39371	-4.47462	-4.47462	-4.47462	-4.47462	-4.47462	-3.48268	-4.47462	-4.47462	-4.47462	-3.39168	-4.47462	-3.33857	-3.38765	-4.47462	-4.47462	-4.06461	-3.61651	NA
-1.97364	-1.79356	-1.89876	-1.57217	-2.07967	-1.6372	-2.01984	-2.36229	-1.80001	-1.40673	-2.11737	-1.99767	-2.42045	-1.50183	-2.27195	-1.89636	-1.65414	-1.72557	-1.31129	-2.2196	-2.00755	-1.20157	-2.0771	-1.17132	-1.26768	-1.53467	-2.2506	-2.09262	-2.08414	-1.57327	-1.77097	-2.15053	-2.09233	-1.65064	-1.98056	-2.39957	-1.62858	-1.51885	-1.90103	-2.05189	-2.23297	-1.46315	-1.8442	-1.19605	-1.17624	-1.68285	-2.18136	-1.81674	-1.82623	NA
-2.12284	-3.0308	-2.4024	-2.45842	-2.84917	-2.72519	-2.68853	-2.29907	-2.63963	-2.36298	-2.481	-2.57663	-2.18106	-2.94096	-2.41537	-2.24759	-2.28216	-2.82352	-2.60182	-2.20342	-1.86221	-2.31275	-1.98489	-2.22553	-2.66545	-2.48959	-2.1597	-2.41458	-2.4362	-2.78084	-2.64215	-2.537	-4.47462	-2.55679	-2.82286	-2.50007	-2.26039	-2.41163	-2.06849	-2.21915	-1.89237	-2.17773	-1.91832	-1.94584	-2.0855	-1.99356	-1.94463	-2.06737	-2.42047	NA
-2.57161	-2.20318	-2.06422	-2.31618	-1.99208	-2.26051	-2.08444	-2.624	-2.75419	-2.50649	-2.03759	-2.62863	-2.99784	-2.66189	-2.98467	-2.07382	-2.71348	-2.27593	-2.69127	-1.74741	-1.95886	-2.28605	-2.33044	-2.39758	-2.57443	-2.48125	-1.88579	-2.6322	-3.00865	-2.26072	-2.1651	-2.75781	-2.40429	-2.91782	-2.23306	-2.80404	-2.45751	-2.33124	-2.45933	-2.08058	-2.55196	-2.52117	-2.26244	-2.65373	-2.28757	-2.41298	-2.64015	-2.23079	-2.42035	NA
-4.47462	-3.26868	-3.32063	-3.47727	-4.47462	-3.23039	-4.47462	-3.38565	-3.24786	-3.17032	-2.89147	-3.19946	-4.47462	-4.47462	-4.47462	-4.47462	-4.47462	-3.07398	-4.47462	-3.66422	-2.70832	-2.76186	-2.51474	-2.52981	-2.87913	-3.03932	-2.38648	-1.92798	-2.81459	-2.31541	-3.30457	-3.13787	-3.13251	-2.87327	-2.32688	-3.04018	-2.75439	-3.17139	-3.16421	-2.72648	-3.19243	-2.10248	-2.17359	-1.79908	-1.94453	-1.77779	-2.0642	-1.94086	-3.61318	0.792214
-0.391209	-0.317621	-0.500095	-0.383724	-0.226706	-0.299758	-0.321483	-0.751858	-0.877237	-0.388662	-0.295563	-0.356449	-0.420497	-0.309114	-0.275391	-0.343012	-0.209999	-0.216516	-0.147838	-0.299849	-0.426293	-0.514749	-0.46239	-0.379521	-0.532978	-0.485052	-0.342133	-0.225668	-0.486218	-0.561988	-0.382005	-0.355171	-0.570612	-0.462639	-0.395084	-0.779903	-0.294185	-0.529585	-0.28424	-0.298442	-0.347049	-0.58818	-0.243792	-0.360665	-0.355685	-0.592052	-0.22925	-0.321147	-0.398735	NA
-2.99806	-2.85995	-2.66124	-2.27752	-2.72272	-2.1236	-2.78735	-2.46406	-2.98705	-2.58474	-2.481	-2.56455	-2.25031	-2.06089	-2.50293	-2.4563	-2.80281	-2.25172	-2.74402	-2.57042	-2.48946	-2.64887	-2.75606	-2.72985	-2.98254	-2.99666	-2.49461	-2.82252	-2.48569	-2.40579	-2.3572	-2.3489	-2.40429	-2.31308	-2.49837	-2.43056	-1.49184	-2.539	-2.30162	-2.05654	-1.70385	-2.38419	-2.19816	-2.09099	-2.64018	-2.80804	-2.32604	-2.51042	-2.57398	NA
-2.29543	-2.69942	-2.63271	-2.81474	-2.91985	-2.77009	-2.76924	-3.14639	-3.016	-4.47462	-2.298	-2.93735	-4.47462	-4.47462	-4.47462	-3.36554	-3.09469	-4.47462	-3.44434	-2.27961	-2.17148	-3.22247	-3.01244	-3.07015	-2.86111	-2.54815	-1.06333	-2.30918	-2.94383	-2.59088	-2.88987	-2.61242	-2.94774	-3.02354	-2.5267	-4.47462	-3.23201	-2.63836	-3.18779	-2.82419	-2.79898	-2.10248	-2.47899	-2.12129	-2.02095	-1.87003	-1.92835	-2.28898	-3.18054	1.13324
-2.28055	-2.43395	-2.33482	-2.55196	-2.07416	-2.36786	-2.32251	-2.24391	-2.7381	-2.8802	-2.30638	-2.17466	-2.24102	-2.40607	-1.86755	-2.01132	-2.19358	-2.13237	-2.16843	-2.05887	-2.20263	-2.32202	-1.99596	-2.29971	-2.62263	-3.15897	-2.13517	-3.39649	-2.73327	-2.68912	-2.91272	-2.39629	-4.47462	-2.79591	-2.33938	-2.46392	-1.99193	-2.43429	-2.85103	-2.50119	-1.5817	-2.28799	-2.22911	-2.31056	-2.43178	-2.10561	-2.11269	-2.26729	-2.27536	NA
-3.67765	-3.08656	-4.47462	-4.47462	-3.85445	-4.47462	-3.6162	-4.47462	-3.15613	-4.47462	-4.47462	-3.03112	-4.47462	-3.71581	-2.90784	-4.47462	-3.46628	-3.87045	-3.65801	-2.86606	-2.921	-2.76186	-2.81104	-3.13426	-4.47462	-4.47462	-3.13219	-3.30689	-3.71825	-3.53286	-3.52613	-4.47462	-3.01254	-3.2552	-3.43458	-4.47462	-3.98885	-4.47462	-3.36477	-3.43836	-2.56256	-3.1643	-3.9975	-3.15398	-3.34047	-3.14206	-3.47199	-2.65912	-3.62307	0.722175
-2.45892	-3.00539	-2.60594	-2.83652	-2.66569	-2.82017	-2.19203	-4.47462	-2.91023	-2.16499	-2.68754	-2.19964	-2.53048	-2.34091	-2.87398	-2.1299	-2.16656	-2.67598	-2.87377	-2.04542	-2.43794	-2.43365	-2.96819	-2.51297	-3.37127	-2.52014	-3.02746	-2.64085	-2.68093	-2.67556	-2.56194	-2.92409	-2.8657	-2.79591	-1.92833	-3.15983	-2.57538	-2.62915	-1.95993	-2.96917	-2.79898	-2.00034	-2.05302	-2.86345	-2.73997	-2.64911	-2.11026	-2.80676	-2.63165	NA
-0.860961	-1.3674	-1.23359	-1.33198	-1.08516	-1.29338	-1.49019	-0.737094	-0.837956	-0.855264	-0.85424	-1.039	-2.23193	-2.33341	-2.29709	-1.52516	-1.57692	-1.39227	-1.75593	-1.67396	-1.64375	-1.42279	-1.03902	-0.937534	-0.462404	-0.526728	-0.776908	-1.18281	-0.572054	-0.683257	-0.830692	-0.685808	-0.330095	-0.57974	-0.925022	-0.220777	-1.22745	-0.403718	-0.753481	-0.686513	-0.774555	-0.518854	-1.81949	-1.22252	-1.0155	-0.638461	-1.53598	-1.11405	-1.36733	0.588947
-2.50544	-2.4474	-2.35619	-2.3815	-2.68762	-2.45012	-2.28604	-2.77044	-2.33549	-2.32601	-2.33252	-2.34484	-2.40678	-2.48276	-2.36212	-2.40326	-2.39912	-2.5128	-2.55583	-2.02811	-2.15308	-2.03687	-2.30687	-2.36115	-2.3457	-2.59387	-2.55293	-2.71702	-2.33635	-2.29827	-2.4854	-2.55828	-2.3792	-2.2286	-1.95106	-2.72136	-2.21874	-2.10153	-2.24835	-2.51441	-2.59599	-2.25044	-2.44932	-2.0477	-2.05433	-1.88124	-1.86044	-2.18997	-2.35027	NA
-2.14367	-2.09369	-2.49235	-1.86663	-2.11429	-2.05012	-1.83282	-2.13725	-2.23548	-2.21689	-2.02858	-2.41486	-2.2143	-1.88403	-2.41537	-2.64822	-2.62981	-2.06105	-2.59381	-2.10444	-2.24057	-2.17276	-2.39286	-2.88013	-2.19665	-2.70291	-2.48785	-2.76078	-1.76365	-2.10662	-2.4055	-1.74591	-1.7922	-2.11155	-1.56816	-2.38199	-1.65082	-2.49672	-2.69366	-2.69485	-2.13057	-2.61855	-2.89484	-2.23188	-2.56655	-2.48485	-2.64846	-2.5255	-2.28177	0.452595
-4.47462	-3.37017	-4.47462	-4.47462	-3.29089	-3.39428	-4.47462	-4.47462	-4.47462	-4.47462	-3.21423	-4.47462	-3.28462	-4.47462	-3.27187	-3.69066	-4.47462	-3.47209	-4.47462	-4.47462	-4.47462	-2.62942	-4.47462	-3.23777	-4.47462	-4.47462	-3.07668	-4.47462	-4.47462	-4.47462	-4.47462	-3.39371	-4.47462	-4.47462	-3.36205	-4.47462	-3.50888	-3.6372	-3.74877	-3.43836	-4.47462	-3.57479	-3.2705	-3.05372	-3.65451	-3.03742	-3.25628	-2.79235	-3.89692	NA
-4.47462	-2.50578	-2.56864	-2.33688	-2.37896	-2.40704	-2.04925	-2.47372	-2.24047	-2.22618	-2.35087	-2.33071	-3.05377	-2.37227	-2.78585	-1.93705	-2.41045	-2.14447	-2.25379	-1.77258	-2.17148	-1.67329	-1.74812	-1.87093	-2.47679	-2.33226	-2.4555	-2.74942	-3.12867	-2.20306	-2.60595	-2.44388	-2.2531	-2.08318	-2.08693	-2.27555	-2.22879	-2.07277	-1.97451	-2.11933	-2.01313	-2.09487	-2.1322	-2.4274	-2.04292	-1.76271	-2.24604	-1.50654	-2.29693	NA
-2.89644	-3.22564	-3.0351	-3.31599	-2.86579	-3.167	-2.96825	-3.14639	-4.47462	-3.79066	-4.47462	-3.73736	-3.28462	-4.47462	-2.84258	-3.69066	-4.47462	-3.00209	-3.89739	-2.79856	-3.2532	-4.47462	-3.21689	-3.57342	-3.31758	-3.59601	-2.85657	-3.57937	-3.45704	-3.0568	-3.78083	-3.06203	-4.47462	-4.47462	-3.6308	-3.51154	-3.10053	-4.47462	-4.47462	-3.10242	-2.81787	-3.44457	-4.47462	-3.08463	-2.86975	-3.7427	-3.47199	-2.9434	-3.51835	0.641468
-1.37351	-1.30556	-1.49143	-1.66683	-1.67289	-1.28324	-1.1527	-1.73692	-1.72495	-1.45008	-1.56306	-1.85104	-1.73589	-1.58621	-2.07813	-1.87922	-2.39356	-1.86976	-1.99806	-1.83315	-1.85854	-1.66599	-2.01899	-2.07365	-1.50415	-1.67985	-1.73307	-2.0458	-1.06376	-1.35803	-1.51214	-1.83375	-1.68631	-1.53354	-1.39081	-1.98271	-1.74657	-1.97168	-1.87788	-2.09058	-1.62405	-2.08248	-1.58532	-1.30201	-1.52252	-1.82502	-1.9738	-1.75662	-1.7072	0.583713
-3.082	-2.91643	-3.00156	-2.85945	-3.20894	-2.6845	-2.96825	-2.93278	-3.04703	-2.8802	-2.96197	-2.88447	-2.47988	-2.36422	-2.81329	-2.93214	-3.01854	-2.92166	-2.93891	-3.23439	-3.2532	-2.87975	-3.25589	-3.09049	-4.47462	-3.35452	-2.68929	-3.19981	-2.88744	-2.78084	-2.96239	-2.99749	-2.77597	-2.79591	-2.82286	-3.01479	-2.44899	-3.14075	-2.96522	-2.70514	-2.40284	-2.70158	-2.68929	-2.5129	-3.25915	-3.24132	-2.78538	-2.85311	-2.93899	NA
-1.45064	-1.536	-1.17832	-1.71133	-1.59364	-1.64069	-1.54586	-1.80046	-1.9283	-1.65521	-1.50993	-1.64846	-1.68451	-1.29761	-1.38161	-1.44952	-1.56858	-1.3619	-1.4889	-1.48273	-1.47575	-1.67329	-1.28924	-1.87853	-1.61795	-1.78917	-1.36168	-1.30616	-1.63397	-1.64919	-1.50474	-1.53875	-1.91544	-1.61417	-1.57247	-1.91108	-1.44846	-1.54058	-1.51548	-1.37515	-1.30576	-1.63523	-1.18237	-1.27784	-1.61458	-1.61984	-1.71638	-1.30287	-1.54542	0.204995
-3.5253	-3.69485	-3.48175	-4.47462	-3.45298	-4.47462	-3.6162	-3.73351	-4.47462	-3.37804	-4.47462	-4.47462	-3.05377	-3.17457	-3.47593	-3.83243	-3.15406	-4.47462	-3.65801	-2.63401	-4.47462	-4.47462	-4.47462	-3.82309	-4.47462	-4.47462	-3.13219	-4.47462	-3.29508	-3.64156	-4.47462	-4.47462	-4.47462	-4.47462	-3.77684	-4.47462	-3.42147	-3.03611	-3.60078	-3.00921	-4.47462	-3.22771	-3.17359	-2.94825	-3.5009	-4.47462	-4.47462	-4.47462	-3.8629	NA
-2.44803	-2.89678	-2.88851	-2.81474	-2.73509	-2.74706	-2.96825	-3.3124	-3.19958	-2.28651	-2.83084	-2.28457	-2.07508	-2.20555	-2.84258	-2.37313	-2.3668	-2.55803	-2.95684	-2.34046	-2.32278	-2.37162	-3.08864	-2.96483	-2.91759	-2.52468	-2.73425	-2.12069	-2.86178	-2.94422	-2.59452	-2.94131	-3.08873	-2.91782	-2.932	-3.12669	-2.4165	-2.69811	-1.83712	-2.51441	-2.78088	-2.8174	-2.46179	-2.67817	-2.73997	-2.7444	-2.06859	-2.80676	-2.66973	NA
-2.47009	-2.75118	-2.63271	-2.5758	-2.83316	-2.53761	-2.66002	-2.83275	-2.75419	-2.57415	-2.40045	-2.62863	-2.16534	-2.60276	-2.30581	-2.60642	-2.63943	-2.74351	-2.88916	-3.90277	-4.47462	-2.86315	-2.92802	-2.92042	-2.93818	-2.88922	-2.50848	-2.82252	-2.6648	-2.81629	-2.66808	-2.70376	-2.68489	-2.46504	-2.38619	-2.88746	-1.92142	-2.49672	-2.40814	-2.42935	-2.09262	-2.57089	-2.35735	-2.35005	-3.03307	-2.93443	-2.33005	-2.7784	-2.68395	0.64829
[truncated: 9 more columns]

## Sheet: S1_3
A16C1.1	A16C1.2	A16C1.3	A16C1.4	A16C2.1	A16C2.2	A16C2.3	A16C2.4	A16C3.1	A16C3.2	A16C3.3	A16C3.4	A16C4.1	A16C4.2	A16C4.3	A16C4.4	A16C5.1	A16C5.2	A16C5.3	A16C5.4	A16C6.1	A16C6.2	A16C6.3	A16C6.4	A16H1.1	A16H1.2	A16H1.3	A16H1.4	A16H2.1	A16H2.2	A16H2.3	A16H2.4	A16H3.1	A16H3.2	A16H3.3	A16H3.4	A16H4.1	A16H4.2	A16H4.3	A16H4.4	A16H5.1	A16H5.2	A16H5.3	A16H5.4	A16H6.1	A16H6.2	A16H6.3	A16H6.4	mean_Ctr	amp_Ctr
-4.47462	-2.3254	-2.16814	-3.91649	-2.05714	-3.41463	-2.62009	-2.61249	-2.08986	-2.19091	-2.56231	-3.55938	-1.87905	-2.57989	-3.39255	-2.65978	-3.14484	-3.37815	-3.64112	-3.52316	-3.56748	-3.20985	-3.40045	-3.83444	-2.95263	-1.85476	-2.28744	-2.66733	-2.71703	-2.22459	-2.80901	-3.0238	-3.16161	-2.59956	-2.99335	-3.12137	-3.0746	-2.57651	-2.94983	-3.49997	-3.58188	-3.70797	-3.38183	-2.92313	-2.86685	-3.17292	-3.5585	-3.45546	-2.98675	0.76535
-2.82153	-2.68159	-2.39417	-3.10859	-2.65425	-2.74703	-2.04185	-2.58994	-2.39864	-1.97331	-2.15062	-2.41458	-2.44454	-2.15739	-1.95455	-2.32391	-3.1053	-2.57278	-2.51491	-2.90017	-3.20308	-2.59631	-2.80942	-3.18418	-2.60346	-2.26357	-2.95568	-2.96164	-2.81205	-2.20567	-2.19296	-2.82862	-2.57569	-2.10469	-3.17734	-3.18512	-2.40564	-2.08029	-1.80572	-2.89363	-3.26174	-2.49488	-2.92875	-2.85439	-3.65199	-3.03303	-2.48794	-3.00696	-2.63571	0.600527
-2.98338	-2.66414	-2.60897	-2.82968	-2.52631	-2.45877	-2.42772	-4.47462	-2.55107	-2.21658	-2.27857	-4.47462	-4.47462	-1.87317	-2.43487	-4.47462	-2.45393	-2.37522	-4.47462	-2.6981	-2.83664	-2.50632	-2.56798	-2.79214	-2.69891	-2.58673	-3.32528	-4.47462	-2.86869	-2.32575	-2.49173	-4.47462	-2.50193	-2.39349	-3.05791	-2.99385	-2.80208	-2.22868	-2.3458	-2.77642	-2.75789	-2.84965	-2.8487	-2.31782	-3.06858	-2.94331	-2.86353	-2.62761	-2.89751	NA
-2.4791	-2.60061	-2.38717	-3.28756	-4.47462	-2.57941	-2.34128	-2.96882	-2.72914	-2.01006	-1.87342	-4.47462	-4.47462	-2.09296	-2.64544	-2.78779	-2.59173	-2.3867	-4.47462	-2.38923	-2.44474	-2.74876	-2.73181	-2.63995	-2.29681	-2.52944	-2.83889	-4.47462	-2.29047	-2.40594	-1.78821	-4.47462	-2.52515	-2.55273	-2.12274	-2.99385	-2.23351	-2.32758	-2.02919	-4.47462	-2.43329	-2.58656	-2.34974	-2.56945	-2.54161	-2.3945	-2.34426	-2.42827	-2.76292	NA
-4.47462	-2.82848	-4.47462	-4.47462	-2.60176	-2.6692	-4.47462	-4.47462	-2.9152	-4.47462	-2.04316	-2.81027	-2.48279	-2.42665	-2.7066	-4.47462	-4.47462	-2.94543	-2.74757	-4.47462	-2.8932	-2.83861	-2.97252	-4.47462	-2.88209	-4.47462	-4.47462	-4.47462	-2.5294	-4.47462	-4.47462	-4.47462	-2.99262	-4.47462	-4.47462	-4.47462	-2.62234	-3.22216	-2.53205	-2.8568	-2.69214	-2.81376	-4.47462	-4.47462	-4.47462	-2.91204	-4.47462	-2.83583	-3.57685	NA
-2.98338	-2.91071	-4.47462	-3.25213	-4.47462	-4.47462	-4.47462	-3.64074	-3.24759	-2.7547	-2.08874	-2.77754	-3.02579	-2.94055	-2.91285	-4.47462	-3.51332	-3.09487	-2.82513	-2.88217	-4.47462	-2.65758	-2.94845	-3.00305	-4.47462	-3.39934	-3.74481	-3.17469	-3.01054	-4.47462	-2.76847	-3.24362	-3.16161	-3.0986	-2.86451	-3.46441	-2.8675	-2.96064	-4.47462	-2.93389	-3.02366	-2.963	-2.8487	-2.92313	-3.06858	-2.88287	-2.84469	-2.88574	-3.28883	NA
-1.7926	-2.02986	-1.88754	-2.35055	-1.57956	-1.81776	-1.66504	-1.59618	-1.58634	-1.32795	-1.41093	-1.72558	-1.64006	-1.23718	-1.41183	-1.61437	-1.7549	-1.7247	-1.70283	-1.81329	-1.54161	-1.78829	-1.86747	-2.18548	-1.83895	-1.75242	-1.94469	-1.79101	-1.81793	-1.80177	-1.48561	-2.29852	-1.95793	-1.55594	-2.07315	-2.51159	-1.58041	-1.38347	-1.24674	-2.18093	-2.03235	-1.53012	-1.81404	-1.83862	-2.06152	-1.64962	-1.65855	-2.0063	-1.768	0.50377
-2.95622	-2.73858	-2.85046	-3.32614	-2.34724	-3.05706	-2.67988	-2.89633	-2.66528	-2.12192	-2.56231	-2.90484	-2.60959	-2.54086	-2.74074	-2.90976	-2.94841	-2.77364	-2.6619	-3.05275	-2.7866	-3.06209	-3.08484	-4.47462	-3.48341	-2.51191	-2.75895	-3.05523	-3.15909	-2.72313	-2.36792	-2.79826	-3.2166	-1.92571	-2.96434	-4.47462	-2.72784	-2.10698	-2.19893	-4.47462	-3.30958	-2.34691	-2.5915	-3.10559	-3.13804	-3.03303	-2.35607	-2.88574	-2.88471	NA
-3.11301	-4.47462	-3.25314	-4.47462	-4.47462	-3.22493	-4.47462	-2.99594	-4.47462	-2.78625	-4.47462	-2.86451	-4.47462	-2.89607	-3.07019	-3.00373	-3.14484	-2.98977	-4.47462	-3.20806	-4.47462	-4.47462	-2.82676	-2.91408	-4.47462	-2.90281	-4.47462	-4.47462	-2.9705	-4.47462	-4.47462	-4.47462	-4.47462	-2.92865	-4.47462	-3.25987	-2.62234	-2.93344	-4.47462	-3.02768	-4.47462	-3.05258	-3.0987	-2.85439	-2.93202	-2.92739	-2.97239	-2.85184	-3.60663	NA
-4.47462	-2.78121	-3.44189	-4.47462	-3.38379	-3.50218	-4.47462	-4.47462	-3.12914	-3.11178	-2.88727	-3.19433	-4.47462	-3.39299	-3.73966	-4.47462	-3.7693	-4.47462	-4.47462	-4.47462	-3.81781	-4.47462	-4.47462	-4.47462	-3.63789	-3.02388	-3.48624	-4.47462	-4.47462	-2.89539	-2.90358	-3.44878	-4.47462	-3.64904	-4.47462	-3.72496	-3.59505	-4.47462	-3.28609	-3.83382	-3.8306	-4.47462	-4.47462	-3.76953	-3.79659	-4.47462	-4.47462	-4.47462	-3.90572	0.723881
-4.47462	-1.99553	-3.2049	-3.46802	-2.8364	-3.41463	-2.86323	-3.20828	-2.75756	-2.82027	-2.95235	-2.84567	-3.31164	-2.6008	-3.3194	-3.04018	-4.47462	-3.43934	-3.64112	-3.52316	-3.48147	-3.20985	-3.47237	-3.83444	-3.63789	-3.33764	-2.95568	-4.47462	-2.9705	-3.03697	-2.90358	-3.24362	-2.87128	-3.0986	-2.8874	-3.46441	-2.89169	-3.05424	-2.6322	-3.69216	-3.26174	-3.80882	-3.38183	-3.2914	-4.47462	-3.92593	-3.08471	-3.61125	-3.29547	0.762213
-1.54379	-1.2897	-1.62984	-2.48445	-1.61887	-1.65559	-1.73672	-1.52725	-1.97901	-2.15889	-1.8237	-2.38807	-1.94915	-1.57875	-2.11431	-1.77683	-2.13429	-2.04569	-0.826842	-2.05187	-1.49492	-1.40216	-1.64334	-1.56936	-1.64869	-1.23131	-1.01115	-3.85571	-2.08442	-1.56828	-1.69719	-1.85556	-1.67743	-2.07415	-1.44438	-1.91309	-2.46659	-2.17954	-2.20732	-1.99574	-2.08632	-2.04554	-1.46434	-1.61635	-1.74275	-1.54532	-0.609635	-1.55167	-1.79158	NA
-4.47462	-2.58608	-3.12201	-4.47462	-2.58559	-4.47462	-2.89711	-2.68818	-3.065	-2.42814	-2.62364	-3.33957	-3.24898	-4.47462	-4.47462	-2.9701	-2.5583	-1.59711	-1.85772	-2.6981	-2.4668	-2.33569	-2.65394	-2.18548	-2.65818	-1.26355	-2.91899	-4.47462	-2.16624	-2.72313	-3.02465	-4.47462	-2.36695	-2.69094	-4.47462	-4.47462	-2.1024	-2.17954	-3.28609	-2.74802	-2.08031	-1.20465	-2.44238	-2.47143	-1.88284	-0.555689	-1.758	-2.32481	-2.81308	1.25752
-4.47462	-3.68994	-2.89285	-3.78241	-3.29398	-3.41463	-3.35184	-4.47462	-4.47462	-3.39437	-3.24052	-3.55938	-2.93198	-3.18578	-3.15356	-3.71404	-4.47462	-3.59586	-4.47462	-4.47462	-3.67486	-3.69858	-3.08484	-3.69284	-4.47462	-3.05275	-4.47462	-4.47462	-3.05464	-3.24837	-4.47462	-4.47462	-3.16161	-4.47462	-4.47462	-3.15208	-4.47462	-3.09053	-4.47462	-4.47462	-4.47462	-3.49802	-3.64913	-3.9924	-4.47462	-3.38055	-4.47462	-3.85653	-3.82306	NA
-1.64673	-1.15114	-1.27976	-1.89014	-1.34284	-1.05575	-1.64684	-1.33208	-1.70001	-1.49543	-1.5557	-1.56301	-1.4661	-1.25808	-1.86552	-1.71149	-1.45682	-1.12961	-1.57119	-1.64256	-1.65112	-1.88497	-1.98499	-1.72002	-1.11277	-1.3508	-1.99825	-1.7675	-1.56579	-1.20285	-1.43969	-1.65752	-1.61301	-1.6468	-1.87421	-2.16449	-1.69994	-1.50141	-1.03799	-1.32665	-1.79382	-1.4773	-1.78029	-1.67954	-1.56895	-1.26958	-1.82835	-1.63618	-1.56241	NA
-3.11301	-2.75938	-2.7597	-4.47462	-4.47462	-2.53537	-2.89711	-3.78611	-4.47462	-3.04753	-3.24052	-3.08567	-2.5964	-2.99012	-4.47462	-3.22744	-2.33641	-2.29756	-4.47462	-2.59575	-4.47462	-4.47462	-4.47462	-2.82363	-2.95263	-2.54771	-4.47462	-3.21051	-2.9705	-2.55648	-2.05341	-2.48016	-4.47462	-2.58338	-4.47462	-3.72496	-3.48468	-2.6808	-1.94284	-2.39884	-3.17946	-2.79139	-3.88967	-3.23698	-2.70118	-2.70112	-4.47462	-2.60858	-3.26005	NA
-2.37783	-2.30249	-1.98307	-3.10859	-2.21402	-2.39368	-2.39325	-1.98119	-2.5993	-2.37424	-2.83068	-2.59911	-2.60959	-2.31361	-2.55558	-2.28214	-2.1857	-2.45598	-2.77192	-2.40657	-2.19529	-2.55544	-2.56798	-3.18418	-2.88209	-2.17208	-2.66128	-2.23627	-3.15909	-1.62599	-2.60842	-3.28655	-2.64847	-2.48442	-3.75996	-3.04046	-2.76338	-2.05516	-2.51452	-2.33066	-2.37077	-1.82947	-2.62511	-2.03404	-3.10193	-4.47462	-4.47462	-3.00696	-2.61224	NA
-2.05478	-2.22754	-2.13193	-2.94712	-2.49946	-2.17328	-1.99527	-2.26494	-2.18475	-2.3871	-1.38167	-2.14381	-2.38477	-2.12757	-2.17746	-2.37014	-2.87583	-2.67281	-2.9563	-3.17224	-2.9823	-2.55544	-2.77669	-3.26641	-1.81044	-2.40574	-2.3735	-2.88469	-2.28255	-2.32575	-2.76847	-2.76989	-2.60336	-2.45984	-2.07315	-2.45693	-2.59637	-2.33417	-2.6322	-3.02768	-2.97422	-3.03312	-3.0987	-2.46274	-3.03762	-2.69193	-4.47462	-3.7168	-2.44623	0.868478
-3.36079	-2.64737	-3.16148	-3.02039	-3.10074	-3.13294	-4.47462	-2.94328	-3.12914	-2.7547	-3.02893	-3.11896	-2.63722	-3.11034	-3.07019	-3.00373	-3.14484	-2.81844	-2.9563	-2.98072	-2.95826	-2.79136	-3.1935	-3.22335	-4.47462	-3.39934	-3.3726	-3.17469	-3.15909	-3.08097	-4.47462	-3.33419	-2.99262	-2.92865	-3.75996	-4.47462	-3.00472	-2.90785	-3.05529	-3.08346	-2.90924	-2.93177	-3.49523	-3.2914	-3.4571	-3.17292	-3.28464	-2.96269	-3.0734	NA
-0.528141	-0.596478	-0.56169	-0.762895	-0.681287	-0.408688	-0.449948	-0.746499	-0.773596	-0.621095	-0.56934	-0.432565	-0.619175	-0.586233	-0.49181	-0.779905	-0.676617	-0.575856	-0.642154	-0.507315	-0.770509	-0.372551	-0.380176	-0.274152	-0.454934	-0.743386	-0.683816	-0.559735	-0.643634	-0.480666	-0.639449	-0.574987	-0.430222	-0.598371	-0.726008	-0.431094	-0.569625	-0.443391	-0.808246	-0.538964	-0.416351	-0.593121	-0.516354	-0.44526	-0.537962	-0.614937	-0.819727	-0.72115	-0.579168	NA
-1.8546	-1.74582	-2.15167	-3.16046	-1.77131	-1.52532	-2.15975	-2.25466	-1.91122	-2.03255	-2.07924	-2.41458	-1.94333	-1.70828	-2.52211	-2.33878	-2.56916	-2.61007	-2.68179	-2.43712	-2.65217	-2.36823	-2.13209	-2.48056	-2.05139	-1.88614	-1.60586	-4.47462	-2.37877	-2.18167	-1.69067	-2.25866	-2.17569	-1.77894	-1.66908	-2.70005	-2.89169	-2.76153	-2.40835	-2.57006	-1.78618	-2.29178	-1.72743	-3.06935	-2.41082	-2.64057	-2.73168	-2.37077	-2.29201	NA
-1.84026	-2.20916	-2.38717	-3.46802	-2.07148	-2.28115	-2.16625	-2.15121	-1.8042	-2.08785	-2.53461	-4.47462	-2.73256	-2.85572	-2.79759	-2.8568	-3.06906	-3.06611	-2.9563	-4.47462	-4.47462	-3.06209	-2.76121	-3.08424	-2.31407	-1.78823	-1.41842	-3.29244	-2.51576	-1.83464	-1.92517	-2.51691	-3.06895	-1.85496	-2.51579	-2.59128	-3.11427	-2.62553	-2.15175	-3.08346	-2.85273	-2.74982	-2.79383	-3.06935	-4.47462	-2.85554	-2.84469	-2.7505	-2.72228	1.00968
-2.29576	-3.01222	-1.59709	-1.86293	-2.96748	-2.91071	-2.74923	-2.71665	-2.72914	-1.75302	-2.83068	-2.38807	-2.40102	-2.47198	-2.81833	-2.33129	-2.47113	-2.59103	-2.8544	-2.65422	-1.76222	-2.11826	-2.6308	-1.68542	-3.48341	-1.91777	-3.24376	-2.19474	-4.47462	-2.52965	-3.02465	-2.89655	-2.92773	-2.00605	-3.05791	-2.87812	-2.97359	-2.49247	-2.03485	-1.98375	-2.18053	-2.46302	-2.63394	-2.85439	-2.43253	-2.67413	-2.80929	-2.60858	-2.5704	NA
-2.44536	-2.88153	-2.2994	-3.13375	-2.33817	-2.57941	-4.47462	-2.79726	-2.45337	-3.11178	-2.69508	-2.67923	-2.5964	-2.44124	-2.50115	-2.67591	-2.24925	-2.80299	-2.74757	-2.81681	-2.74173	-2.45183	-1.92337	-2.85759	-2.91593	-2.94727	-2.54292	-3.00592	-2.50255	-2.74394	-2.63605	-2.87855	-1.92377	-3.2175	-2.53624	-2.84551	-2.26173	-2.60033	-2.56938	-2.50259	-2.01149	-3.1405	-2.5455	-2.81394	-2.34542	-3.23175	-2.61955	-2.94213	-2.68698	NA
-2.63589	-3.20004	-3.05244	-3.36848	-3.15612	-2.99249	-2.77505	-2.91917	-2.74312	-2.7547	-2.83068	-2.81027	-2.85488	-3.04608	-2.86302	-3.29031	-2.87583	-2.92486	-4.47462	-2.68671	-4.47462	-3.06209	-2.88336	-2.85759	-3.03689	-2.73061	-3.01728	-3.71591	-2.40918	-3.03697	-2.85372	-3.10484	-2.68137	-2.63384	-2.64247	-2.86151	-2.64996	-3.17371	-2.67977	-2.8568	-3.05067	-2.963	-2.78113	-4.47462	-3.38492	-3.5395	-3.28464	-3.14264	-3.04663	0.581751
-1.77664	-1.90931	-2.2827	-2.12321	-2.16314	-1.87792	-2.15975	-2.22049	-2.13297	-2.01558	-2.13967	-1.95396	-1.96101	-1.82392	-1.94307	-1.90355	-1.91648	-1.83525	-2.07989	-1.94805	-2.08531	-1.80413	-1.86942	-1.84599	-2.0058	-2.28341	-2.88516	-2.0099	-2.06976	-2.23768	-2.2477	-2.37435	-1.96773	-2.96531	-2.25931	-2.33465	-2.31768	-2.24458	-2.02919	-1.67871	-2.21982	-1.97687	-2.09695	-2.3117	-2.09091	-2.17043	-2.59813	-2.40435	-1.99048	NA
-1.72423	-1.75839	-1.66132	-2.04902	-1.5718	-1.90159	-1.82559	-1.66751	-2.03091	-1.76532	-1.55289	-1.66804	-1.38635	-1.91086	-1.5722	-1.74485	-1.53882	-1.50013	-1.58076	-1.8333	-1.89947	-1.86331	-1.33061	-1.8242	-1.33027	-1.64213	-1.75433	-1.94858	-1.85149	-1.7179	-1.50839	-2.06954	-1.86518	-1.6852	-1.58883	-1.81349	-2.02151	-1.48421	-1.87084	-1.89815	-1.54569	-1.37543	-1.54866	-1.80519	-1.8242	-1.63027	-2.00306	-1.85959	-1.72507	NA
-2.44536	-2.5584	-2.32272	-2.40504	-2.69313	-2.32402	-2.00419	-2.53819	-2.36763	-2.08785	-2.23608	-2.76206	-4.47462	-4.47462	-3.00028	-4.47462	-2.8541	-2.69591	-2.42737	-2.39493	-2.93547	-2.23163	-3.02506	-2.70941	-2.44688	-2.13808	-1.7241	-2.76255	-4.47462	-2.58508	-2.32405	-2.75637	-4.47462	-1.95834	-2.08781	-2.33952	-4.47462	-4.47462	-2.90537	-2.73448	-3.02366	-2.80243	-2.25441	-3.14513	-2.90919	-2.48034	-2.54878	-2.17474	-2.80089	0.985026
-1.65586	-2.05436	-1.56038	-3.46802	-2.54039	-1.79815	-1.7939	-2.24961	-2.08671	-2.99157	-1.17533	-2.69198	-4.47462	-1.7194	-1.921	-2.37835	-2.45393	-2.51435	-2.47521	-2.41853	-2.54967	-2.64143	-1.71504	-2.74881	-1.39839	-2.53848	-1.82903	-4.47462	-2.30675	-2.23768	-1.19605	-1.97188	-2.20894	-1.87314	-0.452277	-2.13598	-3.20647	-3.02074	-2.03485	-2.34131	-2.50634	-1.94778	-2.04342	-2.28806	-2.77616	-2.58743	-2.90386	-2.60858	-2.31177	NA
-2.26791	-2.37519	-2.29376	-4.47462	-2.45027	-1.94776	-2.65902	-2.10928	-2.89458	-2.08135	-2.16184	-2.29576	-2.66674	-2.47198	-2.7066	-1.88454	-2.46245	-2.55527	-2.5586	-1.40756	-2.60823	-2.74876	-2.61968	-2.59914	-1.80223	-2.32049	-2.90175	-4.47462	-2.9705	-2.30977	-2.55792	-2.69444	-2.95896	-1.54855	-2.54684	-1.78662	-3.00472	-2.88368	-2.49767	-2.51047	-2.57517	-2.21597	-2.62511	-2.55859	-2.98161	-2.41322	-4.47462	-2.30124	-2.56699	NA
-2.36415	-2.64737	-2.20307	-4.47462	-4.47462	-4.47462	-4.47462	-2.96882	-3.065	-4.47462	-2.00192	-2.59911	-4.47462	-4.47462	-2.36975	-2.7101	-2.68149	-2.6617	-2.68179	-2.59575	-3.0348	-2.54263	-2.39369	-4.47462	-2.07612	-2.55714	-4.47462	-4.47462	-2.27478	-2.55648	-4.47462	-3.04917	-2.52515	-4.47462	-2.38707	-2.76022	-2.26173	-2.58825	-2.70567	-4.47462	-4.47462	-2.7029	-2.06453	-4.47462	-2.86685	-4.47462	-2.51298	-2.7505	-3.20322	NA
-1.79622	-1.77794	-2.10937	-2.01817	-2.00827	-1.51123	-1.98652	-1.80018	-1.96222	-1.69362	-1.8975	-1.74708	-1.47879	-1.50068	-1.9319	-1.47832	-1.34121	-1.30496	-1.79006	-1.87286	-1.74614	-1.65205	-1.67086	-1.73176	-2.04188	-1.94252	-2.04034	-1.4332	-1.7196	-1.88174	-2.06859	-2.21444	-1.67743	-2.16696	-1.85199	-2.45056	-1.65154	-1.78761	-1.86695	-1.81369	-1.36861	-1.68841	-1.52236	-1.9071	-1.45521	-1.57971	-2.20156	-2.07145	-1.79607	0.324895
-2.84127	-3.42611	-3.25314	-4.47462	-4.47462	-2.99249	-4.47462	-2.94328	-3.20441	-2.6474	-4.47462	-3.33957	-2.93198	-2.50506	-3.3194	-4.47462	-2.8541	-2.61992	-2.99638	-3.02739	-4.47462	-2.42214	-2.90399	-2.93467	-4.47462	-3.15302	-4.47462	-4.47462	-4.47462	-4.47462	-2.69723	-4.47462	-4.47462	-2.92865	-2.73117	-4.47462	-3.48468	-3.05424	-2.27106	-3.11429	-3.05067	-2.87534	-3.0987	-2.89899	-3.26891	-2.99489	-3.02493	-2.86846	-3.40256	1.00942
-1.74315	-1.57975	-1.39672	-0.97509	-1.37879	-1.77755	-1.04132	-1.20829	-1.83293	-1.1855	-1.52315	-1.55069	-1.56629	-1.79955	-1.36379	-1.6059	-1.42808	-1.41838	-1.23849	-1.05335	-1.6375	-1.53465	-1.58994	-1.55067	-1.36448	-0.897459	-2.00894	-1.83274	-1.57646	-1.221	-1.40818	-1.28241	-1.73726	-0.960665	-1.90005	-1.91493	-1.93099	-1.01495	-1.00434	-1.41856	-1.48787	-0.718824	-1.02997	-1.2941	-1.96558	-1.52753	-1.22392	-1.53094	-1.44233	NA
-2.64866	-4.47462	-2.64517	-4.47462	-4.47462	-2.62843	-2.42772	-4.47462	-2.89458	-2.89753	-4.47462	-3.55938	-3.73284	-2.24237	-2.67494	-4.47462	-4.47462	-4.47462	-4.47462	-3.02739	-4.47462	-2.98571	-2.92565	-3.18418	-4.47462	-3.47128	-3.17516	-4.47462	-4.47462	-3.67675	-4.47462	-4.47462	-4.47462	-4.47462	-4.47462	-4.47462	-4.47462	-4.47462	-4.47462	-4.47462	-2.44695	-3.70797	-3.02697	-4.47462	-3.32305	-3.79282	-3.08471	-2.86846	-3.55087	NA
-3.24428	-2.46255	-2.7597	-3.16046	-2.80899	-2.88654	-3.12306	-2.99594	-2.66528	-2.94201	-2.83068	-2.70512	-2.73256	-2.94055	-2.88722	-3.04018	-3.18835	-4.47462	-4.47462	-3.33764	-4.47462	-3.06209	-3.40045	-3.11507	-3.27966	-4.47462	-3.17516	-4.47462	-2.76194	-2.52965	-2.80901	-2.6013	-2.16515	-2.83421	-3.34262	-2.68896	-2.695	-2.77965	-2.82815	-2.89363	-3.26174	-3.49802	-4.47462	-4.47462	-4.47462	-4.47462	-3.19338	-2.79107	-3.22268	1.15062
-0.755824	-1.26241	-1.39038	-0.570842	-0.713954	-1.92922	-1.88989	-1.20104	-0.472914	-1.47578	-1.31048	-1.29523	-0.87731	-1.64459	-1.81004	-1.24268	-0.818234	-1.70488	-1.80873	-1.20632	-0.789279	-1.80413	-1.79107	-1.53192	-1.17519	-1.66109	-1.47851	-1.20373	-0.689785	-1.67042	-1.28292	-0.626395	-1.16864	-1.52019	-1.68945	-0.660482	-0.702037	-1.66811	-1.22064	-1.19047	-1.01207	-1.74729	-1.71436	-1.23071	-0.839794	-1.92598	-2.02764	-0.702952	-1.29387	NA
-2.82153	-3.05212	-4.47462	-4.47462	-3.65094	-4.47462	-2.63912	-2.89633	-4.47462	-3.11178	-2.83068	-3.08567	-4.47462	-3.18578	-2.7066	-2.48064	-4.47462	-4.47462	-4.47462	-3.07968	-4.47462	-4.47462	-2.38721	-3.31422	-3.14153	-4.47462	-3.88222	-2.73672	-2.90005	-3.08097	-4.47462	-3.24362	-4.47462	-2.78103	-2.96434	-2.86151	-4.47462	-3.98179	-4.47462	-2.93389	-3.1435	-4.47462	-3.21759	-4.47462	-4.47462	-4.47462	-3.40033	-4.47462	-3.64591	NA
-3.0768	-4.47462	-2.96535	-3.4154	-3.29398	-3.3418	-2.974	-4.47462	-4.47462	-4.47462	-3.24052	-2.5787	-3.31164	-4.47462	-2.59184	-4.47462	-4.47462	-3.23381	-3.88269	-3.85375	-3.67486	-4.47462	-3.66633	-3.08424	-4.47462	-3.33764	-4.08439	-4.06315	-3.10373	-2.63186	-4.47462	-2.99983	-3.06895	-3.00536	-3.22576	-2.76022	-4.47462	-3.98179	-4.47462	-3.83382	-4.47462	-3.44579	-3.75296	-3.76953	-4.47462	-4.11884	-4.47462	-3.45546	-3.70717	NA
-2.55566	-3.01222	-2.43099	-3.36848	-2.86565	-3.05706	-3.06749	-3.08926	-2.47581	-2.1993	-2.13967	-2.97336	-2.5964	-2.94055	-2.86302	-2.93888	-2.43738	-2.31202	-2.91961	-2.8019	-2.50626	-2.49486	-2.38721	-2.91408	-2.42362	-2.40574	-2.97526	-2.98322	-3.10373	-2.6661	-2.95991	-3.51985	-2.92773	-2.67106	-2.69955	-3.25987	-2.66446	-2.44717	-2.55031	-2.72136	-2.49846	-2.99665	-2.43106	-2.40635	-2.7446	-2.7939	-2.99786	-2.90374	-2.75206	NA
-2.78454	-2.06285	-2.03234	-1.55828	-2.18783	-2.88654	-2.62009	-2.45822	-2.41169	-1.8628	-2.39767	-2.47301	-2.24888	-2.72381	-2.81833	-2.9701	-2.00884	-2.34776	-2.31783	-1.93591	-2.05798	-2.35987	-2.47215	-2.38157	-2.10234	-1.5093	-2.81058	-2.45252	-1.7648	-2.06465	-2.55792	-1.55172	-2.28421	-1.38152	-2.46851	-2.02085	-1.75441	-2.13962	-2.7332	-2.21582	-1.8376	-1.84032	-2.49089	-1.94456	-1.70781	-2.29648	-2.84469	-1.40886	-2.34912	NA
-2.45355	-2.26681	-2.40853	-3.06225	-2.33817	-2.25293	-1.90398	-2.56849	-2.37366	-2.01006	-2.23608	-2.22405	-2.31153	-2.38561	-1.9237	-2.30954	-2.23374	-2.46985	-2.2922	-2.76002	-2.37226	-2.45183	-2.21016	-2.66189	-2.42362	-2.24459	-2.50741	-3.14161	-2.245	-2.18755	-2.51269	-2.58306	-1.96444	-2.13754	-2.93715	-2.51159	-2.3743	-1.9965	-2.43613	-2.54352	-2.60408	-2.47866	-2.3885	-2.548	-2.11523	-2.56651	-2.42048	-2.72541	-2.39738	NA
-2.59968	-2.94198	-3.05244	-3.78241	-3.10074	-3.1765	-2.74923	-3.20828	-2.75756	-2.89753	-3.40413	-2.99883	-2.7507	-2.94055	-2.37737	-2.5486	-3.1053	-3.32453	-4.47462	-2.90017	-3.20308	-2.81434	-3.11813	-3.11507	-4.47462	-3.19235	-2.97526	-4.47462	-2.90005	-3.18513	-3.02465	-2.87855	-2.75576	-2.80681	-2.99335	-2.80077	-3.15793	-3.09053	-2.70567	-2.68421	-3.1103	-3.49802	-3.15409	-4.47462	-3.5437	-4.47462	-4.47462	-3.05627	-3.05591	NA
-1.31668	-1.22289	-1.3946	-1.86016	-1.37097	-1.40617	-1.35313	-1.53396	-1.49232	-1.2161	-1.28257	-1.35825	-1.21091	-1.19903	-1.1641	-1.26571	-1.12804	-0.978554	-1.23122	-1.33931	-1.51216	-1.23761	-1.26379	-1.42848	-1.32754	-1.4717	-1.98989	-2.11594	-1.55244	-1.32122	-1.63602	-1.55842	-1.23915	-1.59166	-1.69849	-1.43738	-1.42824	-1.37319	-1.25517	-1.15153	-1.47362	-1.3655	-1.32337	-1.30473	-1.42429	-1.60723	-1.72459	-1.61867	-1.32361	0.317831
-1.62287	-1.57694	-1.61433	-1.8872	-1.58906	-1.43262	-1.31739	-1.57337	-1.6468	-1.389	-1.53642	-1.41389	-1.56994	-1.43453	-1.03198	-1.32302	-1.8164	-1.85877	-1.79267	-1.36641	-1.9492	-1.64882	-1.48002	-1.5021	-1.77596	-1.75092	-1.96376	-2.72435	-1.54091	-1.58127	-1.75321	-1.49203	-1.34019	-1.56651	-1.74332	-1.39753	-1.54206	-1.70545	-1.58425	-1.28828	-2.02441	-2.02827	-1.79296	-2.01831	-2.00532	-1.87879	-2.11445	-1.83225	-1.55724	0.448143
-2.90654	-2.66414	-2.93981	-2.68823	-2.41672	-2.91071	-2.52068	-2.71665	-2.44614	-2.40036	-2.46076	-2.5315	-2.6984	-2.6008	-2.05919	-2.42189	-2.92285	-2.90521	-2.70263	-2.2709	-2.95826	-2.56864	-2.57784	-2.59914	-2.74386	-2.84363	-2.65167	-4.47462	-2.58867	-4.47462	-2.60842	-2.35809	-2.60336	-2.55273	-2.8023	-2.84551	-3.11427	-2.98965	-2.67977	-2.30514	-3.1435	-3.39918	-3.02697	-3.35363	-3.32305	-4.47462	-3.118	-2.77712	-2.62033	0.505941
-2.31337	-2.22132	-2.2882	-2.5817	-2.55494	-2.05461	-2.22958	-2.15929	-2.25263	-2.03836	-2.3094	-1.78387	-2.20455	-2.31361	-1.93745	-1.83204	-2.33003	-2.6842	-2.51491	-2.12247	-2.60823	-2.36823	-2.10107	-2.00639	-2.4843	-2.34905	-2.63306	-2.80443	-2.34127	-2.49227	-2.20337	-2.05342	-1.99501	-2.18561	-2.19752	-2.09785	-2.33806	-2.30841	-2.15175	-1.79644	-2.68011	-2.71189	-2.17941	-2.55859	-2.68762	-2.70112	-2.65381	-2.30585	-2.2421	0.409035
-2.08913	-2.37519	-2.06748	-4.47462	-2.15129	-2.03103	-2.01793	-2.07104	-2.17696	-2.23458	-2.15062	-1.78869	-2.17404	-2.32481	-1.82921	-1.90914	-2.66747	-2.57278	-2.35454	-1.80879	-3.0348	-2.49486	-2.09775	-2.23308	-2.52525	-2.52059	-2.43244	-4.47462	-2.17842	-2.32575	-1.97202	-2.35809	-2.1498	-2.55273	-1.96801	-1.93376	-2.53752	-2.47378	-2.27106	-1.89045	-2.64588	-2.74002	-2.41461	-2.66777	-3.13804	-3.01354	-2.90386	-2.32968	-2.40724	0.732111
-3.77575	-4.47462	-2.96535	-4.47462	-4.47462	-3.98378	-3.01824	-3.31075	-3.24759	-2.94201	-3.02893	-3.33957	-4.47462	-2.99012	-3.59107	-3.1238	-3.62272	-3.03915	-3.2832	-3.20806	-3.56748	-3.15482	-3.11813	-3.22335	-3.63789	-4.47462	-3.32528	-4.47462	-4.47462	-3.12993	-4.47462	-4.47462	-4.47462	-3.38174	-4.47462	-3.12137	-2.8675	-3.22216	-4.47462	-3.05468	-3.05067	-4.47462	-3.88967	-4.47462	-4.47462	-4.47462	-4.47462	-4.47462	-3.47635	NA
-3.0768	-3.53829	-2.65794	-4.47462	-4.47462	-3.50218	-2.56755	-4.47462	-3.41099	-4.47462	-2.3094	-4.47462	-3.19423	-4.47462	-2.55558	-4.47462	-2.77665	-2.98977	-2.6619	-2.95914	-3.34813	-3.69858	-2.47215	-4.47462	-2.8507	-3.55755	-3.64058	-4.47462	-4.47462	-2.70328	-2.63605	-3.44878	-3.44202	-3.2175	-2.23249	-3.30269	-3.7434	-3.22216	-2.28098	-3.00227	-2.97422	-3.1168	-2.38346	-4.47462	-4.47462	-3.47982	-3.23662	-3.21153	-3.39787	NA
-2.39195	-1.73967	-2.2882	-3.18892	-2.13412	-2.45008	-1.77488	-2.30295	-1.88483	-1.81481	-1.8451	-1.91333	-2.05834	-2.18119	-1.5002	-1.90914	-2.44558	-3.32453	-2.2922	-2.10152	-2.42374	-2.10423	-1.84661	-2.20077	-2.36047	-2.22198	-2.28744	-3.29244	-2.09448	-2.0345	-2.53472	-2.12807	-1.1402	-1.90193	-2.11872	-2.18804	-2.11056	-2.09534	-2.02361	-2.24504	-1.98435	-2.47339	-2.24703	-2.40635	-2.90919	-2.49165	-2.79262	-2.42216	-2.22127	0.607672
-2.33172	-2.26002	-2.60897	-4.47462	-3.00752	-4.47462	-2.86323	-2.37036	-2.66528	-2.52408	-4.47462	-2.22848	-2.93198	-2.41254	-2.36975	-2.1092	-2.5803	-2.59103	-4.47462	-2.33098	-2.77112	-4.47462	-2.71782	-2.63995	-4.47462	-2.68993	-4.47462	-4.47462	-3.10373	-2.68429	-4.47462	-2.45285	-3.02911	-2.37345	-3.22576	-2.10636	-2.51605	-3.22216	-2.48144	-1.77838	-3.21865	-3.44579	-2.98498	-3.06935	-4.47462	-2.99489	-4.47462	-2.76361	-3.07658	NA
-2.06144	-2.14772	-2.03234	-3.13375	-1.99584	-2.21128	-1.54338	-2.02379	-2.02272	-1.88276	-2.2099	-1.95396	-1.98258	-2.24237	-1.66597	-1.781	-2.31141	-3.03915	-2.46275	-2.66478	-2.70107	-2.21351	-2.21446	-2.06773	-2.65818	-2.0678	-2.28744	-4.47462	-2.1544	-1.77808	-2.47173	-2.19941	-2.05129	-2.04561	-2.99335	-1.93376	-2.18202	-2.30221	-2.1747	-1.90009	-2.99824	-2.54754	-2.49089	-2.69626	-2.41082	-2.7939	-2.73168	-2.83583	-2.19024	0.634195
-1.86302	-1.50019	-2.43099	-2.11569	-1.89112	-2.3305	-2.70179	-2.48328	-2.32222	-1.79768	-2.04316	-2.45017	-1.48679	-1.77328	-2.40929	-1.98585	-1.63101	-1.41464	-1.91644	-2.07324	-2.14936	-2.01326	-2.03916	-2.1635	-2.36047	-2.30421	-2.86918	-2.35905	-2.13722	-2.64864	-2.19296	-1.86401	-1.65434	-2.61636	-4.47462	-1.94153	-2.00505	-2.62553	-1.98135	-1.34257	-1.98435	-2.24908	-2.06213	-1.08768	-2.11523	-2.37217	-4.47462	-2.53194	-2.1925	NA
-2.09272	-2.01427	-2.20307	-2.27982	-1.99178	-2.22644	-2.2776	-2.08456	-2.3387	-2.10116	-2.32568	-2.3692	-2.10183	-2.0609	-2.09381	-2.17658	-2.09566	-1.96369	-1.89932	-2.03151	-1.9492	-2.14775	-1.8773	-2.02157	-2.37038	-2.18402	-1.92463	-3.29244	-2.35961	-2.68429	-2.08432	-2.31267	-2.15486	-2.37345	-2.35833	-2.20567	-2.17242	-2.55393	-2.08938	-1.89621	-2.03772	-2.07595	-1.85064	-1.96595	-2.11523	-2.38097	-2.22305	-2.04268	-2.1135	0.287549
-1.94199	-2.17458	-2.21226	-1.94524	-1.7593	-2.18714	-1.91854	-2.02379	-1.71175	-1.9835	-2.17337	-2.42147	-1.78137	-2.20636	-2.15846	-2.15624	-1.89968	-2.08454	-1.67392	-1.89956	-2.06991	-1.54722	-1.77981	-2.12918	-2.12452	-1.93335	-1.49942	-2.77606	-2.50255	-2.25808	-1.70381	-2.14402	-2.46926	-2.03202	-2.04186	-2.57413	-2.80208	-2.54306	-2.19893	-1.87915	-1.97723	-1.75224	-1.77656	-1.79769	-2.04907	-2.46931	-1.67445	-1.85959	-2.05578	NA
-2.40655	-3.26316	-2.72811	-4.47462	-2.08131	-3.50218	-3.12306	-2.96882	-2.95963	-2.29353	-2.53461	-3.02589	-2.02226	-2.57989	-2.59184	-2.83256	-2.42144	-2.58181	-2.54354	-2.81681	-2.74173	-2.64143	-2.5046	-2.63995	-2.60346	-2.4481	-2.83889	-4.47462	-3.15909	-3.41175	-2.38359	-3.20455	-2.95896	-2.51047	-2.67007	-3.04046	-2.84458	-3.22216	-3.19485	-2.50259	-2.53939	-2.66056	-2.58348	-2.87612	-2.79285	-3.14625	-3.28464	-3.21153	-2.85088	NA
-2.15459	-2.57202	-1.99699	-3.25213	-2.46205	-2.28115	-2.41592	-2.18017	-2.08049	-2.36175	-2.4177	-2.99883	-2.10183	-2.07344	-2.27504	-2.15624	-2.10311	-2.20028	-2.03635	-2.11038	-2.5146	-2.2255	-2.33289	-2.50339	-4.47462	-4.47462	-2.15404	-4.47462	-2.32367	-1.99858	-2.51269	-3.1356	-2.44878	-4.47462	-2.7834	-2.63738	-1.75441	-2.08775	-2.31218	-1.96978	-1.68884	-2.37945	-1.7778	-2.11484	-2.47131	-4.47462	-2.77656	-2.56435	-2.32529	NA
-2.62348	-3.01222	-2.51557	-4.47462	-2.17531	-2.84191	-4.47462	-2.91917	-2.83802	-2.72529	-2.65789	-2.76206	-2.06593	-4.47462	-2.69048	-2.78779	-2.41368	-2.40453	-2.9563	-2.72182	-4.47462	-2.70996	-2.77669	-2.91408	-2.95263	-2.97134	-3.03992	-4.47462	-4.47462	-2.52965	-2.76847	-2.93497	-4.47462	-2.31835	-2.2879	-2.80077	-3.03825	-2.56507	-2.7626	-2.72136	-2.47563	-2.66871	-2.73375	-2.85439	-2.71518	-2.66549	-4.47462	-2.96269	-3.00159	NA
-1.82638	-2.14255	-2.36023	-2.94712	-2.00409	-2.04435	-2.50612	-2.62423	-2.00679	-2.01558	-1.92959	-1.84014	-1.79757	-1.69212	-2.00048	-1.97919	-1.6374	-1.86398	-1.89597	-1.99116	-2.09162	-1.82057	-1.75512	-2.33676	-2.12452	-2.2047	-2.05213	-2.31892	-2.29047	-2.63186	-4.47462	-2.42096	-1.96117	-2.55273	-2.01583	-2.02321	-1.79229	-2.20836	-2.01265	-1.89621	-1.62792	-2.06353	-1.91888	-2.06048	-2.22434	-2.5401	-2.42748	-2.36013	-2.15235	0.61715
-2.27334	-2.57202	-2.44664	-3.00088	-2.46205	-2.51491	-2.63912	-2.39772	-2.8749	-2.20786	-2.19738	-2.42847	-2.33936	-2.31361	-2.55558	-2.30954	-2.1857	-2.16048	-2.06	-2.28852	-2.27	-2.41268	-2.22318	-2.42498	-2.57047	-2.41252	-2.58976	-2.62655	-2.57307	-2.46902	-2.76847	-2.89655	-2.50193	-2.4145	-2.5577	-2.73514	-2.26173	-2.39839	-2.55031	-2.35778	-2.07439	-2.28834	-2.1101	-2.09966	-2.44002	-2.3991	-2.21867	-2.53194	-2.4251	0.389063
-2.90654	-4.47462	-3.25314	-4.47462	-2.96748	-3.3418	-2.974	-3.20828	-3.24759	-3.18721	-4.47462	-3.33957	-3.31164	-2.55994	-3.07019	-3.29031	-2.87583	-2.61992	-2.91961	-3.29002	-3.20308	-2.95204	-2.71782	-3.18418	-4.47462	-3.39934	-3.28261	-4.47462	-3.01054	-2.60012	-2.3528	-4.47462	-4.47462	-3.2919	-3.28027	-4.47462	-2.94454	-2.71132	-2.99937	-2.89363	-2.97422	-2.81376	-3.43484	-2.92313	-3.06858	-3.01354	-3.23662	-4.47462	-3.31089	NA
-2.18027	-1.88305	-2.18091	-2.65258	-2.56999	-1.96151	-1.92601	-2.85395	-2.17312	-1.96336	-2.62364	-3.02589	-2.35398	-1.98719	-2.0136	-2.69267	-2.36984	-1.74948	-1.96831	-2.52058	-2.47441	-2.35166	-2.4644	-2.18174	-2.30536	-2.05562	-2.40465	-2.80443	-2.76194	-2.2651	-2.51269	-2.78385	-2.54969	-2.27723	-2.93715	-2.78683	-2.97359	-1.98152	-2.86505	-2.45807	-2.53939	-2.33151	-2.53119	-1.82454	-2.20196	-1.30315	-2.20577	-2.32968	-2.3565	NA
-2.28441	-2.34958	-2.27727	-4.47462	-2.31203	-2.06512	-1.78293	-2.27546	-2.25263	-2.15889	-1.53912	-2.31164	-2.19932	-2.03105	-1.71332	-2.25015	-2.15497	-2.08745	-1.83688	-2.19579	-2.33173	-2.06051	-2.0912	-2.38751	-2.05139	-2.24459	-2.24073	-4.47462	-2.14287	-2.37753	-2.03159	-2.73053	-2.35875	-2.4145	-2.18802	-2.5658	-2.09838	-2.31471	-2.05227	-2.14864	-2.21573	-2.16155	-2.24339	-2.50803	-2.22896	-2.54655	-2.37441	-2.49457	-2.30483	NA
-2.32552	-2.33331	-2.68466	-2.75865	-2.89701	-2.99249	-4.47462	-2.74713	-2.95963	-3.18721	-4.47462	-2.4809	-3.24898	-2.52259	-3.39255	-2.90976	-2.66747	-2.8684	-2.48805	-2.78749	-2.91382	-2.41268	-2.73181	-2.6733	-4.47462	-2.86248	-3.2081	-3.3935	-2.60484	-3.03697	-2.80901	-2.42715	-2.57569	-2.78103	-4.47462	-2.3806	-2.53752	-3.41194	-2.70567	-2.25819	-2.81876	-2.88877	-2.87897	-2.55859	-2.8102	-3.47982	-2.99786	-2.71339	-2.93794	NA
-1.40618	-1.07173	-1.27383	-0.767329	-1.26266	-1.39315	-1.37586	-0.558158	-1.04069	-1.15158	-1.30254	-1.14161	-1.41361	-1.39277	-1.77599	-0.627081	-1.32399	-1.41838	-1.00788	-1.04251	-0.827882	-1.35216	-1.60454	-1.24903	-1.12286	-1.01765	-0.622176	-0.480077	-0.796967	-1.16304	-0.821882	-0.898911	-1.31964	-0.893791	-1.10582	-1.10545	-1.05975	-1.40792	-1.23666	-1.12226	-1.22867	-1.36265	-0.94827	-1.39992	-1.21425	-1.49574	-0.60187	-0.692546	-1.12292	NA
-3.04337	-2.57202	-2.83073	-4.47462	-2.89701	-2.54597	-2.60186	-2.87462	-2.35583	-2.85718	-2.48401	-2.26082	-2.63722	-2.32481	-2.36225	-2.28214	-2.61554	-2.46286	-2.77192	-2.72182	-2.81931	-2.36823	-2.76121	-2.93467	-2.88209	-3.2356	-3.28261	-4.47462	-2.65732	-3.18513	-3.31054	-3.33419	-3.16161	-4.47462	-2.91157	-3.18512	-2.71111	-3.02074	-2.51452	-2.64999	-2.58459	-2.75985	-3.12552	-2.65419	-2.68762	-2.91204	-3.28464	-2.7505	-2.7025	0.585061
-2.86195	-2.8542	-2.85046	-2.94712	-2.89701	-2.7142	-2.77505	-2.89633	-2.82069	-2.99157	-2.59189	-2.69198	-2.93198	-2.39887	-2.69048	-2.60064	-2.72647	-2.8511	-2.62467	-2.56922	-2.68832	-2.61084	-2.6308	-2.89442	-2.44688	-2.80823	-2.47458	-3.00592	-3.05464	-2.89539	-3.1931	-3.38772	-3.06895	-3.2919	-2.86451	-3.04046	-3.00472	-2.74414	-2.7332	-2.76198	-2.70452	-2.5538	-2.29741	-2.85439	-3.13804	-2.7105	-2.55821	-2.83583	-2.8029	NA
-4.47462	-4.47462	-1.28853	-2.13604	-4.47462	-3.61197	-4.47462	-3.20828	-4.47462	-3.04753	-3.24052	-4.47462	-3.19423	-4.47462	-4.47462	-4.47462	-2.39857	-2.83446	-1.90951	-2.04412	-2.81931	-1.82057	-4.47462	-2.65079	-4.47462	-3.66531	-4.47462	-3.11087	-4.47462	-2.13206	-4.47462	-2.74326	-4.47462	-2.52411	-2.52589	-2.54961	-4.47462	-2.23922	-4.47462	-4.47462	-4.47462	-4.47462	-2.39875	-4.47462	-2.2729	-2.72009	-2.0658	-2.08798	-3.40015	NA
-2.75046	-2.58608	-2.7597	-4.47462	-4.47462	-3.05706	-2.89711	-2.76321	-4.47462	-4.47462	-2.95235	-3.08567	-4.47462	-4.47462	-3.20212	-2.67591	-2.54771	-4.47462	-2.70263	-3.85375	-4.47462	-2.45183	-4.02586	-3.36794	-4.47462	-2.94727	-4.47462	-4.47462	-2.90005	-3.08097	-4.47462	-4.47462	-4.47462	-2.92865	-4.47462	-4.47462	-2.7823	-2.58825	-2.7626	-4.47462	-4.47462	-3.03312	-2.78113	-4.47462	-2.60298	-4.47462	-2.97239	-4.47462	-3.60471	NA
-1.69877	-1.26993	-1.66263	-1.35738	-1.26798	-1.18869	-1.39098	-1.41327	-2.07741	-1.55647	-1.68995	-0.99512	-1.55908	-1.14781	-1.34984	-1.62012	-1.01292	-1.13155	-1.34516	-1.60933	-0.754414	-1.28865	-1.28766	-1.805	-1.96062	-1.68601	-2.52836	-0.877465	-1.25534	-1.19556	-1.29446	-1.58005	-1.58201	-1.60983	-1.97948	-1.90401	-1.03139	-1.04764	-0.947232	-1.55248	-1.40233	-1.28068	-1.56814	-1.0294	-0.762719	-1.23682	-1.56009	-1.20042	-1.40735	NA
-3.43334	-4.47462	-4.47462	-4.47462	-3.15612	-3.50218	-4.47462	-3.78611	-3.48274	-3.27855	-3.02893	-4.47462	-4.47462	-4.47462	-3.48056	-3.56382	-3.7693	-3.32453	-4.47462	-4.47462	-3.67486	-3.43553	-4.47462	-3.69284	-4.47462	-3.33764	-2.93695	-3.71591	-4.47462	-3.18513	-3.02465	-4.47462	-4.47462	-4.47462	-4.47462	-4.47462	-4.47462	-3.41194	-3.28609	-4.47462	-4.47462	-3.62619	-3.75296	-4.47462	-3.5437	-3.29981	-2.79262	-4.47462	-3.8951	NA
-2.40655	-2.66414	-4.47462	-4.47462	-2.78321	-3.05706	-2.70179	-2.79726	-2.31686	-4.47462	-3.02893	-4.47462	-3.14561	-4.47462	-4.47462	-4.47462	-3.18835	-3.37815	-2.37413	-3.60809	-2.16039	-4.47462	-3.55861	-3.42927	-2.42362	-2.61848	-1.22771	-4.47462	-2.83945	-2.58508	-1.73851	-3.85092	-4.47462	-3.38174	-1.78768	-4.47462	-4.47462	-4.47462	-2.31218	-3.69216	-4.47462	-3.80882	-2.25815	-3.51359	-3.06858	-3.07485	-1.57668	-3.25056	-3.29691	NA
-4.47462	-4.47462	-3.52885	-4.47462	-3.29398	-4.47462	-4.47462	-3.31075	-3.48274	-3.18721	-4.47462	-4.47462	-4.47462	-4.47462	-4.47462	-4.47462	-3.7693	-3.37815	-2.91961	-3.17224	-3.48147	-3.34664	-3.47237	-4.47462	-4.47462	-2.47095	-2.04975	-4.47462	-4.47462	-3.18513	-3.31054	-3.85092	-4.47462	-1.78647	-4.47462	-4.47462	-4.47462	-4.47462	-4.47462	-3.58552	-3.68868	-2.9795	-1.7455	-3.35363	-3.22077	-2.94331	-2.34426	-3.85653	-3.72254	NA
-2.66183	-2.64737	-3.44189	-3.21938	-2.52631	-3.61197	-2.12864	-2.81535	-2.60962	-2.99157	-2.95235	-3.66707	-3.14561	-4.47462	-2.57941	-3.36385	-4.47462	-3.84296	-4.47462	-2.86489	-4.47462	-2.79136	-2.44195	-4.47462	-3.14153	-2.54771	-1.63965	-4.47462	-2.17842	-2.96044	-1.96588	-2.28482	-4.47462	-2.80681	-2.16515	-2.3915	-3.59505	-4.47462	-2.99937	-3.31347	-3.8306	-4.47462	-2.94669	-4.47462	-4.47462	-4.47462	-3.80981	-2.15137	-3.26515	1.29441
-2.30742	-2.64737	-1.76564	-3.4154	-1.91082	-2.80144	-2.93386	-2.71665	-1.97657	-1.83264	-2.73575	-3.66707	-1.63863	-2.85572	-3.48056	-2.8096	-2.8987	-2.96703	-2.50127	-2.91895	-3.81781	-4.47462	-3.66633	-3.69284	-2.794	-1.75995	-2.07672	-2.61693	-4.47462	-2.02626	-2.25953	-3.16871	-3.11282	-2.49725	-2.53624	-3.35021	-4.47462	-2.13962	-2.13709	-4.47462	-3.05067	-3.49802	-3.00546	-3.35363	-3.03762	-3.12112	-3.08471	-2.98426	-2.90557	NA
[truncated: 9 more columns]
