# Supplementary material for: Maternal high fat diet induces circadian clock-independent endocrine alterations impacting the metabolism of the offspring
Source: iScience. 2024 Jun 21;27(7):110343. doi: 10.1016/j.isci.2024.110343 (PMC11263959; doi:10.1016/j.isci.2024.110343)
Supplement: Table S2. Differential rhythmicity analysis results for KEGG modules and pathways, related to Figure 4 [file mmc3.xlsx]

## Sheet: Legend
Table S2_1	Sample name of male offspring at 4 and 16 weeks. Maternal control diet (AIN-93G, 15.8% of the calories as fat, Ctr), maternal high-fat diet (D12492, 60% of the calories as fat, HFD), Zeitgeber time (ZT).
Table S2_2	Results of the rhythmicity analysis using dryR for KEGG module by metagenomics of 4-week-old offspring. Column description: log10 transformed normalized counts of Ctr and HFD at indicated ZT, mean_Ctr (mean in Ctr mice), amp_Ctr (amplitude in Ctr mice), phase_Ctr (phase in Ctr mice), mean_HFD (mean in HFD mice), amp_HFD (amplitude in HFD mice), phase_HFD (phase in HFD mice), chosen_model (selecte…
Table S2_3	Results of the rhythmicity analysis using dryR for KEGG module by metagenomics of 16-week-old offspring. Column description: log10 transformed normalized counts of Ctr and HFD at indicated ZT, mean_Ctr (mean in Ctr mice), amp_Ctr (amplitude in Ctr mice), phase_Ctr (phase in Ctr mice), mean_HFD (mean in HFD mice), amp_HFD (amplitude in HFD mice), phase_HFD (phase in HFD mice), chosen_model (select…
Table S2_4	Results of the rhythmicity analysis using dryR for KEGG pathway by metagenomics of 4-week-old offspring. Column description: log10 transformed normalized counts of Ctr and HFD at indicated ZT, mean_Ctr (mean in Ctr mice), amp_Ctr (amplitude in Ctr mice), phase_Ctr (phase in Ctr mice), mean_HFD (mean in HFD mice), amp_HFD (amplitude in HFD mice), phase_HFD (phase in HFD mice), chosen_model (select…
Table S2_5	Results of the rhythmicity analysis using dryR for KEGG pathway by metagenomics of 16-week-old offspring. Column description: log10 transformed normalized counts of Ctr and HFD at indicated ZT, mean_Ctr (mean in Ctr mice), amp_Ctr (amplitude in Ctr mice), phase_Ctr (phase in Ctr mice), mean_HFD (mean in HFD mice), amp_HFD (amplitude in HFD mice), phase_HFD (phase in HFD mice), chosen_model (selec…

## Sheet: S2_1
4-week-old offspring							16-week-old offspring
sample_name	treatment	time	stage	group			sample_name	treatment	time	stage	group
OC11	Ctr	1	4w	Ctr_4w			C11	Ctr	1	16w	Ctr_16w
OC12	Ctr	1	4w	Ctr_4w			C12	Ctr	1	16w	Ctr_16w
OC14	Ctr	1	4w	Ctr_4w			C13	Ctr	1	16w	Ctr_16w
OC21	Ctr	5	4w	Ctr_4w			C21	Ctr	5	16w	Ctr_16w
OC22	Ctr	5	4w	Ctr_4w			C22	Ctr	5	16w	Ctr_16w
OC23	Ctr	5	4w	Ctr_4w			C23	Ctr	5	16w	Ctr_16w
OC32	Ctr	9	4w	Ctr_4w			C31	Ctr	9	16w	Ctr_16w
OC33	Ctr	9	4w	Ctr_4w			C32	Ctr	9	16w	Ctr_16w
OC34	Ctr	9	4w	Ctr_4w			C33	Ctr	9	16w	Ctr_16w
OC41	Ctr	13	4w	Ctr_4w			C41	Ctr	13	16w	Ctr_16w
OC42	Ctr	13	4w	Ctr_4w			C42	Ctr	13	16w	Ctr_16w
OC43	Ctr	13	4w	Ctr_4w			C43	Ctr	13	16w	Ctr_16w
OC51	Ctr	17	4w	Ctr_4w			C51	Ctr	17	16w	Ctr_16w
OC54	Ctr	17	4w	Ctr_4w			C52	Ctr	17	16w	Ctr_16w
OC53	Ctr	17	4w	Ctr_4w			C54	Ctr	17	16w	Ctr_16w
OC61	Ctr	21	4w	Ctr_4w			C61	Ctr	21	16w	Ctr_16w
OC62	Ctr	21	4w	Ctr_4w			C62	Ctr	21	16w	Ctr_16w
OC63	Ctr	21	4w	Ctr_4w			C63	Ctr	21	16w	Ctr_16w
OH11	HFD	1	4w	HFD_4w			H11	HFD	1	16w	HFD_16w
OH12	HFD	1	4w	HFD_4w			H12	HFD	1	16w	HFD_16w
OH14	HFD	1	4w	HFD_4w			H13	HFD	1	16w	HFD_16w
OH21	HFD	5	4w	HFD_4w			H21	HFD	5	16w	HFD_16w
OH22	HFD	5	4w	HFD_4w			H22	HFD	5	16w	HFD_16w
OH23	HFD	5	4w	HFD_4w			H23	HFD	5	16w	HFD_16w
OH31	HFD	9	4w	HFD_4w			H31	HFD	9	16w	HFD_16w
OH32	HFD	9	4w	HFD_4w			H32	HFD	9	16w	HFD_16w
OH33	HFD	9	4w	HFD_4w			H33	HFD	9	16w	HFD_16w
OH44	HFD	13	4w	HFD_4w			H41	HFD	13	16w	HFD_16w
OH42	HFD	13	4w	HFD_4w			H42	HFD	13	16w	HFD_16w
OH43	HFD	13	4w	HFD_4w			H43	HFD	13	16w	HFD_16w
OH52	HFD	17	4w	HFD_4w			H51	HFD	17	16w	HFD_16w
OH53	HFD	17	4w	HFD_4w			H52	HFD	17	16w	HFD_16w
OH51	HFD	17	4w	HFD_4w			H54	HFD	17	16w	HFD_16w
OH61	HFD	21	4w	HFD_4w			H61	HFD	21	16w	HFD_16w
OH64	HFD	21	4w	HFD_4w			H62	HFD	21	16w	HFD_16w
OH63	HFD	21	4w	HFD_4w			H64	HFD	21	16w	HFD_16w

## Sheet: S2_2
	log10 normalized counts
	OC11	OC12	OC14	OC21	OC22	OC23	OC32	OC33	OC34	OC41	OC42	OC43	OC51	OC54	OC53	OC61	OC62	OC63	OH11	OH12	OH14	OH21	OH22	OH23	OH31	OH32	OH33	OH44	OH42	OH43	OH52	OH53	OH51	OH61	OH64	OH63	mean_Ctr	amp_Ctr	phase_Ctr	mean_HFD	amp_HFD	phase_HFD	chosen_model	chosen_model_BICW	chosen_model_mean	chosen_model_mean_BICW	term
M00001	-2.60617	-2.63971	-2.65413	-2.6467	-2.57741	-2.67132	-2.65106	-2.58433	-2.60735	-2.56356	-2.62078	-2.5288	-2.66608	-2.60997	-2.69936	-2.61734	-2.66235	-2.61524	-2.62668	-2.60315	-2.65972	-2.50236	-2.57259	-2.6546	-2.5335	-2.51714	-2.58141	-2.68325	-2.55754	-2.52759	-2.6175	-2.60905	-2.70015	-2.61742	-2.68242	-2.71945	-2.61631	NA	NA	-2.61631	0.122301	8.54217	3	0.658665	1	0.79146	Glycolysis (Embden-Meyerhof pathway), glucose => pyruvate
M00002	-2.84952	-2.86932	-2.92085	-2.86964	-2.79773	-2.90902	-2.88785	-2.83505	-2.84545	-2.78956	-2.86724	-2.73516	-2.91551	-2.84208	-2.95225	-2.85515	-2.92132	-2.86221	-2.8733	-2.83266	-2.88923	-2.70759	-2.80026	-2.90285	-2.76392	-2.74934	-2.81661	-2.91864	-2.7774	-2.74757	-2.8512	-2.84379	-2.93474	-2.84808	-2.914	-2.96156	-2.8516	0.09344	9.18438	-2.8516	0.09344	9.18438	0	0.516425	1	0.735776	Glycolysis, core module involving three-carbon compounds
M00003	-2.72486	-2.76565	-2.80097	-2.74181	-2.69204	-2.77905	-2.77606	-2.68975	-2.7194	-2.67146	-2.73734	-2.6268	-2.77525	-2.69771	-2.8214	-2.72026	-2.79147	-2.71373	-2.76783	-2.72419	-2.74128	-2.60515	-2.69027	-2.75615	-2.63018	-2.62069	-2.68809	-2.78536	-2.6732	-2.60798	-2.72814	-2.69968	-2.8118	-2.75047	-2.79814	-2.83505	-2.72663	NA	NA	-2.72663	0.138307	8.88677	3	0.612322	1	0.761333	Gluconeogenesis, oxaloacetate => fructose-6P
M00004	-2.84515	-2.834	-2.84126	-2.82503	-2.80701	-2.86491	-2.85815	-2.90808	-2.85928	-2.85206	-2.85044	-2.84294	-2.89546	-2.83125	-2.90839	-2.86861	-2.89042	-2.86974	-2.84825	-2.82525	-2.82257	-2.78372	-2.82649	-2.82335	-2.86936	-2.86579	-2.84739	-2.82384	-2.87173	-2.80545	-2.88811	-2.79248	-2.8814	-2.84836	-2.81516	-2.82387	-2.85846	NA	NA	-2.83681	NA	NA	1	0.635247	2	0.660027	Pentose phosphate pathway (Pentose phosphate cycle)
M00005	-3.49742	-3.38673	-3.44833	-3.475	-3.41766	-3.51041	-3.46973	-3.46285	-3.52172	-3.46265	-3.50848	-3.46135	-3.52071	-3.61368	-3.62555	-3.62184	-3.64231	-3.44956	-3.47917	-3.561	-3.53944	-3.22293	-3.4764	-3.4864	-3.52412	-3.44902	-3.50825	-3.543	-3.56146	-3.53634	-3.62852	-3.57529	-3.57274	-3.58382	-3.53814	-3.54712	-3.51192	0.141786	5.7459	-3.51192	0.141786	5.7459	4	0.94481	1	0.828721	PRPP biosynthesis, ribose 5P => PRPP
M00006	-4.05533	-3.61275	-3.74995	-3.71526	-3.62764	-3.86137	-3.78664	-3.92283	-3.94569	-3.78886	-3.95734	-3.80963	-4.08834	-3.98372	-4.2221	-4.01654	-4.1407	-3.96234	-3.77879	-3.9826	-3.97925	-3.28161	-3.72211	-3.81937	-4.02937	-3.82234	-3.91963	-3.89538	-4.0654	-3.95619	-4.05043	-4.00583	-3.74973	-3.91515	-3.86372	-3.82057	-3.88624	0.264022	4.9699	-3.88624	0.264022	4.9699	4	0.795772	1	0.825948	Pentose phosphate pathway, oxidative phase, glucose 6P => ribulose 5P
M00007	-2.97207	-3.01552	-2.98613	-2.98037	-2.96747	-2.99239	-3.00737	-3.05418	-2.99666	-3.01331	-2.97029	-2.99565	-2.99772	-2.94021	-2.99565	-2.98791	-2.98892	-2.97712	-2.99635	-2.95474	-2.92095	-3.17528	-2.9907	-2.95502	-3.01641	-3.03489	-2.98729	-2.94532	-2.99082	-2.94283	-3.0011	-2.89714	-3.02663	-2.9645	-2.93652	-2.94945	-2.9868	NA	NA	-2.9868	NA	NA	0	0.432748	1	0.836316	Pentose phosphate pathway, non-oxidative phase, fructose 6P => ribose 5P
M00008	-3.66966	-3.49641	-3.55002	-3.53376	-3.52221	-3.5698	-3.60158	-3.59779	-3.64058	-3.61979	-3.65561	-3.65398	-3.7638	-3.59296	-3.83839	-3.63954	-3.81191	-3.61563	-3.60838	-3.67884	-3.5903	-3.30188	-3.54732	-3.51932	-3.67843	-3.62001	-3.64873	-3.6685	-3.75455	-3.69068	-3.78291	-3.6712	-3.62467	-3.76067	-3.61173	-3.62403	-3.6321	0.183267	4.65233	-3.6321	0.183267	4.65233	4	0.960588	1	0.857119	Entner-Doudoroff pathway, glucose-6P => glyceraldehyde-3P + pyruvate
M00009	-2.68924	-2.83793	-2.80981	-2.77055	-2.70394	-2.82	-2.77155	-2.65936	-2.72188	-2.63308	-2.68233	-2.59885	-2.73137	-2.73382	-2.81166	-2.70639	-2.7753	-2.71567	-2.74571	-2.73934	-2.73718	-2.81649	-2.76717	-2.78402	-2.56682	-2.59132	-2.68636	-2.82265	-2.56751	-2.52502	-2.69939	-2.66398	-2.81174	-2.81649	-2.85645	-2.91155	-2.73005	0.147127	11.529	-2.73005	0.147127	11.529	0	0.575034	1	0.855788	Citrate cycle (TCA cycle, Krebs cycle)
M00010	-3.32612	-3.50666	-3.43706	-3.43725	-3.48828	-3.46595	-3.43622	-3.59111	-3.33706	-3.33715	-3.30507	-3.33803	-3.33896	-3.36088	-3.36436	-3.31805	-3.33055	-3.47058	-3.4388	-3.15676	-3.44155	-3.78877	-3.43542	-3.49053	-3.5649	-3.40088	-3.44367	-3.34295	-3.2398	-3.21641	-3.33713	-3.31517	-3.40806	-3.36522	-3.34724	-3.35075	-3.39648	0.171348	17.1371	-3.39648	0.171348	17.1371	4	0.773086	1	0.854959	Citrate cycle, first carbon oxidation, oxaloacetate => 2-oxoglutarate
M00011	-2.81186	-2.95684	-2.94998	-2.89043	-2.8045	-2.95021	-2.89241	-2.74487	-2.84854	-2.73612	-2.82501	-2.68782	-2.88276	-2.87411	-2.99911	-2.8554	-2.96089	-2.79884	-2.85347	-2.91699	-2.84008	-2.84208	-2.88631	-2.88602	-2.64718	-2.68889	-2.79035	-2.97017	-2.68473	-2.63353	-2.8339	-2.79151	-2.94212	-3.00686	-3.0117	-3.08203	-2.85493	0.184005	10.4916	-2.85493	0.184005	10.4916	0	0.504464	1	0.850818	Citrate cycle, second carbon oxidation, 2-oxoglutarate => oxaloacetate
M00012	-3.3395	-3.52687	-3.41671	-3.41191	-3.41941	-3.43514	-3.41282	-3.37652	-3.35323	-3.32057	-3.31756	-3.33017	-3.36605	-3.40527	-3.36973	-3.33315	-3.33598	-3.46846	-3.40766	-3.30484	-3.38365	-3.79061	-3.39461	-3.43251	-3.28744	-3.27902	-3.37529	-3.45516	-3.19816	-3.23445	-3.30986	-3.34408	-3.48448	-3.35974	-3.46485	-3.51311	-3.38774	NA	NA	-3.38774	NA	NA	0	0.442398	1	0.856013	Glyoxylate cycle
M00013	-5.26275	-5.50162	-5.17364	-5.28833	-5.77738	-5.51356	-5.43539	-5.40558	-5.50005	-4.77421	-5.28917	-5.57672	-5.46966	-5.51173	-5.60598	-5.33503	-6.12325	-5.72936	-5.31207	-5.29805	-4.56071	-5.38392	-4.97126	-4.60129	-6.00044	-5.68211	-5.47083	-5.06931	-5.14933	-5.31	-5.68993	-4.96299	-4.77324	-5.70172	-4.91525	-4.83044	-5.45963	NA	NA	-5.2046	NA	NA	1	0.813237	2	0.644651	Malonate semialdehyde pathway, propanoyl-CoA => acetyl-CoA
M00014	-3.27989	-3.3249	-3.25093	-3.14021	-3.27671	-3.16646	-3.29477	-3.28449	-3.2874	-3.38497	-3.22848	-3.31144	-3.24929	-3.07877	-3.22891	-3.28029	-3.2804	-3.30873	-3.25575	-3.25375	-3.14746	-3.49389	-3.24975	-3.15604	-3.23185	-3.26376	-3.25531	-3.18972	-3.22291	-3.32893	-3.29009	-3.15404	-3.3099	-3.26456	-3.19983	-3.21337	-3.25383	NA	NA	-3.25383	NA	NA	1	0.902494	1	0.847173	Glucuronate pathway (uronate pathway)
M00015	-3.34456	-3.37481	-3.40255	-3.41363	-3.39503	-3.40471	-3.41173	-3.31953	-3.32045	-3.30416	-3.32248	-3.2649	-3.36314	-3.31348	-3.41606	-3.35061	-3.38465	-3.27866	-3.31795	-3.19197	-3.44891	-3.18833	-3.36738	-3.41964	-3.24922	-3.30262	-3.3706	-3.34307	-3.27066	-3.22195	-3.34933	-3.32478	-3.47747	-3.32341	-3.3851	-3.41934	-3.34325	NA	NA	-3.34325	NA	NA	1	0.735017	1	0.780081	Proline biosynthesis, glutamate => proline
M00016	-2.77642	-2.80691	-2.84729	-2.77324	-2.75595	-2.78529	-2.82071	-2.78732	-2.78271	-2.74578	-2.76821	-2.68523	-2.80256	-2.76573	-2.81427	-2.76453	-2.80771	-2.77056	-2.81124	-2.7739	-2.73819	-2.68368	-2.7784	-2.80354	-2.70611	-2.7191	-2.74657	-2.77615	-2.74287	-2.66053	-2.78296	-2.73468	-2.8526	-2.81439	-2.7891	-2.78832	-2.77119	NA	NA	-2.77119	0.0768685	9.37501	0	0.413803	1	0.626086	Lysine biosynthesis, succinyl-DAP pathway, aspartate => lysine
M00017	-3.00792	-3.06703	-3.07348	-3.05691	-3.00867	-3.05768	-3.08105	-3.04083	-3.01722	-3.02168	-3.02364	-2.98437	-3.06201	-2.97834	-3.10326	-3.02255	-3.04945	-3.0359	-3.01775	-2.99312	-3.05626	-2.8864	-3.0035	-3.05466	-2.95259	-2.98752	-3.01681	-3.04041	-2.97378	-2.96741	-3.0267	-3.00075	-3.11334	-3.03005	-3.055	-3.08387	-3.02644	NA	NA	-3.02644	0.0812589	7.98686	3	0.659897	1	0.50746	Methionine biosynthesis, aspartate => homoserine => methionine
M00018	-3.05252	-3.07382	-3.10406	-3.08673	-3.05971	-3.10418	-3.11176	-3.04476	-3.06567	-3.04196	-3.07083	-3.02514	-3.10506	-3.08044	-3.15242	-3.05931	-3.1047	-3.03949	-3.04044	-3.02793	-3.10373	-2.86855	-3.04937	-3.09778	-2.98624	-3.02732	-3.05675	-3.07711	-3.04534	-2.99263	-3.07363	-3.05669	-3.16914	-3.07491	-3.09585	-3.11848	-3.06512	NA	NA	-3.06512	0.0968968	7.21564	3	0.697191	1	0.622151	Threonine biosynthesis, aspartate => homoserine => threonine
M00019	-2.96449	-3.00572	-2.9937	-2.93931	-2.94857	-2.94938	-2.96753	-3.01775	-2.9329	-2.94828	-2.92672	-2.93143	-2.97049	-2.8927	-2.89504	-2.90872	-2.84733	-2.98496	-3.01413	-2.83587	-2.91078	-3.08017	-2.94082	-2.92526	-2.94244	-2.96535	-2.94456	-2.87729	-2.93089	-2.86525	-2.90331	-2.88242	-3.07747	-2.96317	-2.8835	-2.89858	-2.94073	NA	NA	-2.94073	NA	NA	1	0.761355	1	0.836865	Valine/isoleucine biosynthesis, pyruvate => valine / 2-oxobutanoate => isoleucine
M00020	-3.2529	-3.41006	-3.35524	-3.34141	-3.27282	-3.379	-3.34163	-3.23605	-3.27449	-3.26555	-3.25127	-3.23939	-3.24862	-3.26248	-3.28199	-3.23525	-3.23057	-3.19739	-3.30722	-3.30631	-3.2713	-3.45018	-3.33011	-3.32255	-3.16728	-3.20283	-3.23226	-3.30981	-3.23646	-3.11451	-3.23411	-3.18193	-3.43172	-3.29988	-3.32699	-3.38058	-3.28284	0.0941544	13.9429	-3.28284	0.0941544	13.9429	0	0.399181	1	0.85678	Serine biosynthesis, glycerate-3P => serine
M00021	-3.3637	-3.40887	-3.39351	-3.36972	-3.37377	-3.39792	-3.39604	-3.3039	-3.29946	-3.35958	-3.33233	-3.3449	-3.37993	-3.35424	-3.37924	-3.36173	-3.34975	-3.34958	-3.35946	-3.27074	-3.39477	-3.2762	-3.37807	-3.39366	-3.31549	-3.37574	-3.37065	-3.33167	-3.30333	-3.24293	-3.38966	-3.3223	-3.56447	-3.35301	-3.33803	-3.38775	-3.35795	NA	NA	-3.35795	NA	NA	1	0.822617	1	0.842462	Cysteine biosynthesis, serine => cysteine
M00022	-2.85885	-3.02857	-2.97688	-2.94382	-2.88416	-2.92745	-2.95495	-2.8814	-2.88679	-2.84822	-2.86163	-2.82314	-2.88993	-2.83814	-2.90309	-2.83848	-2.84623	-2.87488	-2.93607	-2.8594	-2.89338	-3.15093	-2.90328	-2.92452	-2.80944	-2.8124	-2.87814	-2.9179	-2.78851	-2.74968	-2.85352	-2.81131	-2.99162	-2.88542	-2.95835	-2.98756	-2.89383	0.10045	14.0324	-2.89383	0.10045	14.0324	0	0.571501	1	0.856338	Shikimate pathway, phosphoenolpyruvate + erythrose-4P => chorismate
M00023	-3.19234	-3.35871	-3.2926	-3.47921	-3.32807	-3.34605	-3.299	-3.09216	-3.13044	-3.07944	-3.13641	-3.07023	-3.09888	-3.10304	-3.14281	-3.12491	-3.14639	-3.00006	-3.25682	-3.02377	-3.29174	-3.51011	-3.25945	-3.39206	-3.04485	-3.09781	-3.24649	-3.20016	-3.04171	-2.99954	-3.10525	-3.14956	-3.49002	-3.16255	-3.33492	-3.24225	-3.20194	0.203549	15.142	-3.20194	0.203549	15.142	0	0.544254	1	0.832746	Tryptophan biosynthesis, chorismate => tryptophan
M00024	-3.55725	-3.65467	-3.57883	-3.62145	-3.57371	-3.55404	-3.58236	-3.55838	-3.54975	-3.52853	-3.50653	-3.50626	-3.52284	-3.49128	-3.57556	-3.46979	-3.54114	-3.42965	-3.64531	-3.53736	-3.51702	-4.00998	-3.57933	-3.5395	-3.47528	-3.51917	-3.52161	-3.60473	-3.53046	-3.4319	-3.5159	-3.50585	-3.66155	-3.62303	-3.57821	-3.59361	-3.56088	NA	NA	-3.56088	NA	NA	1	0.608108	1	0.77485	Phenylalanine biosynthesis, chorismate => phenylpyruvate => phenylalanine
M00025	-3.4005	-3.51074	-3.46411	-3.4868	-3.48511	-3.45035	-3.4763	-3.49511	-3.43519	-3.40019	-3.36865	-3.36614	-3.38611	-3.35116	-3.41481	-3.34964	-3.3961	-3.32771	-3.5326	-3.29808	-3.44204	-3.89859	-3.46353	-3.44823	-3.45513	-3.42631	-3.43463	-3.43827	-3.39002	-3.32439	-3.39296	-3.37461	-3.50722	-3.47359	-3.43053	-3.43859	-3.43706	0.126683	16.8436	-3.43706	0.126683	16.8436	4	0.632578	1	0.744286	Tyrosine biosynthesis, chorismate => HPP => tyrosine
M00026	-2.85071	-2.97996	-2.9148	-2.93701	-3.00017	-2.90594	-2.9324	-2.84735	-2.82622	-2.81767	-2.81254	-2.81438	-2.81276	-2.80708	-2.81665	-2.7972	-2.78383	-2.80116	-2.93176	-2.70236	-2.88639	-3.2831	-2.91018	-2.90696	-2.79541	-2.86275	-2.89789	-2.83421	-2.78592	-2.72658	-2.81768	-2.78779	-3.03835	-2.86483	-2.8762	-2.88567	-2.86811	0.134383	16.1126	-2.86811	0.134383	16.1126	4	0.634688	1	0.830248	Histidine biosynthesis, PRPP => histidine
M00027	-4.43453	-4.00802	-4.13915	-4.27358	-3.93215	-4.33199	-4.03483	-3.97452	-4.17442	-4.00064	-4.33687	-3.85161	-4.45234	-4.50505	-4.78424	-4.78055	-4.83497	-3.90489	-4.11857	-4.61677	-4.28221	-3.73582	-4.03438	-4.286	-4.13572	-3.99624	-4.23762	-4.26724	-4.05365	-4.34128	-4.3268	-4.38473	-4.31387	-4.00971	-4.33582	-4.48704	-4.24216	0.387328	7.61764	-4.24216	0.387328	7.61764	4	0.673954	1	0.833931	GABA (gamma-Aminobutyrate) shunt
M00028	-3.18069	-3.32241	-3.25001	-3.27903	-3.22878	-3.25705	-3.24093	-3.16553	-3.13683	-3.09312	-3.09966	-3.06122	-3.09577	-3.08224	-3.15444	-3.07471	-3.12482	-3.06264	-3.22589	-3.05901	-3.18263	-3.59659	-3.23474	-3.23838	-3.03347	-3.08601	-3.16622	-3.13006	-3.02434	-2.94017	-3.11337	-3.05144	-3.3652	-3.15058	-3.19681	-3.22948	-3.16484	0.177511	15.0956	-3.16484	0.177511	15.0956	4	0.826926	1	0.854783	Ornithine biosynthesis, glutamate => ornithine
M00029	-3.37876	-3.44679	-3.39895	-3.41093	-3.37311	-3.39348	-3.37314	-3.27832	-3.31629	-3.28425	-3.281	-3.21613	-3.34919	-3.28535	-3.38448	-3.28439	-3.31325	-3.25055	-3.36695	-3.23098	-3.34381	-3.42018	-3.3211	-3.39219	-3.27112	-3.28735	-3.33608	-3.2827	-3.15232	-3.16341	-3.28579	-3.23972	-3.43646	-3.28606	-3.31349	-3.31706	-3.31848	0.108407	14.4867	-3.31848	0.108407	14.4867	4	0.88281	1	0.609363	Urea cycle
M00030	-3.96688	-4.14017	-4.03823	-4.40516	-3.92236	-4.27266	-3.96905	-3.87976	-3.87568	-3.76021	-3.79236	-3.74756	-3.78845	-3.83184	-3.97203	-3.78609	-3.97503	-3.77609	-4.01023	-4.07652	-4.1712	-4.83107	-4.15352	-4.27552	-3.73207	-3.75749	-3.91536	-4.13094	-3.78303	-3.58673	-3.82469	-3.80479	-4.09699	-4.13703	-4.23115	-4.33118	-3.99303	0.404991	14.3284	-3.99303	0.404991	14.3284	4	0.85327	1	0.580864	Lysine biosynthesis, AAA pathway, 2-oxoglutarate => 2-aminoadipate => lysine
M00032	-3.93527	-4.13677	-3.97454	-4.37176	-3.92045	-4.26708	-3.95916	-3.80783	-3.83664	-3.63559	-3.7901	-3.60422	-3.76657	-3.81949	-3.94453	-3.7732	-3.95826	-3.75764	-3.96464	-4.01118	-4.16919	-4.77078	-4.02374	-4.27064	-3.69766	-3.69145	-3.91304	-4.11238	-3.61996	-3.58537	-3.80696	-3.80142	-3.96464	-4.09252	-4.21132	-4.33021	-3.95267	0.431207	14.1273	-3.95267	0.431207	14.1273	4	0.89529	1	0.648393	Lysine degradation, lysine => saccharopine => acetoacetyl-CoA
M00033	-3.31652	-3.36725	-3.42193	-3.35044	-3.29374	-3.40232	-3.40509	-3.34483	-3.35778	-3.30664	-3.3514	-3.25494	-3.36518	-3.32101	-3.42723	-3.33372	-3.38736	-3.32653	-3.34425	-3.37195	-3.3834	-3.15496	-3.33427	-3.41325	-3.29508	-3.28433	-3.31785	-3.39266	-3.33646	-3.25902	-3.36282	-3.335	-3.40396	-3.39806	-3.39221	-3.40035	-3.34761	NA	NA	-3.34761	0.101142	8.35875	0	0.58038	1	0.839131	Ectoine biosynthesis, aspartate => ectoine
M00034	-3.25593	-3.25368	-3.24565	-3.25584	-3.24958	-3.24241	-3.27153	-3.28604	-3.26068	-3.25938	-3.24205	-3.24669	-3.31594	-3.31652	-3.34313	-3.28369	-3.39253	-3.33827	-3.27444	-3.20439	-3.27154	-3.17186	-3.27645	-3.28676	-3.23776	-3.24803	-3.28794	-3.28792	-3.29737	-3.25359	-3.33266	-3.30587	-3.38232	-3.34505	-3.36472	-3.34614	-3.28429	0.0960819	6.56206	-3.28429	0.0960819	6.56206	4	0.948849	1	0.835752	Methionine salvage pathway
M00035	-2.89102	-2.92761	-2.84799	-2.93804	-2.90516	-2.86533	-2.93169	-2.9038	-2.82855	-2.92253	-2.84415	-2.89105	-2.885	-2.85588	-2.83211	-2.88437	-2.86049	-3.07187	-2.92412	-2.90205	-2.94006	-3.13119	-2.91501	-2.97601	-2.87109	-2.839	-2.88767	-2.91793	-2.851	-2.88329	-2.95131	-2.8703	-3.0715	-2.92342	-2.95253	-2.99161	-2.91349	NA	NA	-2.91349	NA	NA	1	0.751595	1	0.537069	Methionine degradation
M00036	-3.43877	-3.53764	-3.59732	-3.5001	-3.41636	-3.53482	-3.55245	-3.38229	-3.44813	-3.38368	-3.43756	-3.34159	-3.44352	-3.34945	-3.49659	-3.43087	-3.48767	-3.36592	-3.42658	-3.49744	-3.47574	-3.292	-3.49737	-3.51151	-3.33895	-3.33575	-3.38249	-3.50443	-3.41129	-3.26369	-3.43375	-3.37755	-3.51222	-3.59163	-3.5555	-3.55779	-3.44751	NA	NA	-3.44751	0.175123	9.83663	0	0.478847	1	0.845822	Leucine degradation, leucine => acetoacetate + acetyl-CoA
M00038	-4.96341	-4.90986	-4.77506	-4.98281	-4.88471	-4.8443	-4.91561	-5.35108	-4.69846	-5.1792	-4.82153	-5.00872	-4.851	-4.4066	-4.88316	-4.95711	-4.7237	-4.78836	-4.46656	-4.97152	-4.76558	-4.45082	-4.53526	-4.72779	-5.00088	-4.80788	-4.8796	-4.67264	-4.57486	-4.92314	-5.02681	-4.91121	-4.65157	-4.77821	-4.33345	-4.38844	-4.88582	NA	NA	-4.71479	NA	NA	1	0.654603	2	0.763763	Tryptophan metabolism, tryptophan => kynurenine => 2-aminomuconate
M00039	-6.66867	-6.13445	-7.89033	-6.08044	-5.97157	-5.96878	-6.01104	-7.91886	-7.91886	-7.13851	-5.62583	-6.19225	-6.97253	-7.89033	-7.89033	-6.42132	-6.32957	-6.74476	-5.44607	-7.91886	-7.89033	-5.56032	-6.93433	-6.92834	-6.14342	-6.92953	-5.56328	-6.79935	-7.17321	-7.20351	-6.39602	-7.89033	-5.66719	-7.16533	-6.49398	-6.94558	-6.74493	NA	NA	-6.74493	NA	NA	1	0.855119	1	0.855709	Monolignol biosynthesis, phenylalanine/tyrosine => monolignol
M00040	-5.14338	-5.74474	-5.53355	-5.44964	-5.38443	-5.59342	-5.58791	-5.21663	-5.57003	-5.334	-5.36858	-4.87585	-5.02486	-5.63999	-5.62788	-5.63376	-5.68561	-5.37351	-5.41729	-5.53788	-5.00743	-5.39777	-5.20321	-5.4032	-5.53314	-5.59893	-5.24477	-5.46629	-5.36772	-5.3067	-5.67063	-5.18653	-5.17657	-5.82741	-5.9505	-5.30804	-5.42755	NA	NA	-5.42755	NA	NA	1	0.812358	1	0.85608	Tyrosine biosynthesis, chorismate => arogenate => tyrosine
M00045	-3.88948	-4.41851	-3.71472	-4.21569	-3.87802	-4.02974	-4.05008	-3.78424	-3.92507	-3.87301	-3.97286	-3.83708	-4.10851	-4.39102	-4.25255	-3.90096	-4.13154	-3.84625	-3.62643	-4.30721	-3.8662	-4.07824	-4.097	-3.88043	-3.70481	-3.79999	-3.96147	-4.28237	-4.04447	-3.92366	-3.85313	-3.89672	-3.94693	-4.15539	-4.23622	-4.3663	-4.00684	NA	NA	-4.00684	NA	NA	1	0.775379	1	0.855576	Histidine degradation, histidine => N-formiminoglutamate => glutamate
M00046	-4.29914	-4.26686	-4.50048	-4.29225	-4.00257	-4.19012	-4.25709	-4.13892	-4.23213	-4.23506	-4.11954	-4.00918	-4.20033	-4.16678	-4.22859	-4.15892	-4.51832	-4.08223	-4.39176	-4.31703	-4.15673	-4.24984	-4.38616	-4.4003	-4.78882	-4.48674	-4.31139	-4.08643	-4.35153	-3.97621	-4.28905	-4.1163	-3.96472	-4.30241	-4.18677	-4.10837	-4.24359	NA	NA	-4.24359	0.325065	18.2383	3	0.669884	1	0.761674	Pyrimidine degradation, uracil => beta-alanine, thymine => 3-aminoisobutanoate
M00047	-5.43	-5.60817	-5.68561	-5.54643	-4.98726	-5.65831	-5.35398	-5.9508	-5.17551	-5.14883	-4.96536	-5.11563	-5.25194	-5.47234	-5.67275	-5.18178	-5.10202	-5.30559	-5.11865	-5.64833	-5.33509	-5.23185	-5.45576	-5.61658	-5.13019	-5.32379	-5.25521	-5.04404	-4.63995	-4.73934	-5.0097	-4.90221	-4.61229	-5.1536	-5.41108	-5.16723	-5.36735	NA	NA	-5.15527	0.665664	15.0356	0	0.587499	2	0.859848	Creatine pathway
M00048	-2.65846	-2.73543	-2.74201	-2.74079	-2.65089	-2.73932	-2.72202	-2.65575	-2.65389	-2.6336	-2.64305	-2.59035	-2.69198	-2.67719	-2.76491	-2.64399	-2.70977	-2.62933	-2.68932	-2.66873	-2.70971	-2.6139	-2.68531	-2.73646	-2.55691	-2.58531	-2.6435	-2.72042	-2.57661	-2.51225	-2.63332	-2.62239	-2.755	-2.671	-2.73192	-2.77622	-2.67142	NA	NA	-2.67142	0.125808	10.713	0	0.555579	1	0.73294	De novo purine biosynthesis, PRPP + glutamine => IMP
M00049	-3.00232	-3.03786	-3.083	-3.03534	-2.98676	-3.06713	-3.05551	-3.00165	-3.0218	-2.9638	-3.02988	-2.92325	-3.08116	-3.05944	-3.12153	-3.01941	-3.07981	-3.01349	-3.02113	-2.99545	-3.07478	-2.88027	-2.98981	-3.08281	-2.92511	-2.92901	-2.98182	-3.09144	-2.94149	-2.9272	-3.00347	-3.00712	-3.12273	-3.03516	-3.09393	-3.1149	-3.02224	NA	NA	-3.02224	0.125664	8.71191	0	0.495297	1	0.749956	Adenine ribonucleotide biosynthesis, IMP => ADP,ATP
M00050	-2.98944	-2.96587	-3.02148	-2.98057	-2.93264	-3.02993	-2.99519	-2.96309	-2.99641	-2.9029	-2.98824	-2.87084	-3.05542	-3.02658	-3.08614	-3.01196	-3.04687	-3.05356	-2.98603	-2.99697	-3.00753	-2.84	-2.94133	-3.01476	-2.87922	-2.89612	-2.9603	-3.02888	-2.90472	-2.89369	-3.01676	-2.97084	-3.08748	-3.04038	-3.04581	-3.04942	-2.98548	0.111626	8.58451	-2.98548	0.111626	8.58451	4	0.874681	1	0.727825	Guanine ribonucleotide biosynthesis, IMP => GDP,GTP
M00051	-2.71185	-2.75115	-2.74412	-2.78306	-2.69659	-2.76278	-2.76601	-2.73884	-2.72984	-2.70496	-2.72597	-2.70052	-2.76288	-2.75284	-2.78616	-2.73286	-2.75519	-2.6974	-2.78639	-2.72677	-2.76801	-2.72381	-2.72413	-2.76092	-2.67448	-2.65596	-2.73578	-2.79026	-2.69294	-2.67074	-2.73939	-2.74415	-2.82378	-2.75341	-2.78798	-2.82277	-2.74124	NA	NA	-2.74124	0.0914522	9.2315	3	0.934029	1	0.846381	De novo pyrimidine biosynthesis, glutamine (+ PRPP) => UMP
M00052	-3.28345	-3.29404	-3.30471	-3.34422	-3.26596	-3.3601	-3.31984	-3.23012	-3.30023	-3.23417	-3.32976	-3.22583	-3.36148	-3.36228	-3.41809	-3.34914	-3.37461	-3.31086	-3.29227	-3.30148	-3.35089	-3.14751	-3.27351	-3.33402	-3.1617	-3.17255	-3.24594	-3.40611	-3.21678	-3.28674	-3.29262	-3.31794	-3.43365	-3.30309	-3.43503	-3.46604	-3.30852	NA	NA	-3.30852	0.181402	7.95715	0	0.516721	1	0.82867	Pyrimidine ribonucleotide biosynthesis, UMP => UDP/UTP,CDP/CTP
M00053	-2.93198	-2.95777	-3.01256	-3.00888	-2.89407	-3.0523	-2.96397	-2.88576	-2.96936	-2.8852	-2.99428	-2.87066	-2.92312	-2.97599	-3.0076	-2.96577	-2.95654	-2.97115	-2.97076	-2.98702	-3.03475	-2.7809	-2.90123	-3.02838	-2.82107	-2.84604	-2.90709	-2.99672	-2.85672	-2.88519	-2.90414	-2.94483	-3.0672	-2.93044	-3.00182	-3.08343	-2.9493	NA	NA	-2.9493	0.149461	9.23741	3	0.771892	1	0.812505	Deoxyribonucleotide biosynthesis, ADP/GDP/CDP/UDP => dATP/dGTP/dCTP/dUTP
M00060	-3.41546	-3.86233	-3.4669	-3.59725	-3.43646	-3.48346	-3.39551	-3.29958	-3.4455	-3.0317	-3.51859	-3.01512	-3.55597	-3.94325	-3.49171	-3.4703	-3.47368	-3.25943	-3.34506	-3.51515	-3.24679	-4.40654	-3.27761	-3.29922	-3.16083	-3.24152	-3.3703	-3.58128	-2.92338	-3.22893	-3.15856	-3.56036	-3.62174	-4.15237	-3.69758	-3.79661	-3.46517	NA	NA	-3.46517	NA	NA	0	0.479232	1	0.853679	KDO2-lipid A biosynthesis, Raetz pathway, LpxL-LpxM type
M00061	-3.24744	-3.21753	-3.11585	-3.10519	-3.22656	-3.07244	-3.22099	-3.22984	-3.25885	-3.37247	-3.19199	-3.4212	-3.37766	-3.15261	-3.31985	-3.21312	-3.3597	-3.26404	-3.30475	-3.3112	-3.06544	-3.71652	-3.20497	-3.10315	-3.30009	-3.25719	-3.24279	-3.3518	-3.29744	-3.40845	-3.35766	-3.32691	-3.32641	-3.43001	-3.27686	-3.28094	-3.27583	NA	NA	-3.27583	NA	NA	0	0.575052	1	0.590524	D-Glucuronate degradation, D-glucuronate => pyruvate + D-glyceraldehyde 3P
M00063	-3.36448	-3.59283	-3.45846	-3.53386	-3.43371	-3.60121	-3.50776	-3.41437	-3.43175	-3.35832	-3.47584	-3.35053	-3.37494	-3.5598	-3.37641	-3.58034	-3.35985	-3.48909	-3.43061	-3.42541	-3.66006	-3.95868	-3.44377	-3.51678	-3.26763	-3.27415	-3.41993	-3.68751	-3.23639	-3.41057	-3.28213	-3.48565	-3.57723	-3.47125	-3.70503	-3.75637	-3.4798	NA	NA	-3.4798	NA	NA	0	0.511154	1	0.807304	CMP-KDO biosynthesis
M00064	-3.38667	-3.51963	-3.50345	-3.60105	-3.64776	-3.54283	-3.56687	-3.62797	-3.55464	-3.42129	-3.4579	-3.36371	-3.4322	-3.50524	-3.48144	-3.52265	-3.52679	-3.39478	-3.46901	-3.2967	-3.49862	-4.01094	-3.65279	-3.54679	-3.62611	-3.51966	-3.5875	-3.53762	-3.47806	-3.39577	-3.58829	-3.5061	-3.68275	-3.55542	-3.57585	-3.22759	-3.52257	NA	NA	-3.52257	NA	NA	0	0.507452	1	0.797464	ADP-L-glycero-D-manno-heptose biosynthesis
M00072	-5.10608	-5.25274	-5.63634	-5.36331	-4.73376	-5.45424	-5.08691	-5.22511	-4.91844	-4.71264	-4.70175	-4.59863	-4.6543	-4.60239	-4.91056	-4.6473	-4.94979	-4.5531	-5.24577	-5.67795	-5.14974	-5.70556	-5.44842	-5.72648	-5.59106	-4.97528	-4.79168	-4.8286	-4.92973	-4.33334	-4.82313	-4.57387	-4.2701	-5.18848	-5.01315	-4.99305	-5.01036	0.841862	15.7923	-5.01036	0.841862	15.7923	4	0.906216	1	0.659965	N-glycosylation by oligosaccharyltransferase
M00075	-4.4627	-4.34907	-4.16986	-5.08217	-4.70025	-4.54693	-4.37749	-4.53464	-4.58043	-4.60747	-4.34845	-5.58322	-4.46956	-5.05578	-4.52237	-4.50731	-4.35113	-4.30312	-4.4473	-4.53255	-4.83725	-5.0443	-4.52036	-4.54693	-5.1659	-4.75155	-4.87352	-4.68259	-4.58693	-4.90738	-4.50824	-4.94654	-4.52502	-4.54594	-4.37053	-4.40287	-4.63188	0.360131	22.5795	-4.63188	0.360131	22.5795	0	0.505079	1	0.772228	N-glycan biosynthesis, complex type
M00076	-4.11297	-3.94885	-3.84185	-4.01168	-4.07229	-3.94161	-3.99896	-4.04403	-4.09299	-3.89907	-3.92415	-4.01161	-4.06119	-4.13769	-3.97166	-4.21623	-4.21107	-4.64618	-4.01687	-4.35436	-3.97301	-4.60609	-4.16312	-3.94818	-3.9322	-3.96993	-4.15623	-4.15894	-3.90505	-4.29826	-4.38441	-4.23018	-4.2764	-4.59987	-4.20394	-4.09912	-4.12278	NA	NA	-4.12278	NA	NA	0	0.48964	1	0.531955	Dermatan sulfate degradation
M00077	-4.11297	-3.94885	-3.84185	-4.01168	-4.07229	-3.94161	-3.99896	-4.04403	-4.09299	-3.89907	-3.92415	-4.01161	-4.06119	-4.13769	-3.97166	-4.21623	-4.21107	-4.64618	-4.01687	-4.35436	-3.97301	-4.60609	-4.16312	-3.94818	-3.9322	-3.96993	-4.15623	-4.15894	-3.90505	-4.29826	-4.38441	-4.23018	-4.2764	-4.59987	-4.20394	-4.09912	-4.12278	NA	NA	-4.12278	NA	NA	0	0.48964	1	0.531955	Chondroitin sulfate degradation
M00078	-4.13794	-3.92558	-3.84924	-3.99946	-4.12696	-3.91737	-3.98276	-4.07818	-4.16971	-4.08102	-3.9076	-4.59191	-4.06266	-4.13713	-3.98625	-4.20198	-4.19916	-4.68449	-4.0973	-4.49258	-3.95052	-4.92821	-4.31391	-3.92055	-4.03015	-4.11805	-4.24546	-4.19837	-4.4228	-4.25731	-4.37928	-4.20908	-4.30337	-4.59809	-4.26615	-4.13491	-4.1133	NA	NA	-4.27034	NA	NA	1	0.857497	2	0.573939	Heparan sulfate degradation
M00079	-3.90135	-4.21305	-3.87811	-4.13702	-3.7792	-4.09376	-3.8716	-3.73671	-3.84951	-3.22032	-3.95292	-3.15525	-3.94572	-4.27834	-3.96688	-3.93064	-4.11088	-3.86807	-3.76503	-4.15646	-3.69649	-4.32004	-3.57131	-3.92654	-3.61538	-3.62912	-3.8256	-4.03182	-3.15336	-3.71857	-3.806	-3.97978	-3.95051	-4.60593	-4.05707	-4.05007	-3.8819	0.430441	11.0418	-3.8819	0.430441	11.0418	4	0.760965	1	0.857119	Keratan sulfate degradation
M00080	-4.05253	-3.96177	-4.016	-3.94354	-4.25669	-4.22644	-4.2568	-4.16725	-4.25494	-3.78934	-4.39757	-3.86158	-4.37693	-4.9648	-4.6426	-4.49743	-4.5669	-4.18943	-3.80792	-3.94008	-4.06972	-3.40761	-3.95628	-4.06989	-3.93241	-3.99316	-4.10653	-4.29183	-3.7836	-4.08348	-4.05726	-4.41712	-4.15525	-4.76524	-4.44406	-4.45989	-4.17122	0.482895	6.44414	-4.17122	0.482895	6.44414	4	0.900117	1	0.528663	/
M00081	-4.35363	-4.21754	-4.16674	-4.98768	-4.35326	-4.37864	-4.23538	-4.34032	-4.47872	-4.4437	-4.18443	-4.92215	-4.2695	-4.46182	-4.3687	-4.64109	-4.39918	-4.0057	-4.23801	-4.80021	-4.34443	-5.70616	-4.80509	-4.30381	-4.24759	-4.34139	-4.46688	-4.76758	-4.86022	-4.7413	-4.79383	-4.8647	-4.68157	-4.6475	-4.723	-4.93949	-4.40045	NA	NA	-4.68182	NA	NA	1	0.900022	2	0.876833	Pectin degradation
M00082	-3.08738	-3.16232	-3.18179	-3.14417	-3.09412	-3.13452	-3.15693	-3.10038	-3.1318	-3.17594	-3.09572	-3.09882	-3.16383	-3.05726	-3.13355	-3.12364	-3.08802	-3.11176	-3.09361	-3.06253	-3.10196	-3.03897	-3.14587	-3.15163	-3.00503	-3.05597	-3.08791	-3.10457	-3.09653	-2.99842	-3.07454	-3.06996	-3.14748	-2.97696	-3.19346	-3.21773	-3.12455	NA	NA	-3.09017	NA	NA	1	0.816095	2	0.543483	Fatty acid biosynthesis, initiation
M00083	-2.83021	-2.92806	-2.91039	-2.92501	-2.83859	-2.92183	-2.8992	-2.83713	-2.86527	-2.87038	-2.84298	-2.8351	-2.88404	-2.85104	-2.90948	-2.85859	-2.84193	-2.8344	-2.8607	-2.91918	-2.85196	-2.8479	-2.87932	-2.90123	-2.7461	-2.75376	-2.82328	-2.94778	-2.84781	-2.76542	-2.82476	-2.82514	-2.90677	-2.87051	-2.95197	-2.97354	-2.86613	NA	NA	-2.86613	0.108506	9.97687	3	0.818577	1	0.823811	Fatty acid biosynthesis, elongation
M00086	-3.68637	-3.93285	-3.73876	-3.86228	-3.68672	-3.69769	-3.71007	-3.57879	-3.73482	-3.77295	-3.75206	-3.78637	-3.7244	-3.93251	-3.60681	-3.60788	-3.5236	-3.65605	-3.70285	-3.83216	-3.65444	-4.28653	-3.70468	-3.64684	-3.5011	-3.58027	-3.63396	-3.86383	-3.66776	-3.79077	-3.49588	-3.83645	-3.8211	-3.48282	-3.90895	-3.95857	-3.73222	NA	NA	-3.73222	NA	NA	1	0.902382	1	0.846828	beta-Oxidation, acyl-CoA synthesis
M00087	-4.81747	-5.33622	-5.10802	-4.60149	-5.35051	-5.18557	-5.58468	-6.68569	-5.23682	-5.30121	-5.20884	-5.21459	-5.13346	-4.59604	-5.32681	-5.34159	-5.52952	-4.98325	-5.86814	-5.08783	-5.75475	-6.06066	-5.09733	-5.31129	-5.74172	-5.89738	-5.91306	-4.8824	-5.57969	-5.30488	-5.94856	-5.48396	-4.19122	-5.63082	-4.81961	-5.62196	-5.35381	NA	NA	-5.35381	NA	NA	1	0.74215	1	0.71573	beta-Oxidation
M00088	-4.00716	-3.78447	-3.84226	-3.81434	-3.7534	-4.01674	-3.89535	-4.25072	-3.9562	-3.99467	-4.06296	-4.01174	-4.18734	-4.11499	-4.08661	-4.16663	-3.96486	-4.29293	-4.00555	-3.7756	-4.23204	-3.56573	-3.8057	-4.03494	-4.61519	-3.97715	-4.15398	-3.98266	-4.26299	-4.40761	-4.07778	-4.29022	-3.93781	-3.83666	-3.91593	-4.05177	-4.03146	0.269599	2.51756	-4.03146	0.269599	2.51756	0	0.49191	1	0.826677	Ketone body biosynthesis, acetyl-CoA => acetoacetate/3-hydroxybutyrate/acetone
M00089	-3.24111	-3.29012	-3.33107	-3.22389	-3.24488	-3.28394	-3.29675	-3.34066	-3.29314	-3.25007	-3.27078	-3.18597	-3.29772	-3.24272	-3.28286	-3.25724	-3.248	-3.29615	-3.29829	-3.12335	-3.26485	-3.16722	-3.2356	-3.26546	-3.30816	-3.20616	-3.2507	-3.24427	-3.20397	-3.20187	-3.25971	-3.23664	-3.33951	-3.23549	-3.22702	-3.24424	-3.27095	NA	NA	-3.23958	NA	NA	1	0.903784	2	0.6059	Triacylglycerol biosynthesis
M00090	-5.38294	-8.04646	-5.83773	-5.91987	-7.76274	-6.38656	-6.11085	-4.7133	-5.05852	-4.84437	-6.11189	-4.65782	-5.83822	-5.88587	-5.54578	-6.26141	-6.9072	-5.67392	-5.33997	-4.96627	-5.74785	-5.53395	-5.18204	-6.49091	-4.87186	-4.58566	-7.76274	-6.07497	-4.67151	-6.01458	-5.7049	-5.37834	-5.14866	-5.58671	-5.74893	-7.76274	-5.81995	NA	NA	-5.81995	NA	NA	0	0.502326	1	0.811424	Phosphatidylcholine (PC) biosynthesis, choline => PC
M00093	-3.32845	-3.39988	-3.37721	-3.50403	-3.30318	-3.45737	-3.36783	-3.28158	-3.36682	-3.25862	-3.30937	-3.23301	-3.33617	-3.37084	-3.38788	-3.38116	-3.33714	-3.28624	-3.45037	-3.36554	-3.43405	-3.49331	-3.3797	-3.47627	-3.16544	-3.20956	-3.29765	-3.4508	-3.2939	-3.17187	-3.34624	-3.30682	-3.46349	-3.36241	-3.52838	-3.59997	-3.3634	NA	NA	-3.3634	0.221618	10.9631	3	0.709204	1	0.770136	Phosphatidylethanolamine (PE) biosynthesis, PA => PS => PE
M00095	-3.94467	-3.52812	-3.64439	-3.65279	-3.45888	-3.81718	-3.66819	-3.93913	-3.83909	-3.76517	-3.94893	-3.75522	-4.19688	-4.07539	-4.09381	-4.18273	-3.98676	-4.05664	-3.8034	-3.76449	-4.08661	-3.24853	-3.6025	-3.83918	-4.5313	-3.72117	-4.07054	-3.8575	-4.1534	-4.3678	-3.99838	-4.22707	-3.75247	-3.65422	-3.80881	-3.98859	-3.88972	0.374728	3.83646	-3.88972	0.374728	3.83646	4	0.600434	1	0.824309	C5 isoprenoid biosynthesis, mevalonate pathway
M00096	-2.83876	-2.94159	-2.9159	-2.8743	-2.84728	-2.86968	-2.90133	-2.84122	-2.85782	-2.82485	-2.83231	-2.78254	-2.85856	-2.79343	-2.89719	-2.8161	-2.86497	-2.7918	-2.89547	-2.83877	-2.80513	-2.99267	-2.86437	-2.86725	-2.76899	-2.77996	-2.83349	-2.89929	-2.76144	-2.74082	-2.83925	-2.79824	-2.94563	-2.90166	-2.90885	-2.85535	-2.85129	NA	NA	-2.85129	NA	NA	0	0.446894	1	0.855562	C5 isoprenoid biosynthesis, non-mevalonate pathway
M00097	-5.60644	-6.20606	-5.07855	-5.08562	-6.26907	-5.62653	-5.71975	-4.91954	-5.1577	-4.51027	-5.77788	-4.31673	-5.45859	-5.6287	-5.35937	-5.69187	-6.4686	-5.42865	-5.20258	-5.04985	-4.92517	-5.6276	-4.7831	-5.23563	-5.04301	-4.74522	-5.77083	-5.45164	-4.30784	-5.71066	-5.74923	-5.52467	-5.73731	-6.45292	-5.72143	-5.46626	-5.41152	NA	NA	-5.41152	NA	NA	0	0.386894	1	0.835406	beta-Carotene biosynthesis, GGAP => beta-carotene
M00098	-4.51145	-4.53156	-4.63243	-4.20872	-4.57762	-4.27153	-4.54274	-4.93446	-4.56425	-4.8138	-4.56227	-4.91501	-4.64541	-4.3926	-4.44757	-4.23462	-4.44301	-5.08986	-4.65532	-4.25602	-4.23444	-4.93625	-4.44489	-4.12637	-5.07461	-4.7963	-4.71365	-4.35099	-4.73714	-4.75629	-4.67073	-4.33626	-4.32775	-4.59088	-4.24907	-4.25368	-4.55082	NA	NA	-4.55082	0.439941	21.8866	0	0.38196	1	0.834297	Acylglycerol degradation
M00113	-5.86001	-6.04952	-5.61051	-6.34977	-6.91415	-7.17849	-6.04762	-7.32328	-6.16893	-6.38147	-6.62269	-6.75384	-6.03782	-5.99455	-6.70622	-5.79552	-5.98926	-5.95099	-6.24135	-5.88929	-6.82997	-6.28585	-6.77683	-7.84619	-7.02644	-6.62887	-6.37927	-5.80917	-5.40384	-6.06178	-6.05277	-6.41857	-5.40589	-5.70269	-6.2243	-5.91448	-6.29534	0.840545	19.0924	-6.29534	0.840545	19.0924	0	0.455823	1	0.851026	Jasmonic acid biosynthesis
M00114	-3.20245	-3.2418	-3.24411	-3.17718	-3.16518	-3.1917	-3.20198	-3.13597	-3.21018	-3.16217	-3.25705	-3.15329	-3.31644	-3.25584	-3.26059	-3.27716	-3.20662	-3.24443	-3.17118	-3.23525	-3.13735	-3.054	-3.12408	-3.12443	-3.0515	-3.08724	-3.16616	-3.25138	-3.15279	-3.19234	-3.19636	-3.23023	-3.28309	-3.09999	-3.27282	-3.27533	-3.2169	0.118331	6.89876	-3.17253	0.118331	6.89876	4	0.898209	2	0.899156	Ascorbate biosynthesis, plants, fructose-6P => ascorbate
M00115	-3.13139	-3.22584	-3.18912	-3.19555	-3.1202	-3.20782	-3.17709	-3.05786	-3.12734	-3.08077	-3.19294	-3.06251	-3.19063	-3.14825	-3.22547	-3.15649	-3.14258	-3.0774	-3.15083	-3.16781	-3.21673	-3.13298	-3.07218	-3.23068	-2.9679	-2.99172	-3.08386	-3.24745	-2.99867	-3.14565	-3.08024	-3.20936	-3.24979	-3.09331	-3.29477	-3.36149	-3.15013	NA	NA	-3.15013	0.184531	9.15964	3	0.827643	1	0.857075	NAD biosynthesis, aspartate => quinolinate => NAD
M00116	-3.43139	-3.27963	-3.38135	-3.40347	-3.25964	-3.47016	-3.32658	-3.15717	-3.32407	-3.11504	-3.36541	-3.08924	-3.61592	-3.67394	-3.71308	-3.56379	-3.64228	-3.41825	-3.31862	-3.58109	-3.50399	-2.94246	-3.27397	-3.49537	-3.10699	-3.1156	-3.3321	-3.48932	-3.08366	-3.15415	-3.41875	-3.35675	-3.51145	-3.49852	-3.55875	-3.68466	-3.37935	0.370287	8.75607	-3.37935	0.370287	8.75607	4	0.957475	1	0.791741	Menaquinone biosynthesis, chorismate (+ polyprenyl-PP) => menaquinol
M00117	-3.48413	-3.70601	-3.79444	-3.86475	-3.60016	-3.91632	-3.68169	-3.69058	-3.66525	-3.39026	-3.48141	-3.31998	-3.45394	-3.49008	-3.6801	-3.51951	-3.74038	-3.38806	-3.72529	-3.41865	-3.70298	-3.73942	-3.74643	-3.92929	-3.48957	-3.47621	-3.57756	-3.64862	-3.46923	-3.1953	-3.5486	-3.38737	-3.79994	-3.86338	-3.69253	-3.8239	-3.61392	0.269421	14.3796	-3.61392	0.269421	14.3796	4	0.716631	1	0.846501	Ubiquinone biosynthesis, prokaryotes, chorismate (+ polyprenyl-PP) => ubiquinol
M00118	-4.21077	-4.03427	-4.29901	-4.16904	-3.93646	-4.43068	-4.35214	-4.29832	-4.5323	-4.22734	-4.47086	-4.28112	-4.59928	-4.73785	-4.9908	-4.72031	-4.74182	-4.41925	-4.00092	-5.04467	-4.5706	-3.49793	-4.16951	-4.30224	-4.49245	-4.16924	-4.00652	-4.60088	-4.26843	-4.29684	-4.55905	-4.47637	-4.20804	-4.34293	-4.29517	-4.68447	-4.37327	0.435331	6.17316	-4.37327	0.435331	6.17316	4	0.736668	1	0.789004	Glutathione biosynthesis, glutamate => glutathione
M00119	-3.15891	-3.37226	-3.32148	-3.34216	-3.15212	-3.31781	-3.25844	-3.13342	-3.17851	-3.10737	-3.18541	-3.01146	-3.17993	-3.13025	-3.20117	-3.15075	-3.15799	-3.14776	-3.26837	-3.18272	-3.29342	-3.25788	-3.18479	-3.36084	-3.01593	-3.03816	-3.1335	-3.31904	-3.08127	-3.00581	-3.10295	-3.13355	-3.28731	-3.19694	-3.37123	-3.41417	-3.19875	0.168883	12.7813	-3.19875	0.168883	12.7813	0	0.577528	1	0.852899	Pantothenate biosynthesis, valine/L-aspartate => pantothenate
M00120	-3.10176	-3.07641	-3.13037	-3.08664	-3.04794	-3.14374	-3.1181	-3.07382	-3.10993	-3.02841	-3.12359	-2.99435	-3.18944	-3.19675	-3.21379	-3.15903	-3.14928	-3.14811	-3.13009	-3.12021	-3.15659	-2.93734	-3.0497	-3.14778	-3.00086	-2.9874	-3.0892	-3.18285	-3.04112	-3.04903	-3.13643	-3.1234	-3.19654	-3.1336	-3.18048	-3.24055	-3.11096	0.126854	7.98225	-3.11096	0.126854	7.98225	4	0.861688	1	0.832863	Coenzyme A biosynthesis, pantothenate => CoA
M00121	-3.0196	-3.20923	-3.18403	-3.14883	-3.11123	-3.14306	-3.1733	-3.12917	-3.07574	-3.02151	-3.0288	-2.94906	-3.01653	-2.93299	-3.04317	-2.98684	-3.0122	-3.00174	-3.10406	-2.88873	-3.10385	-3.24617	-3.09621	-3.15022	-2.99076	-2.99736	-3.0264	-3.03451	-2.94131	-2.86759	-2.99731	-2.95835	-3.17849	-3.08915	-3.1018	-3.14897	-3.05856	0.138612	15.316	-3.05856	0.138612	15.316	0	0.593523	1	0.835159	Heme biosynthesis, plants and bacteria, glutamate => heme
M00122	-3.28326	-3.36576	-3.2988	-3.15184	-3.32136	-3.17737	-3.35965	-3.26254	-3.22054	-3.39746	-3.39311	-3.36171	-3.32672	-3.19019	-3.13666	-3.2809	-3.12089	-3.4287	-3.31786	-3.17413	-3.18188	-3.67187	-3.19091	-3.13581	-3.26822	-3.17788	-3.26075	-3.3327	-3.18323	-3.50982	-3.20778	-3.30367	-3.36907	-3.12915	-3.38335	-3.35704	-3.28424	NA	NA	-3.28424	NA	NA	1	0.902231	1	0.856389	Cobalamin biosynthesis, cobyrinate a,c-diamide => cobalamin
M00123	-3.40069	-3.53241	-3.47058	-3.34746	-3.37996	-3.36793	-3.45227	-3.22833	-3.33581	-3.26507	-3.424	-3.21476	-3.37047	-3.40186	-3.39907	-3.2843	-3.37884	-3.32544	-3.4536	-3.50502	-3.32532	-3.79842	-3.35368	-3.35461	-3.14379	-3.2142	-3.35274	-3.43295	-3.16052	-3.2858	-3.36855	-3.33436	-3.56327	-3.46687	-3.50485	-3.50649	-3.38067	0.160573	11.6558	-3.38067	0.160573	11.6558	0	0.404933	1	0.807725	Biotin biosynthesis, pimeloyl-ACP/CoA => biotin
M00124	-3.4539	-3.60559	-3.52809	-3.55281	-3.42797	-3.53245	-3.5277	-3.32436	-3.43853	-3.38055	-3.5545	-3.38979	-3.54111	-3.63763	-3.45473	-3.50193	-3.4118	-3.39573	-3.41312	-3.59263	-3.42463	-3.4614	-3.42162	-3.456	-3.21425	-3.26618	-3.39057	-3.55872	-3.26488	-3.46872	-3.37938	-3.51224	-3.64202	-3.4366	-3.60932	-3.70806	-3.46888	NA	NA	-3.46888	0.233437	8.8218	3	0.791682	1	0.813598	Pyridoxal-P biosynthesis, erythrose-4P => pyridoxal-P
M00125	-3.09785	-3.23396	-3.25219	-3.17832	-3.09855	-3.16148	-3.17191	-3.05452	-3.11377	-3.09028	-3.10659	-2.97926	-3.12942	-3.06907	-3.15285	-3.08733	-3.14602	-3.07643	-3.19863	-3.08001	-3.12877	-3.19893	-3.13142	-3.20806	-2.9353	-2.97889	-3.05895	-3.1637	-3.00573	-2.92474	-3.05267	-3.06472	-3.24115	-3.08149	-3.28496	-3.30749	-3.11793	NA	NA	-3.11793	0.195177	10.9396	0	0.44045	1	0.849877	Riboflavin biosynthesis, plants and bacteria, GTP => riboflavin/FMN/FAD
M00126	-3.03337	-3.10284	-3.10747	-3.17419	-2.99533	-3.13307	-3.06535	-2.96447	-3.03088	-2.92283	-3.01748	-2.88387	-3.08286	-2.97843	-3.18305	-2.98371	-3.08187	-2.96149	-3.07678	-3.10759	-3.08479	-3.00142	-2.98036	-3.11743	-2.83677	-2.87785	-2.98157	-3.11472	-2.90744	-2.8627	-3.01391	-2.97577	-3.14148	-3.11579	-3.12792	-3.19549	-3.03395	NA	NA	-3.03395	0.221969	10.1858	3	0.668484	1	0.846829	Tetrahydrofolate biosynthesis, GTP => THF
M00127	-3.25311	-3.30098	-3.28197	-3.26246	-3.24247	-3.29122	-3.27115	-3.18626	-3.20302	-3.18184	-3.20255	-3.11121	-3.26502	-3.2537	-3.15308	-3.24146	-3.14455	-3.2803	-3.26378	-3.1839	-3.25586	-3.35261	-3.23468	-3.28906	-3.01997	-3.0942	-3.21838	-3.23669	-3.08286	-3.1322	-3.15915	-3.2066	-3.39605	-3.23819	-3.32316	-3.37101	-3.22735	0.118121	11.841	-3.22735	0.118121	11.841	0	0.466049	1	0.855445	Thiamine biosynthesis, prokaryotes, AIR (+ DXP/tyrosine) => TMP/TPP
M00129	-3.48882	-3.48104	-3.50666	-3.49666	-3.45399	-3.48731	-3.49335	-3.44081	-3.49918	-3.44596	-3.44139	-3.40585	-3.4704	-3.40868	-3.53569	-3.48397	-3.56441	-3.53174	-3.46605	-3.48601	-3.45425	-3.37408	-3.49563	-3.4952	-3.33559	-3.37637	-3.43392	-3.45993	-3.43935	-3.38643	-3.47219	-3.39637	-3.59035	-3.48974	-3.53973	-3.50648	-3.4676	0.0835345	10.0384	-3.4676	0.0835345	10.0384	4	0.648257	1	0.609014	Ascorbate biosynthesis, animals, glucose-1P => ascorbate
M00131	-4.02816	-3.87325	-3.84657	-4.04709	-4.0802	-4.06286	-3.93955	-3.96746	-4.01115	-4.00442	-4.08366	-4.27663	-4.26728	-4.33845	-4.29444	-4.10595	-4.16175	-4.00267	-3.79477	-3.9511	-3.96171	-3.63845	-3.90414	-4.03224	-3.88453	-4.00771	-3.99788	-4.1637	-3.98326	-4.52768	-4.051	-4.59282	-4.15894	-3.9831	-4.3124	-4.32365	-4.07391	0.366586	4.49463	-4.07391	0.366586	4.49463	4	0.871102	1	0.855894	Inositol phosphate metabolism, Ins(1,3,4,5)P4 => Ins(1,3,4)P3 => myo-inositol
M00133	-3.5199	-3.66548	-3.58994	-3.7632	-3.53729	-3.67062	-3.60815	-3.60846	-3.58199	-3.57472	-3.48485	-3.55713	-3.51932	-3.47165	-3.6028	-3.53461	-3.53263	-3.56131	-3.58159	-3.58592	-3.6338	-3.90616	-3.66996	-3.7221	-3.4935	-3.46961	-3.48515	-3.72077	-3.52919	-3.43258	-3.4883	-3.56649	-3.66303	-3.60405	-3.72544	-3.74425	-3.59461	0.119538	14.59	-3.59461	0.119538	14.59	0	0.353669	1	0.745322	Polyamine biosynthesis, arginine => agmatine => putrescine => spermidine
M00134	-4.94413	-4.12433	-4.38052	-4.20371	-4.26237	-4.4775	-4.39768	-4.35333	-4.67277	-4.16221	-4.90096	-4.17556	-5.34522	-5.11828	-5.23835	-5.35387	-5.28743	-5.30365	-4.31689	-4.74179	-4.70253	-3.71917	-4.16905	-4.52497	-4.70543	-4.20885	-4.98177	-4.97086	-4.34802	-5.34967	-5.20556	-5.22807	-4.61052	-4.90749	-4.76102	-5.25752	-4.70586	0.87883	6.21398	-4.70586	0.87883	6.21398	4	0.883005	1	0.857142	Polyamine biosynthesis, arginine => ornithine => putrescine
M00135	-3.77489	-3.76195	-3.69205	-3.91062	-3.78523	-3.84761	-3.77367	-3.78213	-3.80325	-3.82129	-3.89422	-3.92399	-3.86345	-3.91415	-3.99205	-3.93047	-4.01768	-3.68517	-3.7469	-3.89256	-3.90806	-3.79403	-3.85852	-3.82783	-3.78324	-3.79149	-3.85201	-4.01229	-3.80024	-4.06347	-3.94294	-4.0026	-3.9555	-3.97345	-4.01051	-4.03015	-3.84299	0.161233	5.27966	-3.90254	0.161233	5.27966	4	0.824149	2	0.695081	GABA biosynthesis, eukaryotes, putrescine => GABA
M00136	-6.55628	-6.23257	-7.22821	-5.89263	-6.24921	-6.03309	-6.06288	-6.62918	-6.65976	-6.34661	-6.14421	-5.87863	-6.66978	-6.04115	-6.10456	-7.91222	-7.11013	-5.49774	-6.43357	-7.46484	-7.91222	-6.21139	-6.46046	-7.91222	-7.3901	-6.946	-7.42475	-6.48538	-7.91222	-7.91222	-7.22119	-7.91222	-5.94339	-7.44218	-6.27808	-7.2152	-6.40271	NA	NA	-7.13765	NA	NA	1	0.876963	2	0.977528	GABA biosynthesis, prokaryotes, putrescine => GABA
M00140	-3.2352	-3.23936	-3.29921	-3.26823	-3.16306	-3.34669	-3.27118	-3.24405	-3.23025	-3.19767	-3.24231	-3.16503	-3.28212	-3.27803	-3.34718	-3.26361	-3.29045	-3.22596	-3.26115	-3.24377	-3.33652	-3.07443	-3.23861	-3.33334	-3.23521	-3.16848	-3.22894	-3.29241	-3.20338	-3.12791	-3.24698	-3.20527	-3.33363	-3.26965	-3.29583	-3.33628	-3.25059	NA	NA	-3.25059	NA	NA	0	0.377485	1	0.845463	C1-unit interconversion, prokaryotes
M00141	-3.70611	-3.62875	-3.73347	-3.66211	-3.56207	-3.756	-3.67784	-3.68954	-3.68524	-3.63247	-3.67433	-3.6186	-3.75582	-3.69503	-3.79502	-3.71222	-3.73582	-3.71213	-3.70076	-3.738	-3.76323	-3.45944	-3.65186	-3.75098	-3.63511	-3.60154	-3.62176	-3.71876	-3.73063	-3.56395	-3.68136	-3.6432	-3.7541	-3.71398	-3.72417	-3.78812	-3.68537	0.0990896	8.43985	-3.68537	0.0990896	8.43985	4	0.639675	1	0.838503	C1-unit interconversion, eukaryotes
M00144	-3.42255	-3.68138	-3.37236	-3.38865	-3.34114	-3.37701	-3.29045	-3.09793	-3.25349	-2.87925	-3.38836	-2.83404	-3.3728	-3.46073	-3.4742	-3.2345	-3.64737	-3.19697	-3.31395	-3.37413	-3.42348	-3.89731	-3.14101	-3.2745	-2.95215	-3.07208	-3.30518	-3.348	-2.84521	-3.15187	-3.30696	-3.29811	-3.47392	-3.82009	-3.61946	-3.77525	-3.33627	0.429547	10.943	-3.33627	0.429547	10.943	4	0.890975	1	0.835339	NADH:quinone oxidoreductase, prokaryotes
M00145	-7.07622	-6.68057	-6.24959	-6.61714	-6.79335	-5.99027	-6.01966	-6.90039	-6.39334	-7.57577	-6.71084	-7.57577	-6.74391	-7.57577	-5.95885	-6.43166	-6.44511	-7.57577	-6.92469	-6.23066	-6.49029	-7.57577	-6.05756	-6.26432	-6.29625	-6.47946	-6.77646	-6.0922	-6.12337	-5.62779	-6.21527	-6.12399	-6.96236	-6.37054	-6.17126	-6.79019	-6.73966	NA	NA	-6.42069	NA	NA	1	0.803958	2	0.508897	NAD(P)H:quinone oxidoreductase, chloroplasts and cyanobacteria
M00149	-3.76793	-4.16766	-3.84329	-3.93945	-3.77827	-3.84254	-3.79589	-3.67482	-3.81779	-3.41795	-3.87061	-3.35971	-3.95821	-4.15707	-4.00271	-3.87768	-4.10814	-3.72498	-3.76071	-3.97505	-3.53356	-4.45042	-3.64441	-3.7699	-3.5883	-3.60708	-3.75023	-4.00332	-3.34441	-3.67787	-3.69311	-3.85668	-3.95134	-4.34443	-4.02021	-4.13635	-3.83922	0.327217	10.3539	-3.83922	0.327217	10.3539	4	0.622894	1	0.857143	Succinate dehydrogenase, prokaryotes
M00150	-3.85008	-3.70694	-3.91	-3.69894	-3.54643	-3.88557	-3.74518	-3.64004	-3.87934	-3.62786	-3.67198	-3.56639	-3.82055	-3.76472	-3.96328	-3.78438	-3.89352	-3.73767	-3.91274	-3.66684	-3.81908	-3.49914	-3.82839	-3.79482	-3.77173	-3.73397	-3.82627	-3.65393	-3.64412	-3.42387	-3.77203	-3.6044	-3.76146	-3.96714	-3.8656	-3.82567	-3.75178	0.168913	10.9168	-3.75178	0.168913	10.9168	0	0.581844	1	0.842706	Fumarate reductase, prokaryotes
M00151	-5.22094	-6.03864	-5.06411	-5.04967	-7.56881	-6.13591	-5.49285	-6.83472	-5.37866	-5.55118	-6.22221	-7.35747	-5.26545	-4.89879	-6.37277	-5.05199	-5.43278	-4.95484	-4.7193	-4.5309	-5.19814	-4.47392	-4.7494	-4.95044	-4.58622	-4.93104	-5.07651	-4.59128	-4.15589	-4.60207	-4.37599	-5.35902	-3.98296	-4.52151	-4.69206	-5.60306	-5.77177	NA	NA	-4.72776	NA	NA	0	0.467242	2	0.999486	Cytochrome bc1 complex respiratory unit
M00152	-5.54998	-7.02843	-5.70359	-4.78014	-8.78077	-7.02843	-7.02843	-7.16376	-5.7077	-7.02843	-7.02843	-7.02843	-5.47126	-7.02843	-7.02843	-7.02843	-7.02843	-4.83241	-4.48755	-4.85995	-4.91608	-4.18109	-4.42622	-4.62868	-4.91527	-5.26008	-5.40556	-4.92033	-3.85069	-4.2761	-4.1509	-5.22652	-4.30954	-4.45599	-5.02658	-5.93624	-6.57077	NA	NA	-4.73519	NA	NA	1	0.8725	2	0.999999	Cytochrome c oxidase, cbb3-type
M00153	-3.60793	-3.58692	-3.74926	-3.73659	-3.47477	-3.84685	-3.67398	-3.46494	-3.58337	-3.43271	-3.59617	-3.39736	-3.64775	-3.64096	-3.92113	-3.6406	-3.84482	-3.53453	-3.64069	-3.83262	-3.83762	-3.24657	-3.64224	-3.84933	-3.33922	-3.39049	-3.62859	-3.80346	-3.52829	-3.34132	-3.60884	-3.55897	-3.64053	-3.74538	-3.88005	-3.97848	-3.63537	0.263784	10.3278	-3.63537	0.263784	10.3278	0	0.464204	1	0.856178	Cytochrome bd ubiquinol oxidase
M00154	-6.58737	-7.00289	-5.66828	-6.39772	-7.00347	-6.45156	-6.16321	-7.26512	-6.83473	-6.08696	-7.30684	-6.60118	-5.93092	-5.63305	-6.42561	-5.87661	-5.69962	-5.80485	-5.46245	-7.90835	-6.68074	-4.80552	-6.77808	-7.90084	-4.88616	-7.90835	-7.90835	-4.28183	-6.12254	-7.28388	-5.69918	-6.81982	-3.18125	-5.18047	-4.1092	-7.01723	-6.24095	NA	NA	-6.24095	NA	NA	0	0.437442	1	0.820501	Cytochrome c oxidase
M00155	-7.80405	-7.32094	-5.42917	-6.05567	-6.42068	-6.01651	-5.81883	-7.80405	-5.99759	-5.82528	-7.24889	-6.49266	-5.91347	-5.42929	-6.34909	-5.47637	-5.29139	-5.73714	-5.32985	-7.80405	-6.25098	-4.84405	-6.64199	-7.33946	-4.75879	-7.80405	-6.76182	-4.08683	-6.16533	-7.06782	-5.55363	-6.26561	-2.97927	-5.00256	-3.86239	-6.34943	-6.03608	NA	NA	-6.03608	NA	NA	0	0.511546	1	0.757108	Cytochrome c oxidase, prokaryotes
M00156	-4.89693	-6.11415	-4.99523	-4.53685	-6.97772	-6.58507	-7.17831	-6.49152	-5.24704	-4.98762	-6.71113	-5.03475	-4.8646	-6.03709	-6.56083	-5.43866	-7.17831	-4.43329	-4.37127	-4.36055	-5.03365	-5.50705	-4.34221	-4.60566	-4.50793	-4.84325	-4.88307	-4.72853	-3.66194	-3.98458	-4.02594	-5.06126	-5.20526	-4.59628	-5.12528	-5.65579	-5.79273	NA	NA	-4.69442	NA	NA	1	0.882752	2	0.997501	Cytochrome c oxidase, cbb3-type
M00157	-2.86704	-2.84237	-2.86549	-2.87596	-2.81474	-2.90503	-2.86832	-2.7477	-2.78179	-2.75828	-2.84357	-2.73545	-2.85446	-2.84446	-2.93782	-2.81121	-2.8964	-2.83051	-2.83449	-2.76761	-2.95299	-2.67299	-2.80132	-2.89534	-2.68614	-2.71419	-2.82074	-2.85313	-2.74275	-2.73331	-2.83245	-2.85153	-3.06408	-2.84569	-2.94646	-2.95248	-2.83467	NA	NA	-2.83467	0.185827	8.39415	3	0.673652	1	0.852152	F-type ATPase, prokaryotes and chloroplasts
M00159	-3.34658	-3.43429	-3.44255	-3.11878	-3.35366	-3.16623	-3.42307	-3.57047	-3.47473	-3.51991	-3.3878	-3.28425	-3.64039	-3.33958	-3.37749	-3.27164	-3.51582	-3.53562	-3.42357	-3.40707	-2.98691	-3.39949	-3.27718	-3.20473	-3.51459	-3.43446	-3.27619	-3.29397	-3.53334	-3.4324	-3.49546	-3.22503	-3.23599	-3.59837	-3.30839	-3.30084	-3.37641	NA	NA	-3.37641	NA	NA	1	0.765917	1	0.779822	V/A-type ATPase, prokaryotes
M00165	-2.80153	-2.84652	-2.83445	-2.82415	-2.8044	-2.84776	-2.83718	-2.82335	-2.80914	-2.78708	-2.79331	-2.75505	-2.80633	-2.74944	-2.84827	-2.79035	-2.82791	-2.79389	-2.82023	-2.78634	-2.76857	-2.85605	-2.79657	-2.79069	-2.75166	-2.77342	-2.77064	-2.79272	-2.78022	-2.69949	-2.81033	-2.71472	-2.87758	-2.80903	-2.78981	-2.81321	-2.79948	NA	NA	-2.79948	NA	NA	0	0.568875	1	0.568416	Reductive pentose phosphate cycle (Calvin cycle)
M00166	-3.36497	-3.43824	-3.51218	-3.39052	-3.33603	-3.44261	-3.43323	-3.32558	-3.35931	-3.2893	-3.37394	-3.23114	-3.38066	-3.29964	-3.44229	-3.34026	-3.43552	-3.2988	-3.39321	-3.34205	-3.40393	-3.25381	-3.33304	-3.43385	-3.2341	-3.24679	-3.30017	-3.40052	-3.26848	-3.19281	-3.33919	-3.31485	-3.45326	-3.37878	-3.43406	-3.5133	-3.35918	NA	NA	-3.35918	0.16569	9.85349	0	0.434343	1	0.751823	Reductive pentose phosphate cycle, ribulose-5P => glyceraldehyde-3P
M00167	-2.94007	-2.97559	-2.93839	-2.96195	-2.95604	-2.9758	-2.96482	-2.98839	-2.95298	-2.9504	-2.92611	-2.93039	-2.94131	-2.89318	-2.97657	-2.9342	-2.95184	-2.95602	-2.95568	-2.92795	-2.8841	-3.07479	-2.94561	-2.90396	-2.92649	-2.95298	-2.92319	-2.91508	-2.94984	-2.86679	-2.9624	-2.84103	-3.01142	-2.94562	-2.90043	-2.90818	-2.94193	NA	NA	-2.94193	NA	NA	1	0.792115	1	0.711177	Reductive pentose phosphate cycle, glyceraldehyde-3P => ribulose-5P
M00168	-3.99664	-3.99705	-3.94913	-3.97532	-3.97495	-4.02083	-3.90321	-3.87646	-4.01497	-3.69628	-4.12682	-3.71384	-4.25264	-4.49609	-4.44372	-4.17439	-4.4224	-3.97101	-3.99506	-4.10434	-3.93509	-3.84676	-3.83984	-3.90986	-3.73651	-3.80277	-3.94101	-4.18452	-3.69834	-3.94388	-3.90584	-4.27543	-4.21269	-4.61425	-4.26191	-4.44677	-4.04613	0.45734	7.85355	-4.04613	0.45734	7.85355	4	0.94245	1	0.84947	CAM (Crassulacean acid metabolism), dark
M00169	-3.57934	-3.77511	-3.70728	-3.6782	-3.58113	-3.6645	-3.66017	-3.49119	-3.53221	-3.50951	-3.57685	-3.50097	-3.56728	-3.56049	-3.62102	-3.50856	-3.56813	-3.45391	-3.60795	-3.6102	-3.55641	-3.91418	-3.56202	-3.63371	-3.40165	-3.45209	-3.53328	-3.66385	-3.43247	-3.39342	-3.52283	-3.53166	-3.73848	-3.59308	-3.70635	-3.7601	-3.58749	0.140579	12.9279	-3.58749	0.140579	12.9279	0	0.434001	1	0.856053	CAM (Crassulacean acid metabolism), light
M00170	-3.69363	-3.59253	-3.65937	-3.56723	-3.64697	-3.63488	-3.66801	-3.74159	-3.72533	-3.70424	-3.80828	-3.79786	-3.9009	-3.77766	-3.80703	-3.75377	-3.74112	-3.88725	-3.7234	-3.7298	-3.65083	-3.39907	-3.57187	-3.61228	-3.6443	-3.6092	-3.70335	-3.77349	-3.83066	-3.96843	-3.77525	-3.85171	-3.79907	-3.77619	-3.80731	-3.85589	-3.72749	0.251412	4.84839	-3.72749	0.251412	4.84839	4	0.927121	1	0.856881	C4-dicarboxylic acid cycle, phosphoenolpyruvate carboxykinase type
M00171	-3.73149	-3.7783	-3.743	-3.70462	-3.69513	-3.73045	-3.73533	-3.67489	-3.67171	-3.67427	-3.74127	-3.70622	-3.76652	-3.75134	-3.75934	-3.68979	-3.68816	-3.65201	-3.71051	-3.68554	-3.66894	-3.79334	-3.62045	-3.71022	-3.60499	-3.64039	-3.68358	-3.74431	-3.58348	-3.6376	-3.68724	-3.74002	-3.76947	-3.66932	-3.75932	-3.81006	-3.70591	NA	NA	-3.70591	0.0881271	9.22449	0	0.426072	1	0.712037	C4-dicarboxylic acid cycle, NAD - malic enzyme type
M00172	-3.56527	-3.69122	-3.65457	-3.62003	-3.54937	-3.63862	-3.61505	-3.47767	-3.51692	-3.47705	-3.57007	-3.47304	-3.56842	-3.55902	-3.62269	-3.51027	-3.57128	-3.45305	-3.59999	-3.55621	-3.54861	-3.73565	-3.5215	-3.60997	-3.3694	-3.42311	-3.51598	-3.62394	-3.41854	-3.39186	-3.516	-3.53405	-3.71516	-3.58902	-3.68216	-3.7496	-3.56207	NA	NA	-3.56207	0.190974	10.4694	0	0.585343	1	0.856845	C4-dicarboxylic acid cycle, NADP - malic enzyme type
M00173	-2.58151	-2.74226	-2.68931	-2.70232	-2.59644	-2.71931	-2.66602	-2.55978	-2.60346	-2.53925	-2.55354	-2.51175	-2.59132	-2.60571	-2.66626	-2.58277	-2.63858	-2.54072	-2.63063	-2.59434	-2.6413	-2.7522	-2.66641	-2.69606	-2.45328	-2.49375	-2.57499	-2.67539	-2.45815	-2.39662	-2.56379	-2.53214	-2.72135	-2.66437	-2.72921	-2.7919	-2.61462	0.141667	12.6255	-2.61462	0.141667	12.6255	0	0.52318	1	0.856246	Reductive citrate cycle (Arnon-Buchanan cycle)
M00175	-5.05217	-5.34889	-5.67476	-5.33429	-5.07032	-6.93374	-5.75863	-5.50767	-5.6016	-5.35791	-6.03075	-5.20615	-5.04983	-5.18231	-5.56274	-5.9156	-5.79253	-4.9271	-4.9087	-5.36344	-5.42935	-5.14156	-5.40194	-5.21081	-6.20072	-5.70684	-5.28522	-5.22423	-4.7139	-5.08253	-5.54478	-4.91943	-5.29101	-5.44994	-5.60393	-5.03195	-5.41159	NA	NA	-5.41159	NA	NA	1	0.84111	1	0.646005	Nitrogen fixation, nitrogen => ammonia
M00176	-3.56398	-3.66885	-3.61265	-3.84061	-3.62425	-3.79196	-3.69278	-3.75379	-3.56779	-3.6086	-3.52494	-3.61033	-3.49148	-3.57764	-3.58615	-3.62578	-3.62548	-3.58745	-3.57299	-3.62708	-3.86707	-4.23911	-3.77959	-3.94992	-3.91941	-3.69335	-3.69851	-3.76899	-3.75748	-3.52443	-3.67651	-3.61584	-3.65396	-3.67498	-3.89874	-3.48145	-3.63081	0.213113	17.5432	-3.74441	0.213113	17.5432	4	0.773904	2	0.88387	Assimilatory sulfate reduction, sulfate => H2S
M00178	-1.96731	-1.98917	-2.06082	-1.98449	-1.92356	-2.03802	-1.99771	-1.94433	-1.98222	-1.90334	-2.02247	-1.86604	-2.03711	-2.00834	-2.08075	-2.00709	-2.03982	-1.98047	-1.98545	-2.0117	-2.01805	-1.80723	-1.93007	-2.02778	-1.89207	-1.87225	-1.93134	-2.05261	-1.93302	-1.91762	-1.97688	-1.96845	-2.09234	-2.00937	-2.04382	-2.08125	-1.9829	0.104694	8.59447	-1.9829	0.104694	8.59447	0	0.574174	1	0.80231	/
M00179	-2.17717	-2.18707	-2.26608	-2.18802	-2.12838	-2.24528	-2.20599	-2.16268	-2.18951	-2.11546	-2.23368	-2.07843	-2.25663	-2.22239	-2.29902	-2.22562	-2.25887	-2.19933	-2.1843	-2.22366	-2.23238	-1.98971	-2.13356	-2.23415	-2.10929	-2.08623	-2.14829	-2.26412	-2.14343	-2.14055	-2.19029	-2.18775	-2.28617	-2.22122	-2.25114	-2.29295	-2.1933	0.108491	8.22163	-2.1933	0.108491	8.22163	4	0.688368	1	0.785785	/
M00183	-2.98639	-3.0017	-3.05014	-3.03513	-2.95447	-3.06818	-3.02471	-3.02327	-2.9914	-2.94798	-3.00122	-2.91337	-3.06677	-3.03472	-3.09999	-3.0223	-3.03603	-3.07419	-3.00887	-2.99579	-3.03529	-2.8233	-2.96282	-3.05409	-2.98128	-2.93863	-2.98235	-3.04863	-2.94925	-2.91396	-2.99355	-2.99412	-3.09116	-3.02357	-3.02398	-3.05027	-3.00563	0.0706008	8.59025	-3.00563	0.0706008	8.59025	0	0.542214	1	0.629311	/
M00185	-3.39332	-3.64794	-3.50862	-4.38292	-3.62503	-3.91206	-3.75077	-5.05268	-3.57761	-3.83109	-3.62187	-4.63827	-3.7149	-3.94328	-3.74611	-4.57084	-4.03109	-4.43974	-3.811	-4.49716	-4.54439	-4.4097	-4.33134	-4.0614	-4.93577	-3.86879	-4.32319	-4.2166	-4.20203	-4.5765	-4.66633	-4.52753	-4.18156	-4.4585	-4.44746	-3.54494	-3.96601	NA	NA	-4.31134	NA	NA	1	0.890621	2	0.804012	/
M00186	-4.47939	-4.77615	-4.83399	-4.82212	-4.23338	-4.86632	-4.57272	-4.72233	-4.32432	-4.23461	-4.18526	-4.09153	-4.18989	-4.13843	-4.46173	-4.1585	-4.44989	-4.08717	-4.78907	-4.48392	-4.66887	-5.22956	-4.9332	-4.97262	-5.03728	-4.47019	-4.26535	-4.34321	-4.43367	-3.87042	-4.33486	-4.11364	-4.68385	-4.70765	-4.43762	-4.48009	-4.42376	0.593307	15.8675	-4.56973	0.593307	15.8675	4	0.964179	2	0.521378	/
M00188	-3.28097	-3.2983	-3.272	-3.23108	-3.30373	-3.26784	-3.30199	-3.41542	-3.27866	-3.3548	-3.29711	-3.36869	-3.31871	-3.32928	-3.34282	-3.29547	-3.33216	-3.30353	-3.29027	-3.15488	-3.26461	-3.35117	-3.29244	-3.20552	-3.68878	-3.45796	-3.40009	-3.21778	-3.29337	-3.36391	-3.36312	-3.2979	-3.27327	-3.34796	-3.09625	-3.12423	-3.30767	NA	NA	-3.30767	0.2314	21.8015	3	0.884454	1	0.853805	/
M00189	-3.70187	-3.97298	-4.05805	-3.69809	-3.85307	-3.76893	-3.90045	-3.79548	-3.81204	-3.69845	-3.6201	-3.57334	-3.66885	-3.54253	-3.76696	-3.60317	-3.90921	-3.60223	-3.87838	-3.47517	-3.5938	-4.0854	-3.9456	-3.77762	-3.62826	-3.82929	-3.75511	-3.62708	-3.64953	-3.37846	-3.74019	-3.55909	-3.91371	-3.99798	-3.8458	-3.7578	-3.74956	0.19952	14.8009	-3.74956	0.19952	14.8009	0	0.453658	1	0.856216	/
M00190	-4.24732	-3.95859	-4.01453	-3.62815	-4.0438	-3.76048	-4.00889	-4.04568	-4.08614	-4.33386	-4.08343	-4.00742	-4.22553	-4.33051	-3.91928	-3.86379	-4.44107	-4.28069	-4.45776	-3.98409	-3.80154	-4.68527	-4.01109	-3.86632	-4.54066	-4.52224	-4.12369	-4.04211	-4.53091	-4.38027	-4.34685	-4.19631	-4.14893	-4.61691	-4.10787	-3.98219	-4.07106	NA	NA	-4.24139	NA	NA	1	0.683709	2	0.596231	/
M00193	-4.66709	-4.59743	-4.49574	-4.32266	-4.66724	-4.47372	-4.67695	-4.76678	-4.80847	-4.73338	-4.80857	-4.09876	-4.9597	-4.6197	-5.08273	-4.89269	-4.65239	-4.78725	-4.8817	-4.49551	-4.10698	-4.96725	-4.61668	-4.19159	-4.96867	-5.04041	-4.70842	-4.43855	-5.00812	-4.66722	-4.96465	-4.74027	-4.56239	-5.05281	-4.54147	-4.53448	-4.68329	NA	NA	-4.68329	NA	NA	1	0.736777	1	0.853302	/
M00194	-3.76545	-3.67961	-3.713	-3.58939	-3.67464	-3.72363	-3.73033	-4.02697	-3.76056	-3.7826	-3.8494	-3.9056	-3.93541	-3.68099	-3.81389	-3.80585	-3.73724	-4.00558	-3.72531	-3.58462	-3.7117	-3.48976	-3.60593	-3.68349	-4.28215	-3.86712	-3.82068	-3.59175	-3.91801	-4.09521	-3.87121	-3.85613	-3.80246	-3.75747	-3.54846	-3.60851	-3.77778	NA	NA	-3.77778	0.335486	0.328516	0	0.512683	1	0.844803	/
M00196	-3.09704	-3.04278	-3.01006	-2.83063	-3.08359	-2.94039	-3.00407	-3.32491	-3.09531	-3.22431	-3.10547	-3.23047	-3.21395	-3.02254	-3.01584	-2.98934	-2.9168	-3.22417	-3.15347	-2.88319	-2.74464	-3.09848	-2.89876	-2.81097	-3.56458	-3.25508	-3.05341	-2.79038	-3.16647	-3.25527	-3.06006	-2.98841	-3.00572	-3.0065	-2.70962	-2.61408	-3.03974	NA	NA	-3.03974	0.386034	22.3146	0	0.587249	1	0.694117	/
M00197	-3.69591	-3.659	-3.71205	-3.55118	-3.57625	-3.66926	-3.69062	-3.9257	-3.68034	-3.76693	-3.78855	-3.80862	-3.80353	-3.57652	-3.68247	-3.76108	-3.61478	-3.86802	-3.62516	-3.48234	-3.67359	-3.47747	-3.55195	-3.64156	-4.20009	-3.79808	-3.71808	-3.52439	-3.75137	-3.95986	-3.74762	-3.79144	-3.74701	-3.60203	-3.49262	-3.54652	-3.69894	NA	NA	-3.69894	0.302069	23.8639	3	0.64188	1	0.827103	/
M00198	-4.66972	-4.8341	-4.63493	-4.38871	-4.94918	-4.58604	-4.71005	-5.16073	-4.73652	-5.03256	-4.7073	-5.01688	-4.40652	-4.5585	-4.82041	-4.69494	-4.85867	-4.73574	-4.67756	-4.7581	-3.99119	-4.88485	-4.57811	-3.91855	-5.04756	-4.87287	-4.65064	-4.44943	-5.51365	-5.0323	-5.00011	-4.57427	-4.55575	-4.80134	-4.33353	-4.2946	-4.70655	NA	NA	-4.70655	0.563684	0.485948	0	0.50599	1	0.789288	/
M00199	-4.3025	-4.27553	-4.12443	-4.16531	-4.27393	-4.23438	-4.24355	-4.10708	-4.10773	-4.39127	-4.41954	-4.42974	-5.0012	-4.31624	-4.68478	-3.99131	-4.29095	-3.76729	-4.48416	-3.73938	-3.97247	-4.47401	-3.98283	-4.3607	-4.96793	-4.42882	-4.27631	-4.09726	-4.10262	-4.62979	-3.98326	-4.22411	-4.32584	-4.03473	-4.4098	-4.25553	-4.27434	NA	NA	-4.27434	NA	NA	0	0.575947	1	0.853757	/
M00200	-3.76104	-3.66783	-3.7171	-3.58975	-3.66904	-3.71199	-3.7194	-4.02283	-3.75617	-3.77443	-3.8278	-3.90736	-3.93722	-3.68201	-3.80913	-3.80605	-3.73932	-4.00649	-3.71276	-3.57719	-3.68321	-3.48299	-3.59813	-3.67527	-4.2737	-3.8635	-3.81259	-3.58784	-3.91982	-4.08734	-3.87214	-3.84622	-3.79546	-3.75622	-3.54276	-3.60289	-3.77208	NA	NA	-3.77208	0.343364	0.375304	0	0.553119	1	0.840466	/
M00201	-3.77593	-3.68004	-3.71843	-3.58983	-3.6742	-3.72407	-3.73076	-4.02653	-3.76227	-3.7832	-3.84984	-3.90604	-3.93585	-3.68143	-3.81432	-3.80628	-3.73768	-4.00602	-3.72574	-3.58418	-3.71214	-3.4902	-3.60636	-3.68392	-4.28171	-3.86669	-3.82024	-3.59131	-3.91845	-4.09565	-3.87165	-3.85657	-3.80203	-3.75791	-3.54803	-3.60807	-3.77843	NA	NA	-3.77843	0.335295	0.32813	0	0.530025	1	0.843194	Carboxyl to amino conversion using protective N-acetyl group (basic amino acid synthesis)
M00202	-4.59158	-4.47595	-4.67183	-4.42115	-4.45901	-4.65751	-4.35733	-5.4471	-4.79041	-4.76335	-4.68611	-4.67593	-4.87292	-4.55314	-5.35118	-5.29542	-5.15475	-5.63216	-4.92755	-5.01729	-4.54765	-5.16611	-4.55693	-4.06924	-5.27694	-5.12009	-4.74646	-4.87079	-5.58723	-5.21406	-5.08107	-4.56882	-4.32972	-5.12728	-4.4595	-5.09844	-4.85061	NA	NA	-4.85061	NA	NA	1	0.652983	1	0.846884	/
M00205	-4.20584	-3.96384	-3.87855	-4.07857	-4.18543	-4.00427	-4.01629	-4.28727	-3.97028	-4.20431	-4.05474	-4.64861	-4.08078	-4.2178	-4.08728	-4.0132	-4.01777	-3.93796	-4.19689	-3.77299	-4.07777	-4.7564	-4.07624	-3.95882	-4.70087	-4.36597	-4.15109	-4.09047	-4.20155	-4.66736	-4.07695	-4.30838	-4.14058	-4.08835	-4.01304	-3.92253	-4.15053	0.314668	22.984	-4.15053	0.314668	22.984	0	0.569256	1	0.671699	/
M00206	-3.70652	-3.62438	-3.65055	-3.56735	-3.64197	-3.68876	-3.67425	-4.01493	-3.72756	-3.74081	-3.78404	-3.90194	-3.87665	-3.67714	-3.76803	-3.78979	-3.70905	-3.9996	-3.6814	-3.55964	-3.70277	-3.48701	-3.59963	-3.62332	-4.27206	-3.84951	-3.78593	-3.57819	-3.91297	-4.07902	-3.8655	-3.84059	-3.78604	-3.74037	-3.5056	-3.56451	-3.74937	NA	NA	-3.74937	0.353229	0.341503	0	0.517229	1	0.856095	/
M00207	-2.78377	-2.71681	-2.66762	-2.57389	-2.75567	-2.66473	-2.74415	-3.00704	-2.81429	-2.9156	-2.76775	-3.06989	-2.85552	-2.78063	-2.74518	-2.76675	-2.73205	-2.89372	-2.89001	-2.67271	-2.52185	-2.89572	-2.72715	-2.59092	-3.29751	-3.05019	-2.84439	-2.5787	-2.96044	-3.04067	-2.85627	-2.79981	-2.73897	-2.81992	-2.50073	-2.45456	-2.79154	NA	NA	-2.79154	0.373194	22.3612	0	0.475391	1	0.857126	/
M00208	-4.62256	-3.99662	-4.2757	-4.07273	-4.46412	-4.46975	-4.55918	-4.74688	-4.78308	-4.26	-5.05947	-4.71345	-5.19284	-5.26369	-5.72212	-5.04987	-5.18368	-5.32988	-3.95465	-5.3154	-4.68501	-3.40963	-4.24056	-4.28885	-4.68298	-4.49051	-4.4397	-4.72153	-5.06819	-5.26409	-5.12374	-5.12296	-4.92618	-5.06645	-4.54344	-4.95018	-4.72388	0.970703	5.06982	-4.72388	0.970703	5.06982	4	0.970644	1	0.818358	/
M00209	-4.06091	-3.62946	-3.77608	-3.81065	-3.70887	-3.93376	-3.85096	-4.1926	-4.03918	-3.89172	-4.04681	-3.92199	-4.48455	-3.94906	-4.49597	-4.03671	-4.15142	-4.16063	-3.71927	-4.09969	-4.07994	-3.26168	-3.67942	-3.89069	-4.42208	-3.95364	-3.96277	-3.98798	-4.00812	-4.43582	-4.18958	-4.3408	-3.85457	-3.87648	-3.73436	-3.79412	-3.98423	0.383098	3.42594	-3.98423	0.383098	3.42594	4	0.783399	1	0.828705	/
M00210	-3.51336	-3.9027	-3.99203	-3.8801	-3.52768	-3.95848	-3.71225	-3.46858	-3.57824	-3.24314	-3.34308	-3.14191	-3.28169	-3.2948	-3.53337	-3.31799	-3.57205	-3.19525	-3.77239	-3.59069	-3.65104	-4.46866	-3.78177	-3.95341	-3.33212	-3.37571	-3.45246	-3.71379	-3.31914	-3.02339	-3.35074	-3.22966	-3.69811	-3.86598	-3.78249	-3.85926	-3.57438	0.561756	14.6962	-3.57438	0.561756	14.6962	4	0.9203	1	0.711226	/
M00211	-4.99314	-4.44237	-4.64764	-4.49795	-3.97539	-4.71546	-4.55611	-4.36918	-4.57433	-4.43211	-4.66318	-4.41509	-4.95563	-5.14023	-5.42878	-4.87025	-4.903	-4.98101	-4.75424	-5.39568	-4.99798	-4.16474	-4.49437	-4.78766	-4.60187	-4.28869	-5.02625	-4.75062	-4.34482	-4.5299	-4.84188	-4.77495	-4.47871	-4.75615	-4.7968	-5.29711	-4.71231	0.532242	8.3832	-4.71231	0.532242	8.3832	4	0.624829	1	0.850283	/
M00212	-3.33485	-3.34986	-3.46919	-3.0145	-3.32918	-3.17865	-3.42734	-3.45013	-3.35168	-3.52768	-3.476	-3.37749	-3.31752	-3.17373	-3.29196	-3.35476	-3.45267	-3.29856	-3.18949	-3.14928	-3.08558	-3.30875	-3.16797	-3.09518	-3.86122	-3.5689	-3.34137	-3.0259	-3.20566	-3.49218	-3.56903	-3.26819	-3.22324	-3.44851	-3.07932	-3.05515	-3.31419	NA	NA	-3.31419	NA	NA	0	0.471781	1	0.788638	/
M00213	-5.86345	-6.07724	-5.30692	-5.64643	-5.64214	-5.37383	-5.91312	-6.38934	-5.70523	-6.56672	-6.483	-6.9677	-5.63445	-5.60523	-5.94537	-5.1901	-6.00605	-6.03865	-6.36473	-5.34214	-5.53364	-5.8939	-5.21583	-5.61419	-5.97152	-6.15842	-5.72002	-5.67422	-5.51895	-5.7985	-5.69314	-6.21204	-5.95225	-5.71413	-5.29676	-6.44143	-5.84641	0.760989	0.758098	-5.84641	NA	NA	2	0.620572	1	0.77608	/
M00214	-3.75137	-3.69152	-3.58549	-3.60579	-3.76691	-3.56969	-3.67722	-3.86287	-3.70721	-3.96698	-3.64617	-4.1399	-3.76221	-3.71455	-3.53999	-3.76543	-3.56126	-3.75632	-3.82239	-3.59618	-3.73175	-4.28626	-3.73357	-3.65284	-4.26754	-4.14641	-3.84943	-3.65332	-4.15969	-4.01435	-3.81429	-3.83359	-3.82721	-3.63299	-3.51214	-3.39153	-3.77768	NA	NA	-3.77768	0.489664	21.7241	3	0.724433	1	0.519698	/
M00215	-4.65986	-5.06247	-5.04796	-5.0377	-4.87718	-5.19105	-5.03295	-5.0246	-4.74412	-5.08147	-5.43627	-4.96124	-4.70699	-4.90129	-5.12578	-4.86164	-4.88928	-4.77228	-4.61054	-4.86614	-4.72113	-4.8377	-4.70653	-4.59077	-5.51941	-4.99002	-4.89905	-4.69804	-4.42239	-4.94979	-5.1197	-4.65743	-5.09987	-4.88458	-4.64491	-4.78126	-4.90037	NA	NA	-4.90037	NA	NA	1	0.763573	1	0.533546	/
M00216	-4.10501	-4.35467	-4.28756	-4.33875	-4.21749	-4.25261	-4.21552	-4.64696	-4.17716	-4.43231	-4.45562	-4.40722	-4.54064	-4.16727	-4.54607	-4.13438	-3.98782	-4.42735	-4.3358	-4.22391	-4.19108	-4.58745	-3.938	-4.037	-4.85968	-4.27817	-4.32964	-4.22918	-4.48049	-4.67116	-4.61327	-4.1621	-4.40876	-4.376	-4.19895	-4.29516	-4.33084	0.250575	0.969689	-4.33084	0.250575	0.969689	0	0.509943	1	0.841926	/
M00217	-5.35077	-6.1045	-5.31883	-5.52843	-5.49742	-5.17902	-5.60639	-6.01681	-5.36257	-5.90883	-5.70033	-6.36551	-5.66274	-5.76742	-5.4115	-5.31997	-5.48073	-5.54084	-6.31505	-6.11235	-5.61336	-7.2125	-5.77185	-5.56234	-6.21972	-6.31907	-5.7459	-5.95125	-6.02326	-6.24618	-5.92865	-5.96964	-5.5622	-6.7477	-5.88132	-6.12341	-5.61792	NA	NA	-6.07254	NA	NA	1	0.825126	2	0.9867	/
M00219	-5.96842	-5.31579	-5.02857	-5.98353	-5.26001	-5.26138	-4.99298	-5.28034	-4.6419	-5.92293	-5.34074	-5.21068	-5.43294	-5.00529	-5.95146	-5.23429	-4.30181	-5.62779	-4.95033	-4.65274	-6.12497	-5.28212	-4.33165	-4.88471	-5.34843	-4.55035	-4.98548	-5.64592	-5.11552	-5.71948	-5.29342	-5.9312	-5.93515	-4.70176	-5.33777	-5.86617	-5.28939	NA	NA	-5.28939	NA	NA	0	0.506821	1	0.847965	/
M00220	-5.1859	-5.46361	-5.01624	-4.67479	-5.12002	-4.55697	-4.85724	-5.56706	-4.83531	-5.21427	-4.92922	-4.57243	-5.25948	-4.80211	-5.05345	-4.9199	-5.11165	-5.45305	-5.19645	-4.7415	-4.15815	-5.01103	-4.75141	-4.33909	-5.53178	-5.52288	-4.74458	-4.38939	-5.31846	-4.8946	-5.21598	-4.39592	-4.72864	-5.18025	-4.43803	-4.36779	-4.93107	NA	NA	-4.93107	NA	NA	1	0.780527	1	0.596232	/
M00221	-3.40665	-3.35421	-3.33615	-3.12114	-3.35016	-3.19866	-3.34722	-3.4323	-3.2968	-3.56403	-3.44474	-3.54331	-3.37329	-3.44161	-3.22781	-3.28125	-3.23617	-3.34995	-3.47467	-3.1193	-3.11954	-3.62232	-3.23019	-3.14435	-3.83354	-3.62342	-3.37445	-3.17776	-3.40895	-3.58315	-3.3762	-3.31658	-3.36078	-3.27892	-3.15876	-3.05328	-3.34893	NA	NA	-3.34893	0.35624	22.0727	0	0.590371	1	0.856935	/
M00222	-3.22309	-3.15177	-3.19537	-3.14979	-3.16669	-3.23608	-3.18357	-3.31809	-3.17795	-3.12845	-3.22719	-3.05252	-3.19295	-3.21691	-3.24575	-3.21091	-3.18201	-3.32238	-3.11379	-3.04429	-3.22259	-2.96028	-3.07515	-3.18434	-3.26284	-3.15474	-3.18833	-3.08955	-3.0067	-3.14591	-3.14124	-3.16615	-3.21052	-3.23006	-3.0644	-3.07044	-3.19897	NA	NA	-3.12952	NA	NA	1	0.903047	2	0.884107	/
M00223	-5.00063	-3.75397	-4.00243	-3.84966	-3.5915	-4.09082	-3.96257	-4.19056	-4.36722	-3.92756	-4.51134	-4.03287	-5.66751	-5.01097	-4.98183	-5.0124	-4.8957	-5.26531	-4.35797	-4.76451	-4.56541	-3.48534	-3.8577	-4.19326	-5.46924	-3.93265	-4.97546	-4.45664	-4.85016	-5.29683	-5.40551	-5.12853	-4.27518	-4.61096	-4.34245	-4.99226	-4.52986	0.992672	5.59141	-4.52986	0.992672	5.59141	4	0.616223	1	0.772678	/
M00224	-4.05285	-3.93231	-3.85435	-3.84824	-4.11395	-4.02661	-3.85572	-3.73682	-3.90565	-3.97438	-4.12799	-3.78576	-3.95246	-3.96273	-4.05794	-4.13839	-4.25718	-3.86397	-4.35198	-4.29863	-3.79676	-4.40825	-3.91332	-3.94214	-3.73948	-4.25145	-3.97937	-3.87556	-3.87521	-4.02972	-4.28574	-3.86037	-3.93663	-4.33562	-4.13547	-4.19273	-4.01821	NA	NA	-4.01821	NA	NA	0	0.444825	1	0.609358	/
M00228	-4.13341	-3.67917	-3.85561	-3.88104	-3.67388	-3.90094	-3.7724	-4.16187	-4.19892	-3.857	-4.08369	-3.81671	-4.59895	-4.56261	-4.92467	-4.1333	-4.25337	-4.21083	-4.05768	-3.60768	-4.27305	-3.40222	-3.70649	-3.95508	-3.91113	-3.79101	-4.13945	-3.92911	-3.80522	-4.09872	-3.90655	-4.31377	-4.03843	-3.71876	-4.12849	-4.67053	-4.03199	0.500046	5.85737	-4.03199	0.500046	5.85737	4	0.732592	1	0.670386	/
M00234	-4.30148	-3.79674	-4.08326	-3.96773	-3.97447	-4.22474	-4.09677	-4.36396	-4.34602	-4.13408	-4.46185	-4.07139	-4.87146	-4.50629	-5.08689	-4.73083	-4.91147	-4.34172	-3.81037	-4.16845	-4.35458	-3.29937	-3.96316	-3.89085	-4.55446	-4.28566	-4.14164	-4.4316	-4.47598	-4.63772	-4.43755	-4.32875	-4.03632	-4.08398	-4.1654	-4.51429	-4.27365	0.59045	4.53912	-4.27365	0.59045	4.53912	4	0.805972	1	0.588387	/
M00236	-2.96091	-3.04232	-3.10559	-3.04729	-2.94507	-3.10853	-3.07129	-3.17638	-3.03829	-2.99589	-2.99166	-2.92268	-3.02368	-2.95285	-3.08591	-3.03087	-3.05276	-2.95936	-3.03522	-2.81859	-3.13847	-2.85753	-3.05835	-3.11365	-3.25056	-3.07651	-3.03035	-2.95131	-2.99209	-2.86931	-3.03002	-2.95937	-3.09047	-3.08286	-2.95804	-2.96727	-3.02198	NA	NA	-3.02198	NA	NA	1	0.855827	1	0.844673	/
M00237	-3.29171	-3.54831	-3.70495	-3.31287	-3.28641	-3.36723	-3.49104	-3.49969	-3.29704	-3.24262	-3.16159	-3.08149	-3.10461	-3.05731	-3.24709	-3.09239	-3.36685	-3.07877	-3.60125	-3.11019	-3.23412	-3.95135	-3.5901	-3.34845	-3.79948	-3.53239	-3.25542	-3.14622	-3.33417	-2.88688	-3.26907	-3.04233	-3.42899	-3.55732	-3.10172	-3.08682	-3.31967	0.369067	16.9538	-3.31967	0.369067	16.9538	4	0.877312	1	0.798232	/
M00238	-3.51407	-3.4478	-3.59202	-3.43894	-3.4168	-3.55016	-3.52982	-3.76162	-3.56484	-3.46954	-3.51584	-3.35026	-3.50669	-3.42597	-3.67666	-3.4491	-3.65635	-3.41931	-3.48722	-3.28749	-3.5282	-3.1631	-3.45556	-3.50291	-3.58222	-3.50197	-3.49008	-3.34542	-3.51122	-3.33389	-3.57162	-3.45305	-3.52827	-3.57725	-3.35211	-3.46135	-3.48385	NA	NA	-3.48385	NA	NA	1	0.903643	1	0.55351	/
M00239	-3.04214	-2.92202	-2.98086	-2.84453	-2.98658	-2.92207	-3.04763	-3.0931	-3.04563	-3.04461	-3.02997	-3.02629	-3.11328	-2.95039	-3.11326	-3.03479	-3.13173	-3.02613	-2.9277	-2.9011	-2.86161	-2.68264	-2.9781	-2.85136	-3.44489	-3.14406	-3.03698	-2.8187	-3.01058	-3.0128	-3.10114	-3.00528	-2.95434	-3.19225	-2.74083	-2.69716	-2.99213	NA	NA	-2.99213	NA	NA	0	0.469144	1	0.748779	/
M00240	-3.25001	-3.30799	-3.26954	-3.39769	-3.23632	-3.33473	-3.30793	-3.22048	-3.22537	-3.24235	-3.29123	-3.21012	-3.4103	-3.37643	-3.5429	-3.33584	-3.28196	-3.29416	-3.14332	-3.22941	-3.40019	-2.95397	-3.20036	-3.27798	-3.14129	-3.13898	-3.26257	-3.36773	-3.14425	-3.1258	-3.31676	-3.20104	-3.33471	-3.27987	-3.41976	-3.49673	-3.30752	0.155461	7.64258	-3.24637	0.155461	7.64258	0	0.511122	2	0.522994	/
M00242	-3.45301	-3.54366	-3.56122	-3.51043	-3.38981	-3.49047	-3.51933	-3.39425	-3.45593	-3.49736	-3.41892	-3.44899	-3.39939	-3.44229	-3.39156	-3.37919	-3.38532	-3.26331	-3.47068	-3.43782	-3.43684	-3.79696	-3.57492	-3.53643	-3.26864	-3.36701	-3.37912	-3.49017	-3.41142	-3.28696	-3.36198	-3.3972	-3.59145	-3.37553	-3.60311	-3.61985	-3.45418	NA	NA	-3.45418	NA	NA	0	0.517942	1	0.82081	/
M00243	-5.36593	-7.86413	-5.15314	-5.70446	-6.78215	-7.86413	-7.19264	-4.65037	-4.97375	-4.27056	-6.17291	-4.22568	-5.24101	-6.42437	-5.23529	-5.98249	-7.86413	-5.48423	-5.25671	-4.88283	-7.86413	-6.13985	-4.71284	-6.98154	-4.71899	-4.46006	-7.94506	-6.90822	-4.14134	-7.23628	-5.59294	-6.74989	-6.35835	-6.51694	-7.94506	-7.94506	-6.07799	NA	NA	-6.07799	NA	NA	1	0.684086	1	0.812731	/
M00244	-4.4695	-3.52913	-3.78416	-3.7019	-3.55566	-3.95792	-3.76168	-3.94259	-4.21238	-3.72678	-4.27741	-3.80855	-5.08506	-4.89909	-5.21627	-5.31744	-5.14835	-4.28127	-3.75318	-4.7834	-4.2794	-3.12722	-3.68319	-3.95645	-4.47427	-3.77317	-4.26926	-4.44045	-4.26923	-5.05692	-4.48865	-5.08576	-4.13277	-3.96134	-4.19964	-4.8251	-4.25651	1.0317	5.83283	-4.25651	1.0317	5.83283	4	0.778002	1	0.857007	/
M00245	-3.44627	-3.65953	-3.82988	-3.70982	-3.50038	-3.8359	-3.76719	-3.56147	-3.61882	-3.49913	-3.60746	-3.41541	-3.54997	-3.46323	-3.61545	-3.56588	-3.58099	-3.47128	-3.53951	-3.22044	-3.82563	-3.29929	-3.58063	-3.74553	-3.72809	-3.36212	-3.46548	-3.76833	-3.42692	-3.384	-3.47675	-3.51044	-3.62797	-3.46795	-3.68432	-3.93018	-3.57616	NA	NA	-3.57616	NA	NA	1	0.813424	1	0.8258	/
M00246	-3.4307	-3.65456	-3.82906	-3.70537	-3.476	-3.8286	-3.75024	-3.5396	-3.59599	-3.46741	-3.56369	-3.38258	-3.51109	-3.43001	-3.59396	-3.5222	-3.56306	-3.42636	-3.5391	-3.20884	-3.81077	-3.30892	-3.58335	-3.74993	-3.71361	-3.34604	-3.44548	-3.73907	-3.41774	-3.32345	-3.45872	-3.46629	-3.61351	-3.46935	-3.66872	-3.90034	-3.55649	NA	NA	-3.55649	NA	NA	1	0.750893	1	0.839686	/
M00247	-3.535	-3.4235	-3.55971	-3.50798	-3.38568	-3.59711	-3.54886	-3.78583	-3.60296	-3.53729	-3.80247	-3.61674	-3.87412	-3.67627	-3.82371	-3.75985	-3.62831	-3.83342	-3.57369	-3.33315	-3.73473	-3.1989	-3.40877	-3.54534	-4.04503	-3.61961	-3.54573	-3.72213	-3.79322	-3.99581	-3.72048	-3.79942	-3.66843	-3.53301	-3.63125	-3.87155	-3.64553	0.313874	3.56284	-3.64553	0.313874	3.56284	4	0.8972	1	0.852011	/
M00250	-3.89997	-4.45344	-4.5979	-4.00397	-3.85061	-4.38167	-4.23813	-4.09912	-4.03826	-4.03493	-4.06239	-3.96726	-3.99023	-3.87115	-4.28967	-3.94976	-4.20095	-3.88794	-4.3728	-3.76581	-4.17618	-4.86743	-4.43953	-4.37498	-4.78147	-4.27478	-4.24531	-4.15231	-4.22505	-3.78925	-4.05806	-3.95913	-4.38154	-4.2841	-4.49975	-4.24901	-4.10096	NA	NA	-4.27203	NA	NA	1	0.614099	2	0.566085	/
M00251	-3.71282	-3.61362	-3.5624	-3.70212	-3.73555	-3.60461	-3.65763	-3.63966	-3.65462	-3.82491	-3.69332	-3.92628	-3.78821	-3.74009	-3.83425	-3.82584	-3.67876	-3.55336	-3.54318	-3.64092	-3.75371	-3.6746	-3.6703	-3.62886	-4.2471	-3.80559	-3.70777	-3.64435	-3.79354	-4.05759	-3.92605	-3.78737	-3.83594	-3.83503	-3.61967	-3.59384	-3.73648	0.209003	1.5115	-3.73648	0.209003	1.5115	4	0.668889	1	0.688601	/
M00252	-4.84211	-4.15469	-4.52282	-4.17015	-4.64363	-4.66728	-4.70487	-5.01222	-5.39494	-4.42719	-5.28915	-4.96432	-5.40583	-6.14421	-6.42881	-5.82881	-5.43977	-5.62227	-4.08312	-5.41457	-4.843	-3.55546	-4.36629	-4.3882	-4.96932	-4.67761	-4.52719	-5.3809	-5.30809	-5.55516	-5.38377	-6.0047	-5.32146	-5.35445	-4.79778	-5.32447	-5.02552	1.33008	5.00467	-5.02552	1.33008	5.00467	4	0.966944	1	0.781081	/
M00253	-4.29911	-4.23334	-4.07963	-4.75582	-4.33485	-4.43666	-4.28291	-5.67625	-4.18544	-4.41129	-4.25781	-5.04301	-4.21448	-4.76458	-4.05074	-4.25677	-3.96502	-5.5157	-4.24155	-3.93914	-4.70135	-4.8289	-4.3656	-4.63228	-4.90492	-4.60462	-4.39242	-4.20171	-4.34889	-5.01717	-4.0807	-4.63498	-4.58755	-3.96545	-4.19175	-4.22457	-4.46186	NA	NA	-4.46186	NA	NA	1	0.694034	1	0.848275	/
M00254	-2.41691	-2.37358	-2.34555	-2.51835	-2.45449	-2.44377	-2.41095	-2.55586	-2.4406	-2.49795	-2.43271	-2.5956	-2.48821	-2.47408	-2.44416	-2.49823	-2.39385	-2.44191	-2.39164	-2.33703	-2.48304	-2.41765	-2.4133	-2.44515	-2.67611	-2.54056	-2.47216	-2.40128	-2.47046	-2.62806	-2.46437	-2.51182	-2.54655	-2.39924	-2.31036	-2.3399	-2.45765	0.136053	23.6877	-2.45765	0.136053	23.6877	4	0.732505	1	0.856937	/
M00255	-3.7419	-4.13812	-4.14967	-4.18896	-3.68979	-4.08696	-3.87287	-3.70959	-3.82574	-3.56497	-3.61722	-3.44495	-3.60967	-3.61442	-3.84324	-3.59753	-3.84786	-3.49515	-3.96289	-4.0372	-3.76845	-4.7434	-4.05448	-4.03544	-3.62794	-3.63857	-3.72252	-3.99724	-3.64438	-3.30915	-3.61733	-3.53204	-3.89779	-4.19884	-4.01157	-4.06913	-3.83075	0.476511	14.4722	-3.83075	0.476511	14.4722	4	0.91952	1	0.687859	/
M00256	-3.48532	-3.50091	-3.46412	-3.54886	-3.48716	-3.53367	-3.46663	-3.63149	-3.49984	-3.492	-3.47151	-3.56999	-3.56176	-3.49105	-3.70088	-3.50247	-3.53627	-3.64686	-3.43848	-3.4789	-3.50644	-3.48323	-3.40992	-3.50303	-3.44328	-3.47761	-3.44413	-3.54469	-3.4479	-3.49547	-3.58092	-3.49829	-3.60888	-3.62649	-3.54347	-3.59377	-3.51988	NA	NA	-3.51988	0.132934	6.93082	0	0.448342	1	0.688783	/
M00258	-2.36395	-2.33666	-2.27571	-2.47062	-2.38821	-2.37974	-2.34641	-2.56437	-2.34707	-2.44859	-2.34599	-2.55792	-2.41552	-2.37188	-2.35716	-2.39023	-2.32097	-2.4709	-2.32644	-2.24892	-2.43991	-2.47788	-2.36075	-2.39601	-2.6438	-2.51915	-2.41021	-2.30747	-2.36208	-2.54886	-2.37744	-2.4368	-2.49333	-2.29736	-2.23186	-2.23755	-2.39632	NA	NA	-2.39632	0.20082	22.0227	0	0.453272	1	0.856798	/
M00259	-3.756	-4.59994	-4.73984	-4.66842	-4.24318	-4.75079	-4.3982	-4.46889	-4.21713	-4.07493	-3.96971	-3.9408	-4.04328	-4.04329	-4.31735	-4.0394	-4.2316	-3.96981	-4.50998	-3.59538	-4.46569	-4.76827	-4.69963	-4.85032	-4.68244	-4.28357	-4.12785	-4.41195	-4.081	-3.63355	-4.106	-3.91778	-4.45658	-4.45438	-4.80188	-4.59213	-4.30308	0.457641	15.8031	-4.30308	0.457641	15.8031	4	0.672378	1	0.761844	/
M00260	-2.82304	-2.74466	-2.76515	-2.78516	-2.76148	-2.81183	-2.77501	-2.73216	-2.78333	-2.69381	-2.76845	-2.68887	-2.90853	-2.88303	-2.91282	-2.8494	-2.85624	-2.76081	-2.79565	-2.7873	-2.81762	-2.60213	-2.72004	-2.79491	-2.67694	-2.69805	-2.7669	-2.83379	-2.77407	-2.80712	-2.80186	-2.85014	-2.90565	-2.80779	-2.86268	-2.85624	-2.79063	0.129781	7.17816	-2.79063	0.129781	7.17816	4	0.900603	1	0.842503	/
M00265	-4.43156	-3.78535	-4.03483	-3.79275	-4.02827	-4.02819	-4.06713	-4.37891	-4.5656	-4.0629	-4.45967	-4.25747	-4.76883	-4.79499	-4.59168	-4.60117	-4.61599	-4.85216	-3.92425	-4.48784	-3.94021	-3.39642	-3.95518	-3.90002	-4.74995	-4.36828	-4.22192	-4.07962	-4.74048	-4.75695	-4.76918	-4.30012	-4.26207	-4.69968	-3.87438	-4.09937	-4.29565	0.62045	4.18696	-4.29565	0.62045	4.18696	4	0.823665	1	0.795382	/
M00266	-4.4715	-3.84648	-4.0043	-3.83452	-4.02694	-4.03732	-4.07801	-4.37783	-4.44775	-4.11111	-4.44722	-4.21214	-4.72801	-4.6634	-4.55826	-4.46526	-4.44985	-4.78512	-4.03097	-4.35119	-3.9227	-3.51987	-3.96916	-3.91571	-4.78063	-4.41156	-4.20921	-4.06153	-4.70203	-4.76257	-4.69948	-4.28053	-4.19772	-4.58974	-3.88262	-4.08839	-4.27557	0.54092	3.81687	-4.27557	0.54092	3.81687	4	0.760493	1	0.818159	/
M00267	-4.63801	-4.55936	-4.52376	-4.23912	-4.67997	-4.29551	-4.56711	-4.87145	-4.64495	-5.06443	-4.63196	-4.68797	-4.8974	-4.69184	-4.55913	-4.44142	-4.46479	-5.06618	-4.81896	-4.62171	-4.10074	-4.91823	-4.45274	-4.09293	-5.11632	-4.8941	-4.62634	-4.33312	-5.01436	-4.76138	-4.74036	-4.39198	-4.48519	-4.61838	-4.20153	-4.18732	-4.60833	NA	NA	-4.60833	NA	NA	0	0.39109	1	0.82295	/
M00268	-4.36281	-3.72776	-3.98747	-3.68559	-3.97086	-3.93451	-4.03722	-4.27165	-4.50409	-4.00207	-4.38415	-4.20719	-4.65569	-4.69799	-4.38529	-4.50102	-4.55022	-4.75588	-3.846	-4.43149	-3.87342	-3.31421	-3.91651	-3.76808	-4.64172	-4.31372	-4.13889	-3.97	-4.69374	-4.69001	-4.65457	-4.2009	-4.12632	-4.65424	-3.84009	-3.99023	-4.21349	0.589941	4.1623	-4.21349	0.589941	4.1623	4	0.834344	1	0.79939	/
M00269	-4.46702	-3.69982	-3.84468	-3.715	-3.80917	-3.92998	-3.85996	-4.25421	-4.19313	-3.9212	-4.26368	-4.12736	-4.51531	-4.45512	-4.45701	-4.32323	-4.27323	-4.77893	-4.10018	-4.15515	-3.92293	-3.5275	-3.84275	-3.79644	-4.63795	-4.20636	-4.18	-4.0684	-4.59156	-4.62616	-4.54221	-4.20654	-4.0912	-4.47037	-3.92405	-3.90894	-4.15797	0.512984	4.23436	-4.15797	0.512984	4.23436	4	0.639935	1	0.856919	/
M00270	-4.42788	-3.80147	-4.0047	-3.77422	-3.98538	-3.9888	-4.01444	-4.39075	-4.3802	-4.07326	-4.38365	-4.25695	-4.65894	-4.56649	-4.54493	-4.41675	-4.46345	-4.81951	-4.00432	-4.22349	-3.81022	-3.50628	-3.94832	-3.80538	-4.77475	-4.41851	-4.14901	-4.02259	-4.7248	-4.64125	-4.70748	-4.17857	-4.18609	-4.50999	-3.85818	-3.98526	-4.23351	0.554725	3.71363	-4.23351	0.554725	3.71363	4	0.656405	1	0.792314	/
M00271	-4.02968	-3.6038	-3.67524	-3.50917	-3.69879	-3.64622	-3.7316	-4.12317	-3.93006	-3.84579	-3.95887	-4.022	-4.19414	-3.92135	-4.0332	-4.01781	-4.00686	-4.60418	-3.98101	-3.82435	-3.83701	-3.4767	-3.67107	-3.59353	-4.58744	-4.08261	-3.9497	-3.74554	-4.43164	-4.29428	-4.25535	-3.92477	-3.8293	-4.10655	-3.57605	-3.79438	-3.93092	0.37777	3.34768	-3.93092	0.37777	3.34768	0	0.499725	1	0.852097	/
M00272	-4.52738	-3.86784	-4.10293	-3.84938	-4.07187	-4.07338	-4.11642	-4.41662	-4.59881	-4.13961	-4.48504	-4.28858	-4.81928	-4.79937	-4.59619	-4.61199	-4.63685	-4.89629	-4.0429	-4.5247	-3.95037	-3.51709	-4.03636	-3.92554	-4.84034	-4.45297	-4.28753	-4.09813	-4.81657	-4.78218	-4.8022	-4.28585	-4.2221	-4.72539	-3.93362	-4.10973	-4.34032	0.565982	4.08682	-4.34032	0.565982	4.08682	4	0.735128	1	0.800145	/
M00273	-4.3441	-3.96494	-4.1266	-3.93992	-4.00463	-4.28496	-4.1194	-4.39609	-4.55375	-4.18126	-4.36552	-4.27726	-4.52452	-4.41695	-4.7204	-4.474	-4.46487	-4.54073	-4.1107	-4.42726	-4.1708	-3.66529	-4.04917	-3.98243	-4.57135	-4.39159	-4.20092	-4.19256	-4.27292	-4.32054	-4.59296	-4.27745	-4.08141	-4.55672	-3.97708	-4.05942	-4.26668	0.321249	4.27959	-4.26668	0.321249	4.27959	4	0.63871	1	0.6528	/
M00274	-4.3434	-4.07164	-4.1829	-3.98917	-4.18627	-4.16142	-4.33919	-4.28334	-4.34233	-4.34651	-4.60076	-4.41714	-4.44625	-4.55934	-4.09097	-4.45148	-4.05759	-4.34259	-4.03271	-3.94903	-4.13267	-3.6281	-4.13485	-4.07248	-4.67355	-4.50126	-4.17039	-4.0502	-4.6253	-4.77661	-4.15106	-4.2289	-4.24636	-4.01278	-4.05945	-4.12065	-4.24385	0.391212	1.26807	-4.24385	0.391212	1.26807	4	0.685054	1	0.666094	/
M00275	-3.91718	-3.25189	-3.44104	-3.28438	-3.27934	-3.59419	-3.38937	-3.78057	-3.79502	-3.42926	-3.89055	-3.45936	-4.16909	-4.08404	-4.3044	-4.00048	-4.02632	-4.21465	-3.61342	-3.69531	-3.80934	-3.0112	-3.33838	-3.29863	-4.26473	-3.72155	-3.68454	-3.72518	-4.24803	-4.1806	-4.23121	-3.73211	-3.6038	-3.96916	-3.60093	-3.91741	-3.7488	0.607597	4.93247	-3.7488	0.607597	4.93247	4	0.797457	1	0.854338	/
M00276	-3.69588	-3.12279	-3.35177	-3.14007	-3.08986	-3.46962	-3.35167	-3.52936	-3.69722	-3.2713	-3.7633	-3.40015	-3.89957	-3.93907	-3.84418	-4.12746	-3.86784	-4.0427	-3.43614	-3.58701	-3.63762	-2.77797	-3.26102	-3.42577	-4.06863	-3.38169	-3.62227	-3.61569	-3.97065	-3.93097	-3.87665	-3.82615	-3.58663	-3.78335	-3.58762	-3.79703	-3.60491	0.573295	5.27869	-3.60491	0.573295	5.27869	4	0.84755	1	0.846552	/
M00277	-4.74541	-4.22251	-4.34542	-3.99505	-4.14182	-4.46802	-4.35291	-4.49945	-4.67156	-4.47685	-4.66075	-4.57826	-4.5185	-4.82244	-4.34284	-4.7959	-4.31257	-5.26341	-4.43013	-4.33997	-4.32872	-4.10192	-4.1616	-4.29038	-4.59698	-4.4933	-4.60999	-4.26169	-4.78385	-4.77192	-4.4685	-4.34135	-4.24607	-4.23567	-4.50892	-4.41958	-4.46123	NA	NA	-4.46123	NA	NA	0	0.405409	1	0.733996	/
M00279	-4.16054	-3.76896	-3.83543	-3.90802	-3.91217	-3.74968	-3.91617	-3.86296	-4.11216	-3.97349	-4.15826	-3.86369	-4.14476	-4.34443	-4.04859	-4.18873	-4.41656	-4.25319	-4.30186	-4.49165	-3.98192	-3.76697	-3.98668	-3.96913	-4.02687	-4.04646	-4.07241	-4.02386	-4.71305	-4.58457	-4.50716	-4.24374	-4.08812	-4.34438	-4.36088	-4.32663	-4.03432	0.391629	6.02274	-4.21313	0.391629	6.02274	4	0.948767	2	0.920958	/
M00280	-4.96952	-4.19115	-4.31526	-4.2152	-4.34832	-4.5755	-4.47406	-4.8911	-4.86727	-4.37859	-5.13728	-4.56744	-5.15795	-5.3192	-5.49615	-5.03368	-5.23195	-5.32705	-4.43473	-4.63614	-4.77492	-3.72142	-4.33166	-4.32652	-5.30292	-4.63245	-4.78064	-4.61555	-5.00877	-5.35019	-5.17936	-4.69066	-4.47899	-4.9913	-4.58325	-5.00885	-4.75958	0.700109	4.73284	-4.75958	0.700109	4.73284	4	0.831081	1	0.80462	/
M00281	-4.94468	-4.03348	-4.29059	-4.09375	-4.06523	-4.45535	-4.32001	-4.50299	-4.82476	-4.18904	-4.94674	-4.34445	-5.44563	-5.40278	-5.61581	-5.56073	-5.52296	-5.30835	-4.25442	-5.41596	-4.80871	-3.57171	-4.16588	-4.34965	-5.09842	-4.33731	-4.73002	-4.81343	-5.05205	-5.38427	-5.46827	-5.33267	-4.84633	-5.42197	-4.72441	-5.36608	-4.8058	1.14494	6.00973	-4.8058	1.14494	6.00973	4	0.944832	1	0.835055	/
M00283	-4.31202	-3.77266	-3.94083	-3.82492	-4.06177	-4.08881	-4.07398	-4.39065	-4.27853	-4.02551	-4.48697	-4.32777	-4.82139	-4.59902	-4.60127	-4.50833	-4.30252	-4.72427	-3.709	-4.0868	-4.54589	-3.26779	-3.83645	-3.86468	-4.49725	-4.46539	-3.99249	-4.20121	-4.44763	-4.67385	-4.65297	-4.28874	-4.22427	-4.19777	-3.963	-4.31812	-4.23263	0.605753	4.09348	-4.23263	0.605753	4.09348	4	0.933265	1	0.726013	/
M00287	-4.73105	-4.34418	-4.48679	-4.08089	-4.20595	-4.59208	-4.46165	-4.68504	-4.71095	-4.52563	-4.8096	-4.63535	-4.57765	-4.91477	-4.35319	-4.99765	-4.36209	-5.32425	-4.61985	-4.50555	-4.35096	-4.19094	-4.2865	-4.3607	-4.93682	-4.61536	-4.64193	-4.3504	-4.87188	-4.8185	-4.46769	-4.44367	-4.29251	-4.29163	-4.5308	-4.37769	-4.54867	NA	NA	-4.54867	NA	NA	0	0.585548	1	0.743848	/
M00296	-7.28322	-5.66374	-5.91133	-7.18314	-6.2008	-6.29866	-6.40508	-6.84945	-6.36045	-6.55829	-7.0322	-6.52568	-6.29027	-6.61435	-7.22993	-6.67684	-6.20267	-7.76319	-6.21268	-6.26246	-5.92637	-6.15506	-6.0289	-5.76494	-6.54486	-5.9221	-6.6818	-5.76097	-5.7118	-5.58669	-5.57186	-5.44132	-4.99664	-5.53779	-6.25178	-6.03186	-6.61385	NA	NA	-5.91055	NA	NA	0	0.585436	2	0.998402	/
M00298	-4.26247	-3.90432	-4.01999	-4.16738	-3.80186	-4.3054	-4.03749	-4.06216	-4.14306	-4.01614	-4.28343	-4.10673	-4.39713	-4.51304	-4.6706	-4.58378	-4.54165	-4.14206	-4.22439	-4.39712	-4.48136	-3.80446	-4.07028	-4.3119	-5.31591	-4.08075	-4.34686	-4.24118	-4.67286	-4.85749	-4.55905	-4.84718	-4.26498	-4.29201	-4.42209	-4.56663	-4.21993	0.391903	4.69376	-4.43092	0.391903	4.69376	0	0.57067	2	0.73977	/
M00299	-3.34549	-3.2533	-3.31914	-3.22493	-3.26942	-3.26891	-3.36996	-3.52225	-3.37757	-3.45636	-3.43944	-3.5	-3.5107	-3.47123	-3.37977	-3.45625	-3.38311	-3.49867	-3.39786	-3.22009	-3.29733	-3.14282	-3.28731	-3.26961	-3.76198	-3.54583	-3.43846	-3.27802	-3.55866	-3.7254	-3.45305	-3.4859	-3.46784	-3.31958	-3.26035	-3.24736	-3.39455	0.248633	1.67581	-3.39455	0.248633	1.67581	0	0.549825	1	0.855153	/
M00303	-4.53887	-3.87128	-4.10323	-3.85343	-4.07036	-4.07667	-4.11969	-4.41373	-4.60069	-4.14387	-4.48846	-4.2937	-4.82321	-4.80281	-4.6027	-4.61596	-4.63974	-4.89918	-4.04617	-4.52261	-3.9547	-3.52011	-4.03944	-3.94711	-4.84486	-4.45008	-4.28517	-4.09932	-4.81947	-4.79788	-4.80509	-4.30443	-4.27754	-4.7346	-3.93905	-4.1092	-4.34596	0.573779	4.10638	-4.34596	0.573779	4.10638	4	0.74607	1	0.806047	/
M00304	-6.46988	-6.98031	-7.04387	-6.83802	-7.36474	-7.41863	-7.0277	-6.71074	-7.36474	-7.06881	-6.74852	-6.90985	-6.95759	-7.00648	-7.04379	-7.56188	-7.57446	-6.74178	-6.21882	-7.36474	-7.61652	-6.42561	-6.83871	-7.56026	-7.36474	-6.45385	-6.70746	-7.36474	-6.18154	-6.93244	-7.09952	-8.44446	-6.64767	-6.84599	-7.36474	-7.36474	-7.04523	NA	NA	-7.04523	NA	NA	1	0.828856	1	0.857132	/
M00306	-5.50573	-6.42108	-5.01371	-6.78973	-6.22701	-5.77336	-6.46398	-5.61672	-5.82148	-6.2257	-6.93202	-5.55727	-6.91954	-5.92867	-6.3475	-6.05758	-6.00196	-6.41216	-5.46566	-5.9522	-6.01303	-5.54479	-6.05874	-6.89172	-5.75763	-7.98184	-6.21237	-6.62278	-6.60361	-6.10464	-6.17477	-6.49764	-6.08451	-6.37163	-5.97465	-6.52832	-6.19044	NA	NA	-6.19044	NA	NA	1	0.728039	1	0.801951	/
M00307	-3.20169	-3.28852	-3.24836	-3.33205	-3.20808	-3.28653	-3.26233	-3.13694	-3.16518	-3.13107	-3.14371	-3.12799	-3.21228	-3.2251	-3.23162	-3.22773	-3.2394	-3.07381	-3.14054	-3.11377	-3.29879	-3.10813	-3.22099	-3.33206	-3.10068	-3.09503	-3.19989	-3.19884	-3.00933	-3.0495	-3.16155	-3.17144	-3.28359	-3.14316	-3.28218	-3.34712	-3.19442	0.102045	12.4539	-3.19442	0.102045	12.4539	0	0.434165	1	0.765551	Pyruvate oxidation, pyruvate => acetyl-CoA
M00308	-3.14527	-3.19781	-3.19871	-3.15264	-3.12497	-3.16192	-3.19484	-3.12098	-3.1552	-3.13442	-3.15265	-3.09933	-3.21217	-3.09594	-3.25315	-3.12784	-3.24511	-3.09249	-3.18605	-3.16599	-3.11265	-3.17908	-3.13152	-3.13765	-3.08414	-3.07948	-3.11293	-3.22068	-3.12206	-3.07544	-3.19223	-3.13408	-3.22926	-3.24181	-3.20947	-3.26743	-3.15965	NA	NA	-3.15965	0.115944	8.61377	3	0.775959	1	0.856898	Semi-phosphorylative Entner-Doudoroff pathway, gluconate => glycerate-3P
M00309	-4.8164	-5.19681	-5.22578	-5.18659	-4.65341	-5.21887	-4.96658	-4.99076	-4.63087	-4.55379	-4.56461	-4.51388	-4.54828	-4.57069	-4.83283	-4.476	-4.95618	-4.46528	-4.94322	-4.80021	-5.0625	-5.29339	-5.16891	-5.25344	-5.38215	-4.98163	-4.67763	-4.76031	-4.69028	-4.22995	-4.72472	-4.5351	-4.91448	-4.95033	-4.726	-4.73015	-4.83867	0.537044	16.027	-4.83867	0.537044	16.027	4	0.967002	1	0.745044	Non-phosphorylative Entner-Doudoroff pathway, gluconate/galactonate => glycerate
M00314	-5.75482	-6.59355	-6.38232	-5.73906	-6.22308	-6.12302	-6.26651	-6.49451	-5.74245	-6.432	-6.73426	-5.5854	-5.91921	-5.81462	-6.2218	-5.84924	-6.05263	-6.51159	-5.81957	-6.09612	-6.52503	-6.25449	-6.48061	-6.31887	-5.9859	-7.61333	-5.61716	-5.47792	-6.54161	-6.66784	-6.28843	-5.78235	-5.96244	-5.32793	-5.53491	-7.61333	-6.17633	NA	NA	-6.17633	NA	NA	1	0.896985	1	0.84199	/
M00315	-5.44058	-5.84092	-5.42822	-6.51466	-5.77703	-5.31086	-5.56509	-7.91979	-5.49911	-5.95935	-5.818	-6.52554	-5.67393	-5.31234	-5.76515	-5.19116	-5.17263	-6.98163	-5.23894	-5.16235	-4.73941	-5.38938	-5.12896	-5.02056	-5.89995	-5.49498	-5.44819	-5.03983	-5.01091	-5.52231	-4.98532	-5.4679	-5.09087	-5.04823	-4.74448	-4.78853	-5.872	NA	NA	-5.17895	NA	NA	0	0.513632	2	0.990013	/
M00319	-4.34224	-5.47946	-5.14142	-5.44316	-4.963	-5.40793	-5.13403	-6.25892	-4.93637	-5.59298	-4.80908	-5.78654	-5.25786	-4.30604	-5.61383	-4.73277	-4.79385	-5.84453	-4.50893	-4.44248	-6.63234	-6.0105	-6.36744	-7.9049	-5.43743	-5.32061	-5.25586	-7.9043	-5.93357	-7.9049	-6.19052	-7.9049	-5.27739	-4.72382	-6.66975	-7.9043	-5.21356	NA	NA	-6.23855	NA	NA	1	0.814494	2	0.953425	/
M00320	-3.83686	-4.21902	-3.85516	-3.96416	-3.86166	-3.89026	-3.8098	-3.71525	-3.87233	-3.36946	-3.96423	-3.3387	-3.9105	-4.43683	-4.00205	-3.90342	-4.07896	-3.68669	-3.76478	-3.94574	-3.68345	-4.95764	-3.66576	-3.72973	-3.58097	-3.65908	-3.77241	-4.03189	-3.28232	-3.68405	-3.61854	-3.92089	-4.03808	-4.58868	-4.12366	-4.22465	-3.88855	NA	NA	-3.88855	NA	NA	0	0.483898	1	0.851995	/
M00324	-4.53774	-4.71449	-4.562	-6.87945	-4.90571	-5.09535	-4.80859	-4.54286	-4.75475	-4.93287	-4.71368	-5.7012	-4.87673	-8.08743	-4.85637	-8.08743	-5.15302	-4.43092	-4.85109	-7.72177	-7.23014	-8.08743	-7.39146	-5.23578	-7.72177	-5.23842	-6.92216	-7.72177	-8.08743	-8.08743	-6.99291	-8.08743	-6.12394	-5.89725	-7.72177	-5.51132	-5.31337	NA	NA	-6.92396	NA	NA	1	0.830255	2	0.996957	/
M00325	-4.53015	-4.9148	-4.45048	-4.7428	-4.50481	-4.43083	-4.41563	-4.35157	-4.46618	-4.32752	-4.46295	-4.51008	-4.71318	-4.95765	-4.79979	-4.42054	-4.76133	-4.27931	-4.31135	-4.96553	-4.22043	-5.54401	-4.4397	-4.26589	-4.19168	-4.30834	-4.39185	-4.74218	-4.30755	-4.15473	-4.19911	-4.46797	-4.67381	-5.32389	-4.74659	-4.83805	-4.55923	NA	NA	-4.55923	NA	NA	0	0.590981	1	0.857093	/
M00326	-4.52982	-4.91513	-4.45081	-4.76984	-4.50448	-4.43116	-4.41597	-4.35124	-4.46585	-4.32785	-4.46329	-4.51041	-4.71351	-4.95798	-4.80013	-4.42087	-4.76166	-4.27964	-4.31168	-4.98514	-4.22076	-5.54434	-4.43722	-4.26622	-4.19135	-4.30816	-4.39152	-4.74185	-4.30788	-4.15506	-4.19983	-4.4683	-4.67348	-5.32422	-4.74626	-4.83772	-4.56057	NA	NA	-4.56057	NA	NA	0	0.58809	1	0.857113	/
M00330	-4.39521	-4.93666	-5.21055	-4.9857	-4.17458	-5.1415	-4.75838	-4.68953	-4.43731	-4.33959	-4.30492	-4.21403	-4.24401	-4.23141	-4.54262	-4.26222	-4.56119	-4.17559	-4.92466	-5.00518	-4.82873	-5.39087	-5.10127	-5.41278	-5.21304	-4.5299	-4.3635	-4.37368	-4.53822	-3.96533	-4.41382	-4.18954	-5.15938	-4.82238	-4.81893	-4.58773	-4.53361	0.677129	15.4359	-4.75772	0.677129	15.4359	4	0.938765	2	0.701712	/
M00331	-3.53184	-4.23623	-4.07227	-4.04735	-4.13632	-4.21819	-4.00835	-3.97706	-3.84279	-3.64552	-3.75276	-3.51278	-3.73917	-3.6067	-3.92396	-3.67666	-3.8211	-3.48211	-3.77254	-3.29516	-3.93306	-4.17095	-3.87761	-4.2311	-3.67709	-3.6671	-3.85317	-3.77449	-3.60698	-3.46255	-3.71103	-3.61974	-4.12028	-3.93563	-3.95536	-4.20152	-3.83601	0.449342	16.8675	-3.83601	NA	NA	0	0.464413	1	0.852191	/
M00332	-5.13058	-6.24955	-6.7698	-6.25217	-5.98648	-6.43891	-6.63198	-5.75265	-6.28117	-5.77771	-5.50166	-5.04138	-5.77922	-7.4182	-5.89035	-6.17374	-7.4182	-6.24769	-6.92185	-5.79507	-7.4182	-7.4182	-6.44335	-6.26318	-6.04792	-6.6308	-7.37251	-7.77483	-6.39015	-6.26516	-6.64359	-7.4182	-6.89691	-7.4182	-6.91069	-7.51571	-6.1523	NA	NA	-6.86359	NA	NA	1	0.782012	2	0.974102	/
M00333	-2.7656	-2.75996	-2.66556	-3.02466	-2.87584	-2.73798	-2.78418	-3.17508	-2.74591	-2.97049	-2.71556	-3.19291	-2.86008	-2.74294	-2.78439	-2.85691	-2.80363	-2.95248	-2.80186	-2.69412	-2.85178	-3.22478	-2.8447	-2.89246	-3.29735	-3.11406	-2.90808	-2.74667	-2.86801	-3.16738	-2.92562	-2.9916	-2.96545	-2.75742	-2.6414	-2.65911	-2.88239	NA	NA	-2.88239	0.344259	21.7631	0	0.44418	1	0.770525	/
M00334	-4.12446	-5.0484	-3.85143	-3.34546	-5.5796	-5.61322	-5.33673	-5.3695	-4.6012	-4.0795	-5.13229	-4.14736	-4.16627	-4.93705	-5.50142	-4.80478	-6.71152	-3.9747	-4.26271	-3.74631	-4.59447	-5.38011	-3.64237	-4.13132	-4.0477	-4.32024	-4.29057	-4.25639	-3.71239	-3.99465	-3.7153	-4.82158	-4.701	-4.67351	-4.69158	-5.0607	-4.79583	NA	NA	-4.33572	NA	NA	1	0.894198	2	0.560835	/
M00335	-2.69775	-2.69191	-2.7465	-2.71026	-2.64458	-2.74259	-2.70919	-2.64559	-2.70656	-2.6532	-2.72158	-2.62005	-2.74067	-2.71567	-2.77533	-2.71877	-2.73389	-2.64498	-2.69571	-2.69348	-2.74373	-2.52966	-2.67202	-2.72787	-2.60302	-2.60839	-2.65031	-2.72984	-2.67411	-2.64067	-2.69372	-2.68705	-2.82461	-2.70077	-2.7564	-2.78443	-2.69541	NA	NA	-2.69541	0.129992	7.92539	3	0.763118	1	0.820552	/
M00336	-3.73756	-4.03924	-4.0612	-4.0312	-3.68813	-4.03369	-3.78086	-3.57478	-3.71	-3.47079	-3.59983	-3.36785	-3.56104	-3.59023	-3.78348	-3.57675	-3.78345	-3.52661	-3.81038	-3.70238	-3.82181	-4.18826	-3.93005	-4.02318	-3.3994	-3.51453	-3.65537	-3.80467	-3.46318	-3.26793	-3.57189	-3.45038	-3.91946	-3.88586	-4.06158	-4.04173	-3.73413	0.431836	13.6647	-3.73413	0.431836	13.6647	4	0.905704	1	0.835849	/
M00338	-6.0787	-6.09019	-6.04825	-5.50147	-6.58077	-5.52838	-5.58485	-6.62531	-6.11199	-6.12997	-5.97718	-5.32718	-6.13782	-5.56375	-6.04803	-5.69788	-6.13096	-6.50404	-6.25771	-5.75434	-4.93816	-5.72977	-5.69752	-5.57265	-5.76964	-6.79065	-5.56055	-5.13489	-5.65826	-5.59135	-6.09085	-5.42771	-4.82374	-6.18106	-5.31597	-5.16094	-5.98148	NA	NA	-5.63643	NA	NA	1	0.857094	2	0.723014	Cysteine biosynthesis, homocysteine + serine => cysteine
M00339	-4.52688	-4.91667	-4.44243	-4.77137	-4.50294	-4.4327	-4.4175	-4.3497	-4.46328	-4.32939	-4.46482	-4.51195	-4.71505	-4.95952	-4.80166	-4.42241	-4.76319	-4.28118	-4.31322	-5.02209	-4.2223	-5.54588	-4.44409	-4.26776	-4.18982	-4.30662	-4.38972	-4.74031	-4.30942	-4.1566	-4.20136	-4.46984	-4.67135	-5.32575	-4.74414	-4.83618	-4.56192	NA	NA	-4.56192	NA	NA	0	0.576851	1	0.857021	/
M00344	-3.51795	-3.55055	-3.52128	-3.5236	-3.56314	-3.52346	-3.56768	-3.47316	-3.54266	-3.47753	-3.52391	-3.44458	-3.52936	-3.43203	-3.60564	-3.49391	-3.60212	-3.47294	-3.57291	-3.47309	-3.5067	-3.43429	-3.46304	-3.47529	-3.40414	-3.42645	-3.48166	-3.55709	-3.52346	-3.46089	-3.5556	-3.47717	-3.5887	-3.61232	-3.55975	-3.58734	-3.51459	NA	NA	-3.51459	0.136175	7.69198	3	0.92773	1	0.812911	Formaldehyde assimilation, xylulose monophosphate pathway
M00345	-3.29557	-3.32344	-3.31025	-3.28647	-3.32041	-3.31169	-3.35559	-3.26584	-3.31276	-3.29656	-3.3388	-3.28749	-3.33466	-3.29463	-3.34871	-3.33185	-3.34186	-3.31709	-3.35394	-3.31195	-3.33928	-3.23039	-3.27121	-3.28725	-3.25653	-3.22942	-3.29819	-3.37889	-3.34568	-3.35452	-3.37247	-3.31822	-3.40567	-3.36593	-3.37534	-3.40843	-3.32158	NA	NA	-3.32158	0.129916	6.70647	3	0.939524	1	0.683502	Formaldehyde assimilation, ribulose monophosphate pathway
M00346	-3.1722	-3.1809	-3.245	-3.18247	-3.09823	-3.25892	-3.19289	-3.11627	-3.17082	-3.07505	-3.17248	-3.03541	-3.23094	-3.16193	-3.31025	-3.17003	-3.25097	-3.18589	-3.22191	-3.21728	-3.17841	-3.01761	-3.13459	-3.22339	-3.02946	-3.03353	-3.11586	-3.22428	-3.11935	-3.0045	-3.18319	-3.11848	-3.30638	-3.2663	-3.25863	-3.31748	-3.1717	NA	NA	-3.1717	0.203353	9.13378	0	0.457142	1	0.83245	Formaldehyde assimilation, serine pathway
M00348	-5.30326	-5.21916	-4.84957	-4.78776	-5.07836	-4.96536	-5.08465	-5.09996	-5.3264	-6.17366	-5.70021	-5.21104	-5.51139	-5.30406	-5.68448	-5.25949	-5.2214	-5.35088	-5.31305	-5.04317	-4.15907	-5.83051	-4.979	-4.50254	-5.44048	-5.42452	-5.22706	-5.10367	-5.35031	-5.50604	-5.14861	-5.10627	-5.53621	-5.35999	-5.08616	-5.12	-5.23244	0.516549	2.41416	-5.23244	0.516549	2.41416	4	0.682886	1	0.772417	/
M00349	-5.03612	-7.3719	-4.44512	-4.78767	-7.42223	-7.3719	-5.90928	-4.93188	-4.97285	-3.66901	-5.75984	-3.52742	-4.59874	-6.12159	-4.50684	-5.53222	-7.3719	-4.60632	-4.39585	-4.34205	-5.2772	-5.42463	-3.98814	-4.98575	-4.4136	-4.5149	-4.95063	-4.73564	-3.45246	-4.58258	-4.27439	-5.36924	-5.21434	-5.19858	-5.15211	-5.57792	-5.44127	1.62114	14.2263	-4.76945	NA	NA	0	0.407454	2	0.683131	/
M00350	-6.66867	-6.13445	-7.89033	-6.08044	-5.97157	-5.96878	-6.01104	-7.91886	-7.91886	-7.13851	-5.62583	-6.19225	-6.97253	-7.89033	-7.89033	-6.42132	-6.32957	-6.74476	-5.44607	-7.91886	-7.89033	-5.56032	-6.93433	-6.92834	-6.14342	-6.92953	-5.56328	-6.79935	-7.17321	-7.20351	-6.39602	-7.89033	-5.66719	-7.16533	-6.49398	-6.94558	-6.74493	NA	NA	-6.74493	NA	NA	1	0.855119	1	0.855709	/
M00356	-3.74405	-4.19905	-4.24998	-4.11058	-3.75633	-4.06004	-4.10733	-4.25524	-4.07954	-3.83401	-3.73049	-3.66419	-3.75923	-3.59244	-3.94679	-3.74981	-4.01894	-3.67741	-4.11695	-4.17624	-3.67064	-4.38786	-4.08557	-4.19255	-4.04817	-3.82855	-3.76987	-3.98658	-3.87005	-3.46437	-3.79978	-3.62604	-3.72149	-4.30017	-3.81546	-3.92562	-3.92559	0.37401	16	-3.92559	0.37401	16	4	0.885345	1	0.853983	Methanogenesis, methanol => methane
M00357	-3.16323	-3.22938	-3.31748	-3.22456	-3.14883	-3.29439	-3.26931	-3.23698	-3.21877	-3.15889	-3.1855	-3.10999	-3.23761	-3.17021	-3.34211	-3.19485	-3.31209	-3.16257	-3.22241	-3.23302	-3.23263	-3.00446	-3.23137	-3.31385	-3.16119	-3.13514	-3.15323	-3.26325	-3.20372	-2.99735	-3.22297	-3.13522	-3.23011	-3.3426	-3.28622	-3.32779	-3.21315	NA	NA	-3.21315	0.146238	9.93999	0	0.518808	1	0.828856	Methanogenesis, acetate => methane
M00358	-5.63999	-6.20817	-5.10208	-6.22143	-6.51563	-6.33644	-6.24518	-5.48181	-5.59095	-5.38649	-6.3725	-6.47685	-5.22601	-5.99312	-5.94565	-5.3893	-5.95449	-6.23437	-4.48107	-5.66769	-6.02059	-4.79114	-5.18941	-5.87782	-5.30202	-5.47429	-5.63205	-5.93458	-5.73972	-5.41123	-4.9674	-5.8928	-6.02526	-5.07094	-5.55218	-5.45068	-5.90669	NA	NA	-5.47116	NA	NA	1	0.853265	2	0.903804	Coenzyme M biosynthesis
M00359	-2.28963	-2.33221	-2.33576	-2.3753	-2.27698	-2.36909	-2.33576	-2.30162	-2.30471	-2.26731	-2.29716	-2.26258	-2.34352	-2.33638	-2.38474	-2.2977	-2.3366	-2.29352	-2.32005	-2.31628	-2.36033	-2.24267	-2.29989	-2.36258	-2.24259	-2.23137	-2.28264	-2.36577	-2.24839	-2.21526	-2.28826	-2.29155	-2.39497	-2.31801	-2.35385	-2.39691	-2.31311	NA	NA	-2.31311	0.0975177	9.74036	3	0.759751	1	0.802994	/
M00360	-2.27683	-2.30837	-2.32122	-2.35334	-2.26261	-2.35403	-2.32049	-2.29222	-2.295	-2.25456	-2.28924	-2.24896	-2.33979	-2.3331	-2.38215	-2.29512	-2.33558	-2.28837	-2.30435	-2.29535	-2.35002	-2.19328	-2.28353	-2.3494	-2.23266	-2.22009	-2.27216	-2.35191	-2.24199	-2.20856	-2.28319	-2.28585	-2.38504	-2.30627	-2.34339	-2.38811	-2.30128	NA	NA	-2.30128	0.100164	9.1424	3	0.713849	1	0.778172	/
M00361	-3.0039	-3.05539	-3.04776	-3.02501	-2.98504	-3.02758	-3.02536	-3.00385	-3.02737	-2.98123	-2.99564	-2.94686	-3.0098	-3.00058	-2.98531	-3.03445	-2.95114	-3.03158	-2.98422	-2.98056	-3.01399	-3.00417	-3.00652	-3.04743	-2.91857	-2.94446	-2.98644	-3.00537	-2.97189	-2.95294	-2.95753	-2.97303	-3.12014	-2.91573	-3.04335	-2.95351	-2.99771	NA	NA	-2.99771	NA	NA	1	0.791543	1	0.668026	/
M00362	-2.86912	-2.85537	-2.89672	-2.82436	-2.81279	-2.84577	-2.84855	-2.85758	-2.90075	-2.86057	-2.8888	-2.81365	-2.91269	-2.87968	-2.88287	-2.94319	-2.8552	-2.90621	-2.83617	-2.833	-2.78041	-2.75285	-2.81598	-2.82391	-2.80174	-2.81181	-2.83575	-2.84532	-2.8729	-2.86435	-2.87105	-2.866	-2.97316	-2.78214	-2.8824	-2.81627	-2.86966	0.0681796	5.29357	-2.83696	0.0681796	5.29357	4	0.605723	2	0.880882	/
M00364	-3.6225	-3.61142	-3.66386	-3.69449	-3.57025	-3.70221	-3.65033	-3.64635	-3.64922	-3.60135	-3.66383	-3.58512	-3.68685	-3.70576	-3.72248	-3.70966	-3.72196	-3.66189	-3.71572	-3.69179	-3.76702	-3.45171	-3.62524	-3.74763	-3.57516	-3.55084	-3.61502	-3.74629	-3.6477	-3.62887	-3.67883	-3.66689	-3.75116	-3.69107	-3.77777	-3.8046	-3.66674	NA	NA	-3.66674	0.167043	8.4675	3	0.673224	1	0.815525	C10-C20 isoprenoid biosynthesis, bacteria
M00365	-4.93848	-4.63465	-4.78503	-4.81507	-4.04582	-4.87011	-4.65801	-4.55572	-4.72571	-4.63929	-4.69321	-4.58638	-5.04094	-5.10634	-5.17691	-4.97671	-4.98068	-4.88262	-4.82976	-5.92719	-4.90338	-4.37192	-4.68493	-4.90381	-5.37402	-4.40654	-4.85389	-4.50141	-4.61794	-4.5073	-4.85361	-4.66624	-4.45338	-4.72893	-4.8063	-4.86842	-4.78807	NA	NA	-4.78807	NA	NA	0	0.436213	1	0.856761	C10-C20 isoprenoid biosynthesis, archaea
M00366	-3.65043	-3.61939	-3.67474	-3.70532	-3.58895	-3.71358	-3.6734	-3.66348	-3.67273	-3.63975	-3.73194	-3.62967	-3.72172	-3.72935	-3.74076	-3.75443	-3.76996	-3.69037	-3.75555	-3.79017	-3.80436	-3.45878	-3.63932	-3.76013	-3.63508	-3.58296	-3.65267	-3.80798	-3.75429	-3.7735	-3.73378	-3.74574	-3.79001	-3.72269	-3.80758	-3.82921	-3.70594	0.124055	7.02336	-3.70594	0.124055	7.02336	0	0.503788	1	0.531797	C10-C20 isoprenoid biosynthesis, plants
M00367	-5.336	-4.60306	-4.77611	-4.8185	-4.23277	-4.90538	-4.70753	-4.72861	-5.00899	-4.81896	-5.20064	-4.77621	-6.16047	-5.68381	-5.68148	-6.10889	-6.51538	-5.13851	-5.10212	-6.86929	-5.17438	-4.31642	-4.68364	-4.92597	-6.52882	-4.59944	-5.64708	-4.72408	-5.52693	-5.91488	-5.46325	-5.24556	-4.68676	-4.85074	-4.99425	-5.1933	-5.21245	1.32615	6.86788	-5.21245	NA	NA	2	0.862504	1	0.847479	C10-C20 isoprenoid biosynthesis, non-plant eukaryotes
M00368	-3.60489	-3.60663	-3.57424	-3.58051	-3.56184	-3.62746	-3.64888	-3.62028	-3.60786	-3.56539	-3.59873	-3.54562	-3.66198	-3.6406	-3.68786	-3.61985	-3.70248	-3.71282	-3.59102	-3.60352	-3.61211	-3.45494	-3.61533	-3.63193	-3.57249	-3.53982	-3.57757	-3.63819	-3.58741	-3.58729	-3.64322	-3.63912	-3.70963	-3.68516	-3.67596	-3.69826	-3.61753	0.100264	7.33231	-3.61753	0.100264	7.33231	4	0.864107	1	0.84512	Ethylene biosynthesis, methionine => ethylene
M00373	-3.49246	-3.54096	-3.45604	-3.45338	-3.47139	-3.51352	-3.47149	-3.45475	-3.53395	-3.37814	-3.55352	-3.36166	-3.6063	-3.5215	-3.53651	-3.52431	-3.46733	-3.69913	-3.56097	-3.6105	-3.47583	-3.59694	-3.41413	-3.479	-3.35434	-3.35447	-3.46406	-3.61849	-3.35027	-3.63507	-3.4976	-3.63883	-3.57345	-3.52309	-3.57316	-3.62672	-3.51065	0.126392	8.39777	-3.51065	0.126392	8.39777	4	0.698745	1	0.825608	Ethylmalonyl pathway
M00374	-2.91916	-3.05809	-2.96272	-3.02236	-2.95183	-3.04851	-2.9983	-2.91986	-2.94729	-2.88145	-2.89829	-2.88717	-2.91483	-2.95695	-2.94965	-2.95266	-2.95165	-2.8515	-2.96414	-2.88567	-3.00334	-3.21422	-2.98299	-3.06389	-2.82449	-2.84798	-2.94102	-2.99506	-2.82137	-2.82867	-2.90272	-2.93435	-3.08701	-2.94094	-3.04318	-3.13284	-2.95795	0.106157	13.5016	-2.95795	0.106157	13.5016	0	0.382481	1	0.820165	Dicarboxylate-hydroxybutyrate cycle
M00375	-3.61769	-3.70395	-3.62715	-3.5803	-3.73529	-3.68331	-3.68875	-3.78113	-3.76051	-3.7241	-3.74357	-3.67686	-3.76637	-3.65346	-3.6855	-3.72494	-3.6459	-3.97678	-3.77943	-3.57785	-3.7096	-3.71729	-3.60833	-3.67418	-3.71754	-3.65156	-3.71897	-3.75281	-3.72283	-3.93613	-3.72057	-3.81661	-3.77688	-3.64705	-3.7369	-3.77934	-3.71721	NA	NA	-3.71721	NA	NA	0	0.423974	1	0.837752	Hydroxypropionate-hydroxybutylate cycle
M00376	-3.09682	-3.1828	-3.20342	-3.12976	-3.0944	-3.14179	-3.1918	-3.05663	-3.16195	-3.10159	-3.19978	-3.04597	-3.28233	-3.17375	-3.21159	-3.23059	-3.2247	-3.23601	-3.08431	-3.17753	-3.05192	-2.97929	-3.12713	-3.12738	-2.95909	-2.98911	-3.08478	-3.23874	-3.02734	-3.12315	-3.15185	-3.19127	-3.23335	-3.04386	-3.29915	-3.34014	-3.14431	0.15328	7.56572	-3.14431	0.15328	7.56572	4	0.85514	1	0.564319	3-Hydroxypropionate bi-cycle
M00377	-3.19847	-3.31557	-3.31117	-3.3201	-3.20713	-3.32545	-3.3099	-3.24537	-3.19867	-3.20958	-3.22451	-3.14664	-3.22397	-3.14926	-3.30848	-3.20706	-3.27066	-3.1577	-3.26737	-3.1686	-3.31554	-3.22614	-3.25121	-3.30778	-3.24488	-3.18134	-3.24333	-3.29191	-3.13873	-3.11232	-3.23288	-3.16596	-3.33072	-3.28319	-3.27644	-3.30372	-3.24088	NA	NA	-3.24088	NA	NA	0	0.48222	1	0.857074	Reductive acetyl-CoA pathway (Wood-Ljungdahl pathway)
M00394	-3.29844	-3.40077	-3.43302	-3.40231	-3.27637	-3.4395	-3.38807	-3.31898	-3.31688	-3.22974	-3.30247	-3.17582	-3.33266	-3.27237	-3.39615	-3.2602	-3.33312	-3.31078	-3.41221	-3.31959	-3.34076	-3.30442	-3.31412	-3.41969	-3.24524	-3.21058	-3.3057	-3.37967	-3.2253	-3.11217	-3.29539	-3.24434	-3.41503	-3.37634	-3.36402	-3.41037	-3.32174	0.112921	12.7756	-3.32174	0.112921	12.7756	4	0.629182	1	0.841517	/
M00400	-5.80937	-4.87125	-6.91987	-4.80754	-5.41105	-5.1959	-4.68865	-5.35251	-5.85637	-5.24874	-5.16956	-5.85278	-5.46228	-5.27183	-5.68994	-5.79917	-5.87421	-5.80458	-5.98151	-5.87199	-6.40395	-6.16713	-5.15721	-6.05695	-6.16224	-5.74099	-5.62668	-5.77359	-4.42393	-6.30999	-6.26497	-7.05848	-4.84411	-6.07112	-5.59557	-6.23131	-5.50476	NA	NA	-5.87454	NA	NA	1	0.723061	2	0.535346	/
M00403	-5.81216	-4.86846	-6.91709	-4.80476	-5.41383	-5.19312	-4.68587	-5.35529	-5.85916	-5.24596	-5.16677	-5.85	-5.4595	-5.26905	-5.68716	-5.79639	-5.87143	-5.8018	-5.97872	-5.87477	-6.40117	-6.16434	-5.15443	-6.05417	-6.16502	-5.74377	-5.62946	-5.75624	-4.42114	-6.30721	-6.26219	-7.05569	-4.819	-6.06833	-5.57958	-6.23409	-5.50321	NA	NA	-5.87052	NA	NA	1	0.72826	2	0.526573	Dihydroxylation of aromatic ring, type 1 (dioxygenase and dehydrogenase reactions)
M00422	-5.14869	-5.16632	-4.93203	-5.0538	-5.05823	-4.78386	-5.34714	-5.1805	-4.69233	-5.1485	-4.98652	-4.92186	-4.81712	-4.31325	-5.0014	-4.77028	-5.22908	-4.68702	-4.70811	-4.50372	-5.27045	-4.87659	-4.71901	-4.79391	-5.30887	-5.02211	-4.71357	-4.75209	-4.56884	-5.03452	-5.029	-4.72078	-5.13925	-5.08005	-4.61551	-4.84486	-4.91498	NA	NA	-4.91498	NA	NA	1	0.832224	1	0.770967	Acetyl-CoA pathway, CO2 => acetyl-CoA
M00429	-3.30932	-3.08745	-3.21451	-3.15313	-3.043	-3.24597	-3.17827	-3.23299	-3.27996	-3.16124	-3.28642	-3.11201	-3.42672	-3.33695	-3.45835	-3.3649	-3.43255	-3.25712	-3.25041	-3.27223	-3.31561	-2.8328	-3.12766	-3.26624	-3.30235	-3.14817	-3.28426	-3.2711	-3.29742	-3.26471	-3.34494	-3.34663	-3.25756	-3.22281	-3.24266	-3.34881	-3.24937	0.19442	5.9542	-3.24937	0.19442	5.9542	4	0.902456	1	0.85043	/
M00432	-3.17001	-3.33683	-3.25422	-3.30411	-3.29928	-3.26322	-3.26645	-3.18125	-3.17996	-3.14196	-3.16117	-3.14566	-3.18096	-3.18848	-3.21573	-3.16627	-3.17326	-3.08705	-3.25462	-3.02012	-3.22381	-3.62639	-3.24879	-3.24932	-3.14334	-3.18865	-3.23328	-3.19032	-3.04865	-3.0363	-3.16214	-3.14093	-3.42978	-3.16156	-3.24472	-3.23823	-3.20991	NA	NA	-3.20991	NA	NA	0	0.551963	1	0.854798	Leucine biosynthesis, 2-oxoisovalerate => 2-oxoisocaproate
M00434	-3.36233	-3.41839	-3.37926	-3.30437	-3.42033	-3.32894	-3.39831	-3.47656	-3.36814	-3.37298	-3.39825	-3.32414	-3.37132	-3.3938	-3.40621	-3.34646	-3.34823	-3.58741	-3.34343	-3.29599	-3.29184	-3.42736	-3.27936	-3.28537	-3.3547	-3.33354	-3.32369	-3.35903	-3.26419	-3.38063	-3.3488	-3.34479	-3.43716	-3.51908	-3.33995	-3.36003	-3.36929	NA	NA	-3.36929	NA	NA	1	0.787929	1	0.502023	/
M00435	-4.56264	-5.39865	-4.93747	-4.06056	-5.38964	-5.34994	-5.41886	-5.42411	-5.28437	-5.01377	-5.75355	-5.02404	-4.97979	-5.14056	-5.47847	-5.53039	-5.55236	-4.96191	-4.63817	-4.85288	-5.55773	-4.86026	-5.09842	-4.92177	-5.51861	-5.36905	-5.10621	-5.13899	-4.83428	-5.22356	-5.26237	-5.23446	-4.62083	-5.1241	-4.98673	-5.42366	-5.13981	NA	NA	-5.13981	NA	NA	1	0.843487	1	0.820673	/
M00436	-4.54574	-4.71629	-4.47963	-4.14449	-4.37881	-4.71553	-4.72945	-4.22394	-4.53638	-4.81173	-4.93864	-4.64395	-4.23721	-4.54327	-4.1684	-4.76183	-4.13753	-4.45782	-4.11669	-4.06289	-4.4519	-4.4171	-4.27541	-4.13796	-4.61207	-4.64086	-4.50837	-4.34318	-4.23776	-4.69306	-4.17907	-4.45957	-4.4041	-4.02026	-4.32232	-4.65862	-4.50948	NA	NA	-4.3634	NA	NA	1	0.694723	2	0.50471	/
M00439	-3.3103	-3.10812	-3.22197	-2.99335	-3.23752	-3.10174	-3.26107	-3.25184	-3.32262	-3.27563	-3.3921	-3.32452	-3.51377	-3.43451	-3.35148	-3.34817	-3.539	-3.3729	-3.27149	-3.2827	-3.04274	-2.93872	-3.22132	-3.05553	-3.67776	-3.34874	-3.50503	-3.15628	-3.39946	-3.72019	-3.47292	-3.42513	-3.26718	-3.53296	-3.23229	-3.06715	-3.30495	0.284257	3.2516	-3.30495	0.284257	3.2516	4	0.676909	1	0.851866	/
M00440	-4.02034	-4.02719	-4.02861	-3.95387	-4.46431	-3.96277	-4.14009	-4.53561	-4.44746	-4.49894	-4.24953	-4.12857	-4.71684	-4.0629	-4.33373	-4.58816	-4.98074	-4.15171	-4.20784	-3.67113	-4.05178	-3.8309	-3.98056	-4.08399	-4.04101	-4.24134	-4.26537	-4.1527	-4.41984	-4.76635	-4.26171	-4.5587	-4.38696	-3.92362	-4.35479	-4.37345	-4.24621	0.415037	3.63622	-4.24621	0.415037	3.63622	4	0.727641	1	0.735792	/
M00442	-6.77909	-6.61246	-8.09306	-6.57399	-6.78776	-7.33174	-6.71796	-7.71614	-5.43262	-6.96368	-6.31729	-6.60377	-5.67646	-8.09306	-5.54583	-6.04894	-5.73146	-5.96669	-6.42969	-6.89249	-7.40678	-8.09306	-6.80977	-8.09306	-7.71614	-7.02357	-6.56913	-7.71614	-8.09306	-7.21469	-6.85934	-7.60107	-7.71614	-6.08138	-6.18385	-5.94608	-6.61067	NA	NA	-7.13586	NA	NA	0	0.557753	2	0.580823	/
M00443	-5.12741	-5.54348	-5.49228	-5.46648	-4.78043	-5.50358	-5.18483	-5.49464	-5.27114	-4.94801	-4.9172	-4.96082	-5.11971	-5.28758	-5.35495	-5.01617	-5.10276	-5.15897	-5.11291	-5.6186	-5.196	-5.23833	-5.2706	-5.54745	-5.2236	-5.07733	-4.83729	-5.11308	-4.73966	-4.59673	-4.96308	-4.83546	-4.70698	-5.20545	-5.43555	-5.1952	-5.15677	0.425423	14.3349	-5.15677	0.425423	14.3349	0	0.459249	1	0.670049	/
M00448	-6.32187	-5.53711	-5.68433	-5.17799	-5.48248	-5.507	-5.31726	-5.8016	-5.52425	-5.4994	-5.80693	-5.03492	-5.31336	-5.57428	-5.79452	-5.08063	-5.31845	-5.58274	-5.14243	-4.36315	-6.07862	-5.06964	-4.83906	-4.9894	-5.14673	-4.87034	-4.89923	-5.27062	-4.77366	-5.51918	-4.72284	-5.47558	-4.7718	-4.81917	-5.80547	-5.57172	-5.51995	NA	NA	-5.11826	NA	NA	1	0.875259	2	0.952614	/
M00454	-4.10825	-3.8936	-3.89573	-3.62788	-4.05983	-3.73625	-3.92164	-3.97742	-3.97971	-3.85368	-3.95673	-3.75783	-4.12669	-4.08801	-3.93446	-3.92871	-3.97115	-4.50781	-4.09507	-3.86404	-3.53467	-4.29209	-3.81314	-3.63226	-4.11151	-3.88831	-4.06702	-3.80626	-3.6663	-3.98923	-4.08259	-3.86742	-3.92094	-4.133	-3.73779	-3.63188	-3.92941	NA	NA	-3.92941	NA	NA	1	0.779376	1	0.780513	/
M00458	-6.55257	-7.35118	-6.16778	-6.58745	-7.06943	-6.28726	-6.42042	-5.5779	-6.38467	-5.98496	-6.51199	-6.35946	-6.2344	-6.30191	-6.62796	-6.09329	-6.0081	-6.24042	-6.41881	-6.42718	-6.80141	-6.31065	-6.5062	-6.78113	-6.23692	-5.8591	-6.46408	-7.03913	-6.19901	-7.20566	-6.14737	-6.56263	-6.32392	-5.92539	-6.39985	-6.68267	-6.41812	NA	NA	-6.41812	NA	NA	1	0.847176	1	0.824671	/
M00459	-4.58494	-3.91964	-4.10271	-4.14962	-3.80668	-4.27238	-4.04965	-4.18368	-4.14984	-4.11804	-4.40665	-4.10135	-4.78763	-4.59873	-4.40782	-4.46287	-4.34129	-4.39743	-4.28138	-4.06628	-4.63544	-3.68195	-3.9978	-4.30642	-4.79327	-4.09751	-4.59564	-4.2999	-4.42279	-4.85913	-4.28517	-4.65812	-4.21861	-4.04936	-4.25147	-4.59888	-4.30389	0.353712	4.59841	-4.30389	0.353712	4.59841	0	0.430536	1	0.805499	/
M00468	-6.36544	-6.58533	-6.92451	-6.57382	-6.23551	-6.8173	-7.57492	-6.75026	-7.33381	-6.97543	-6.59807	-6.49779	-6.6483	-6.97117	-7.41128	-7.60463	-7.02131	-6.45038	-6.0308	-6.79221	-7.41519	-6.07058	-6.8278	-7.17822	-7.33381	-7.33381	-6.20068	-7.33381	-6.05899	-6.86043	-6.73031	-8.47538	-6.09501	-6.58205	-7.33381	-7.33381	-6.87017	NA	NA	-6.87017	NA	NA	1	0.875665	1	0.854576	/
M00478	-5.19511	-5.55495	-5.24218	-6.59786	-5.40098	-5.93986	-5.3767	-6.63715	-5.3379	-4.95356	-5.87038	-6.16927	-5.3419	-5.50033	-7.64378	-4.78995	-4.78976	-7.64378	-5.16881	-5.10695	-7.64378	-5.63893	-4.44733	-5.24517	-5.80267	-5.24772	-5.61239	-6.17371	-5.29902	-6.95078	-5.12259	-7.64378	-6.00158	-4.97069	-6.29517	-6.96123	-5.81438	NA	NA	-5.81438	NA	NA	1	0.794127	1	0.853024	/
M00479	-5.21697	-4.67867	-5.00908	-4.72485	-5.09175	-5.08345	-5.17639	-5.25103	-6.20565	-4.90139	-5.73684	-5.40954	-5.91809	-6.08953	-6.30278	-5.91417	-5.76804	-5.97839	-4.60653	-6.02388	-5.41759	-4.05232	-4.91257	-4.91184	-5.12737	-5.09402	-4.87174	-5.75812	-5.63272	-5.95181	-5.75235	-6.35189	-5.37893	-5.6105	-5.16179	-5.76441	-5.41214	1.05236	5.01167	-5.41214	1.05236	5.01167	4	0.969459	1	0.798487	/
M00481	-5.93375	-7.02043	-6.4166	-6.27911	-6.79147	-6.52516	-6.98481	-6.54061	-5.88459	-6.47552	-6.64394	-6.62265	-6.47103	-6.83916	-7.39223	-7.71406	-7.0136	-6.43845	-5.9915	-6.82375	-7.45058	-6.20315	-6.83706	-6.84272	-7.36991	-7.36991	-7.36991	-7.36991	-6.07713	-6.90842	-6.72275	-8.43929	-6.56356	-6.5583	-6.62741	-6.78905	-6.78615	NA	NA	-6.78615	NA	NA	1	0.790137	1	0.695725	/
M00483	-7.36556	-4.97552	-5.11095	-6.57222	-4.18145	-5.26767	-4.98978	-4.45299	-4.95864	-5.64417	-5.32309	-5.00226	-7.21719	-5.71974	-6.9262	-6.77487	-6.74512	-5.03103	-5.05807	-7.36556	-5.66814	-4.55361	-5.00442	-5.50261	-5.91283	-4.67655	-6.13116	-5.23421	-5.51157	-6.19346	-5.25824	-6.02724	-4.35303	-4.6861	-5.38409	-7.36556	-5.61514	1.58035	7.88688	-5.61514	NA	NA	0	0.47147	1	0.84185	/
M00485	-3.67716	-3.8021	-3.76226	-3.74927	-3.79663	-3.75986	-3.801	-4.04884	-3.78995	-3.94753	-3.84649	-4.03953	-3.79707	-3.62161	-3.70747	-3.8157	-3.67413	-3.78299	-3.66808	-3.67078	-3.78909	-4.0206	-3.77471	-3.73874	-4.35598	-4.10254	-3.8491	-3.57088	-3.85875	-4.11789	-3.78943	-3.85754	-3.59182	-3.69532	-3.60688	-3.64801	-3.80905	0.278999	21.7112	-3.80905	0.278999	21.7112	0	0.590735	1	0.849002	/
M00491	-3.30773	-3.25074	-3.24468	-3.34959	-3.2366	-3.37832	-3.33538	-3.50931	-3.29967	-3.40085	-3.40901	-3.62684	-3.45034	-3.47801	-3.35151	-3.46992	-3.29424	-3.43145	-3.32114	-3.18066	-3.49833	-3.17633	-3.30343	-3.38753	-4.00414	-3.44642	-3.5419	-3.32222	-3.56551	-3.86242	-3.4244	-3.62672	-3.51242	-3.29915	-3.283	-3.32383	-3.41399	0.267454	0.967519	-3.41399	0.267454	0.967519	0	0.503627	1	0.657584	/
M00492	-5.01873	-4.66206	-4.80741	-5.10875	-4.19567	-4.8033	-4.6305	-4.53501	-4.73011	-4.67912	-4.57192	-4.51786	-4.78547	-4.93592	-5.0465	-4.73157	-4.94235	-4.60908	-4.56474	-4.62425	-4.80933	-4.34334	-4.65146	-4.8989	-5.17444	-4.66647	-4.7799	-4.68709	-4.49692	-4.41634	-4.63911	-4.6225	-4.30008	-4.36401	-4.77539	-4.83209	-4.69327	NA	NA	-4.69327	NA	NA	1	0.804824	1	0.72692	/
M00495	-3.91714	-3.32769	-3.497	-3.41375	-3.4098	-3.61253	-3.5286	-3.71725	-3.78441	-3.53942	-3.79244	-3.64103	-4.14671	-3.84236	-4.00862	-3.89574	-3.88037	-3.80887	-3.46852	-3.78109	-3.70248	-2.93895	-3.44206	-3.60673	-4.20025	-3.66908	-3.66793	-3.51425	-3.93977	-4.13307	-3.84732	-3.86261	-3.74759	-3.63407	-3.39816	-3.44839	-3.68795	0.380543	3.65082	-3.68795	0.380543	3.65082	4	0.64202	1	0.834454	/
M00496	-5.15582	-4.45816	-4.61704	-4.8556	-4.21502	-4.79165	-4.55933	-4.51292	-4.99509	-4.83831	-4.91451	-4.57241	-6.09643	-5.27309	-6.16605	-6.2382	-6.27385	-4.62316	-4.45893	-5.91712	-5.04074	-3.92302	-4.46448	-4.81695	-5.27311	-4.61553	-4.80908	-5.18747	-5.04201	-5.69396	-4.81178	-5.48248	-4.45472	-4.26333	-5.02563	-5.97622	-5.01148	1.30033	6.74069	-5.01148	NA	NA	2	0.628178	1	0.831757	/
M00499	-3.94913	-4.30949	-4.65225	-4.39478	-3.81821	-4.38905	-4.11795	-3.75913	-3.98138	-3.75471	-3.72334	-3.61383	-3.69383	-3.66658	-3.92894	-3.68769	-3.97855	-3.59399	-4.32487	-4.42713	-4.18367	-4.83094	-4.47705	-4.53997	-3.68382	-3.85647	-3.87061	-4.05736	-3.9444	-3.39257	-3.82399	-3.62301	-4.32017	-4.26809	-4.38091	-4.35246	-3.94516	0.658865	14.3686	-4.13097	0.658865	14.3686	4	0.882922	2	0.681567	/
M00500	-4.54255	-4.67782	-4.67481	-4.22458	-5.43794	-4.28346	-4.84153	-5.31405	-4.90642	-5.19368	-4.66922	-5.03784	-4.88664	-4.70822	-4.45505	-4.76598	-5.33888	-5.276	-4.94694	-4.20217	-4.1772	-5.0644	-4.91825	-4.38294	-4.60291	-4.78765	-4.79599	-4.609	-4.99555	-5.02442	-4.87756	-4.79332	-4.96702	-5.20685	-4.92825	-4.61664	-4.80922	NA	NA	-4.80922	NA	NA	1	0.793027	1	0.824636	/
M00501	-6.56568	-7.79212	-7.16023	-6.6213	-8.01707	-7.79212	-7.79212	-7.13179	-6.95878	-6.87734	-6.78088	-7.17254	-6.96927	-7.17481	-7.79212	-6.42867	-7.18442	-7.15256	-6.66251	-5.91428	-7.79212	-7.79212	-6.9323	-6.49119	-8.01707	-6.41896	-6.76577	-8.01707	-6.91449	-6.67826	-7.15344	-7.79212	-8.01707	-7.79212	-7.1347	-7.38735	-7.19547	NA	NA	-7.19547	NA	NA	1	0.815975	1	0.856606	Dihydroxylation of aromatic ring, type 1a (dioxygenase and decarboxylating dehydrogenase reactions)
M00506	-3.12297	-3.32068	-3.28583	-3.38174	-3.25054	-3.30614	-3.27291	-3.45292	-3.13838	-3.26693	-3.18169	-3.23018	-3.12442	-3.10707	-3.1238	-3.11086	-3.08869	-3.10009	-3.31892	-2.87402	-3.38718	-3.70019	-3.27242	-3.37629	-3.44101	-3.32095	-3.24743	-3.15776	-3.26971	-3.13232	-3.11377	-3.18005	-3.45391	-3.1297	-3.21001	-3.2209	-3.2409	0.212181	18.6866	-3.2409	0.212181	18.6866	4	0.824574	1	0.723998	/
M00514	-6.10118	-7.30759	-5.30124	-6.62976	-7.37424	-5.57805	-6.6729	-4.97096	-5.72005	-5.94397	-6.88754	-4.65338	-7.30759	-7.30759	-5.2201	-7.30759	-7.30759	-5.96276	-6.24567	-7.27947	-6.86008	-6.51788	-6.01757	-6.131	-5.87675	-6.08127	-7.14997	-6.92392	-6.35876	-7.30759	-6.26527	-7.30759	-5.68633	-7.30759	-7.45336	-7.23582	-6.48778	NA	NA	-6.48778	NA	NA	1	0.624362	1	0.691645	/
M00515	-4.66051	-6.28057	-5.23397	-5.56612	-6.14826	-6.56899	-6.54291	-6.1523	-5.3776	-5.02287	-5.99612	-5.13099	-5.23864	-6.15007	-6.41799	-5.77091	-7.54035	-5.38804	-5.96869	-4.46031	-7.54035	-6.14963	-5.67492	-6.71849	-5.61407	-5.2712	-5.25987	-8.26884	-5.77407	-7.54035	-5.46724	-7.54035	-5.95844	-6.19553	-8.26884	-8.26884	-6.14242	NA	NA	-6.14242	NA	NA	1	0.68458	1	0.520376	/
M00518	-5.49856	-4.82136	-4.90289	-5.28342	-4.69311	-4.95717	-4.79801	-4.94305	-4.81207	-5.26826	-5.00897	-4.88816	-5.66104	-5.05878	-5.40876	-5.35489	-5.7318	-5.01899	-4.88513	-5.05023	-5.01857	-4.52735	-4.81009	-5.19565	-5.60247	-5.08786	-5.04629	-5.16247	-5.4008	-5.5617	-5.12066	-5.40372	-4.93326	-4.65233	-4.99875	-5.54112	-5.1141	0.531343	7.37803	-5.1141	NA	NA	0	0.314908	1	0.856851	/
M00519	-3.37986	-3.35043	-3.15682	-3.19798	-3.39273	-3.22805	-3.32092	-3.57761	-3.3315	-3.62893	-3.37333	-3.69641	-3.42072	-3.36965	-3.22612	-3.2824	-3.13035	-3.45894	-3.41422	-3.15545	-3.08836	-3.56432	-3.22726	-3.12594	-3.82268	-3.60254	-3.35191	-3.13205	-3.365	-3.5405	-3.28772	-3.32764	-3.29658	-3.19705	-3.00852	-2.93811	-3.33246	0.307143	22.712	-3.33246	0.307143	22.712	4	0.601237	1	0.755347	/
M00521	-5.51696	-5.4202	-5.26118	-5.83103	-5.48458	-5.54435	-5.51637	-7.00977	-5.51858	-5.84013	-5.21393	-5.85018	-5.69345	-5.51702	-5.5872	-5.37645	-5.15228	-5.97135	-5.34651	-5.65951	-5.11387	-5.37222	-5.54476	-5.14303	-5.57167	-5.80912	-5.25105	-4.91675	-5.04776	-5.30009	-5.21391	-5.25707	-5.04083	-5.34289	-4.65544	-4.79438	-5.62806	NA	NA	-5.24338	NA	NA	0	0.436334	2	0.952087	/
M00522	-4.06187	-4.00639	-3.95239	-4.07287	-4.0976	-4.00197	-3.94514	-4.69799	-3.99409	-4.15829	-4.10853	-4.13256	-4.0044	-4.10624	-3.85543	-4.19756	-3.79906	-4.29009	-3.87064	-3.91828	-3.91032	-4.1947	-4.02688	-3.93652	-4.52949	-4.27416	-3.87899	-3.71394	-4.08987	-4.3316	-4.02813	-3.98941	-3.97499	-3.83024	-3.68432	-3.5939	-4.03497	NA	NA	-4.03497	0.419915	21.4749	0	0.542822	1	0.645125	/
M00525	-2.85261	-2.80839	-2.8837	-2.81249	-2.78284	-2.84909	-2.86722	-2.8508	-2.85614	-2.80442	-2.86285	-2.75078	-2.91911	-2.87028	-2.92048	-2.87452	-2.91478	-2.87189	-2.86236	-2.8581	-2.84554	-2.5959	-2.79686	-2.89486	-2.79743	-2.77563	-2.82343	-2.8673	-2.84378	-2.79516	-2.88199	-2.85707	-2.91299	-2.87706	-2.87325	-2.87976	-2.84419	0.0915301	7.14719	-2.84419	0.0915301	7.14719	4	0.76878	1	0.771334	Lysine biosynthesis, acetyl-DAP pathway, aspartate => lysine
M00526	-2.88312	-2.91446	-2.9432	-2.87634	-2.86822	-2.88585	-2.94084	-2.88053	-2.89023	-2.85458	-2.88581	-2.80225	-2.92224	-2.89154	-2.93045	-2.88382	-2.92922	-2.90161	-2.92279	-2.90314	-2.85412	-2.78744	-2.88735	-2.92481	-2.79994	-2.82617	-2.86681	-2.91543	-2.85295	-2.80323	-2.91055	-2.87599	-2.98248	-2.95807	-2.93192	-2.92176	-2.88915	NA	NA	-2.88915	0.102402	8.56128	3	0.644551	1	0.822656	Lysine biosynthesis, DAP dehydrogenase pathway, aspartate => lysine
M00527	-2.80623	-2.83977	-2.87528	-2.80415	-2.77808	-2.81663	-2.8563	-2.80906	-2.80835	-2.7828	-2.80572	-2.73367	-2.84189	-2.79615	-2.84724	-2.79578	-2.82971	-2.81414	-2.84119	-2.832	-2.78324	-2.71094	-2.80053	-2.84153	-2.72528	-2.74331	-2.77444	-2.83061	-2.77911	-2.70907	-2.81347	-2.7768	-2.89555	-2.86028	-2.83447	-2.8403	-2.80647	NA	NA	-2.80647	0.0949497	9.03738	3	0.732295	1	0.755362	Lysine biosynthesis, DAP aminotransferase pathway, aspartate => lysine
M00529	-3.94633	-4.30859	-4.46625	-4.56731	-4.01025	-4.47107	-4.19743	-4.16387	-4.1551	-3.92187	-3.87667	-3.76308	-3.90015	-3.86033	-4.13932	-3.89268	-4.11947	-3.76475	-4.28049	-3.69868	-4.32685	-4.13176	-4.36987	-4.68875	-3.98815	-4.06257	-4.0659	-4.04155	-3.97385	-3.57065	-3.92817	-3.78579	-4.19884	-4.09198	-4.43242	-4.43493	-4.09988	0.41477	15.1743	-4.09988	0.41477	15.1743	4	0.839332	1	0.845279	Denitrification, nitrate => nitrogen
M00530	-3.85882	-4.19797	-4.34342	-4.40278	-3.96308	-4.36009	-4.06785	-4.18427	-4.02063	-3.78116	-3.72827	-3.61905	-3.74005	-3.71198	-3.98603	-3.74454	-3.96215	-3.62338	-4.14354	-3.54054	-4.16933	-4.06098	-4.24902	-4.54721	-3.76071	-3.90264	-3.90662	-3.82064	-3.81542	-3.41444	-3.77469	-3.62763	-4.07301	-3.98636	-4.20549	-4.29221	-3.96072	0.457964	15.3026	-3.96072	0.457964	15.3026	4	0.823185	1	0.857142	Dissimilatory nitrate reduction, nitrate => ammonia
M00531	-4.4799	-4.35729	-4.49981	-4.03988	-4.35434	-4.12245	-4.37434	-4.59916	-4.4595	-4.66911	-4.34775	-4.49409	-4.53622	-4.46246	-4.18317	-4.33801	-4.29325	-4.76541	-4.61379	-4.21422	-4.0873	-4.83387	-4.32059	-4.21134	-4.8925	-4.84613	-4.45994	-4.13166	-4.85046	-4.59172	-4.51176	-4.42686	-4.33078	-4.32655	-4.27721	-4.08341	-4.4274	NA	NA	-4.4274	0.433466	21.9635	3	0.658931	1	0.838945	Assimilatory nitrate reduction, nitrate => ammonia
M00532	-3.2256	-3.29685	-3.39045	-3.30995	-3.15227	-3.35749	-3.30573	-3.12511	-3.21068	-3.10482	-3.21996	-3.03637	-3.23596	-3.16017	-3.36647	-3.22124	-3.37728	-3.13522	-3.20376	-3.38905	-3.3093	-3.09916	-3.2609	-3.35656	-3.04511	-3.04844	-3.14685	-3.3565	-3.11449	-3.0319	-3.23605	-3.17299	-3.31828	-3.3606	-3.37885	-3.43509	-3.23599	0.19027	11.0194	-3.23599	0.19027	11.0194	0	0.500849	1	0.856944	Photorespiration
M00535	-3.30714	-3.44893	-3.36431	-3.41668	-3.43044	-3.36809	-3.37893	-3.27322	-3.31277	-3.2992	-3.29015	-3.30936	-3.30877	-3.33069	-3.33796	-3.29968	-3.30247	-3.19112	-3.37584	-3.17055	-3.33108	-3.76819	-3.38052	-3.34765	-3.24502	-3.3254	-3.35074	-3.31647	-3.19668	-3.18882	-3.28897	-3.28675	-3.56524	-3.26314	-3.3729	-3.36709	-3.33641	NA	NA	-3.33641	NA	NA	1	0.724447	1	0.852575	Isoleucine biosynthesis, pyruvate => 2-oxobutanoate
M00537	-5.96108	-5.13128	-5.22203	-6.17314	-4.90838	-5.34395	-5.03644	-5.13808	-5.63099	-5.69409	-5.33031	-5.02746	-7.07899	-5.38847	-6.09184	-6.64099	-6.55616	-5.0473	-5.15881	-5.49583	-5.53227	-4.69624	-5.05918	-5.23772	-6.79923	-5.30361	-5.80364	-5.84606	-5.51763	-5.7633	-5.3021	-5.33437	-5.00707	-4.79549	-4.98205	-5.20375	-5.50665	NA	NA	-5.50665	NA	NA	0	0.453592	1	0.70467	Xylene degradation, xylene => methylbenzoate
M00538	-5.96108	-5.13128	-5.22203	-6.17314	-4.90838	-5.34395	-5.03644	-5.13808	-5.63099	-5.69409	-5.33031	-5.02746	-7.07899	-5.38847	-6.09184	-6.64099	-6.55616	-5.0473	-5.15881	-5.49583	-5.53227	-4.69624	-5.05918	-5.23772	-6.79923	-5.30361	-5.80364	-5.84606	-5.51763	-5.7633	-5.3021	-5.33437	-5.00707	-4.79549	-4.98205	-5.20375	-5.50665	NA	NA	-5.50665	NA	NA	0	0.453592	1	0.70467	Toluene degradation, toluene => benzoate
M00542	-5.35489	-6.56428	-6.7503	-6.39932	-6.12662	-7.3987	-6.61248	-5.89444	-6.36161	-5.84633	-5.74187	-5.17651	-5.93691	-7.3987	-6.36781	-6.15425	-7.3987	-6.65994	-6.90235	-5.93927	-7.3987	-7.3987	-6.42385	-6.41609	-6.2915	-6.8382	-8.41049	-7.79433	-7.3987	-6.24566	-7.3987	-7.3987	-6.91641	-7.3987	-6.93019	-7.5352	-6.34131	NA	NA	-7.05754	NA	NA	1	0.825785	2	0.967318	EHEC/EPEC pathogenicity signature, T3SS and effectors
M00545	-3.90054	-4.01445	-3.95753	-4.24586	-4.03989	-4.12799	-4.04597	-4.5064	-3.96948	-4.10477	-4.09698	-4.37003	-4.04148	-4.113	-3.85835	-4.06151	-3.71443	-4.25142	-3.96584	-3.78136	-4.16791	-4.3809	-4.01807	-4.0681	-4.59459	-4.37739	-4.05286	-3.91163	-4.10978	-4.37157	-3.89582	-4.08045	-4.23076	-3.81775	-3.79023	-3.78485	-4.07833	0.342017	21.5567	-4.07833	0.342017	21.5567	4	0.735017	1	0.857118	Trans-cinnamate degradation, trans-cinnamate => acetyl-CoA
M00546	-4.55787	-4.54497	-4.51028	-4.12856	-4.90435	-4.19723	-4.57132	-4.61809	-4.46242	-4.77008	-4.38151	-4.45038	-4.66047	-4.49763	-4.34748	-4.38028	-4.76844	-4.86254	-4.79539	-4.37095	-3.91252	-4.77173	-4.64169	-4.22385	-4.8778	-4.87327	-4.75084	-4.1642	-4.80178	-4.66397	-4.60258	-4.34982	-4.38069	-4.89828	-4.29306	-4.11284	-4.53053	NA	NA	-4.53053	NA	NA	1	0.700784	1	0.856709	Purine degradation, xanthine => urea
M00549	-3.21792	-3.23161	-3.23448	-3.24268	-3.17941	-3.26615	-3.25877	-3.1758	-3.21352	-3.17998	-3.24243	-3.17615	-3.30059	-3.25429	-3.30218	-3.25134	-3.24997	-3.23231	-3.19173	-3.22339	-3.2648	-3.06623	-3.17039	-3.26704	-3.15802	-3.12924	-3.17826	-3.27443	-3.18225	-3.20827	-3.2226	-3.25813	-3.32127	-3.1904	-3.30513	-3.34599	-3.22687	NA	NA	-3.22687	0.130324	7.35091	0	0.559631	1	0.795246	Nucleotide sugar biosynthesis, glucose => UDP-glucose
M00550	-3.66018	-3.33058	-3.46519	-3.27143	-3.59982	-3.45689	-3.57607	-3.65379	-3.65252	-3.56853	-3.74821	-3.80604	-3.91902	-3.8216	-3.68939	-3.80895	-3.71037	-3.96245	-3.27898	-3.58499	-3.58567	-2.88698	-3.42247	-3.35764	-3.70969	-3.63628	-3.49921	-3.60532	-3.75252	-4.00102	-3.92735	-3.71374	-3.72124	-3.65554	-3.50332	-3.53196	-3.61319	0.436848	4.03825	-3.61319	0.436848	4.03825	4	0.918016	1	0.669924	Ascorbate degradation, ascorbate => D-xylulose-5P
M00552	-3.36007	-3.42913	-3.50398	-3.37812	-3.33071	-3.43989	-3.41653	-3.32887	-3.35789	-3.284	-3.36953	-3.23028	-3.38494	-3.32878	-3.44101	-3.33212	-3.43048	-3.30598	-3.40732	-3.33989	-3.38186	-3.25614	-3.33135	-3.40589	-3.23789	-3.25259	-3.2987	-3.39645	-3.28091	-3.18947	-3.33693	-3.3077	-3.43933	-3.37906	-3.42374	-3.50955	-3.35631	NA	NA	-3.35631	0.158933	9.79983	0	0.436632	1	0.72216	D-galactonate degradation, De Ley-Doudoroff pathway, D-galactonate => glycerate-3P
M00554	-3.58927	-3.43904	-3.47709	-3.43712	-3.45087	-3.49253	-3.48633	-3.53307	-3.53295	-3.50841	-3.57057	-3.55125	-3.71001	-3.6279	-3.62876	-3.58565	-3.54675	-3.60332	-3.49776	-3.53197	-3.53857	-3.25717	-3.41893	-3.45556	-3.54222	-3.49043	-3.47628	-3.5082	-3.51079	-3.66289	-3.58847	-3.62224	-3.66395	-3.50058	-3.52153	-3.51811	-3.5299	0.172866	4.94957	-3.5299	0.172866	4.94957	4	0.966857	1	0.683324	Nucleotide sugar biosynthesis, galactose => UDP-galactose
M00555	-5.72787	-7.20595	-5.68272	-6.50758	-7.82002	-6.82246	-6.19799	-7.82002	-6.19509	-6.39604	-7.23488	-6.80751	-7.98918	-6.51816	-7.98918	-6.68527	-6.46565	-6.27544	-7.98918	-7.82002	-7.34877	-7.98918	-6.97775	-7.22547	-7.82002	-6.61985	-7.82002	-6.57039	-6.67884	-6.38803	-6.72187	-6.88897	-5.33333	-6.72254	-6.26184	-7.04582	-6.90452	NA	NA	-6.90452	1.38326	16.3102	3	0.729174	1	0.774243	Betaine biosynthesis, choline => betaine
M00563	-3.69667	-4.224	-3.95999	-4.14296	-3.70982	-3.77151	-4.12016	-4.12569	-4.01921	-3.85273	-3.61625	-3.66638	-3.78115	-3.32254	-3.87874	-3.72341	-4.05839	-3.71604	-3.98146	-4.11074	-3.70487	-4.25609	-3.8854	-4.15852	-4.00172	-3.78088	-3.72101	-3.9482	-3.83254	-3.49563	-3.81971	-3.66211	-3.68048	-4.26291	-3.77147	-3.88084	-3.87056	0.300856	15.8714	-3.87056	0.300856	15.8714	4	0.680001	1	0.840915	Methanogenesis, methylamine/dimethylamine/trimethylamine => methane
M00564	-5.55339	-7.13782	-6.12838	-4.65658	-8.67138	-6.4943	-7.13782	-6.20571	-5.61338	-7.13782	-7.13782	-5.35781	-5.84804	-7.13782	-6.21742	-7.13782	-7.13782	-4.94848	-5.2344	-5.22455	-5.49775	-7.13782	-4.88328	-5.11608	-5.33785	-5.69499	-5.73003	-5.50911	-4.70435	-4.99492	-4.76011	-5.84209	-6.05745	-5.84011	-5.91296	-6.30254	-6.42553	NA	NA	-5.54335	NA	NA	1	0.912492	2	0.950444	Helicobacter pylori pathogenicity signature, cagA pathogenicity island
M00565	-3.04883	-3.05767	-3.03329	-2.96947	-3.09392	-2.9758	-3.07769	-3.14314	-3.06582	-3.18334	-3.08926	-3.25246	-3.13821	-3.05444	-3.06054	-3.04899	-3.04252	-3.07315	-3.08178	-2.95888	-2.92828	-3.10902	-3.01683	-2.94174	-3.20776	-3.15084	-3.06879	-3.01554	-3.09953	-3.2784	-3.04251	-3.1074	-3.14432	-3.02439	-2.98196	-2.96356	-3.07028	0.147259	0.653002	-3.07028	0.147259	0.653002	4	0.902319	1	0.815868	Trehalose biosynthesis, D-glucose 1P => trehalose
M00567	-3.67758	-4.17085	-4.21699	-4.04048	-3.71414	-4.05083	-4.04359	-4.19555	-4.01421	-3.73089	-3.67003	-3.54838	-3.6521	-3.5435	-3.85849	-3.65665	-3.92123	-3.59336	-4.1525	-3.99778	-3.63878	-4.47922	-4.11145	-4.15058	-4.01715	-3.78322	-3.71891	-3.95807	-3.88794	-3.38108	-3.69923	-3.52608	-3.70216	-4.21379	-3.80023	-3.89001	-3.87242	0.427529	16.1499	-3.87242	0.427529	16.1499	4	0.931292	1	0.824965	Methanogenesis, CO2 => methane
M00569	-3.55963	-3.56598	-3.51434	-3.66847	-3.64266	-3.54379	-3.53141	-3.72372	-3.57491	-3.62652	-3.6103	-3.7787	-3.64475	-3.59312	-3.49793	-3.56178	-3.42682	-3.8345	-3.55009	-3.60202	-3.53997	-3.79902	-3.55216	-3.54919	-3.64791	-3.67215	-3.58157	-3.55148	-3.7219	-3.80435	-3.54967	-3.59045	-3.76261	-3.44142	-3.45569	-3.47395	-3.60403	NA	NA	-3.60403	0.177016	22.6634	0	0.335036	1	0.85657	Catechol meta-cleavage, catechol => acetyl-CoA / 4-methylcatechol => propanoyl-CoA
M00570	-2.91601	-2.96628	-2.94833	-2.89801	-2.90579	-2.90426	-2.9239	-2.95537	-2.87979	-2.89348	-2.87879	-2.87222	-2.91836	-2.84363	-2.84935	-2.85524	-2.80301	-2.92972	-2.97167	-2.7839	-2.86502	-3.05508	-2.89384	-2.88011	-2.87778	-2.9044	-2.89798	-2.83816	-2.87524	-2.81244	-2.8552	-2.83495	-3.04567	-2.91533	-2.85093	-2.86595	-2.89348	NA	NA	-2.89348	NA	NA	1	0.757926	1	0.849727	Isoleucine biosynthesis, threonine => 2-oxobutanoate => isoleucine
M00571	-4.52833	-4.91663	-4.4523	-4.77133	-4.50298	-4.43266	-4.41746	-4.34975	-4.46436	-4.32935	-4.46478	-4.5119	-4.715	-4.95948	-4.80162	-4.42236	-4.76315	-4.28114	-4.31318	-5.02214	-4.22225	-5.54583	-4.44405	-4.26772	-4.18986	-4.30666	-4.39003	-4.74036	-4.30937	-4.15655	-4.20132	-4.4698	-4.67199	-5.32571	-4.74477	-4.83623	-4.56229	NA	NA	-4.56229	NA	NA	0	0.574864	1	0.857049	/
M00572	-2.98434	-3.06836	-3.0794	-3.07862	-3.00263	-3.08699	-3.07098	-3.0468	-3.04842	-3.03938	-3.02236	-3.0169	-3.056	-3.03994	-3.0827	-3.03637	-3.02284	-3.02683	-3.0137	-3.06346	-3.0138	-2.93346	-3.03758	-3.06562	-2.94669	-2.93018	-2.99674	-3.12612	-3.04587	-2.95841	-3.01442	-3.00855	-3.06772	-3.06033	-3.10514	-3.12145	-3.03664	NA	NA	-3.03664	0.0951863	8.27374	3	0.834503	1	0.73187	Pimeloyl-ACP biosynthesis, BioC-BioH pathway, malonyl-ACP => pimeloyl-ACP
M00573	-3.40069	-3.53241	-3.47058	-3.34746	-3.37996	-3.36793	-3.45227	-3.22833	-3.33581	-3.26507	-3.424	-3.21476	-3.37047	-3.40186	-3.39907	-3.2843	-3.37884	-3.32544	-3.4536	-3.50502	-3.32532	-3.79842	-3.35368	-3.35461	-3.14379	-3.2142	-3.35274	-3.43295	-3.16052	-3.2858	-3.36855	-3.33436	-3.56327	-3.46687	-3.50485	-3.50649	-3.38067	0.160573	11.6558	-3.38067	0.160573	11.6558	0	0.404933	1	0.807725	Biotin biosynthesis, BioI pathway, long-chain-acyl-ACP => pimeloyl-ACP => biotin
M00575	-4.53015	-4.9148	-4.45048	-4.7428	-4.50481	-4.43083	-4.41563	-4.35157	-4.46618	-4.32752	-4.46295	-4.51008	-4.71318	-4.95765	-4.79979	-4.42054	-4.76133	-4.27931	-4.31135	-4.96553	-4.22043	-5.54401	-4.4397	-4.26589	-4.19168	-4.30834	-4.39185	-4.74218	-4.30755	-4.15473	-4.19911	-4.46797	-4.67381	-5.32389	-4.74659	-4.83805	-4.55923	NA	NA	-4.55923	NA	NA	0	0.590981	1	0.857093	Pertussis pathogenicity signature, T1SS
M00577	-3.40069	-3.53241	-3.47058	-3.34746	-3.37996	-3.36793	-3.45227	-3.22833	-3.33581	-3.26507	-3.424	-3.21476	-3.37047	-3.40186	-3.39907	-3.2843	-3.37884	-3.32544	-3.4536	-3.50502	-3.32532	-3.79842	-3.35368	-3.35461	-3.14379	-3.2142	-3.35274	-3.43295	-3.16052	-3.2858	-3.36855	-3.33436	-3.56327	-3.46687	-3.50485	-3.50649	-3.38067	0.160573	11.6558	-3.38067	0.160573	11.6558	0	0.404933	1	0.807725	Biotin biosynthesis, BioW pathway, pimelate => pimeloyl-CoA => biotin
M00579	-3.38646	-3.29967	-3.39811	-3.30737	-3.33398	-3.40286	-3.3836	-3.34163	-3.36731	-3.32816	-3.40263	-3.33499	-3.47721	-3.44562	-3.51081	-3.42907	-3.47433	-3.40469	-3.33	-3.35602	-3.43141	-3.0358	-3.32746	-3.39655	-3.27673	-3.29895	-3.33681	-3.39488	-3.40346	-3.31348	-3.43117	-3.40367	-3.47644	-3.45027	-3.49419	-3.49779	-3.3801	0.16246	6.80731	-3.3801	0.16246	6.80731	4	0.848643	1	0.7845	Phosphate acetyltransferase-acetate kinase pathway, acetyl-CoA => acetate
M00580	-4.5877	-4.28351	-4.3687	-4.08866	-4.23198	-4.32635	-4.42032	-4.43516	-4.61376	-4.56915	-4.64606	-4.36275	-4.59967	-4.7359	-4.5746	-4.6691	-5.15292	-4.56859	-4.7561	-4.64406	-4.65556	-4.12933	-4.35892	-4.41697	-5.24787	-4.66279	-4.71575	-4.3262	-4.78366	-4.92037	-4.89179	-4.47381	-4.21342	-4.47888	-4.46041	-4.47674	-4.55132	0.435362	5.99621	-4.55132	NA	NA	0	0.479179	1	0.781169	Pentose phosphate pathway, archaea, fructose 6P => ribose 5P
M00581	-3.81078	-3.89658	-3.92395	-3.82994	-3.86681	-3.86619	-3.91912	-4.11071	-3.90459	-3.98113	-3.91341	-4.10451	-4.02222	-3.96457	-3.92935	-3.91301	-3.893	-4.04085	-3.9245	-3.73888	-3.86584	-3.76377	-3.91301	-3.89358	-4.47976	-4.13963	-3.95135	-3.78627	-4.07701	-4.04658	-4.00302	-3.99914	-3.9395	-3.85841	-3.79768	-3.74538	-3.93928	NA	NA	-3.93928	0.298325	22.9345	0	0.59225	1	0.857001	/
M00582	-3.11031	-2.99458	-3.12449	-3.02604	-2.96158	-3.10719	-3.1186	-3.27444	-3.14188	-3.09008	-3.17496	-3.15445	-3.27253	-3.17817	-3.32207	-3.23738	-3.17146	-3.26749	-3.0059	-3.06384	-3.1674	-2.66325	-3.00698	-3.11971	-3.58154	-3.13577	-3.13029	-3.03958	-3.16522	-3.1783	-3.24326	-3.19159	-3.10723	-3.12313	-2.96031	-3.04535	-3.12934	0.169985	2.92414	-3.12934	0.169985	2.92414	0	0.426499	1	0.772295	/
M00585	-6.3572	-5.95783	-6.33904	-6.31316	-4.99592	-6.04986	-6.40689	-5.99399	-6.03505	-5.24315	-6.81065	-5.55973	-5.9382	-7.86476	-6.3676	-4.57607	-6.35238	-5.6284	-7.2018	-6.17459	-5.92475	-6.08544	-6.23173	-5.95243	-6.48984	-6.86704	-5.98909	-5.73099	-6.18138	-5.76997	-5.64984	-5.74584	-6.21763	-6.34569	-5.96828	-6.42868	-6.10402	NA	NA	-6.10402	NA	NA	1	0.886713	1	0.830641	/
M00586	-4.82813	-5.72869	-5.96458	-5.05493	-5.44727	-4.93472	-4.94283	-5.55408	-5.81688	-5.00335	-4.87544	-4.92779	-5.3725	-4.74516	-4.85347	-5.20404	-5.75513	-4.87663	-5.21486	-5.48634	-4.50305	-5.1472	-5.13311	-5.32836	-6.03029	-5.37316	-5.06791	-4.34075	-5.60792	-5.07655	-5.22414	-4.39263	-4.70092	-5.9664	-4.53133	-4.73968	-5.15973	NA	NA	-5.15973	NA	NA	1	0.7141	1	0.81755	/
M00589	-5.22377	-4.00664	-4.20111	-4.03774	-4.02466	-4.24513	-4.16456	-4.46767	-4.6594	-4.1645	-4.63638	-4.20447	-5.41113	-5.20473	-5.26242	-5.40379	-5.20515	-5.21935	-4.51306	-5.12826	-4.6761	-3.78752	-4.11354	-4.39207	-4.9282	-4.33573	-4.63724	-4.68732	-4.84608	-5.3632	-5.34302	-5.34828	-4.61368	-5.03951	-4.58067	-5.10814	-4.69956	0.976919	6.22912	-4.69956	0.976919	6.22912	4	0.864259	1	0.807378	/
M00590	-4.88066	-5.70888	-5.20665	-5.27317	-5.1946	-4.65705	-5.13978	-5.48503	-5.10399	-5.28937	-4.74807	-4.95971	-5.44791	-4.24063	-4.78672	-5.0777	-5.56755	-4.96161	-5.84879	-5.45723	-4.90499	-5.69358	-4.89977	-5.58913	-5.99756	-5.89126	-5.3558	-4.64969	-6.11617	-5.37414	-5.50462	-4.72602	-5.19556	-6.02878	-4.88021	-4.78379	-5.09606	NA	NA	-5.38317	NA	NA	1	0.793907	2	0.557621	/
M00591	-5.87166	-6.24084	-6.07357	-5.47279	-5.93763	-5.3733	-5.80516	-5.83867	-5.9583	-5.78509	-5.85517	-5.68058	-5.48117	-5.65452	-5.72157	-5.406	-6.05597	-5.58994	-6.13014	-5.47296	-5.83802	-6.33634	-5.45225	-5.13755	-6.56722	-6.34575	-5.72259	-5.45349	-6.32476	-6.20614	-6.06221	-5.11232	-5.49348	-6.00419	-5.22422	-5.51381	-5.78332	NA	NA	-5.78332	NA	NA	1	0.676502	1	0.852372	/
M00593	-4.06884	-4.20224	-4.1961	-4.19946	-4.05318	-4.30217	-4.35108	-3.99153	-3.96919	-4.265	-4.27267	-4.16369	-3.91163	-3.80241	-4.05839	-4.31773	-4.04019	-3.77746	-3.76699	-3.65804	-4.5082	-4.0365	-3.99419	-4.11803	-4.84054	-4.14232	-4.10162	-3.97173	-3.73344	-4.23109	-4.00701	-4.15796	-4.21196	-3.90224	-3.99033	-4.15867	-4.0965	NA	NA	-4.0965	NA	NA	1	0.784813	1	0.851237	/
M00595	-5.92481	-7.00814	-7.00814	-4.80245	-7.51948	-7.00814	-7.00814	-7.13192	-6.02809	-7.00814	-6.02412	-7.00814	-5.79796	-7.00814	-7.00814	-7.00814	-7.00814	-5.55841	-5.07847	-5.33168	-5.26876	-7.00814	-4.87608	-4.86939	-5.37612	-5.74874	-5.61198	-5.58609	-4.61391	-4.79693	-4.47133	-5.73061	-5.94023	-6.00742	-5.9007	-6.39285	-6.60381	NA	NA	-5.4783	NA	NA	1	0.903669	2	0.999613	Thiosulfate oxidation by SOX complex, thiosulfate => sulfate
M00596	-3.77576	-4.00898	-4.01359	-4.29909	-3.72171	-4.19856	-3.98602	-4.10135	-3.76642	-3.75101	-3.67319	-3.69406	-3.64536	-3.67157	-3.79589	-3.73443	-3.84512	-3.68172	-4.03279	-4.07004	-4.23959	-4.56648	-4.25333	-4.4038	-4.1433	-3.96394	-3.86232	-3.90825	-3.9803	-3.46924	-3.82069	-3.66948	-4.03485	-3.97193	-4.16961	-3.68556	-3.85355	0.453899	16.2422	-4.01364	0.453899	16.2422	4	0.937861	2	0.891951	Dissimilatory sulfate reduction, sulfate => H2S
M00599	-7.50795	-7.64672	-6.81596	-5.79955	-6.36617	-5.87991	-6.40287	-8.16247	-5.61522	-5.88503	-6.13414	-6.53043	-5.59115	-5.38285	-5.47342	-4.65518	-5.84911	-6.23622	-7.64672	-5.2268	-7.17556	-7.64672	-6.8445	-6.42838	-6.65386	-6.40549	-5.70462	-6.11443	-5.84524	-7.64672	-5.80055	-7.64672	-6.96202	-7.64672	-6.59971	-5.98644	-6.4421	NA	NA	-6.4421	NA	NA	1	0.706561	1	0.613928	/
M00600	-5.03601	-4.71337	-4.86134	-4.87686	-4.59921	-4.93151	-4.65236	-5.71326	-5.37589	-5.10404	-4.93234	-5.84607	-5.07778	-4.57143	-5.78255	-5.5619	-5.73016	-6.68393	-5.06713	-5.47103	-5.03407	-5.60105	-4.74818	-4.57089	-5.37283	-5.19145	-4.94678	-5.33307	-5.37236	-5.45034	-5.26711	-4.98884	-4.46625	-5.15599	-4.85907	-5.92595	-5.1909	NA	NA	-5.1909	NA	NA	1	0.696589	1	0.844676	/
M00602	-3.66558	-3.5702	-3.59628	-3.52156	-3.61522	-3.6236	-3.60283	-4.04741	-3.6645	-3.70127	-3.67532	-3.84427	-3.86953	-3.55331	-3.70544	-3.63284	-3.52467	-3.94531	-3.62701	-3.53439	-3.45378	-3.41578	-3.48039	-3.51874	-4.1798	-3.72961	-3.68872	-3.39715	-3.75858	-3.87301	-3.71868	-3.64084	-3.6069	-3.66052	-3.25333	-3.37427	-3.64641	NA	NA	-3.64641	0.332494	23.2639	0	0.412143	1	0.658165	Dihydroxylation of aromatic ring, type 2 (two monooxygenase reactions)
M00603	-3.04296	-2.95238	-2.8068	-3.24319	-3.15523	-3.01754	-2.97735	-3.27056	-3.00627	-3.1786	-2.93504	-3.71135	-3.05844	-3.19293	-2.94741	-2.9766	-2.82944	-2.94753	-2.93171	-2.94304	-2.9109	-3.32541	-3.14008	-2.8952	-3.51106	-3.35832	-3.0619	-2.82192	-3.0202	-3.18617	-2.96572	-2.97801	-3.06466	-2.9543	-2.659	-2.64624	-3.0451	0.349785	21.7359	-3.0451	0.349785	21.7359	4	0.787281	1	0.806035	/
M00605	-3.77593	-3.68004	-3.71843	-3.58983	-3.6742	-3.72407	-3.73076	-4.02653	-3.76227	-3.7832	-3.84984	-3.90604	-3.93585	-3.68143	-3.81432	-3.80628	-3.73768	-4.00602	-3.72574	-3.58418	-3.71214	-3.4902	-3.60636	-3.68392	-4.28171	-3.86669	-3.82024	-3.59131	-3.91845	-4.09565	-3.87165	-3.85657	-3.80203	-3.75791	-3.54803	-3.60807	-3.77843	NA	NA	-3.77843	0.335295	0.32813	0	0.530025	1	0.843194	/
M00606	-3.77645	-3.67952	-3.71791	-3.58931	-3.67472	-3.72354	-3.73024	-4.02705	-3.76279	-3.78268	-3.84931	-3.90552	-3.93532	-3.68091	-3.8138	-3.80576	-3.73715	-4.0055	-3.72522	-3.58283	-3.71162	-3.48959	-3.60584	-3.6834	-4.28223	-3.86704	-3.82076	-3.59134	-3.91793	-4.09513	-3.87113	-3.85605	-3.79362	-3.75738	-3.54823	-3.6078	-3.77791	NA	NA	-3.77791	0.335296	0.306349	0	0.53321	1	0.842562	/
M00609	-3.35661	-3.2209	-3.23696	-3.22073	-3.2629	-3.23631	-3.25934	-3.27374	-3.28019	-3.26727	-3.30415	-3.31037	-3.42093	-3.40571	-3.3968	-3.36283	-3.47049	-3.3762	-3.31388	-3.31782	-3.26007	-3.13258	-3.24599	-3.24162	-3.20284	-3.24712	-3.31266	-3.31614	-3.3766	-3.41633	-3.38917	-3.39016	-3.42481	-3.39117	-3.4121	-3.41636	-3.31861	0.192008	6.10385	-3.31861	0.192008	6.10385	4	0.946862	1	0.833917	Cysteine biosynthesis, methionine => cysteine
M00610	-5.27854	-5.2976	-4.92311	-4.90256	-5.2183	-5.12431	-5.33765	-5.83383	-5.34977	-5.20923	-5.29298	-4.61553	-5.68133	-5.14043	-5.30809	-5.15962	-5.50613	-5.12634	-5.56305	-5.07935	-5.80111	-5.67008	-4.85187	-5.60814	-5.43774	-5.89113	-5.01187	-5.31322	-5.0478	-5.52861	-4.99775	-6.1282	-4.76443	-5.29497	-5.06424	-5.31582	-5.29652	NA	NA	-5.29652	NA	NA	1	0.905296	1	0.773933	/
M00615	-5.11863	-5.17649	-5.2597	-5.87	-4.51665	-5.30916	-5.06359	-4.86039	-5.0011	-5.12188	-5.01696	-4.90463	-5.2938	-5.36972	-5.67775	-5.13756	-5.34896	-5.03041	-5.00758	-5.63719	-5.33105	-4.77256	-5.08304	-5.57466	-5.46783	-4.94061	-5.47869	-5.25771	-4.89681	-4.77869	-4.83106	-4.92776	-4.63345	-4.8057	-5.28328	-5.59923	-5.14956	NA	NA	-5.14956	NA	NA	1	0.721397	1	0.846064	Nitrate assimilation
M00620	-2.918	-3.12084	-2.97977	-3.10863	-2.96204	-3.05073	-3.00373	-2.89172	-2.94552	-2.91282	-2.88243	-2.95617	-2.91537	-2.9763	-2.97104	-2.93582	-2.95026	-2.83609	-2.91204	-2.93561	-3.01285	-3.26375	-3.02583	-3.05203	-2.75994	-2.83522	-2.9093	-3.04768	-2.79984	-2.7742	-2.87881	-2.91989	-3.08379	-2.94023	-3.11709	-3.18382	-2.96581	NA	NA	-2.96581	0.19345	11.9314	0	0.395735	1	0.853862	Incomplete reductive citrate cycle, acetyl-CoA => oxoglutarate
M00622	-5.24176	-5.632	-6.79722	-6.65768	-6.19318	-5.90151	-5.7773	-6.179	-5.60642	-5.63009	-5.46517	-6.45307	-5.81915	-6.17579	-5.59934	-5.95258	-6.27167	-6.02786	-5.77751	-5.8209	-5.35952	-5.7553	-5.61436	-5.91304	-6.14896	-6.51215	-6.18559	-5.56425	-7.35861	-6.63251	-6.4428	-6.16553	-5.86116	-6.02667	-6.64182	-6.64798	-6.05026	NA	NA	-6.05026	NA	NA	0	0.534366	1	0.760645	Nicotinate degradation, nicotinate => fumarate
M00627	-3.40824	-3.2558	-3.21622	-3.35639	-3.32259	-3.33098	-3.23174	-3.50588	-3.3379	-3.3758	-3.36557	-3.56751	-3.41034	-3.42145	-3.34189	-3.35949	-3.28988	-3.44376	-3.32859	-3.38619	-3.34808	-3.46049	-3.28348	-3.26625	-3.55384	-3.41391	-3.39296	-3.28069	-3.37151	-3.67989	-3.42699	-3.45849	-3.53832	-3.39254	-3.14415	-3.2069	-3.3743	0.142932	0.942905	-3.3743	0.142932	0.942905	0	0.539984	1	0.826097	beta-Lactam resistance, Bla system
M00628	-3.55383	-3.52671	-3.53341	-3.53345	-3.41349	-3.5274	-3.55335	-3.40665	-3.48082	-3.41235	-3.49618	-3.45184	-3.61027	-3.44965	-3.61573	-3.56341	-3.67856	-3.45039	-3.57935	-3.78819	-3.66045	-3.52124	-3.50992	-3.60882	-3.35	-3.33644	-3.53412	-3.6367	-3.47426	-3.46796	-3.69126	-3.58913	-3.68987	-3.7797	-3.72762	-3.72469	-3.5143	NA	NA	-3.59276	0.312201	9.27992	3	0.644323	2	0.950077	/
M00631	-3.25421	-3.24093	-3.12513	-3.11722	-3.25013	-3.08785	-3.2473	-3.23251	-3.2961	-3.39712	-3.22452	-3.39905	-3.40531	-3.15518	-3.32381	-3.22496	-3.38454	-3.223	-3.32402	-3.37682	-2.98961	-3.7732	-3.24535	-3.09307	-3.29347	-3.28724	-3.26635	-3.37309	-3.41595	-3.4358	-3.46817	-3.29689	-3.35877	-3.53096	-3.29402	-3.28178	-3.29704	NA	NA	-3.29704	NA	NA	1	0.653356	1	0.515801	D-Galacturonate degradation (bacteria), D-galacturonate => pyruvate + D-glyceraldehyde 3P
M00632	-3.06509	-3.00815	-3.01728	-3.01037	-3.00757	-3.01805	-3.0267	-3.03164	-3.05358	-3.02297	-3.04728	-3.04691	-3.14416	-3.09895	-3.06413	-3.10032	-3.02141	-3.13027	-3.01221	-3.07565	-3.05096	-2.9072	-2.99588	-3.01503	-2.96927	-2.97742	-3.00044	-3.05435	-3.03632	-3.07859	-3.05833	-3.07621	-3.17665	-3.02563	-3.0678	-3.0272	-3.04222	0.0975782	5.97673	-3.04222	0.0975782	5.97673	4	0.950958	1	0.669129	Galactose degradation, Leloir pathway, galactose => alpha-D-glucose-1P
M00642	-4.52081	-4.94063	-4.48736	-4.71329	-4.50048	-4.55358	-4.46302	-4.373	-4.50777	-4.02668	-4.51828	-4.00878	-4.72834	-4.98536	-4.72377	-4.52191	-4.73549	-4.31791	-4.32285	-4.66258	-4.35368	-5.48966	-4.26033	-4.44292	-4.16626	-4.26557	-4.39459	-4.65852	-3.89432	-4.30843	-4.30794	-4.60077	-4.70765	-5.20405	-4.74898	-4.94847	-4.53789	0.403647	10.6732	-4.53789	0.403647	10.6732	0	0.480475	1	0.856886	Multidrug resistance, efflux pump MexJK-OprM
M00643	-4.44271	-4.99253	-4.30809	-4.62572	-4.44831	-4.60548	-4.50992	-4.2147	-4.38608	-3.64067	-4.55379	-3.54987	-4.46568	-5.00826	-4.47195	-4.53857	-4.78739	-4.27557	-4.22132	-4.49325	-4.40557	-5.24251	-3.95062	-4.49341	-4.05757	-4.08391	-4.3427	-4.60513	-3.47216	-4.35927	-4.28539	-4.64628	-4.65327	-5.2325	-4.69708	-4.89657	-4.44344	0.531386	10.8083	-4.44344	0.531386	10.8083	4	0.621138	1	0.855741	Multidrug resistance, efflux pump MexXY-OprM
M00646	-3.79333	-4.24659	-3.98957	-4.14167	-3.77446	-4.0007	-3.84588	-3.6546	-3.79075	-3.50661	-3.70954	-3.48385	-3.74054	-3.77473	-3.93434	-3.6846	-3.94531	-3.54169	-3.87539	-4.05669	-3.74856	-4.85671	-3.90639	-3.88446	-3.51782	-3.60236	-3.72433	-4.00875	-3.54291	-3.41387	-3.63571	-3.6566	-4.02058	-4.36882	-4.07652	-4.19732	-3.85146	0.420702	13.1078	-3.85146	0.420702	13.1078	4	0.741589	1	0.771836	/
M00647	-3.62653	-4.0647	-3.86995	-3.98777	-3.62532	-3.8857	-3.70652	-3.50547	-3.63975	-3.34518	-3.50765	-3.30247	-3.53968	-3.55484	-3.7437	-3.49323	-3.75248	-3.35839	-3.73662	-3.79912	-3.635	-4.61851	-3.76366	-3.80106	-3.34967	-3.44244	-3.56075	-3.8203	-3.37871	-3.19748	-3.48429	-3.455	-3.8396	-4.1276	-3.91124	-4.03489	-3.67959	0.44248	13.4929	-3.67959	0.44248	13.4929	4	0.834929	1	0.773463	/
M00648	-4.28043	-4.56386	-4.91664	-4.45541	-3.96984	-4.48884	-4.46075	-4.35273	-4.29183	-4.0788	-4.0433	-3.9503	-4.00793	-3.9724	-4.22454	-4.00442	-4.29694	-3.91924	-4.64356	-4.6637	-4.23542	-5.19438	-4.76803	-4.56315	-4.96946	-4.33093	-4.102	-4.02384	-4.29512	-3.70394	-4.16021	-3.91991	-4.41798	-4.52722	-4.22457	-4.06986	-4.3081	0.588146	15.8955	-4.3081	0.588146	15.8955	4	0.919367	1	0.584752	/
M00651	-3.38851	-3.33174	-3.28898	-3.6385	-3.43136	-3.41878	-3.3507	-3.49464	-3.35221	-3.44626	-3.36959	-3.55496	-3.41151	-3.37779	-3.31396	-3.39082	-3.25358	-3.61385	-3.19489	-3.28659	-3.45037	-3.45569	-3.4247	-3.35224	-3.59444	-3.52555	-3.40467	-3.35696	-3.39621	-3.65258	-3.44879	-3.43629	-3.59715	-3.29836	-3.28775	-3.21575	-3.4113	NA	NA	-3.4113	0.231979	23.4591	3	0.677109	1	0.856724	Vancomycin resistance, D-Ala-D-Lac type
M00652	-3.42058	-3.42169	-3.34818	-3.53125	-3.4884	-3.45148	-3.37165	-3.71138	-3.35706	-3.54778	-3.39195	-3.61453	-3.45169	-3.48678	-3.31535	-3.35789	-3.2717	-3.52616	-3.42986	-3.13514	-3.40222	-3.72963	-3.37828	-3.45238	-4.03044	-3.65987	-3.43217	-3.15116	-3.38294	-3.55236	-3.28902	-3.3641	-3.46866	-3.24147	-3.10612	-3.1942	-3.4296	NA	NA	-3.4296	0.417778	20.4362	3	0.760566	1	0.815619	Vancomycin resistance, D-Ala-D-Ser type
M00656	-3.64658	-3.51869	-3.42117	-4.25274	-3.75089	-3.69034	-3.57335	-3.91441	-3.57295	-3.74025	-3.55759	-4.23654	-3.6694	-3.80828	-3.54031	-3.67639	-3.4654	-3.91357	-3.43635	-3.50178	-3.86799	-4.2102	-3.83337	-3.58428	-4.26342	-3.93858	-3.74871	-3.66429	-3.93277	-4.00898	-3.74935	-3.66623	-4.005	-3.60542	-3.54708	-3.4258	-3.74829	0.310605	22.0357	-3.74829	0.310605	22.0357	0	0.421241	1	0.809708	/
M00657	-3.62536	-3.64981	-3.62096	-3.68334	-3.65533	-3.60783	-3.55391	-3.89733	-3.5605	-3.74237	-3.59332	-3.74429	-3.67377	-3.64376	-3.49392	-3.53231	-3.45321	-3.74639	-3.6236	-3.31016	-3.5195	-3.85577	-3.52543	-3.62139	-4.20049	-3.87916	-3.55287	-3.31885	-3.51608	-3.64804	-3.46556	-3.51707	-3.622	-3.4155	-3.26063	-3.34086	-3.60196	NA	NA	-3.60196	0.412656	20.3408	3	0.849877	1	0.662956	/
M00660	-5.42202	-6.53303	-6.71906	-6.41319	-6.25739	-6.38817	-7.36746	-5.99195	-6.39285	-5.81508	-5.72563	-5.1592	-5.80084	-7.36746	-5.97785	-6.54633	-7.36746	-6.78742	-6.8711	-6.00646	-7.36746	-7.36746	-6.47094	-6.38484	-6.34362	-6.88965	-7.42325	-7.82557	-7.36746	-6.21442	-7.36746	-7.36746	-6.97646	-7.36746	-6.96144	-7.56645	-6.33513	NA	NA	-7.00772	NA	NA	1	0.783757	2	0.972381	Xanthomonas spp. pathogenicity signature, T3SS and effectors
M00669	-3.54535	-3.9485	-4.00719	-3.89396	-3.56884	-3.97254	-3.7315	-3.50999	-3.61282	-3.26886	-3.3886	-3.1663	-3.32215	-3.33884	-3.57157	-3.35628	-3.60528	-3.23491	-3.77896	-3.579	-3.66167	-4.50837	-3.77846	-3.93926	-3.34563	-3.40178	-3.48062	-3.72411	-3.31214	-3.0644	-3.37047	-3.27197	-3.72433	-3.89119	-3.80443	-3.89481	-3.59931	0.54699	14.6335	-3.59931	0.54699	14.6335	4	0.919965	1	0.76096	/
M00670	-3.5463	-3.95434	-4.01341	-3.90589	-3.563	-3.97838	-3.73734	-3.50426	-3.61265	-3.2747	-3.39444	-3.17214	-3.32812	-3.34468	-3.57741	-3.36212	-3.61112	-3.24182	-3.78913	-3.6201	-3.66904	-4.51421	-3.79103	-3.9502	-3.36061	-3.40619	-3.4846	-3.74997	-3.32908	-3.07265	-3.38315	-3.27819	-3.72835	-3.90124	-3.81522	-3.89566	-3.60724	0.547551	14.6197	-3.60724	0.547551	14.6197	4	0.922198	1	0.739298	/
M00695	-4.56039	-4.45731	-4.52735	-4.24877	-4.80757	-4.26943	-4.49182	-4.28722	-4.48812	-4.71033	-4.4925	-4.34416	-4.29296	-4.45675	-4.31932	-4.60423	-4.47811	-4.46602	-4.41275	-4.76514	-3.93896	-4.67111	-4.57714	-4.06686	-4.11039	-4.39294	-4.44372	-4.19491	-4.33987	-4.38888	-4.39736	-4.08501	-4.33064	-4.73364	-4.11592	-4.38835	-4.40711	NA	NA	-4.40711	NA	NA	1	0.883991	1	0.606247	/
M00696	-4.51206	-4.91849	-4.33267	-4.77319	-4.50112	-4.43452	-4.41932	-4.34788	-4.45821	-4.32598	-4.46664	-4.51376	-4.71686	-4.96134	-4.80348	-4.42422	-4.76501	-4.283	-4.31504	-5.02027	-4.22412	-5.54769	-4.44591	-4.26958	-4.188	-4.3048	-4.38817	-4.7385	-4.31123	-4.15841	-4.20318	-4.47166	-4.67013	-5.32757	-4.74291	-4.83437	-4.55887	NA	NA	-4.55887	NA	NA	0	0.596812	1	0.856427	Multidrug resistance, efflux pump AcrEF-TolC
M00697	-4.51655	-4.91808	-4.36239	-4.77278	-4.50153	-4.43411	-4.41891	-4.34829	-4.46188	-4.32896	-4.46623	-4.51336	-4.71646	-4.96093	-4.80307	-4.42382	-4.7646	-4.28259	-4.31463	-5.02068	-4.22371	-5.54729	-4.4455	-4.26917	-4.18841	-4.30521	-4.38858	-4.7389	-4.31083	-4.15801	-4.20277	-4.47125	-4.67053	-5.32716	-4.74331	-4.83444	-4.55986	NA	NA	-4.55986	NA	NA	0	0.591699	1	0.856667	Multidrug resistance, efflux pump MdtEF-TolC
M00699	-3.77502	-4.21635	-4.13611	-4.17056	-3.78564	-4.12361	-3.8928	-3.68116	-3.82492	-3.51322	-3.64018	-3.4523	-3.64484	-3.64458	-3.87215	-3.6266	-3.8802	-3.49504	-3.98972	-3.88534	-3.85159	-4.77095	-4.01875	-4.06902	-3.54578	-3.62607	-3.75504	-3.97876	-3.59073	-3.31982	-3.65975	-3.57126	-4.01983	-4.23791	-4.10237	-4.2141	-3.8495	0.48705	13.9888	-3.8495	0.48705	13.9888	4	0.892753	1	0.707745	/
M00700	-4.84742	-4.04332	-4.20755	-4.18169	-4.01745	-4.39315	-4.17558	-4.35594	-4.41397	-4.20707	-4.50394	-4.30562	-5.04674	-4.62669	-4.89526	-4.49765	-4.78681	-4.78274	-4.51092	-4.54016	-4.52893	-3.87673	-4.10672	-4.63572	-5.11936	-4.29336	-4.71332	-4.24979	-4.74486	-5.03739	-4.75661	-4.57645	-4.45245	-4.52173	-4.30179	-4.66995	-4.49791	0.601161	6.51056	-4.49791	NA	NA	0	0.545761	1	0.804352	Multidrug resistance, efflux pump AbcA
M00701	-5.98125	-7.24362	-5.14107	-6.03142	-6.18906	-5.42849	-5.72731	-5.58951	-5.57462	-5.58236	-6.13814	-5.43186	-7.24362	-6.44414	-5.78512	-6.17737	-7.24362	-5.69934	-5.58328	-6.16653	-5.18309	-7.24362	-6.01946	-5.16701	-5.61114	-5.76087	-5.76879	-6.08208	-5.27394	-4.89532	-5.42497	-5.08836	-5.5933	-6.26849	-6.49202	-5.92336	-5.89438	NA	NA	-5.89438	NA	NA	1	0.608142	1	0.68846	Dihydroxylation of aromatic ring, type 3 (dealkylation and monooxygenase reactions)
M00702	-6.51447	-7.06251	-6.39369	-6.6135	-6.75518	-6.86908	-6.47087	-5.21183	-6.33825	-6.43947	-6.82979	-5.94908	-6.55726	-5.98415	-6.75546	-5.88474	-5.87121	-6.14364	-6.88958	-6.6205	-7.47267	-6.40336	-6.41161	-6.97175	-6.49992	-6.54556	-6.55062	-6.59274	-6.32514	-6.31969	-6.29339	-6.32958	-6.09207	-6.04029	-6.64577	-7.27386	-6.47006	NA	NA	-6.47006	NA	NA	0	0.553052	1	0.672605	Multidrug resistance, efflux pump NorB
M00704	-6.76513	-7.41961	-6.28053	-6.9664	-7.14299	-7.67588	-7.64229	-7.64701	-6.28528	-7.39245	-7.44796	-7.04728	-7.22527	-6.42839	-7.65391	-5.92165	-6.87014	-6.75487	-7.31318	-7.64701	-8.16219	-7.30324	-8.16219	-8.16219	-7.64701	-7.64701	-7.64701	-6.77806	-6.90079	-6.69475	-6.59054	-7.42123	-7.64701	-6.88076	-5.65833	-7.64701	-7.1799	NA	NA	-7.1799	1.04904	17.0043	0	0.404995	1	0.589945	Tetracycline resistance, efflux pump Tet38
M00706	-5.92301	-5.60853	-5.39517	-5.38678	-5.51116	-5.74797	-5.63146	-6.44281	-5.54597	-5.38801	-5.59195	-5.46195	-5.7219	-6.01376	-5.73592	-5.73037	-5.99024	-5.66444	-5.15387	-5.51163	-6.51392	-5.07385	-5.22432	-6.07525	-5.26026	-5.34804	-5.04322	-5.41196	-5.2617	-5.54452	-5.80517	-5.6124	-4.90756	-5.68009	-6.80205	-5.79911	-5.62556	NA	NA	-5.62556	0.71281	10.0544	0	0.561396	1	0.752688	/
M00707	-4.06604	-4.10908	-3.98006	-4.66552	-4.09596	-4.39639	-4.20418	-4.04802	-4.02087	-4.246	-4.19473	-4.40402	-4.30118	-4.92713	-4.43652	-4.42554	-4.29965	-4.076	-4.29973	-4.0153	-5.13227	-4.38357	-4.32762	-4.50153	-5.03377	-4.25131	-4.79919	-4.56111	-4.44686	-4.99181	-4.41945	-4.77416	-4.84693	-4.33684	-4.58806	-4.81335	-4.27205	NA	NA	-4.5846	NA	NA	1	0.72412	2	0.967915	/
M00708	-4.7331	-3.85583	-4.12459	-3.92646	-4.05597	-4.29764	-4.22848	-4.47063	-4.77559	-4.03389	-4.81508	-4.33049	-5.21209	-5.46683	-5.83849	-5.70009	-5.3155	-5.31279	-3.98232	-5.5692	-4.63211	-3.37307	-4.03433	-4.19673	-4.8406	-4.24526	-4.51648	-4.82872	-4.84709	-5.23658	-5.32426	-5.78293	-4.68746	-5.13044	-4.54082	-5.23522	-4.70825	1.26631	5.8675	-4.70825	1.26631	5.8675	4	0.955823	1	0.854534	/
M00709	-4.35616	-4.54177	-4.30561	-4.59105	-4.3518	-4.35266	-4.31357	-4.19383	-4.3106	-4.33153	-4.3777	-4.42295	-4.49111	-4.61701	-4.62664	-4.34238	-4.44743	-4.01473	-4.28228	-4.81101	-4.17359	-4.99567	-4.47682	-4.17183	-4.05602	-4.16534	-4.24334	-4.57086	-4.35784	-4.23367	-4.21383	-4.45056	-4.52181	-4.45032	-4.58146	-4.62906	-4.39927	NA	NA	-4.39927	NA	NA	1	0.762803	1	0.850307	/
M00711	-4.46135	-4.72598	-5.11777	-4.70042	-4.53849	-4.89133	-4.59714	-5.06559	-4.53372	-4.17975	-4.13837	-3.94881	-4.05072	-4.0266	-4.28219	-4.06083	-4.34112	-3.96301	-4.75113	-3.93664	-4.58851	-5.20266	-4.87578	-5.15185	-4.03942	-4.26309	-4.31083	-4.129	-4.318	-3.79068	-4.15339	-3.9766	-4.66402	-4.58158	-4.55961	-4.70534	-4.43393	0.712706	15.6967	-4.43393	0.712706	15.6967	4	0.840366	1	0.854181	/
M00712	-5.32927	-7.3614	-5.62555	-4.95068	-8.44779	-7.3614	-5.90244	-7.62925	-5.47397	-6.05073	-7.3614	-7.3614	-5.59611	-5.5778	-5.91859	-5.8132	-5.2624	-4.87428	-4.93663	-4.64484	-5.38679	-5.88746	-4.82648	-5.31407	-4.6924	-5.1191	-5.22226	-4.91564	-4.12807	-4.47942	-4.43033	-5.99971	-5.3316	-5.00174	-5.31255	-5.58538	-6.21654	1.37939	20.352	-5.06747	NA	NA	0	0.464488	2	0.998938	/
M00715	-4.47701	-4.85559	-4.96893	-5.67316	-4.7338	-5.20209	-4.85625	-4.95517	-5.03524	-5.19755	-4.83896	-4.73986	-5.52782	-5.36921	-5.6625	-5.56554	-5.06288	-4.87202	-4.88541	-4.31241	-5.23638	-4.50838	-4.85027	-5.22311	-5.38505	-4.8936	-5.10063	-5.46489	-4.62571	-4.74096	-4.8764	-4.94911	-4.77515	-4.5754	-5.60365	-5.69516	-5.03598	NA	NA	-5.03598	NA	NA	1	0.848552	1	0.803394	/
M00716	-5.94454	-6.0158	-6.37903	-6.03832	-6.09533	-5.93086	-6.15121	-6.59366	-7.55584	-6.73269	-6.58778	-6.69733	-6.29859	-6.18715	-5.93877	-6.05507	-5.99007	-6.95461	-5.43704	-5.79099	-6.74664	-5.25414	-5.69884	-6.31756	-5.72232	-7.55584	-5.46003	-6.1227	-6.32303	-7.00846	-6.41001	-6.27055	-5.57663	-5.69993	-5.77663	-6.36722	-6.21348	NA	NA	-6.21348	NA	NA	0	0.579757	1	0.668007	/
M00717	-4.59092	-4.46935	-4.53947	-4.28643	-4.43883	-4.39761	-4.51788	-4.53527	-4.75528	-4.81403	-4.69133	-4.42749	-4.65866	-4.67766	-4.61044	-4.77105	-4.95738	-4.5316	-4.35078	-4.49478	-4.23428	-4.19959	-4.37317	-4.35053	-4.9929	-4.98171	-4.67266	-4.24237	-4.51346	-4.92795	-4.78262	-4.7182	-4.40558	-4.42307	-4.32232	-4.1794	-4.551	NA	NA	-4.551	0.457522	23.792	0	0.592538	1	0.713261	/
M00718	-3.69597	-4.13548	-3.9988	-4.06728	-3.69921	-4.00179	-3.7934	-3.58903	-3.73051	-3.40542	-3.57261	-3.35092	-3.58952	-3.59853	-3.8026	-3.56028	-3.81094	-3.42314	-3.84849	-3.81327	-3.74203	-4.68986	-3.85582	-3.93638	-3.43448	-3.52011	-3.6491	-3.88356	-3.44284	-3.25949	-3.57038	-3.51323	-3.92683	-4.17637	-3.99838	-4.13236	-3.75607	0.467048	13.6839	-3.75607	0.467048	13.6839	4	0.870162	1	0.756464	Multidrug resistance, efflux pump MexAB-OprM
M00719	-3.81768	-3.69538	-3.67015	-3.91261	-3.87514	-3.6594	-3.75948	-4.10595	-3.63668	-4.01623	-3.75969	-4.09918	-3.88428	-3.76161	-3.75754	-3.75212	-3.86813	-4.31645	-3.74555	-3.50923	-3.85166	-4.42661	-3.72823	-3.83545	-4.50106	-4.10532	-3.80044	-3.73653	-3.76604	-4.23765	-3.82172	-3.9255	-4.07369	-3.81934	-3.72116	-3.65212	-3.87792	NA	NA	-3.87792	NA	NA	0	0.460221	1	0.826075	/
M00720	-4.52833	-4.91663	-4.4523	-4.77133	-4.50298	-4.43266	-4.41746	-4.34975	-4.46436	-4.32935	-4.46478	-4.5119	-4.715	-4.95948	-4.80162	-4.42236	-4.76315	-4.28114	-4.31318	-5.02214	-4.22225	-5.54583	-4.44405	-4.26772	-4.18986	-4.30666	-4.39003	-4.74036	-4.30937	-4.15655	-4.20132	-4.4698	-4.67199	-5.32571	-4.74477	-4.83623	-4.56229	NA	NA	-4.56229	NA	NA	0	0.574864	1	0.857049	/
M00721	-4.15381	-4.15038	-4.00052	-4.35181	-4.24506	-4.05442	-4.08401	-4.17473	-4.11381	-4.29758	-4.11222	-4.51079	-4.2221	-4.04184	-4.30689	-4.16715	-4.09687	-4.00682	-3.98326	-4.22505	-4.3958	-4.44266	-3.96945	-4.01853	-4.12715	-3.99449	-4.16608	-4.34584	-4.1253	-4.384	-4.2508	-4.31051	-4.23935	-4.14177	-4.17355	-4.2538	-4.18439	NA	NA	-4.18439	NA	NA	1	0.739999	1	0.83682	/
M00722	-5.67524	-7.19617	-4.61738	-5.59631	-6.57358	-6.10552	-7.19617	-5.71429	-5.84335	-5.38789	-5.90504	-5.16515	-6.57825	-6.21207	-5.74247	-5.88975	-7.19617	-5.28204	-5.34023	-5.15955	-5.72564	-5.93577	-5.09931	-5.38183	-5.1433	-5.55247	-5.55154	-5.47524	-4.77885	-5.06593	-4.90788	-5.77481	-5.9607	-5.8735	-5.91865	-6.40914	-5.99316	NA	NA	-5.50302	NA	NA	1	0.847294	2	0.760651	/
M00725	-4.26715	-3.67916	-3.84775	-3.64906	-3.47719	-4.01277	-3.87149	-3.92538	-4.09729	-3.81954	-4.17415	-3.88587	-4.87411	-4.65683	-4.89563	-4.74136	-4.54262	-4.29309	-3.80492	-4.60417	-4.21989	-3.21857	-3.77598	-3.98372	-4.42665	-3.78039	-4.08102	-4.1978	-4.13148	-4.27965	-4.31179	-4.36011	-3.90674	-3.97848	-4.10192	-4.63832	-4.12533	0.692783	6.10182	-4.12533	0.692783	6.10182	0	0.452506	1	0.839629	Cationic antimicrobial peptide (CAMP) resistance, dltABCD operon
M00726	-4.64	-4.57695	-4.87862	-4.73255	-4.1919	-4.95014	-4.77453	-4.57057	-4.61712	-4.52157	-4.63863	-4.38471	-4.51291	-4.46049	-4.79961	-4.58965	-4.83498	-4.45162	-4.5697	-5.26862	-4.93773	-4.12043	-4.74835	-4.91158	-4.9406	-4.45044	-4.26248	-4.5416	-4.80058	-4.37357	-4.56999	-4.44466	-4.75623	-4.71452	-4.68754	-4.72194	-4.63742	NA	NA	-4.63742	NA	NA	1	0.682948	1	0.840933	Cationic antimicrobial peptide (CAMP) resistance, lysyl-phosphatidylglycerol (L-PG) synthase MprF
M00727	-3.33251	-3.3792	-3.35987	-3.29307	-3.35285	-3.30366	-3.33182	-3.29416	-3.32584	-3.4218	-3.34817	-3.38391	-3.30813	-3.28977	-3.30525	-3.28859	-3.28265	-3.33953	-3.30543	-3.28576	-3.33557	-3.46961	-3.28502	-3.29032	-3.23701	-3.3231	-3.30609	-3.33657	-3.36045	-3.36621	-3.31679	-3.27924	-3.4651	-3.23225	-3.33373	-3.34545	-3.32818	NA	NA	-3.32818	NA	NA	1	0.891549	1	0.854168	/
M00728	-3.76729	-3.7342	-3.74432	-3.79088	-3.78776	-3.85508	-3.8275	-3.93267	-3.82881	-3.79689	-3.85549	-3.852	-3.91283	-3.87144	-4.03205	-3.93433	-4.01047	-3.76484	-3.75767	-3.62727	-3.92319	-3.49733	-3.77175	-3.82241	-4.05051	-3.89559	-3.89489	-3.78585	-3.93044	-3.89322	-3.92704	-3.9514	-3.94898	-3.91531	-3.81643	-3.85	-3.84884	0.162268	3.36858	-3.84884	0.162268	3.36858	4	0.754698	1	0.856813	/
M00729	-3.30747	-3.31521	-3.37018	-3.391	-3.32975	-3.3683	-3.36387	-3.45571	-3.37433	-3.36542	-3.39153	-3.40749	-3.44214	-3.45977	-3.41323	-3.43688	-3.45055	-3.48142	-3.27839	-3.36677	-3.44189	-3.14548	-3.354	-3.41707	-3.44765	-3.37257	-3.36797	-3.42185	-3.43259	-3.45184	-3.41266	-3.42798	-3.4801	-3.33414	-3.37889	-3.37345	-3.38971	0.100565	3.82066	-3.38971	0.100565	3.82066	4	0.813069	1	0.825572	/
M00737	-5.8025	-6.37082	-6.33464	-5.68258	-6.12727	-6.01344	-6.16989	-6.54219	-5.73346	-6.38432	-6.68658	-5.52782	-5.83461	-5.76694	-6.05664	-5.76638	-5.95174	-6.3824	-5.77189	-5.77846	-6.38732	-6.20681	-6.19891	-6.22006	-5.93126	-7.66101	-5.66484	-5.5256	-6.49393	-6.5184	-6.1903	-5.73467	-6.01012	-5.26305	-5.5483	-6.63205	-6.07976	NA	NA	-6.07976	NA	NA	1	0.763644	1	0.85391	/
M00738	-5.71371	-6.57544	-6.26585	-5.75863	-6.18197	-6.15445	-6.15624	-6.4534	-5.70134	-6.42832	-6.57119	-5.61214	-5.89534	-5.71443	-6.19584	-5.7576	-5.88964	-6.41849	-5.7879	-6.05501	-6.56614	-6.14355	-6.42116	-6.31512	-5.94479	-7.57222	-5.57605	-5.43681	-6.38738	-6.70895	-6.22584	-5.81077	-5.92133	-5.29817	-5.40044	-7.57222	-6.12744	NA	NA	-6.12744	NA	NA	1	0.892753	1	0.836431	/
M00740	-3.23246	-3.41721	-3.30717	-3.36321	-3.32251	-3.36281	-3.32183	-3.29164	-3.24016	-3.21385	-3.20284	-3.21111	-3.24057	-3.25763	-3.26735	-3.20785	-3.21666	-3.34292	-3.26813	-3.17191	-3.34502	-3.63536	-3.31084	-3.3628	-3.219	-3.18274	-3.27584	-3.3349	-3.10533	-3.11165	-3.20114	-3.21314	-3.37291	-3.24975	-3.3349	-3.38912	-3.28067	0.13191	14.7143	-3.28067	0.13191	14.7143	4	0.660253	1	0.856129	Methylaspartate cycle
M00741	-3.65618	-4.00254	-3.74296	-3.73892	-3.70404	-3.67982	-3.79177	-3.62214	-3.75911	-3.41358	-3.80344	-3.37157	-3.78023	-3.72118	-3.79336	-3.69684	-3.87591	-3.78551	-3.70296	-3.81827	-3.51147	-4.15171	-3.68034	-3.5789	-3.51257	-3.53578	-3.65461	-3.89077	-3.31967	-3.68342	-3.66611	-3.77643	-3.81075	-4.20745	-3.88022	-3.89361	-3.72817	0.234361	10.5094	-3.72817	0.234361	10.5094	0	0.501305	1	0.84974	Propanoyl-CoA metabolism, propanoyl-CoA => succinyl-CoA
M00742	-3.32714	-3.35821	-3.3557	-3.34171	-3.35209	-3.32828	-3.36945	-3.39976	-3.32734	-3.37033	-3.29885	-3.35455	-3.3357	-3.33823	-3.35681	-3.29665	-3.37195	-3.30592	-3.42794	-3.25158	-3.29095	-3.44807	-3.39315	-3.30197	-3.41511	-3.37693	-3.37095	-3.32561	-3.36451	-3.24448	-3.36199	-3.28949	-3.41386	-3.40611	-3.31904	-3.27609	-3.34629	NA	NA	-3.34629	NA	NA	1	0.819219	1	0.850985	/
M00743	-4.26246	-3.99907	-4.25889	-4.16067	-3.96461	-4.42401	-4.22176	-4.29198	-4.34803	-4.09012	-4.31909	-4.05833	-4.38256	-4.31279	-4.66119	-4.43422	-4.71878	-4.23947	-4.256	-3.97937	-4.49029	-3.66839	-4.12313	-4.39777	-4.18513	-4.12131	-4.26693	-4.33621	-4.42431	-4.15935	-4.32807	-4.25234	-4.51433	-4.41041	-4.42908	-4.69608	-4.28296	0.309719	6.65524	-4.28296	0.309719	6.65524	4	0.773103	1	0.856499	/
M00745	-6.20436	-7.73557	-5.61726	-6.6056	-6.90753	-6.86448	-6.82178	-8.07363	-6.53875	-7.73557	-7.73557	-6.17566	-7.73557	-7.73557	-6.56372	-6.29435	-6.59341	-6.55448	-7.73557	-6.22589	-7.05135	-7.73557	-6.58447	-6.41231	-8.07363	-7.11405	-6.60467	-6.4226	-6.36431	-7.73557	-6.3543	-7.1419	-7.05296	-7.73557	-6.51808	-8.07363	-6.98415	NA	NA	-6.98415	NA	NA	1	0.760028	1	0.832137	Imipenem resistance, repression of porin OprD
M00747	-3.18743	-3.13018	-3.03469	-3.38822	-3.25412	-3.18793	-3.13887	-3.61293	-3.19494	-3.33754	-3.13044	-3.61521	-3.23556	-3.2122	-3.1495	-3.31347	-3.16294	-3.34564	-3.09947	-3.17439	-3.23296	-3.53533	-3.27854	-3.14111	-3.82857	-3.48193	-3.3263	-3.072	-3.30901	-3.67144	-3.28522	-3.35501	-3.30092	-3.16264	-2.87218	-2.92084	-3.26888	NA	NA	-3.26888	0.447607	21.8812	3	0.623392	1	0.845744	/
M00754	-5.93375	-7.02043	-6.4166	-6.27911	-6.79147	-6.52516	-6.98481	-6.54061	-5.88459	-6.47552	-6.64394	-6.62265	-6.47103	-6.83916	-7.39223	-7.71406	-7.0136	-6.43845	-5.9915	-6.82375	-7.45058	-6.20315	-6.83706	-6.84272	-7.36991	-7.36991	-7.36991	-7.36991	-6.07713	-6.90842	-6.72275	-8.43929	-6.56356	-6.5583	-6.62741	-6.78905	-6.78615	NA	NA	-6.78615	NA	NA	1	0.790137	1	0.695725	/
M00761	-4.35445	-4.31542	-4.19677	-4.57217	-4.45674	-4.30332	-4.26817	-4.57065	-4.25469	-4.5327	-4.28186	-4.76435	-4.40784	-4.20359	-4.49038	-4.35511	-4.30316	-4.20782	-4.18044	-4.19171	-4.61825	-4.59631	-4.15874	-4.20543	-4.83811	-4.36812	-4.41618	-4.36998	-4.31473	-4.59932	-4.47901	-4.51431	-4.42947	-4.31882	-4.13806	-4.20586	-4.38283	0.211602	23.2837	-4.38283	0.211602	23.2837	0	0.462844	1	0.856373	Undecaprenylphosphate alpha-L-Ara4N biosynthesis, UDP-GlcA => undecaprenyl phosphate alpha-L-Ara4N
M00764	-4.77184	-4.97735	-4.53639	-3.96665	-4.8148	-4.80126	-4.4846	-4.7362	-4.6281	-4.95646	-4.86869	-4.49231	-4.69571	-4.67291	-4.83921	-4.33711	-5.02627	-4.53745	-4.80694	-4.49619	-4.76448	-4.87097	-4.41297	-4.18602	-4.89772	-5.22622	-4.64599	-4.41587	-4.65712	-4.73838	-4.81041	-4.56129	-4.24556	-4.91251	-4.70469	-4.37355	-4.66306	NA	NA	-4.66306	NA	NA	1	0.899882	1	0.852503	/
M00765	-6.64588	-8.35255	-6.90171	-6.76247	-7.45664	-8.35255	-6.80203	-7.45664	-6.52499	-7.18048	-8.35255	-8.35255	-7.09076	-6.67232	-6.83283	-6.41842	-6.54022	-6.73599	-6.61081	-7.45664	-7.41067	-6.9686	-7.36982	-7.16469	-7.45664	-7.45664	-6.35822	-7.45664	-6.9549	-7.19079	-6.80214	-6.4573	-7.45664	-6.52391	-6.2183	-7.45664	-7.11671	NA	NA	-7.11671	NA	NA	1	0.716352	1	0.816146	/
M00768	-4.52105	-4.94066	-4.4874	-4.71332	-4.50044	-4.55361	-4.46305	-4.37296	-4.50774	-4.02672	-4.51831	-4.00881	-4.72837	-4.98539	-4.72381	-4.52194	-4.73552	-4.31794	-4.32288	-4.66255	-4.35371	-5.48969	-4.26037	-4.44295	-4.16622	-4.26553	-4.39456	-4.65849	-3.89435	-4.30847	-4.30797	-4.6008	-4.70813	-5.20408	-4.74894	-4.94843	-4.53792	0.403691	10.6727	-4.53792	0.403691	10.6727	0	0.480643	1	0.856886	/
M00792	-6.48647	-6.51896	-6.1274	-6.48158	-6.93017	-6.52461	-6.50742	-6.35927	-6.9101	-6.53968	-6.64731	-6.39904	-6.35934	-6.34573	-6.7115	-6.3421	-6.26884	-6.23491	-5.83806	-6.60314	-7.18304	-6.05433	-6.65645	-6.86453	-7.34744	-6.30964	-6.12356	-6.03391	-5.96342	-6.70171	-6.42973	-7.33575	-6.12519	-5.86282	-5.52147	-6.69879	-6.45409	NA	NA	-6.45409	NA	NA	1	0.833661	1	0.844989	/
M00793	-3.0464	-3.06537	-3.08144	-3.09596	-3.00335	-3.08097	-3.0388	-2.98255	-3.02992	-3.06143	-3.03732	-2.96285	-3.10802	-2.99975	-3.10869	-3.05499	-3.06091	-2.99022	-3.11173	-3.13525	-3.0458	-3.06065	-3.04467	-3.09245	-2.94155	-2.99811	-3.02372	-3.08696	-3.08939	-3.00254	-3.04055	-3.03564	-3.1886	-3.0122	-3.09642	-3.10833	-3.05343	NA	NA	-3.05343	NA	NA	0	0.463709	1	0.781847	dTDP-L-rhamnose biosynthesis
M00798	-4.4578	-4.64657	-4.52234	-5.40583	-4.74209	-4.79525	-4.64591	-5.23103	-4.64635	-4.84261	-4.63642	-5.43516	-4.73696	-4.78079	-4.64598	-5.26311	-4.89559	-5.70878	-4.96491	-4.95352	-4.7885	-5.20773	-5.16676	-5.50851	-4.7752	-5.94314	-5.6588	-5.27496	-5.69587	-5.7108	-5.70775	-5.82493	-5.11798	-5.19293	-5.46578	-5.09835	-4.89103	NA	NA	-5.33647	NA	NA	0	0.441199	2	0.986828	dTDP-L-mycarose biosynthesis
M00799	-4.4578	-4.64657	-4.52234	-5.40583	-4.74209	-4.79525	-4.64591	-5.23103	-4.64635	-4.84261	-4.63642	-5.43516	-4.73696	-4.78079	-4.64598	-5.26311	-4.89559	-5.70878	-4.96491	-4.95352	-4.7885	-5.20773	-5.16676	-5.50851	-4.7752	-5.94314	-5.6588	-5.27496	-5.69587	-5.7108	-5.70775	-5.82493	-5.11798	-5.19293	-5.46578	-5.09835	-4.89103	NA	NA	-5.33647	NA	NA	0	0.441199	2	0.986828	dTDP-L-oleandrose biosynthesis
M00800	-4.4578	-4.64657	-4.52234	-5.40583	-4.74209	-4.79525	-4.64591	-5.23103	-4.64635	-4.84261	-4.63642	-5.43516	-4.73696	-4.78079	-4.64598	-5.26311	-4.89559	-5.70878	-4.96491	-4.95352	-4.7885	-5.20773	-5.16676	-5.50851	-4.7752	-5.94314	-5.6588	-5.27496	-5.69587	-5.7108	-5.70775	-5.82493	-5.11798	-5.19293	-5.46578	-5.09835	-4.89103	NA	NA	-5.33647	NA	NA	0	0.441199	2	0.986828	dTDP-L-megosamine biosynthesis
M00801	-4.46631	-4.59884	-4.48676	-5.22073	-4.73912	-4.71786	-4.57702	-5.13312	-4.60283	-4.79179	-4.59454	-5.28358	-4.69776	-4.71144	-4.59799	-5.13748	-4.84359	-5.5908	-4.84635	-4.81747	-4.59191	-5.0008	-4.97496	-5.26487	-4.74622	-5.73494	-5.39047	-5.07742	-5.33647	-5.53049	-5.42555	-5.6099	-4.93707	-5.12573	-5.14594	-4.98769	-4.82175	NA	NA	-5.14135	0.525112	1.16748	0	0.449109	2	0.966596	dTDP-L-olivose biosynthesis
M00802	-4.46631	-4.59884	-4.48676	-5.22073	-4.73912	-4.71786	-4.57702	-5.13312	-4.60283	-4.79179	-4.59454	-5.28358	-4.69776	-4.71144	-4.59799	-5.13748	-4.84359	-5.5908	-4.84635	-4.81747	-4.59191	-5.0008	-4.97496	-5.26487	-4.74622	-5.73494	-5.39047	-5.07742	-5.33647	-5.53049	-5.42555	-5.6099	-4.93707	-5.12573	-5.14594	-4.98769	-4.82175	NA	NA	-5.14135	0.525112	1.16748	0	0.449109	2	0.966596	dTDP-D-forosamine biosynthesis
M00803	-4.4578	-4.64657	-4.52234	-5.40583	-4.74209	-4.79525	-4.64591	-5.23103	-4.64635	-4.84261	-4.63642	-5.43516	-4.73696	-4.78079	-4.64598	-5.26311	-4.89559	-5.70878	-4.96491	-4.95352	-4.7885	-5.20773	-5.16676	-5.50851	-4.7752	-5.94314	-5.6588	-5.27496	-5.69587	-5.7108	-5.70775	-5.82493	-5.11798	-5.19293	-5.46578	-5.09835	-4.89103	NA	NA	-5.33647	NA	NA	0	0.441199	2	0.986828	dTDP-D-angolosamine biosynthesis
M00804	-4.69722	-4.78741	-4.98541	-5.18987	-4.10956	-4.98876	-4.73501	-4.32942	-4.45801	-4.4851	-4.44728	-4.31733	-4.45695	-4.4026	-4.70275	-4.44806	-4.74395	-4.27891	-4.83236	-5.5522	-4.94277	-4.57272	-4.88047	-5.30336	-5.13295	-4.53751	-4.53878	-4.54682	-4.66381	-4.14634	-4.51457	-4.37854	-4.45153	-4.57614	-4.81971	-4.71652	-4.65752	0.514451	14.6878	-4.65752	0.514451	14.6878	4	0.810252	1	0.591292	Complete nitrification, comammox, ammonia => nitrite => nitrate
M00806	-4.5395	-3.87094	-4.10789	-3.85142	-4.06927	-4.07635	-4.11962	-4.4122	-4.58993	-4.1441	-4.48582	-4.29164	-4.82345	-4.79442	-4.59699	-4.61147	-4.63462	-4.89539	-4.04641	-4.52237	-3.95494	-3.52027	-4.03777	-3.94679	-4.84462	-4.44984	-4.28494	-4.09908	-4.8197	-4.79812	-4.80453	-4.30466	-4.27655	-4.73484	-3.93881	-4.10896	-4.34467	0.57197	4.10935	-4.34467	0.57197	4.10935	4	0.74446	1	0.808806	/
M00807	-6.42862	-4.57156	-4.78857	-4.66322	-4.41991	-4.9787	-4.81956	-4.68656	-5.31035	-4.66943	-5.33252	-4.60664	-6.5895	-6.14353	-5.72011	-8.02533	-6.93183	-5.65754	-5.42057	-7.78387	-5.39587	-4.32036	-4.74573	-4.94996	-5.97079	-4.74323	-6.13151	-5.25745	-5.88232	-6.53657	-6.96274	-6.45762	-5.11424	-5.91388	-5.29983	-5.89547	-5.58682	1.44264	7.20018	-5.58682	1.44264	7.20018	0	0.51522	1	0.788797	/
M00809	-4.92261	-4.68021	-4.65924	-4.35072	-4.81075	-4.43304	-4.79525	-4.86549	-4.71218	-5.0789	-4.893	-5.14517	-4.63795	-4.95541	-4.35295	-4.69071	-4.32602	-5.35114	-4.86003	-4.30416	-4.37978	-5.24358	-4.58346	-4.38116	-5.28952	-5.16438	-4.67352	-4.51092	-5.01758	-5.13307	-4.49176	-4.55078	-4.56888	-4.35277	-4.43467	-4.41476	-4.72265	NA	NA	-4.72265	0.626382	21.6139	3	0.719563	1	0.808805	/
M00813	-3.51966	-3.53335	-3.49725	-3.47951	-3.51	-3.42545	-3.47266	-3.8907	-3.49407	-3.6647	-3.4479	-3.6597	-3.60059	-3.4232	-3.42605	-3.52576	-3.4028	-3.85988	-3.57653	-3.31697	-3.4977	-3.81041	-3.45875	-3.41169	-4.04059	-3.80532	-3.48107	-3.30427	-3.49511	-3.57313	-3.55195	-3.44432	-3.5706	-3.46861	-3.186	-3.23427	-3.52946	NA	NA	-3.52946	0.331152	20.7052	3	0.645607	1	0.82861	/
M00814	-8.13808	-7.67112	-7.67112	-7.67112	-7.08428	-7.67112	-7.67112	-7.22996	-7.46569	-7.67112	-7.67112	-6.78339	-6.67105	-6.62918	-7.67112	-6.62755	-7.67112	-7.67112	-7.03635	-6.67654	-6.19461	-6.99584	-6.78867	-6.05418	-7.18097	-8.13808	-6.61655	-6.01925	-5.94578	-6.80359	-5.96493	-5.80132	-7.15954	-6.60434	-5.96545	-6.1316	-7.4078	NA	NA	-6.55987	NA	NA	0	0.404561	2	0.999337	Acarbose biosynthesis, sedoheptulopyranose-7P => acarbose
M00816	-3.21837	-3.23958	-3.21097	-3.24308	-3.27807	-3.22011	-3.1968	-3.4951	-3.18384	-3.33555	-3.23913	-3.40195	-3.26949	-3.31091	-3.16463	-3.22424	-3.13303	-3.3419	-3.21589	-3.0435	-3.23465	-3.39208	-3.21413	-3.22754	-3.82112	-3.45417	-3.24549	-3.04779	-3.2167	-3.4375	-3.20151	-3.27223	-3.30784	-3.22715	-2.97459	-3.01548	-3.25711	NA	NA	-3.25711	0.319989	21.3584	3	0.744854	1	0.854375	/
M00817	-3.72581	-3.61138	-3.62356	-3.91241	-3.59404	-3.70007	-3.57868	-3.93774	-3.63095	-3.7312	-3.70644	-3.93428	-3.71166	-3.82743	-3.44702	-3.75225	-3.42991	-4.12183	-3.62943	-3.48647	-3.8642	-3.84372	-3.68475	-3.76355	-4.45672	-3.81053	-3.63043	-3.56906	-3.73172	-3.98143	-3.6248	-3.82561	-3.80684	-3.66003	-3.5435	-3.65659	-3.73739	NA	NA	-3.73739	NA	NA	1	0.670402	1	0.840219	/
M00820	-5.65678	-6.1869	-5.7539	-5.31371	-6.90797	-5.28901	-5.66101	-6.47795	-5.55547	-5.84973	-5.96746	-4.99674	-6.64243	-5.36844	-6.29377	-6.07874	-6.5011	-6.11259	-6.12373	-5.47721	-4.73631	-5.49694	-5.43509	-5.42216	-6.06072	-6.21516	-5.42173	-5.29752	-6.29214	-5.87758	-6.10301	-5.64791	-5.53092	-6.29361	-5.85499	-5.26557	-5.81017	NA	NA	-5.81017	NA	NA	1	0.840048	1	0.681411	/
M00821	-4.52833	-4.91662	-4.45229	-4.77132	-4.50299	-4.43265	-4.41745	-4.34975	-4.46437	-4.32934	-4.46477	-4.51189	-4.715	-4.95947	-4.80161	-4.42236	-4.76314	-4.28113	-4.31317	-5.02214	-4.22225	-5.54583	-4.44404	-4.26771	-4.18987	-4.30653	-4.39004	-4.74037	-4.30937	-4.15655	-4.20131	-4.46979	-4.672	-5.3257	-4.74478	-4.83623	-4.56228	NA	NA	-4.56228	NA	NA	0	0.574819	1	0.85705	/
M00822	-4.52105	-4.94066	-4.4874	-4.71332	-4.50044	-4.55361	-4.46305	-4.37296	-4.50774	-4.02672	-4.51831	-4.00881	-4.72837	-4.98539	-4.72381	-4.52194	-4.73552	-4.31794	-4.32288	-4.66255	-4.35371	-5.48969	-4.26037	-4.44295	-4.16622	-4.26553	-4.39456	-4.65849	-3.89435	-4.30847	-4.30797	-4.6008	-4.70813	-5.20408	-4.74894	-4.94843	-4.53792	0.403691	10.6727	-4.53792	0.403691	10.6727	0	0.480643	1	0.856886	/
M00839	-4.08159	-4.12835	-4.05931	-4.047	-4.06858	-4.05918	-4.0892	-4.29716	-4.0284	-4.31276	-4.11941	-4.30192	-4.12882	-4.05182	-4.07232	-4.08461	-4.02858	-4.08826	-4.08246	-3.91088	-4.0747	-4.43912	-4.10891	-4.03154	-4.67047	-4.3432	-4.15506	-3.93711	-4.07964	-4.365	-4.12801	-4.13507	-4.16516	-4.03128	-3.94077	-3.92527	-4.12697	NA	NA	-4.12697	0.335663	21.3561	3	0.639872	1	0.831165	/
M00840	-3.44674	-3.48882	-3.50432	-3.49794	-3.39795	-3.45585	-3.45406	-3.38677	-3.47503	-3.40473	-3.48514	-3.35133	-3.56831	-3.47595	-3.59497	-3.48864	-3.5727	-3.42256	-3.52575	-3.52834	-3.42109	-3.44596	-3.40355	-3.47268	-3.27079	-3.31373	-3.39375	-3.56572	-3.3707	-3.41183	-3.42493	-3.46983	-3.54367	-3.44944	-3.61159	-3.64646	-3.46505	0.140412	8.7954	-3.46505	0.140412	8.7954	4	0.668381	1	0.839374	Tetrahydrofolate biosynthesis, mediated by ribA and trpF, GTP => THF
M00841	-3.22533	-3.31795	-3.3169	-3.41101	-3.19673	-3.34559	-3.26316	-3.19576	-3.23292	-3.11979	-3.17917	-3.08067	-3.23807	-3.13967	-3.3814	-3.14798	-3.26667	-3.13106	-3.279	-3.28481	-3.28775	-3.28113	-3.19055	-3.33449	-3.04169	-3.08015	-3.1658	-3.29068	-3.09553	-3.00058	-3.19947	-3.14015	-3.32789	-3.28045	-3.30136	-3.37098	-3.22617	NA	NA	-3.22617	0.217619	11.1501	0	0.388695	1	0.842741	Tetrahydrofolate biosynthesis, mediated by PTPS, GTP => THF
M00842	-3.59921	-3.82522	-3.77975	-3.85011	-3.60471	-3.80014	-3.71746	-3.58461	-3.62484	-3.48973	-3.61977	-3.57524	-3.68153	-3.7182	-3.69539	-3.58128	-3.51069	-3.71728	-3.61495	-3.77098	-3.72907	-3.79756	-3.56559	-3.76322	-3.43981	-3.4285	-3.49629	-3.7864	-3.42481	-3.38075	-3.48107	-3.58394	-3.7206	-3.5413	-3.77157	-3.89449	-3.6435	NA	NA	-3.6435	0.265908	11.5797	0	0.463593	1	0.757298	Tetrahydrobiopterin biosynthesis, GTP => BH4
M00843	-3.59921	-3.82522	-3.77975	-3.85011	-3.60471	-3.80014	-3.71746	-3.58461	-3.62484	-3.48973	-3.61977	-3.57524	-3.68153	-3.7182	-3.69539	-3.58128	-3.51069	-3.71728	-3.61495	-3.77098	-3.72907	-3.79756	-3.56559	-3.76322	-3.43981	-3.4285	-3.49629	-3.7864	-3.42481	-3.38075	-3.48107	-3.58394	-3.7206	-3.5413	-3.77157	-3.89449	-3.6435	NA	NA	-3.6435	0.265908	11.5797	0	0.463593	1	0.757298	L-threo-Tetrahydrobiopterin biosynthesis, GTP => L-threo-BH4
Others	-0.0804042	-0.0777034	-0.0757141	-0.077786	-0.084205	-0.0736037	-0.0753324	-0.0791326	-0.078809	-0.0854416	-0.0794202	-0.0887873	-0.0715977	-0.0790778	-0.0694276	-0.0777601	-0.0750127	-0.0786843	-0.0781947	-0.0837159	-0.0778321	-0.0975345	-0.0836159	-0.0762864	-0.0910776	-0.092515	-0.0825491	-0.0744977	-0.0873978	-0.0907486	-0.0777973	-0.0814743	-0.063767	-0.0756288	-0.0748701	-0.0703867	-0.0796608	NA	NA	-0.0796608	0.0158614	19.9921	3	0.82281	1	0.630803	/

## Sheet: S2_3
	log10 normalized counts
	C11	C12	C13	C21	C22	C23	C31	C32	C33	C41	C42	C43	C51	C52	C54	C61	C62	C63	H11	H12	H13	H21	H22	H23	H31	H32	H33	H41	H42	H43	H51	H52	H54	H61	H62	H64	mean_Ctr	amp_Ctr	phase_Ctr	mean_HFD	amp_HFD	phase_HFD	chosen_model	chosen_model_BICW	chosen_model_mean	chosen_model_mean_BICW	term
M00001	-2.67154	-2.51511	-2.48605	-2.49953	-2.55532	-2.87982	-2.70515	-2.8468	-2.74894	-2.39005	-2.54401	-2.84646	-2.36344	-2.48617	-2.59295	-2.42034	-2.47392	-2.4603	-2.48896	-2.51847	-2.4904	-2.59504	-2.74313	-2.68301	-2.49501	-2.4211	-2.46856	-2.44265	-2.51173	-2.55013	-2.45267	-2.51719	-2.49911	-2.46793	-2.57491	-2.56007	-2.55461	0.286661	20.0033	-2.55461	NA	NA	2	0.821327	1	0.623786	Glycolysis (Embden-Meyerhof pathway), glucose => pyruvate
M00002	-2.88084	-2.71864	-2.6801	-2.69873	-2.77173	-3.09548	-2.92296	-3.06089	-2.95857	-2.60072	-2.77355	-3.05438	-2.62039	-2.69408	-2.81168	-2.61342	-2.6678	-2.67202	-2.71764	-2.72412	-2.70404	-2.80008	-2.94976	-2.89714	-2.68843	-2.60878	-2.67783	-2.6613	-2.71765	-2.77739	-2.66848	-2.71877	-2.7547	-2.69108	-2.77458	-2.77697	-2.7668	0.290683	20.2602	-2.7668	NA	NA	2	0.877484	1	0.633232	Glycolysis, core module involving three-carbon compounds
M00003	-2.79683	-2.61741	-2.64736	-2.69454	-2.67292	-2.97964	-2.82369	-2.94688	-2.84392	-2.52016	-2.64995	-2.95251	-2.46757	-2.60269	-2.72066	-2.53971	-2.57124	-2.57605	-2.65015	-2.67304	-2.62933	-2.70995	-2.83556	-2.78262	-2.66346	-2.54537	-2.60284	-2.571	-2.67253	-2.66149	-2.56685	-2.62081	-2.59914	-2.58262	-2.6667	-2.68284	-2.67611	0.290749	19.7245	-2.67611	NA	NA	2	0.762636	1	0.632043	Gluconeogenesis, oxaloacetate => fructose-6P
M00004	-2.98253	-2.68892	-2.57852	-2.62018	-2.70862	-3.1961	-3.0079	-3.15025	-3.03507	-2.63403	-2.83767	-3.11753	-2.64757	-2.65779	-2.71151	-2.66619	-2.68044	-2.66277	-2.69538	-2.6771	-2.6466	-2.91394	-3.05902	-2.97735	-2.66863	-2.66246	-2.62995	-2.78861	-2.72168	-2.84765	-2.6699	-2.6669	-2.70363	-2.73446	-2.69174	-2.75499	-2.78038	0.358686	20.6536	-2.78038	NA	NA	2	0.655226	1	0.729962	Pentose phosphate pathway (Pentose phosphate cycle)
M00005	-3.73933	-3.37912	-3.37672	-3.50412	-3.43645	-3.94026	-3.67662	-3.92664	-3.76494	-3.46086	-3.55279	-3.81104	-3.41412	-3.44516	-3.50511	-3.38818	-3.2877	-3.422	-3.38659	-3.40338	-3.41569	-3.60272	-3.71867	-3.7175	-3.43004	-3.33802	-3.40059	-3.46849	-3.45363	-3.5456	-3.37299	-3.43177	-3.34994	-3.30214	-3.35732	-3.53232	-3.55729	0.378006	20.6359	-3.45708	NA	NA	0	0.529491	2	0.663015	PRPP biosynthesis, ribose 5P => PRPP
M00006	-4.39071	-3.80292	-3.63095	-3.86174	-3.63687	-4.37563	-4.29676	-4.41709	-4.28195	-4.33688	-4.25112	-4.30098	-4.36081	-3.98531	-4.06182	-3.70801	-3.39721	-4.12781	-3.71913	-3.69309	-3.59345	-4.29807	-4.35493	-4.26596	-3.59457	-3.56361	-3.74632	-4.27428	-4.06923	-4.20915	-4.01887	-4.13003	-4.20913	-3.98147	-4.1958	-4.07826	-4.03389	0.545629	23.2873	-4.03389	NA	NA	2	0.602393	1	0.813472	Pentose phosphate pathway, oxidative phase, glucose 6P => ribulose 5P
M00007	-3.11109	-2.80094	-2.68896	-2.71251	-2.84378	-3.33174	-3.12788	-3.26407	-3.1557	-2.72337	-2.96102	-3.23648	-2.75942	-2.75889	-2.80252	-2.80634	-2.87064	-2.75816	-2.82736	-2.79523	-2.7861	-3.04055	-3.17981	-3.09777	-2.80023	-2.812	-2.74454	-2.91705	-2.82249	-2.96784	-2.77705	-2.7564	-2.80397	-2.8484	-2.77814	-2.85533	-2.89788	0.246837	19.584	-2.89788	0.246837	19.584	0	0.432207	1	0.735782	Pentose phosphate pathway, non-oxidative phase, fructose 6P => ribose 5P
M00008	-4.08797	-3.61117	-3.40454	-3.41897	-3.44685	-4.13811	-3.97824	-4.07926	-3.88752	-3.67339	-3.7743	-4.06524	-3.5777	-3.62923	-3.54394	-3.56951	-3.4029	-3.76895	-3.2987	-3.34141	-3.49076	-3.81623	-3.91558	-3.83144	-3.29551	-3.43291	-3.49708	-3.80802	-3.38366	-3.78212	-3.67167	-3.6499	-3.62874	-3.56357	-3.8144	-3.72149	-3.66669	NA	NA	-3.66669	NA	NA	1	0.623607	1	0.6454	Entner-Doudoroff pathway, glucose-6P => glyceraldehyde-3P + pyruvate
M00009	-3.13023	-2.79061	-2.86787	-2.97037	-2.84075	-2.99821	-2.99094	-2.94371	-2.78612	-2.87761	-2.60317	-3.08758	-2.81558	-2.81412	-2.81673	-2.95048	-2.83177	-2.80655	-2.8334	-2.88235	-3.04602	-2.7659	-2.79989	-2.71869	-2.90551	-2.76851	-2.8174	-2.68542	-2.83176	-2.55705	-2.78692	-2.74047	-2.80738	-2.86821	-2.7748	-2.91568	-2.88458	NA	NA	-2.80585	NA	NA	0	0.522886	2	0.579721	Citrate cycle (TCA cycle, Krebs cycle)
M00010	-3.78054	-3.25099	-3.22427	-3.24595	-3.29008	-4.02433	-3.77012	-3.74929	-3.71744	-3.24632	-3.51192	-3.82527	-3.22469	-3.22832	-3.20763	-3.39714	-3.36919	-3.29602	-3.19817	-3.2595	-3.48587	-3.79066	-3.8641	-3.79477	-3.25506	-3.36952	-3.20281	-3.53929	-3.18253	-3.56485	-3.20591	-3.15054	-3.19831	-3.23448	-3.17309	-3.36436	-3.42204	0.387448	18.8779	-3.42204	0.387448	18.8779	4	0.848055	1	0.739099	Citrate cycle, first carbon oxidation, oxaloacetate => 2-oxoglutarate
M00011	-3.2402	-2.97533	-3.1198	-3.29843	-3.03143	-3.04116	-3.0699	-3.0176	-2.84022	-3.12009	-2.66036	-3.17531	-3.03013	-3.02545	-3.04333	-3.14264	-2.98058	-2.97659	-3.07884	-3.11863	-3.24201	-2.80899	-2.83906	-2.75675	-3.16289	-2.89379	-3.0478	-2.75092	-3.08816	-2.60195	-2.99527	-2.95441	-3.03396	-3.11252	-2.9964	-3.10671	-3.01049	NA	NA	-3.01049	NA	NA	0	0.542701	1	0.720655	Citrate cycle, second carbon oxidation, 2-oxoglutarate => oxaloacetate
M00012	-3.78001	-3.34987	-3.39604	-3.40577	-3.40484	-3.73976	-3.68708	-3.63739	-3.51153	-3.38986	-3.35729	-3.75905	-3.36594	-3.3825	-3.32476	-3.54777	-3.52862	-3.41139	-3.32986	-3.40367	-3.65054	-3.51268	-3.56666	-3.4938	-3.41556	-3.45891	-3.35635	-3.42102	-3.32347	-3.33514	-3.36111	-3.30006	-3.32722	-3.38612	-3.32761	-3.50646	-3.49886	0.155974	17.0817	-3.41535	0.155974	17.0817	0	0.447174	2	0.617164	Glyoxylate cycle
M00013	-5.52881	-5.37131	-6.04077	-5.64965	-5.26615	-6.1861	-5.26341	-5.47655	-5.37268	-5.20316	-5.0946	-5.62477	-5.89193	-5.66586	-5.21275	-5.44165	-6.26791	-5.51599	-5.44044	-5.86501	-5.7122	-5.66298	-6.05485	-5.61762	-5.56871	-6.5867	-6.31011	-5.17019	-5.33051	-5.36362	-5.79048	-5.75949	-5.50196	-5.65871	-5.52051	-5.58026	-5.6269	NA	NA	-5.6269	NA	NA	1	0.679235	1	0.746185	Malonate semialdehyde pathway, propanoyl-CoA => acetyl-CoA
M00014	-3.55363	-3.13488	-3.36823	-3.4866	-3.16771	-3.44644	-3.46549	-3.45688	-3.37301	-3.37157	-3.28886	-3.50237	-3.11335	-3.26416	-3.1825	-3.3004	-3.23717	-3.17583	-3.30748	-3.17385	-3.37012	-3.31724	-3.42563	-3.3678	-3.29317	-3.53348	-3.38839	-3.38011	-3.32177	-3.30805	-3.34614	-3.15475	-3.12315	-3.24114	-3.12174	-3.26179	-3.31458	0.214954	19.6688	-3.31458	0.214954	19.6688	4	0.955301	1	0.814135	Glucuronate pathway (uronate pathway)
M00015	-3.80816	-3.24817	-3.15783	-3.20011	-3.27776	-3.79124	-3.64469	-3.58042	-3.58297	-3.28344	-3.4482	-3.7799	-3.30602	-3.2227	-3.24931	-3.32337	-3.12486	-3.34709	-3.19354	-3.21545	-3.21971	-3.51519	-3.58618	-3.45456	-3.20394	-3.28043	-3.16196	-3.51253	-3.20513	-3.40782	-3.24523	-3.19539	-3.27096	-3.28134	-3.24817	-3.37801	-3.35977	0.314879	20.5467	-3.35977	NA	NA	0	0.397249	1	0.543723	Proline biosynthesis, glutamate => proline
M00016	-3.1155	-2.76856	-2.70852	-2.73954	-2.79352	-3.17509	-2.98227	-3.0427	-2.94134	-2.81977	-2.79642	-3.23465	-2.76476	-2.78081	-2.73495	-2.804	-2.73941	-2.81678	-2.685	-2.72403	-2.78418	-2.83054	-2.95664	-2.87795	-2.7029	-2.78481	-2.73428	-2.78718	-2.73163	-2.75819	-2.73964	-2.68304	-2.7485	-2.75453	-2.75295	-2.78354	-2.87548	0.213407	20.4143	-2.76775	NA	NA	0	0.397396	2	0.887784	Lysine biosynthesis, succinyl-DAP pathway, aspartate => lysine
M00017	-3.3327	-2.9827	-2.93107	-2.95504	-3.02065	-3.39934	-3.23221	-3.29892	-3.1571	-3.04382	-3.00944	-3.39317	-3.02983	-2.97819	-2.93454	-3.05462	-2.93978	-3.05232	-2.90821	-2.95412	-3.01421	-3.06395	-3.18444	-3.13763	-2.92473	-3.01482	-2.92396	-3.03038	-2.93775	-2.99409	-2.96396	-2.90995	-2.98529	-2.97932	-2.96609	-3.02619	-3.09697	0.21748	20.2084	-2.9955	NA	NA	0	0.416078	2	0.841195	Methionine biosynthesis, aspartate => homoserine => methionine
M00018	-3.37161	-3.02695	-2.94931	-2.95785	-3.0628	-3.44122	-3.25021	-3.33166	-3.19039	-3.06742	-3.06509	-3.43471	-3.06867	-3.01589	-2.98189	-3.08925	-2.99218	-3.09002	-2.93744	-2.98716	-3.04556	-3.09336	-3.20436	-3.14749	-2.94256	-3.01999	-2.95407	-3.05927	-2.96384	-3.02973	-2.99245	-2.93669	-3.02223	-3.01409	-2.9922	-3.06574	-3.13262	NA	NA	-3.02268	NA	NA	0	0.425813	2	0.816789	Threonine biosynthesis, aspartate => homoserine => threonine
M00019	-3.37068	-2.8878	-2.87281	-2.89677	-2.89148	-3.44637	-3.27866	-3.22124	-3.16922	-2.94108	-2.9925	-3.33269	-2.88143	-2.88147	-2.84798	-3.07466	-2.9695	-2.94021	-2.84418	-2.90903	-3.06611	-3.14296	-3.19383	-3.11918	-2.89539	-3.01819	-2.83358	-3.07508	-2.87281	-2.99976	-2.9039	-2.84482	-2.84856	-2.88745	-2.88491	-3.02617	-3.00729	0.204382	18.6648	-3.00729	0.204382	18.6648	0	0.497529	1	0.556419	Valine/isoleucine biosynthesis, pyruvate => valine / 2-oxobutanoate => isoleucine
M00020	-3.65668	-3.28881	-3.25763	-3.27249	-3.3592	-3.6106	-3.58045	-3.51327	-3.40192	-3.3329	-3.27912	-3.69365	-3.30341	-3.28692	-3.26611	-3.51098	-3.4245	-3.31175	-3.26095	-3.27789	-3.51162	-3.34906	-3.4093	-3.33751	-3.27482	-3.27029	-3.22713	-3.3694	-3.22967	-3.25448	-3.29356	-3.21002	-3.29095	-3.31241	-3.28471	-3.42857	-3.40835	NA	NA	-3.31069	NA	NA	1	0.78314	2	0.767972	Serine biosynthesis, glycerate-3P => serine
M00021	-3.74273	-3.29561	-3.16154	-3.1918	-3.34232	-3.68901	-3.60445	-3.55888	-3.48886	-3.27449	-3.41148	-3.71256	-3.35043	-3.22394	-3.26189	-3.39397	-3.22898	-3.35576	-3.24349	-3.29671	-3.3695	-3.42507	-3.4944	-3.43892	-3.25422	-3.2864	-3.20002	-3.41628	-3.25443	-3.3607	-3.27784	-3.23586	-3.28037	-3.3484	-3.24907	-3.41382	-3.36484	NA	NA	-3.36484	NA	NA	0	0.555745	1	0.594953	Cysteine biosynthesis, serine => cysteine
M00022	-3.15961	-2.85899	-2.76188	-2.76465	-2.89915	-3.26493	-3.01487	-3.09389	-2.98171	-2.86093	-2.82274	-3.28114	-2.873	-2.84106	-2.77785	-2.93428	-2.99083	-2.88101	-2.73975	-2.81788	-2.95584	-2.86517	-3.02278	-2.96295	-2.78986	-2.88748	-2.79182	-2.79578	-2.764	-2.8145	-2.80676	-2.74347	-2.82679	-2.84012	-2.81451	-2.8604	-2.94792	NA	NA	-2.83888	NA	NA	1	0.683516	2	0.813829	Shikimate pathway, phosphoenolpyruvate + erythrose-4P => chorismate
M00023	-3.56085	-3.25268	-3.50206	-3.44009	-3.44202	-3.61585	-3.47263	-3.40573	-3.38213	-3.32631	-3.36732	-3.60643	-3.36598	-3.28878	-3.2186	-3.34702	-3.3814	-3.33912	-3.14191	-3.20174	-3.43489	-3.36858	-3.37908	-3.37073	-3.21325	-3.48254	-3.3244	-3.31732	-3.18969	-3.25252	-3.16347	-3.14751	-3.35688	-3.09248	-3.29341	-3.27939	-3.40639	0.159649	18.2015	-3.27832	0.159649	18.2015	4	0.804902	2	0.995029	Tryptophan biosynthesis, chorismate => tryptophan
M00024	-3.70443	-3.60325	-3.26506	-3.23929	-3.56119	-3.85687	-3.61592	-3.75828	-3.61039	-3.44317	-3.46757	-3.89861	-3.5884	-3.46908	-3.44389	-3.53616	-3.67172	-3.56364	-3.26145	-3.36152	-3.57926	-3.41692	-3.61841	-3.54481	-3.3115	-3.42672	-3.3575	-3.36888	-3.30526	-3.42247	-3.46083	-3.51127	-3.60484	-3.49744	-3.6617	-3.49371	-3.57205	NA	NA	-3.45581	NA	NA	1	0.864891	2	0.715808	Phenylalanine biosynthesis, chorismate => phenylpyruvate => phenylalanine
M00025	-3.64681	-3.42954	-3.1311	-3.12103	-3.40988	-3.91323	-3.56978	-3.73843	-3.62986	-3.28605	-3.46593	-3.82341	-3.38752	-3.32477	-3.31287	-3.40454	-3.52146	-3.41148	-3.129	-3.21747	-3.44548	-3.44711	-3.65682	-3.60989	-3.17792	-3.33456	-3.21846	-3.34314	-3.16424	-3.44785	-3.32125	-3.34724	-3.39764	-3.33542	-3.47343	-3.36962	-3.47376	NA	NA	-3.35759	NA	NA	1	0.776168	2	0.502258	Tyrosine biosynthesis, chorismate => HPP => tyrosine
M00026	-3.19674	-2.78577	-2.67339	-2.67011	-2.81821	-3.27453	-3.13529	-3.06474	-3.0485	-2.75012	-2.94789	-3.2598	-2.74614	-2.70909	-2.71681	-2.90737	-2.86655	-2.80728	-2.62451	-2.69956	-2.94469	-2.99946	-3.06563	-2.97911	-2.68084	-2.84713	-2.6613	-2.97226	-2.62414	-2.92537	-2.70599	-2.66269	-2.72028	-2.72937	-2.70892	-2.84622	-2.85488	NA	NA	-2.85488	NA	NA	0	0.42268	1	0.514666	Histidine biosynthesis, PRPP => histidine
M00027	-4.95031	-4.08956	-4.00863	-4.40489	-4.07859	-4.61351	-4.77471	-4.6732	-4.41141	-4.68804	-4.22935	-4.72853	-4.72361	-4.4781	-4.47089	-4.0414	-3.59806	-4.47748	-4.03651	-3.99967	-3.92969	-4.27335	-4.42663	-4.37959	-4.01339	-3.91059	-4.13737	-4.3014	-4.26213	-4.14252	-4.40559	-4.16219	-4.67096	-4.42151	-4.27132	-4.48541	-4.32417	NA	NA	-4.32417	NA	NA	0	0.508346	1	0.506042	GABA (gamma-Aminobutyrate) shunt
M00028	-3.61758	-3.17284	-3.04909	-3.07064	-3.22932	-3.56255	-3.47798	-3.36801	-3.31446	-3.11305	-3.19541	-3.6045	-3.07602	-3.08587	-3.0863	-3.25876	-3.24509	-3.15191	-3.09086	-3.13053	-3.35093	-3.27855	-3.3339	-3.24338	-3.13848	-3.22347	-3.06186	-3.25604	-3.0788	-3.15535	-3.10703	-3.03875	-3.0914	-3.12034	-3.10364	-3.24182	-3.21457	NA	NA	-3.21457	NA	NA	0	0.451468	1	0.53728	Ornithine biosynthesis, glutamate => ornithine
M00029	-3.70917	-3.22534	-3.12582	-3.1805	-3.26648	-3.74029	-3.57746	-3.57106	-3.47328	-3.23252	-3.36354	-3.71262	-3.19153	-3.19413	-3.18673	-3.30221	-3.19877	-3.25495	-3.19023	-3.17707	-3.33351	-3.46537	-3.50728	-3.42887	-3.17231	-3.27435	-3.1582	-3.41809	-3.16125	-3.33887	-3.2438	-3.1502	-3.19623	-3.2801	-3.18291	-3.33375	-3.31997	0.296832	20.0835	-3.31997	NA	NA	0	0.406636	1	0.603895	Urea cycle
M00030	-4.44118	-4.35541	-4.93081	-4.69477	-4.89082	-4.20128	-4.24411	-4.16969	-3.96891	-4.64131	-3.78156	-4.38846	-4.36861	-4.31822	-4.55868	-4.33913	-4.49753	-4.37085	-4.5937	-4.51303	-5.03893	-3.95118	-3.94422	-3.86937	-4.80103	-4.2483	-4.47358	-3.89027	-4.73945	-3.71169	-4.30604	-4.33207	-4.68947	-4.44719	-4.4592	-4.59773	-4.38244	NA	NA	-4.38244	NA	NA	0	0.591484	1	0.851997	Lysine biosynthesis, AAA pathway, 2-oxoglutarate => 2-aminoadipate => lysine
M00032	-4.40189	-4.31861	-4.77835	-4.74216	-4.77374	-4.17952	-4.21032	-4.14695	-3.93952	-4.44923	-3.75189	-4.36975	-4.35718	-4.27963	-4.52189	-4.36389	-4.46909	-4.29854	-4.62453	-4.44404	-4.91385	-3.93418	-3.92228	-3.84079	-4.77135	-4.21877	-4.44683	-3.84254	-4.50021	-3.68367	-4.26461	-4.30988	-4.5391	-4.41776	-4.45908	-4.52042	-4.3335	NA	NA	-4.3335	NA	NA	0	0.435756	1	0.847612	Lysine degradation, lysine => saccharopine => acetoacetyl-CoA
M00033	-3.63261	-3.35106	-3.32122	-3.30069	-3.40109	-3.7661	-3.49336	-3.62709	-3.48638	-3.41028	-3.35248	-3.77508	-3.36489	-3.35551	-3.30228	-3.34642	-3.35153	-3.42829	-3.26715	-3.31518	-3.34392	-3.34216	-3.51323	-3.45966	-3.28243	-3.37177	-3.31405	-3.29072	-3.31886	-3.30787	-3.27736	-3.24981	-3.33144	-3.30378	-3.33872	-3.3131	-3.44813	NA	NA	-3.33007	NA	NA	0	0.360666	2	0.924075	Ectoine biosynthesis, aspartate => ectoine
M00034	-3.41201	-3.20889	-3.09242	-3.14776	-3.22438	-3.60038	-3.39053	-3.52823	-3.41611	-3.15418	-3.27477	-3.55561	-3.11244	-3.20004	-3.24167	-3.1157	-3.1676	-3.1953	-3.12179	-3.12115	-3.12975	-3.26513	-3.3998	-3.38058	-3.1133	-3.13618	-3.18389	-3.14246	-3.16499	-3.24706	-3.17281	-3.18372	-3.19219	-3.19412	-3.21649	-3.2211	-3.27989	0.268404	20.5963	-3.19925	NA	NA	2	0.811091	2	0.660413	Methionine salvage pathway
M00035	-3.17432	-2.94534	-3.1023	-3.2859	-3.0085	-3.2306	-3.14843	-3.13285	-3.09825	-3.12383	-2.91939	-3.23192	-2.93232	-2.97384	-2.93464	-2.99544	-3.03025	-2.99263	-3.03062	-3.04249	-2.95846	-3.02635	-3.06609	-3.06321	-3.06239	-3.06459	-3.06662	-2.92598	-3.04685	-2.93079	-2.90992	-2.93401	-2.93834	-2.95159	-2.96105	-3.0087	-3.07004	0.165811	18.2612	-2.99934	0.165811	18.2612	4	0.906003	2	0.933697	Methionine degradation
M00036	-3.94614	-3.521	-3.47041	-3.57242	-3.58922	-3.8352	-3.82683	-3.79019	-3.61683	-3.56907	-3.43401	-3.87002	-3.42104	-3.50569	-3.56159	-3.62319	-3.50512	-3.53633	-3.49975	-3.56486	-3.58113	-3.55332	-3.63201	-3.55581	-3.60873	-3.51305	-3.52251	-3.51264	-3.57632	-3.38901	-3.5645	-3.48487	-3.46658	-3.53623	-3.61253	-3.62929	-3.62191	0.207546	18.8606	-3.54462	NA	NA	0	0.4776	2	0.612127	Leucine degradation, leucine => acetoacetate + acetyl-CoA
M00038	-4.91228	-4.85477	-5.03382	-5.43633	-4.83579	-5.22461	-5.16533	-5.30976	-5.22445	-4.61066	-4.95133	-5.03884	-4.0622	-4.70854	-4.7305	-4.56192	-4.46549	-4.87036	-4.67492	-4.96	-4.67297	-5.22364	-5.41378	-4.92024	-5.42181	-5.24371	-5.6848	-5.23195	-5.46729	-4.98753	-4.3348	-4.74313	-4.21057	-4.2948	-4.92385	-4.54668	-4.91537	0.843804	19.6264	-4.91537	0.843804	19.6264	4	0.779689	1	0.825636	Tryptophan metabolism, tryptophan => kynurenine => 2-aminomuconate
M00040	-5.4926	-4.72595	-3.84648	-3.75616	-4.43371	-5.18783	-5.2613	-5.22918	-4.96844	-4.03981	-4.76887	-5.25147	-4.42945	-4.20705	-4.41915	-4.40853	-4.68813	-4.58973	-3.89293	-3.98705	-4.32477	-4.82347	-5.00485	-4.80227	-3.92681	-4.10215	-4.00595	-4.669	-3.87881	-4.6791	-4.51004	-4.43173	-4.72788	-4.50121	-4.94499	-4.55897	-4.54099	NA	NA	-4.54099	NA	NA	1	0.862735	1	0.668672	Tyrosine biosynthesis, chorismate => arogenate => tyrosine
M00045	-4.19633	-4.21273	-4.99945	-4.97141	-4.57215	-3.91582	-3.95982	-3.8725	-3.72628	-4.58985	-3.55314	-4.14831	-4.68188	-4.50187	-4.33731	-5.0307	-4.83535	-4.52247	-4.43806	-4.79089	-5.10341	-3.73451	-3.67031	-3.56155	-4.90953	-4.0963	-4.4689	-3.68784	-4.47909	-3.50298	-4.54782	-4.56908	-4.58766	-4.54252	-4.55625	-4.67849	-4.34868	0.719782	9.50177	-4.34868	0.719782	9.50177	4	0.869298	1	0.851287	Histidine degradation, histidine => N-formiminoglutamate => glutamate
M00046	-5.20337	-4.03142	-4.37039	-4.5823	-3.9924	-4.95438	-4.81541	-4.92244	-4.84833	-4.27745	-4.63908	-4.93135	-4.22564	-4.14173	-4.63588	-4.25247	-3.81318	-4.22732	-4.29391	-4.17648	-4.31487	-4.80152	-4.94861	-4.73319	-4.28174	-4.17102	-4.12228	-4.55776	-4.28066	-4.655	-4.2042	-4.21223	-4.49208	-4.20246	-4.34965	-4.22253	-4.44124	0.597485	20.6512	-4.44124	NA	NA	0	0.409216	1	0.771941	Pyrimidine degradation, uracil => beta-alanine, thymine => 3-aminoisobutanoate
M00047	-6.28414	-4.5743	-4.37388	-4.59907	-4.68599	-5.32855	-6.40086	-6.06683	-5.11835	-4.40266	-5.12506	-5.63863	-4.41657	-4.33527	-4.36976	-4.50914	-4.44933	-4.39223	-4.64599	-4.61056	-4.63552	-5.6496	-5.97185	-5.62146	-4.68365	-4.36023	-4.39504	-5.29183	-4.23618	-5.24422	-4.42553	-4.03311	-4.49304	-4.71467	-4.2247	-4.50806	-4.856	0.963228	19.0159	-4.856	0.963228	19.0159	4	0.803227	1	0.772514	Creatine pathway
M00048	-2.73103	-2.5999	-2.60521	-2.63289	-2.70044	-2.96169	-2.85236	-2.94504	-2.80042	-2.43058	-2.56871	-2.89929	-2.43981	-2.57446	-2.63843	-2.59594	-2.56431	-2.48495	-2.58489	-2.60797	-2.57055	-2.7421	-2.81431	-2.73798	-2.63055	-2.52065	-2.50678	-2.54045	-2.59256	-2.59777	-2.51037	-2.56636	-2.62594	-2.59237	-2.63848	-2.6999	-2.64182	0.308059	19.3244	-2.64182	NA	NA	2	0.805627	1	0.650486	De novo purine biosynthesis, PRPP + glutamine => IMP
M00049	-3.08296	-2.91279	-2.86656	-2.90623	-2.96582	-3.26312	-3.16374	-3.23604	-3.12863	-2.79651	-2.93124	-3.24594	-2.81928	-2.87059	-2.9782	-2.81499	-2.87334	-2.85196	-2.90075	-2.9197	-2.86126	-3.00555	-3.10504	-3.06235	-2.87961	-2.80642	-2.86421	-2.86275	-2.88537	-2.93572	-2.85027	-2.88038	-2.93639	-2.88879	-2.95108	-2.98434	-2.95244	0.291995	20.096	-2.95244	NA	NA	2	0.884021	1	0.507196	Adenine ribonucleotide biosynthesis, IMP => ADP,ATP
M00050	-3.06847	-2.90612	-2.85351	-2.8984	-2.94067	-3.24755	-3.10893	-3.23462	-3.10313	-2.79068	-2.93145	-3.22334	-2.81258	-2.87489	-2.94983	-2.82992	-2.82985	-2.8462	-2.88729	-2.9034	-2.85871	-2.98272	-3.11216	-3.05051	-2.86033	-2.76582	-2.82578	-2.84686	-2.89112	-2.93884	-2.85414	-2.88471	-2.93065	-2.90164	-2.94	-2.96766	-2.94035	0.279414	20.1189	-2.94035	NA	NA	2	0.89519	1	0.562686	Guanine ribonucleotide biosynthesis, IMP => GDP,GTP
M00051	-2.89308	-2.71419	-2.69567	-2.74679	-2.78591	-3.0607	-2.95846	-2.99082	-2.88339	-2.61836	-2.7011	-3.03511	-2.61996	-2.71706	-2.71084	-2.71879	-2.68788	-2.69758	-2.69101	-2.71846	-2.71512	-2.82843	-2.89352	-2.84226	-2.71906	-2.67677	-2.66734	-2.68146	-2.72552	-2.69418	-2.66021	-2.68054	-2.73596	-2.70529	-2.75618	-2.81888	-2.76239	0.247224	19.4925	-2.76239	NA	NA	2	0.78899	1	0.501412	De novo pyrimidine biosynthesis, glutamine (+ PRPP) => UMP
M00052	-3.33195	-3.20342	-3.24646	-3.29795	-3.30781	-3.48405	-3.35304	-3.48197	-3.34197	-3.149	-3.16718	-3.49157	-3.17597	-3.20931	-3.26618	-3.10203	-3.18835	-3.14626	-3.2701	-3.29615	-3.21429	-3.21261	-3.32564	-3.28783	-3.2647	-3.1322	-3.22683	-3.10764	-3.25607	-3.16535	-3.15655	-3.19284	-3.24047	-3.2124	-3.21334	-3.23026	-3.27469	0.230218	19.6555	-3.22251	NA	NA	2	0.796247	2	0.603682	Pyrimidine ribonucleotide biosynthesis, UMP => UDP/UTP,CDP/CTP
M00053	-2.94016	-2.77947	-2.77789	-2.80925	-2.88492	-3.13885	-2.98707	-3.0947	-2.98794	-2.7397	-2.79785	-3.11993	-2.73064	-2.78079	-2.88908	-2.66972	-2.74972	-2.77359	-2.77608	-2.81631	-2.7641	-2.84677	-2.971	-2.94254	-2.78643	-2.71343	-2.74286	-2.73378	-2.76802	-2.78858	-2.69793	-2.81847	-2.72495	-2.71551	-2.81705	-2.84595	-2.86952	0.265876	20.2415	-2.79277	NA	NA	2	0.765988	2	0.776467	Deoxyribonucleotide biosynthesis, ADP/GDP/CDP/UDP => dATP/dGTP/dCTP/dUTP
M00055	-4.73655	-6.57371	-6.38336	-5.06123	-5.89263	-4.43286	-4.81743	-4.65207	-4.70694	-5.09011	-5.82054	-4.42885	-6.49039	-6.31563	-5.79458	-4.9632	-5.36062	-5.29175	-5.12548	-5.07841	-5.19011	-5.00199	-4.63195	-4.89145	-5.7699	-6.62281	-6.21653	-5.22167	-5.16336	-5.87548	-6.06556	-5.68467	-5.54895	-5.58407	-5.35965	-5.06064	-5.41403	NA	NA	-5.41403	NA	NA	0	0.492535	1	0.849587	N-glycan precursor biosynthesis
M00056	-7.9046	-6.24283	-7.9046	-6.55769	-5.48643	-6.19273	-7.9046	-6.54677	-5.85477	-4.81624	-5.27199	-7.9046	-5.88098	-5.97855	-6.16554	-6.0884	-5.84147	-5.40078	-6.30835	-7.9046	-5.24379	-6.40233	-6.36532	-6.46226	-6.29615	-6.47191	-5.91826	-4.89666	-4.9787	-6.09956	-5.9691	-5.6602	-5.15861	-5.83029	-5.80379	-5.98478	-6.15828	0.996959	15.6845	-6.15828	0.996959	15.6845	0	0.436428	1	0.699611	O-glycan biosynthesis, mucin type core
M00060	-3.61697	-3.73933	-4.44018	-4.41374	-4.20194	-3.30628	-3.37472	-3.26248	-3.08204	-4.44739	-2.96644	-3.54495	-4.4982	-4.06488	-3.81818	-4.79298	-4.46178	-3.86472	-4.02338	-4.28689	-4.21264	-3.0434	-3.05878	-2.98947	-4.35739	-3.52481	-4.07008	-3.04519	-4.31038	-2.88664	-4.23597	-4.15409	-4.13551	-4.15189	-3.90556	-4.29933	-3.84968	0.815697	8.65039	-3.84968	0.815697	8.65039	4	0.8216	1	0.84477	KDO2-lipid A biosynthesis, Raetz pathway, LpxL-LpxM type
M00061	-3.59389	-3.23172	-2.94411	-2.87147	-3.08658	-3.63609	-3.50163	-3.58749	-3.37943	-3.09779	-3.32413	-3.58607	-3.16208	-3.22396	-3.0548	-3.26065	-3.35995	-3.26132	-2.89346	-2.95624	-3.24311	-3.3549	-3.39725	-3.33434	-2.88499	-3.14901	-3.11307	-3.32695	-2.93764	-3.30296	-3.29671	-3.17812	-3.19504	-3.14667	-3.33766	-3.2921	-3.23621	NA	NA	-3.23621	NA	NA	1	0.879153	1	0.65141	D-Glucuronate degradation, D-glucuronate => pyruvate + D-glyceraldehyde 3P
M00063	-3.92288	-3.50155	-4.05093	-4.29536	-3.79524	-3.62607	-3.59182	-3.51428	-3.47022	-4.08283	-3.29864	-3.77858	-4.20478	-3.77526	-3.66656	-4.19902	-3.97851	-3.76467	-3.87666	-3.83185	-4.18306	-3.38588	-3.44364	-3.3293	-4.17166	-3.8493	-3.75184	-3.36247	-3.93543	-3.221	-3.66864	-3.67545	-3.74025	-3.71817	-3.52953	-3.95352	-3.75402	NA	NA	-3.75402	NA	NA	1	0.717181	1	0.758515	CMP-KDO biosynthesis
M00064	-4.10743	-3.86321	-4.30743	-4.36374	-3.77319	-4.25254	-4.09312	-3.9718	-4.16396	-4.11928	-4.00845	-3.96215	-3.95429	-3.81898	-3.82336	-3.99873	-3.89697	-3.68351	-4.07638	-4.09572	-3.8197	-4.13519	-4.1706	-4.01331	-4.33557	-4.05174	-4.1528	-3.94629	-4.33227	-3.9664	-3.86439	-3.93107	-4.14192	-3.95492	-3.91804	-3.93312	-4.02782	0.246889	19.2917	-4.02782	0.246889	19.2917	4	0.780042	1	0.811966	ADP-L-glycero-D-manno-heptose biosynthesis
M00065	-5.99064	-6.93064	-6.77738	-5.3019	-6.35543	-7.9046	-7.9046	-6.72161	-5.94149	-5.36218	-6.12895	-7.9046	-6.03082	-7.9046	-6.09851	-5.04539	-6.33621	-6.87374	-5.29532	-5.51553	-5.58123	-6.34062	-6.50265	-6.66541	-5.90379	-6.89618	-7.9046	-5.66419	-5.37155	-5.95885	-6.16515	-6.00543	-5.78624	-5.69731	-5.65647	-6.82854	-6.31257	NA	NA	-6.31257	NA	NA	1	0.789143	1	0.611875	GPI-anchor biosynthesis, core oligosaccharide
M00072	-5.3468	-4.89739	-5.28952	-5.16136	-5.35696	-5.34295	-5.32855	-5.01581	-5.33672	-4.68742	-5.43269	-5.3957	-4.73741	-4.64803	-5.41861	-4.66534	-4.77015	-4.67942	-5.18048	-4.97743	-5.15593	-5.44723	-5.43226	-5.37884	-5.33882	-4.96196	-4.84779	-5.16109	-4.90858	-5.59229	-4.62081	-4.67569	-5.22048	-4.74466	-5.13474	-4.80988	-5.08611	0.464234	18.9485	-5.08611	0.464234	18.9485	4	0.885438	1	0.856963	N-glycosylation by oligosaccharyltransferase
M00073	-4.92545	-7.9046	-7.9046	-5.29872	-6.49913	-4.6128	-4.951	-4.56435	-4.70223	-5.28394	-5.83068	-4.62283	-6.32691	-6.15576	-6.08258	-5.0586	-5.50708	-5.4841	-5.42917	-5.19207	-5.2431	-5.02318	-4.85113	-4.71236	-6.00803	-6.11009	-6.71657	-5.20171	-5.27512	-6.14191	-6.07522	-5.96915	-5.61886	-5.74687	-5.57959	-5.28854	-5.60828	NA	NA	-5.60828	NA	NA	0	0.467366	1	0.850609	N-glycan precursor trimming
M00074	-4.91538	-7.9046	-7.9046	-5.02543	-6.82004	-4.6128	-4.951	-4.55656	-4.69952	-5.19125	-5.83068	-4.62283	-6.2467	-6.15576	-5.90947	-4.83173	-5.50708	-5.54951	-5.13919	-5.08188	-5.20263	-5.01001	-4.84473	-4.70591	-5.76484	-6.21262	-7.9046	-5.26792	-5.20834	-5.8274	-5.90182	-5.75786	-5.72455	-5.64314	-5.42523	-5.3052	-5.58786	NA	NA	-5.58786	NA	NA	1	0.626223	1	0.853284	N-glycan biosynthesis, high-mannose type
M00075	-4.6517	-4.30675	-4.93426	-4.93232	-4.78911	-5.35303	-4.76995	-5.30434	-4.97703	-4.74662	-4.50017	-4.72486	-4.92443	-4.34075	-4.18455	-4.69966	-4.55923	-4.51364	-4.66719	-4.97265	-5.01931	-4.91276	-5.17148	-5.13247	-5.11611	-5.61968	-4.28892	-4.52309	-4.51663	-4.80023	-4.15245	-4.48575	-4.35133	-4.24114	-4.19874	-4.61656	-4.72219	0.692854	18.3583	-4.72219	0.692854	18.3583	4	0.922771	1	0.85233	N-glycan biosynthesis, complex type
M00076	-4.54482	-4.56108	-4.98434	-4.83048	-4.33922	-4.36503	-4.40156	-4.50307	-4.19056	-5.26764	-4.17594	-4.48022	-4.86567	-4.77301	-4.35567	-4.50295	-4.56291	-4.62296	-4.68873	-4.46505	-4.49941	-4.27312	-4.21254	-4.25773	-4.51681	-4.97853	-5.26823	-4.25845	-4.74387	-4.08609	-4.73279	-4.62677	-4.77237	-4.72232	-4.616	-4.4501	-4.56933	NA	NA	-4.56933	NA	NA	1	0.871564	1	0.856598	Dermatan sulfate degradation
M00077	-4.54482	-4.56108	-4.98434	-4.83048	-4.33922	-4.36503	-4.40156	-4.50307	-4.19056	-5.26764	-4.17594	-4.48022	-4.86567	-4.77301	-4.35567	-4.50295	-4.56291	-4.62296	-4.68873	-4.46505	-4.49941	-4.27312	-4.21254	-4.25773	-4.51681	-4.97853	-5.26823	-4.25845	-4.74387	-4.08609	-4.73279	-4.62677	-4.77237	-4.72232	-4.616	-4.4501	-4.56933	NA	NA	-4.56933	NA	NA	1	0.871564	1	0.856598	Chondroitin sulfate degradation
M00078	-4.55318	-4.46387	-5.03021	-4.83376	-4.34062	-4.42756	-4.43712	-4.53686	-4.11762	-5.26006	-4.10384	-4.45099	-4.85365	-4.74853	-4.34825	-4.5031	-4.58129	-4.64208	-4.58473	-4.46063	-4.4921	-4.26713	-4.25548	-4.31639	-4.51797	-4.7494	-5.12379	-4.03138	-4.72859	-4.10131	-4.70194	-4.5917	-4.81132	-4.71074	-4.62599	-4.47191	-4.54931	NA	NA	-4.54931	NA	NA	1	0.865945	1	0.846019	Heparan sulfate degradation
M00079	-3.9039	-4.23026	-4.30556	-4.24784	-4.26949	-3.60064	-3.79195	-3.66991	-3.52275	-4.58563	-3.52117	-3.64397	-4.63354	-4.32003	-4.19248	-4.53682	-4.23552	-4.11271	-4.12209	-4.2564	-4.30364	-3.6027	-3.54187	-3.59031	-4.43518	-4.19229	-4.30505	-3.58647	-4.56967	-3.5153	-4.41964	-4.61046	-4.68761	-4.57522	-4.5104	-4.13827	-4.11908	0.603279	7.55782	-4.11908	0.603279	7.55782	4	0.86341	1	0.805656	Keratan sulfate degradation
M00080	-4.47811	-4.48365	-4.89401	-5.00474	-4.40746	-4.28973	-4.2415	-4.10882	-4.04079	-5.48266	-3.91165	-4.48265	-5.45593	-4.8733	-4.78586	-5.08702	-4.40145	-4.81272	-4.77805	-4.80931	-4.17366	-4.03751	-4.01323	-3.93582	-4.76748	-4.05212	-4.61806	-3.96192	-5.01558	-3.83392	-4.98996	-4.86399	-5.05426	-5.19563	-4.38361	-4.94714	-4.57426	0.706271	7.15653	-4.57426	0.706271	7.15653	4	0.878894	1	0.812276	/
M00081	-5.27819	-4.89269	-6.06123	-5.68186	-4.80592	-4.80134	-4.77382	-4.57806	-4.66806	-5.5735	-4.64556	-4.90123	-5.5187	-5.24959	-5.1404	-5.26397	-5.44934	-5.15085	-5.0987	-5.79382	-5.2269	-4.68186	-4.46778	-4.36233	-5.33801	-5.31681	-5.96357	-4.58474	-5.19614	-4.49772	-5.09852	-5.18489	-4.86531	-5.26716	-4.88702	-5.02125	-5.0913	NA	NA	-5.0913	NA	NA	1	0.632712	1	0.830179	Pectin degradation
M00082	-3.59693	-3.12594	-3.38195	-3.55506	-3.12851	-3.51899	-3.44448	-3.36829	-3.31303	-3.32291	-3.18873	-3.59042	-3.10287	-3.22339	-3.18362	-3.24506	-3.0621	-3.22009	-3.19385	-3.23455	-3.31732	-3.32317	-3.35192	-3.27852	-3.41107	-3.33454	-3.30061	-3.25093	-3.29676	-3.14121	-3.10657	-3.03169	-3.0913	-3.18442	-3.06988	-3.16494	-3.30958	0.254836	18.7413	-3.22685	0.254836	18.7413	4	0.96076	2	0.658369	Fatty acid biosynthesis, initiation
M00083	-3.23876	-2.88742	-3.11025	-3.19828	-2.91089	-3.23467	-3.13419	-3.12489	-3.01521	-3.05544	-2.85403	-3.31066	-2.88788	-2.92268	-2.884	-3.04571	-2.91727	-2.97596	-2.98734	-3.05931	-3.1274	-3.01041	-3.03205	-2.98251	-3.12097	-3.0713	-2.97974	-2.93154	-3.03193	-2.83517	-2.8604	-2.83337	-2.85554	-2.94113	-2.83002	-2.97417	-3.03934	0.192419	17.7115	-2.97024	0.192419	17.7115	4	0.903599	2	0.579028	Fatty acid biosynthesis, elongation
M00085	-6.14005	-7.9046	-6.52012	-6.02495	-6.16218	-7.9046	-6.62411	-6.75299	-6.5049	-5.42693	-5.54102	-7.9046	-7.9046	-6.35118	-6.30687	-5.76251	-7.10506	-6.17013	-6.19274	-6.35479	-5.88608	-6.9309	-7.9046	-7.9046	-6.15155	-7.9046	-7.9046	-5.30206	-5.62564	-6.92899	-7.9046	-6.55152	-6.23986	-6.2849	-6.08135	-6.46933	-6.65372	NA	NA	-6.65372	NA	NA	1	0.784923	1	0.851228	Fatty acid elongation in mitochondria
M00086	-3.93618	-3.9744	-4.38399	-4.19371	-3.97074	-3.7155	-3.76888	-3.58946	-3.46914	-4.17371	-3.33685	-3.84978	-4.2703	-4.01921	-3.86437	-4.24562	-4.30841	-4.02942	-3.9578	-4.10499	-4.40128	-3.45403	-3.42158	-3.41477	-3.84606	-3.91284	-3.96008	-3.46886	-4.06467	-3.25549	-4.04269	-3.94105	-4.09647	-4.0422	-3.88874	-4.07941	-3.90146	0.489919	9.41004	-3.90146	0.489919	9.41004	4	0.91118	1	0.743792	beta-Oxidation, acyl-CoA synthesis
M00087	-5.68072	-5.379	-5.34586	-5.48762	-4.95991	-6.35683	-5.67671	-6.12995	-5.45498	-4.88172	-5.22968	-6.02489	-5.60779	-4.93772	-5.53328	-4.81985	-4.97129	-5.41137	-5.13547	-5.67842	-4.61857	-5.97176	-6.13486	-6.14099	-5.58733	-5.68604	-6.13794	-5.02449	-5.05788	-6.00284	-5.00912	-5.18956	-5.16968	-4.96183	-5.73372	-4.87038	-5.44445	0.725011	19.3125	-5.44445	0.725011	19.3125	4	0.780326	1	0.856557	beta-Oxidation
M00088	-4.39286	-3.84744	-3.7073	-3.71105	-3.77171	-4.50731	-4.38678	-4.24824	-4.28038	-3.95959	-4.25895	-4.31649	-4.19637	-3.94234	-3.91852	-3.73015	-3.54847	-4.17603	-3.73344	-3.77349	-3.73101	-4.36016	-4.37351	-4.37103	-3.63977	-3.62955	-3.77037	-4.23679	-3.83417	-4.3256	-4.03161	-4.00491	-3.98017	-3.95936	-4.0681	-4.05746	-4.02168	NA	NA	-4.02168	NA	NA	1	0.620447	1	0.830461	Ketone body biosynthesis, acetyl-CoA => acetoacetate/3-hydroxybutyrate/acetone
M00089	-3.36167	-3.15089	-3.20618	-3.23924	-3.20137	-3.78688	-3.34635	-3.60713	-3.5016	-3.18388	-3.33135	-3.62716	-3.11722	-3.19521	-3.14829	-3.15921	-3.12479	-3.20486	-3.16848	-3.18256	-3.12062	-3.29984	-3.54472	-3.53298	-3.17783	-3.16027	-3.15893	-3.19076	-3.20015	-3.36064	-3.11587	-3.10946	-3.15835	-3.13834	-3.15639	-3.172	-3.26226	0.2677	19.5112	-3.26226	0.2677	19.5112	4	0.68071	1	0.505353	Triacylglycerol biosynthesis
M00090	-6.40394	-4.78818	-4.87178	-5.38583	-5.11921	-7.9046	-6.85255	-6.62277	-6.4914	-5.53987	-5.77097	-5.52789	-5.86583	-5.49162	-4.929	-5.07389	-6.03631	-4.58194	-5.11505	-4.60003	-5.56962	-6.19356	-5.9622	-6.80775	-5.72612	-5.51584	-5.55096	-5.69055	-5.01733	-5.94576	-5.72646	-4.62926	-5.08936	-5.35533	-4.68532	-5.36185	-5.60555	1.11403	19.8276	-5.60555	1.11403	19.8276	4	0.842094	1	0.716445	Phosphatidylcholine (PC) biosynthesis, choline => PC
M00092	-4.93675	-6.7794	-7.9046	-5.94428	-6.03548	-4.5938	-4.99974	-4.72495	-4.90191	-5.5505	-6.01242	-4.6454	-7.9046	-6.75297	-6.06634	-5.68154	-5.53498	-5.49471	-6.13405	-5.51669	-5.4004	-5.17354	-4.7906	-5.02571	-6.47556	-6.39843	-6.79157	-5.87743	-5.89089	-6.86351	-7.07898	-7.05899	-6.27939	-6.40446	-6.16197	-5.30076	-5.91909	NA	NA	-5.91909	NA	NA	0	0.277637	1	0.811495	Phosphatidylethanolamine (PE) biosynthesis, ethanolamine => PE
M00093	-3.63619	-3.44749	-3.39816	-3.54299	-3.55447	-3.62167	-3.53685	-3.49622	-3.38504	-3.46009	-3.25441	-3.73709	-3.37892	-3.45593	-3.46306	-3.49274	-3.42844	-3.42749	-3.42869	-3.43313	-3.44447	-3.31873	-3.39504	-3.32525	-3.49183	-3.34596	-3.4761	-3.27127	-3.50505	-3.20496	-3.45898	-3.39519	-3.45776	-3.50463	-3.50661	-3.55903	-3.48429	NA	NA	-3.41793	NA	NA	1	0.736335	2	0.527695	Phosphatidylethanolamine (PE) biosynthesis, PA => PS => PE
M00094	-5.49675	-7.41825	-7.9046	-5.42152	-5.98797	-5.47336	-5.73061	-5.52535	-5.44542	-5.16169	-5.51387	-5.36618	-6.93256	-6.29889	-6.51554	-5.29252	-6.0066	-5.85819	-5.33101	-5.6335	-5.52149	-5.59674	-5.62183	-5.5993	-5.94122	-6.73257	-7.9046	-5.34899	-5.42734	-5.87003	-6.46692	-6.10537	-5.5627	-5.93643	-5.49416	-5.76581	-5.9225	NA	NA	-5.9225	NA	NA	1	0.636102	1	0.84891	Ceramide biosynthesis
M00095	-4.28138	-3.66396	-3.47597	-3.59931	-3.50548	-4.28631	-4.33928	-4.02666	-4.15549	-3.93073	-4.23235	-4.16593	-4.18565	-3.8928	-3.90716	-3.49927	-3.22451	-4.1146	-3.55532	-3.55103	-3.44024	-4.25311	-4.22359	-4.16825	-3.40158	-3.33264	-3.62719	-4.18664	-3.76279	-4.26906	-4.00769	-3.98637	-3.9727	-3.92373	-4.03333	-4.03591	-3.89494	NA	NA	-3.89494	NA	NA	0	0.546941	1	0.847335	C5 isoprenoid biosynthesis, mevalonate pathway
M00096	-2.92147	-2.79963	-2.76947	-2.78216	-2.86334	-3.15025	-2.92985	-3.08869	-2.95343	-2.70713	-2.78077	-3.13693	-2.7347	-2.77771	-2.7543	-2.80341	-2.86031	-2.73272	-2.74559	-2.78118	-2.76329	-2.81794	-2.97311	-2.89623	-2.78874	-2.74653	-2.72733	-2.69789	-2.75784	-2.78028	-2.7129	-2.71187	-2.82282	-2.7782	-2.79664	-2.78775	-2.86368	0.215439	19.6233	-2.78256	NA	NA	0	0.593392	2	0.806142	C5 isoprenoid biosynthesis, non-mevalonate pathway
M00097	-6.47962	-5.31218	-6.82247	-5.8286	-5.0176	-7.35213	-7.34003	-6.27513	-6.72959	-5.85629	-5.91195	-6.80744	-5.62985	-6.05635	-5.91837	-5.22231	-5.76931	-5.88301	-6.47669	-5.87177	-6.28128	-6.47552	-6.21345	-6.91424	-4.99129	-6.66977	-6.17238	-5.69658	-6.55068	-6.14565	-5.73076	-6.17437	-5.65519	-5.67266	-4.94733	-5.55493	-6.06686	0.754955	19.5475	-6.06686	0.754955	19.5475	0	0.505245	1	0.831197	beta-Carotene biosynthesis, GGAP => beta-carotene
M00098	-4.54525	-4.21913	-4.95818	-4.65368	-4.24948	-5.15356	-4.67995	-4.89927	-4.87274	-4.57124	-4.39686	-4.57271	-4.17563	-4.27833	-4.21679	-4.35716	-4.38563	-4.51587	-4.37699	-4.63816	-5.20411	-4.54493	-4.85446	-4.97726	-4.59816	-5.56686	-4.28693	-4.43588	-4.46653	-4.51827	-4.23544	-4.40369	-4.07143	-4.09749	-4.22726	-4.52235	-4.54799	0.576227	18.1781	-4.54799	0.576227	18.1781	4	0.930064	1	0.854465	Acylglycerol degradation
M00099	-5.49675	-7.41825	-7.9046	-5.42152	-5.98797	-5.47336	-5.73061	-5.52535	-5.44542	-5.16169	-5.51387	-5.36618	-6.93256	-6.29889	-6.51554	-5.29252	-6.0066	-5.85819	-5.33101	-5.6335	-5.52149	-5.59674	-5.62183	-5.5993	-5.94122	-6.73257	-7.9046	-5.34899	-5.42734	-5.87003	-6.46692	-6.10537	-5.5627	-5.93643	-5.49416	-5.76581	-5.9225	NA	NA	-5.9225	NA	NA	1	0.636102	1	0.84891	Sphingosine biosynthesis
M00100	-6.93334	-7.9046	-7.9046	-5.68598	-6.34377	-7.9046	-7.9046	-7.07899	-6.82765	-5.80412	-6.50127	-7.9046	-7.11603	-7.9046	-7.25428	-5.51187	-7.9046	-6.2465	-5.71288	-6.03379	-5.82147	-6.95235	-6.85924	-7.20162	-6.55326	-7.9046	-6.31489	-5.83177	-5.58866	-6.58392	-6.43674	-6.60102	-6.14258	-6.39822	-6.08067	-6.40439	-7.03533	NA	NA	-6.41234	NA	NA	1	0.853674	2	0.800786	Sphingosine degradation
M00101	-6.53418	-7.9046	-7.9046	-5.36729	-7.9046	-7.9046	-7.9046	-6.31865	-6.27715	-5.72786	-6.57632	-7.9046	-6.58578	-7.9046	-7.20446	-5.1391	-7.9046	-7.9046	-5.30186	-5.57134	-6.22471	-6.11092	-6.90046	-6.90297	-6.12648	-7.9046	-7.9046	-5.80689	-5.56896	-6.40467	-6.29875	-6.07423	-6.29395	-5.85092	-5.625	-7.9046	-7.04845	NA	NA	-6.37644	NA	NA	1	0.871073	2	0.654641	Cholesterol biosynthesis, squalene 2,3-epoxide => cholesterol
M00102	-6.69169	-7.9046	-7.9046	-5.52092	-6.73266	-7.9046	-7.9046	-6.80273	-6.38557	-5.95066	-6.41927	-7.9046	-6.95523	-7.9046	-7.39738	-5.30914	-6.7552	-7.9046	-5.60092	-5.6346	-5.87206	-6.66159	-6.90912	-7.9046	-6.52722	-7.9046	-7.9046	-6.08131	-5.68427	-6.25785	-6.19588	-6.00025	-6.42753	-6.06142	-5.79938	-7.9046	-6.76623	NA	NA	-6.76623	NA	NA	1	0.784314	1	0.565881	Ergocalciferol biosynthesis, squalene 2,3-epoxide => ergosterol/ergocalciferol
M00113	-6.80576	-7.9046	-6.82807	-5.97101	-7.9046	-6.44225	-7.23519	-7.9046	-6.18035	-5.51744	-6.60668	-6.86268	-7.37235	-6.43399	-7.3995	-5.64492	-7.03221	-6.84723	-5.94272	-6.09062	-6.38731	-6.54552	-6.67657	-6.8637	-6.53531	-6.13143	-7.9046	-6.28336	-5.71914	-6.59392	-5.96524	-6.50762	-6.60035	-6.50252	-6.2806	-7.9046	-6.67579	NA	NA	-6.67579	NA	NA	1	0.902462	1	0.690845	Jasmonic acid biosynthesis
M00114	-3.2595	-3.20319	-3.14848	-3.14158	-3.1908	-3.35343	-3.32259	-3.32287	-3.22786	-3.07412	-3.03209	-3.38078	-3.02285	-3.17065	-3.24732	-3.15799	-3.21563	-3.1095	-3.1381	-3.22677	-3.11584	-3.13602	-3.22155	-3.15403	-3.18352	-3.08839	-3.13393	-3.01796	-3.23979	-3.03219	-3.18163	-3.2636	-3.17898	-3.22247	-3.25868	-3.31709	-3.18588	NA	NA	-3.18588	NA	NA	1	0.612441	1	0.804959	Ascorbate biosynthesis, plants, fructose-6P => ascorbate
M00115	-3.25684	-3.14088	-3.13011	-3.16837	-3.22868	-3.39669	-3.27057	-3.34006	-3.18216	-3.08186	-3.00311	-3.41534	-3.14396	-3.20203	-3.18653	-3.17233	-3.16994	-3.12549	-3.09827	-3.17435	-3.1769	-3.08278	-3.17719	-3.14395	-3.14219	-3.08803	-3.15138	-2.9832	-3.1902	-2.97653	-3.12531	-3.14742	-3.19937	-3.1303	-3.10774	-3.23955	-3.20083	NA	NA	-3.1297	NA	NA	1	0.729386	2	0.742697	NAD biosynthesis, aspartate => quinolinate => NAD
M00116	-3.89181	-3.44685	-3.4279	-3.71599	-3.50298	-3.55156	-3.63485	-3.53267	-3.36319	-3.75082	-3.20404	-3.78029	-3.80521	-3.52982	-3.6191	-3.58823	-3.19344	-3.56535	-3.51595	-3.51611	-3.46356	-3.27129	-3.34724	-3.22236	-3.54413	-3.19249	-3.44879	-3.29897	-3.49688	-3.10822	-3.63449	-3.38311	-3.69315	-3.73903	-3.50887	-3.73184	-3.56134	NA	NA	-3.45092	0.343104	8.40126	3	0.648121	2	0.546892	Menaquinone biosynthesis, chorismate (+ polyprenyl-PP) => menaquinol
M00117	-4.28942	-3.79836	-4.0681	-4.23213	-4.0353	-4.12179	-4.10979	-4.02831	-3.89518	-4.06043	-3.72044	-4.25664	-3.94089	-3.81652	-4.01649	-3.93181	-3.68577	-3.8679	-3.95157	-3.99693	-4.07278	-3.87611	-3.89242	-3.81631	-4.24861	-3.72689	-3.87705	-3.74178	-4.0508	-3.64506	-3.78791	-3.72847	-4.08236	-3.85648	-3.89707	-4.00617	-3.94806	NA	NA	-3.94806	NA	NA	1	0.647917	1	0.606667	Ubiquinone biosynthesis, prokaryotes, chorismate (+ polyprenyl-PP) => ubiquinol
M00118	-5.20039	-4.04394	-3.7446	-3.741	-3.9442	-5.20633	-5.13462	-5.13843	-4.67843	-3.98876	-4.62295	-5.23511	-4.30372	-3.98928	-4.07608	-4.10917	-3.71675	-4.20421	-3.7947	-3.84682	-3.63077	-4.82842	-4.93901	-4.70838	-3.76615	-3.76598	-3.81005	-4.74751	-3.81186	-4.55027	-4.12727	-3.90529	-4.24743	-4.18668	-4.06194	-4.19282	-4.27776	NA	NA	-4.27776	NA	NA	0	0.437151	1	0.689222	Glutathione biosynthesis, glutamate => glutathione
M00119	-3.67642	-3.29963	-3.26699	-3.35766	-3.421	-3.56694	-3.56009	-3.44229	-3.27619	-3.36534	-3.11946	-3.59147	-3.43675	-3.24702	-3.27662	-3.44634	-3.2305	-3.34476	-3.29583	-3.33467	-3.39847	-3.25518	-3.30321	-3.25652	-3.32865	-3.26326	-3.19958	-3.1959	-3.25714	-3.08584	-3.24117	-3.18381	-3.38249	-3.36807	-3.25763	-3.42049	-3.38475	NA	NA	-3.27933	NA	NA	1	0.661006	2	0.828814	Pantothenate biosynthesis, valine/L-aspartate => pantothenate
M00120	-3.25491	-3.08625	-2.98006	-3.00788	-3.11591	-3.44222	-3.19729	-3.34134	-3.23666	-3.052	-3.06887	-3.44777	-3.07475	-3.05359	-3.09334	-3.08804	-3.00387	-3.10523	-3.01962	-3.04831	-3.00562	-3.08915	-3.24662	-3.18169	-3.04318	-2.93553	-2.98884	-2.99965	-3.04302	-3.04904	-3.055	-3.04861	-3.11089	-3.09996	-3.10731	-3.11997	-3.14722	0.195123	20.6343	-3.06622	NA	NA	0	0.536738	2	0.732349	Coenzyme A biosynthesis, pantothenate => CoA
M00121	-3.21474	-2.99561	-3.14099	-3.14607	-3.05116	-3.43269	-3.2611	-3.27677	-3.23896	-2.96771	-3.01781	-3.388	-2.85527	-2.97794	-2.98722	-3.0432	-3.06068	-2.9989	-3.07077	-3.17868	-3.16039	-3.18251	-3.28449	-3.19622	-3.16535	-3.15152	-3.00046	-3.02453	-3.1422	-3.05343	-2.93196	-2.99008	-2.93394	-2.95646	-2.98149	-3.07528	-3.09818	0.255484	18.1852	-3.09818	0.255484	18.1852	4	0.934548	1	0.781359	Heme biosynthesis, plants and bacteria, glutamate => heme
M00122	-3.58984	-3.14728	-3.49493	-3.51517	-3.10753	-3.52265	-3.49083	-3.35064	-3.33396	-3.42683	-3.22341	-3.56909	-3.21255	-3.2717	-3.21842	-3.42417	-3.30313	-3.31347	-3.3706	-3.39594	-3.45541	-3.2438	-3.30117	-3.24808	-3.39043	-3.59023	-3.23052	-3.34133	-3.51508	-3.19958	-3.46812	-3.27004	-3.1303	-3.2473	-3.27216	-3.37185	-3.34882	NA	NA	-3.34882	NA	NA	1	0.85416	1	0.833555	Cobalamin biosynthesis, cobyrinate a,c-diamide => cobalamin
M00123	-3.65412	-3.46704	-3.89712	-3.97422	-3.74431	-3.6122	-3.49932	-3.53101	-3.31843	-3.68774	-3.19745	-3.71987	-3.42635	-3.65582	-3.48108	-3.76026	-3.67658	-3.5522	-3.63837	-3.71552	-3.93542	-3.24514	-3.28652	-3.30411	-3.97096	-3.64865	-3.73381	-3.24766	-3.84888	-3.15156	-3.57313	-3.54615	-3.44222	-3.44651	-3.56102	-3.58347	-3.57595	NA	NA	-3.57595	NA	NA	1	0.782525	1	0.817596	Biotin biosynthesis, pimeloyl-ACP/CoA => biotin
M00124	-3.76493	-3.65898	-3.67633	-3.6792	-3.71246	-3.62506	-3.64234	-3.57773	-3.37763	-3.80465	-3.20095	-3.77552	-3.79106	-3.71263	-3.58777	-3.98388	-3.87753	-3.70561	-3.60674	-3.73715	-3.82943	-3.32755	-3.38287	-3.34475	-3.68541	-3.55234	-3.66245	-3.32384	-3.66359	-3.15928	-3.77869	-3.69035	-3.71458	-3.77283	-3.6853	-3.84819	-3.63666	0.294752	9.17783	-3.63666	0.294752	9.17783	4	0.880794	1	0.660433	Pyridoxal-P biosynthesis, erythrose-4P => pyridoxal-P
M00125	-3.41315	-3.25265	-3.31536	-3.42519	-3.25138	-3.46514	-3.43654	-3.33209	-3.21335	-3.30981	-3.07467	-3.52884	-3.30235	-3.32644	-3.26426	-3.23912	-3.13728	-3.25724	-3.13721	-3.17861	-3.31115	-3.15969	-3.21546	-3.17157	-3.20156	-3.20572	-3.27995	-3.05495	-3.20023	-3.03493	-3.19487	-3.16743	-3.43221	-3.25264	-3.22745	-3.2975	-3.30805	NA	NA	-3.20684	NA	NA	1	0.805221	2	0.905513	Riboflavin biosynthesis, plants and bacteria, GTP => riboflavin/FMN/FAD
M00126	-3.22251	-3.00584	-3.14188	-3.1617	-3.16496	-3.30231	-3.11062	-3.23405	-3.04003	-3.13204	-2.87002	-3.3824	-3.12801	-3.06403	-3.01306	-3.03827	-2.96722	-3.12395	-3.07329	-3.11254	-3.01	-2.90444	-3.03956	-3.00281	-3.08028	-3.05864	-3.02413	-2.85748	-3.09729	-2.84155	-2.99641	-3.01347	-3.12763	-3.03036	-3.02745	-3.08602	-3.11683	NA	NA	-3.0213	NA	NA	1	0.746654	2	0.86223	Tetrahydrofolate biosynthesis, GTP => THF
M00127	-3.77907	-3.32261	-3.31544	-3.50209	-3.37025	-3.53873	-3.53484	-3.38021	-3.31754	-3.3767	-3.23127	-3.66841	-3.2608	-3.42106	-3.34177	-3.43787	-3.23922	-3.30826	-3.4052	-3.39386	-3.45906	-3.30821	-3.34626	-3.22998	-3.42725	-3.31408	-3.42283	-3.30836	-3.53184	-3.14304	-3.43342	-3.23262	-3.35011	-3.44861	-3.30213	-3.49742	-3.38612	NA	NA	-3.38612	NA	NA	1	0.832821	1	0.773147	Thiamine biosynthesis, prokaryotes, AIR (+ DXP/tyrosine) => TMP/TPP
M00129	-3.66979	-3.37982	-3.42849	-3.45115	-3.42794	-3.61029	-3.65072	-3.66802	-3.53598	-3.43783	-3.42628	-3.69578	-3.33941	-3.36782	-3.48315	-3.26679	-3.37789	-3.41514	-3.44721	-3.37265	-3.39372	-3.46865	-3.55633	-3.52247	-3.34252	-3.35149	-3.4228	-3.43232	-3.33249	-3.42411	-3.40587	-3.3445	-3.38994	-3.34551	-3.3931	-3.46115	-3.47957	0.222909	20.2795	-3.41149	NA	NA	2	0.784001	2	0.757609	Ascorbate biosynthesis, animals, glucose-1P => ascorbate
M00130	-5.71169	-7.9046	-7.9046	-5.26092	-5.67509	-5.29343	-5.78276	-5.33499	-5.32888	-4.9331	-5.22688	-5.31661	-6.25089	-5.79596	-6.44169	-5.07444	-5.74451	-5.54042	-5.33105	-5.42752	-5.41543	-5.83735	-5.37678	-5.44129	-5.87023	-6.11739	-6.55607	-4.88518	-4.80807	-5.93492	-6.33004	-5.61216	-5.32064	-5.5909	-5.41339	-6.21194	-5.72227	1.16036	11.5925	-5.72227	NA	NA	0	0.498039	1	0.808918	Inositol phosphate metabolism, PI=> PIP2 => Ins(1,4,5)P3 => Ins(1,3,4,5)P4
M00131	-4.33252	-4.2488	-4.59996	-4.58213	-4.14201	-4.13338	-4.1779	-4.1934	-3.99577	-4.8858	-3.89106	-4.26115	-4.80386	-4.30074	-4.12809	-4.35159	-4.01369	-4.32624	-4.41672	-4.34416	-4.2092	-3.96328	-3.94537	-3.93057	-4.20074	-4.3355	-4.13006	-3.97399	-4.37978	-3.88678	-4.1331	-4.41749	-4.4275	-4.33691	-4.04693	-4.41014	-4.24601	NA	NA	-4.24601	NA	NA	1	0.765344	1	0.705974	Inositol phosphate metabolism, Ins(1,3,4,5)P4 => Ins(1,3,4)P3 => myo-inositol
M00133	-3.9594	-3.80372	-4.31074	-4.29566	-3.92839	-3.98779	-3.95374	-3.91336	-3.79012	-4.09192	-3.67538	-4.06448	-3.94082	-3.87802	-3.9368	-3.90084	-4.04623	-3.84498	-4.03815	-4.07106	-4.31616	-3.77552	-3.75112	-3.71617	-4.37955	-3.97136	-4.06425	-3.71733	-4.12819	-3.66895	-3.81121	-3.84888	-4.05327	-3.84443	-3.9634	-3.92952	-3.95475	NA	NA	-3.95475	NA	NA	1	0.86285	1	0.853034	Polyamine biosynthesis, arginine => agmatine => putrescine => spermidine
M00134	-4.63664	-4.69236	-4.08923	-4.56342	-4.42869	-4.86138	-4.73965	-4.81442	-4.73284	-4.85381	-4.97623	-4.79818	-4.16199	-4.94651	-5.14689	-4.10705	-4.0852	-4.91555	-4.36981	-4.19559	-4.16822	-4.72964	-4.71021	-4.87724	-4.15353	-4.14012	-4.71287	-5.04003	-4.81443	-5.04622	-5.42436	-5.0902	-4.25607	-4.58852	-4.6455	-4.83045	-4.64842	0.435256	1.62281	-4.64842	0.435256	1.62281	0	0.458578	1	0.85609	Polyamine biosynthesis, arginine => ornithine => putrescine
M00135	-4.02694	-3.82726	-3.68021	-3.70273	-3.91951	-4.04972	-4.00662	-4.09761	-3.94714	-3.88097	-3.72425	-4.04887	-3.86949	-3.83627	-3.80668	-3.91395	-3.86963	-3.90553	-3.73019	-3.78733	-3.94198	-3.82876	-3.84785	-3.86384	-3.73448	-3.72544	-3.72232	-3.73719	-3.74668	-3.71325	-3.8821	-3.92213	-3.87102	-3.89509	-3.97436	-3.98513	-3.89519	NA	NA	-3.82829	0.19509	9.48197	0	0.591039	2	0.592706	GABA biosynthesis, eukaryotes, putrescine => GABA
M00136	-6.97583	-6.00546	-6.89612	-6.56308	-6.59414	-6.82489	-7.31782	-6.8546	-7.34248	-7.23147	-7.19292	-7.9046	-6.88097	-7.9046	-7.08459	-6.2893	-6.5417	-7.9046	-6.59315	-7.42715	-7.9046	-5.96704	-7.9046	-7.9046	-6.88964	-7.43973	-6.52076	-6.17883	-7.04369	-7.43254	-7.22447	-7.42635	-6.94387	-6.4414	-6.0845	-6.38813	-7.00067	NA	NA	-7.00067	NA	NA	1	0.622516	1	0.855307	GABA biosynthesis, prokaryotes, putrescine => GABA
M00140	-3.30078	-3.08174	-3.0398	-3.12006	-3.15947	-3.61847	-3.36454	-3.53624	-3.41355	-3.02105	-3.2055	-3.53867	-3.02272	-3.08473	-3.16523	-3.00862	-3.00779	-3.04164	-3.07299	-3.07898	-3.08776	-3.2609	-3.43908	-3.38257	-3.08767	-3.01357	-3.07938	-3.08705	-3.10074	-3.20789	-3.03021	-3.05994	-3.11382	-3.06041	-3.11929	-3.1405	-3.17093	0.390554	20.4667	-3.17093	NA	NA	2	0.705598	1	0.60161	C1-unit interconversion, prokaryotes
M00141	-3.90964	-3.62096	-3.58538	-3.56099	-3.64998	-4.07483	-3.81418	-3.94471	-3.82445	-3.66894	-3.68236	-4.11033	-3.66416	-3.66095	-3.68406	-3.52684	-3.59077	-3.68175	-3.56618	-3.58889	-3.72025	-3.64155	-3.84502	-3.78863	-3.59396	-3.60618	-3.69658	-3.58041	-3.59978	-3.61094	-3.60808	-3.60112	-3.62064	-3.56532	-3.63811	-3.6088	-3.7364	0.243718	21.2083	-3.6378	NA	NA	0	0.507882	2	0.780666	C1-unit interconversion, eukaryotes
M00144	-3.51362	-3.51712	-4.04313	-4.11927	-3.77861	-3.19515	-3.28573	-3.19703	-3.00359	-3.71558	-2.87318	-3.38947	-3.94783	-3.7005	-3.57775	-4.02278	-3.84047	-3.56628	-3.75164	-3.91356	-3.95573	-2.95574	-2.97748	-2.95198	-3.8916	-3.29806	-3.73596	-2.98046	-3.75846	-2.83649	-3.79113	-3.61871	-3.82116	-3.89129	-3.53071	-3.84127	-3.54968	0.569227	9.42856	-3.54968	0.569227	9.42856	4	0.835057	1	0.846262	NADH:quinone oxidoreductase, prokaryotes
M00146	-6.936	-7.9046	-7.9046	-5.99342	-6.24717	-7.9046	-6.49601	-7.9046	-7.9046	-5.42895	-5.73433	-7.9046	-7.9046	-6.30341	-6.63203	-5.82733	-6.33925	-6.41381	-6.38071	-6.7486	-6.00918	-6.9322	-6.2746	-7.9046	-6.77613	-7.9046	-7.9046	-5.79888	-5.63175	-6.26256	-7.04127	-7.9046	-6.04392	-7.04596	-6.74227	-6.05723	-6.80688	NA	NA	-6.80688	NA	NA	1	0.829558	1	0.842857	NADH dehydrogenase (ubiquinone) 1 alpha subcomplex
M00148	-7.9046	-7.9046	-7.9046	-5.67912	-6.82909	-6.35408	-6.51704	-7.9046	-6.47735	-5.32021	-5.98516	-7.9046	-6.62647	-6.14288	-6.96092	-5.60402	-6.69941	-6.81197	-5.59242	-5.85209	-5.70779	-6.68818	-6.06158	-6.98818	-6.26005	-7.9046	-7.9046	-5.58989	-5.31399	-6.58582	-6.24701	-6.53845	-5.89628	-6.09695	-6.06106	-6.11893	-6.52607	NA	NA	-6.52607	NA	NA	1	0.706392	1	0.575526	Succinate dehydrogenase (ubiquinone)
M00149	-4.08609	-3.98928	-4.4001	-4.59735	-4.17943	-3.72461	-3.79666	-3.6998	-3.51376	-4.44315	-3.34001	-3.96095	-4.04656	-4.28013	-4.11732	-4.53819	-4.36121	-4.02988	-4.22411	-4.28327	-4.88886	-3.44972	-3.50401	-3.42138	-4.09589	-3.88936	-4.22226	-3.43813	-4.38922	-3.26693	-4.49117	-4.36248	-4.0566	-4.25513	-4.2806	-4.3123	-4.05377	0.592984	9.34482	-4.05377	0.592984	9.34482	4	0.803196	1	0.855986	Succinate dehydrogenase, prokaryotes
M00150	-4.5169	-3.71127	-3.65768	-4.00185	-3.56626	-4.25837	-4.14001	-4.09574	-4.06737	-3.89623	-3.77729	-4.17676	-3.87227	-3.67584	-3.99656	-3.72606	-3.46654	-3.77808	-3.79169	-3.78785	-3.81454	-3.97978	-3.95033	-3.74738	-3.78513	-3.45385	-3.65938	-3.90955	-3.7468	-3.59458	-3.7556	-3.6467	-3.94954	-3.96028	-3.72901	-3.88653	-3.84804	NA	NA	-3.84804	NA	NA	0	0.577989	1	0.56716	Fumarate reductase, prokaryotes
M00151	-5.14993	-5.9552	-6.63782	-5.04108	-5.03893	-5.64927	-5.05876	-5.08558	-5.08161	-4.26483	-4.40287	-5.44665	-5.43526	-5.20254	-6.74595	-5.04804	-5.36614	-5.21458	-5.07583	-5.03734	-4.62391	-5.39489	-5.20973	-5.25309	-5.55587	-5.49631	-5.81762	-3.98677	-4.33494	-5.08777	-5.26942	-4.97348	-4.74916	-5.17862	-4.43532	-5.44758	-5.18757	NA	NA	-5.18757	NA	NA	1	0.628798	1	0.664377	Cytochrome bc1 complex respiratory unit
M00152	-5.14426	-5.9552	-6.63782	-4.89204	-5.04955	-5.64927	-5.05876	-5.07699	-5.05902	-4.24465	-4.39951	-5.44665	-5.39342	-5.20254	-6.2861	-4.90186	-5.36614	-5.21458	-4.92503	-4.94808	-4.61412	-5.35592	-5.19869	-5.24815	-5.46605	-5.49631	-5.84062	-3.97885	-4.32467	-5.07208	-5.38794	-4.95032	-4.74916	-5.15641	-4.4194	-5.44758	-5.15438	NA	NA	-5.15438	NA	NA	1	0.614306	1	0.693935	Cytochrome c oxidase, cbb3-type
M00153	-4.33597	-3.70203	-3.64898	-4.01717	-3.77513	-3.98989	-4.08572	-3.96507	-3.75255	-4.02162	-3.60021	-4.1966	-3.94354	-3.74444	-3.93283	-3.69472	-3.38897	-3.80984	-3.79243	-3.78696	-3.65543	-3.6939	-3.76101	-3.6417	-3.79108	-3.46432	-3.71632	-3.67092	-3.8793	-3.51514	-3.78774	-3.69839	-4.02532	-3.91981	-3.83099	-3.97798	-3.8115	NA	NA	-3.8115	NA	NA	1	0.694058	1	0.567902	Cytochrome bd ubiquinol oxidase
M00154	-5.1204	-6.36786	-5.72231	-4.75549	-4.89057	-5.75773	-5.75261	-5.57129	-4.92259	-3.97018	-4.19604	-5.48552	-5.38833	-4.96941	-6.24466	-4.46983	-5.14981	-5.08268	-4.65285	-4.98233	-4.57498	-5.05135	-5.30499	-5.63162	-5.26334	-5.26379	-5.56586	-3.75084	-4.13832	-5.04678	-5.17955	-5.01177	-4.55211	-4.99027	-4.8148	-5.8131	-5.09461	NA	NA	-5.09461	NA	NA	1	0.782144	1	0.737982	Cytochrome c oxidase
M00155	-5.20826	-6.4465	-5.79724	-5.61768	-4.79822	-5.52376	-5.7254	-6.32325	-4.90646	-3.95402	-4.11653	-5.32765	-5.34838	-4.84672	-6.19705	-5.72126	-5.30365	-5.02853	-5.80677	-6.18776	-4.62855	-5.23098	-5.31383	-5.9675	-5.52769	-5.1397	-5.53876	-3.67838	-4.02559	-5.13202	-5.10022	-5.24765	-4.46855	-5.07149	-5.07535	-5.60723	-5.24829	0.900456	14.0742	-5.24829	0.900456	14.0742	4	0.685012	1	0.77962	Cytochrome c oxidase, prokaryotes
M00156	-5.34456	-5.88782	-7.30045	-6.74778	-6.69514	-5.56659	-4.99694	-4.8011	-5.63331	-7.9046	-5.21757	-5.82692	-7.10996	-6.76271	-6.38139	-6.66133	-6.19203	-5.97645	-6.52822	-5.06217	-5.24756	-5.50368	-5.07975	-5.14058	-7.27837	-6.81156	-6.63167	-4.83644	-5.4161	-5.33406	-5.55808	-4.82819	-6.34188	-5.6162	-4.05846	-5.49549	-6.16704	NA	NA	-5.59825	NA	NA	1	0.749395	2	0.577456	Cytochrome c oxidase, cbb3-type
M00157	-2.97838	-2.83078	-2.73186	-2.79498	-2.85642	-3.14306	-3.00238	-3.08707	-2.96213	-2.7492	-2.80411	-3.14736	-2.85205	-2.75059	-2.80321	-2.80189	-2.7037	-2.76571	-2.75284	-2.80838	-2.68956	-2.84218	-2.96928	-2.88124	-2.76324	-2.61664	-2.68234	-2.74349	-2.77159	-2.77334	-2.73844	-2.75799	-2.99523	-2.8203	-2.86649	-2.9164	-2.87583	0.23842	20.29	-2.79939	NA	NA	2	0.764056	2	0.628729	F-type ATPase, prokaryotes and chloroplasts
M00158	-5.32133	-7.9046	-6.52535	-4.9354	-5.86388	-6.7558	-7.9046	-5.82377	-5.83225	-4.8884	-5.55168	-6.48278	-5.82214	-6.20918	-6.29345	-4.76541	-6.4079	-5.79529	-5.08567	-5.28632	-5.53647	-5.91064	-6.27909	-6.53739	-5.62262	-6.17137	-7.9046	-5.12096	-4.99925	-5.62809	-5.9251	-5.71284	-5.52654	-5.24768	-5.30288	-6.21619	-5.91936	NA	NA	-5.91936	NA	NA	1	0.775008	1	0.768946	F-type ATPase, eukaryotes
M00159	-3.45359	-3.15294	-3.50804	-3.58924	-3.18486	-4.02114	-3.311	-3.74517	-3.63835	-3.35289	-3.52647	-3.77254	-2.8505	-3.55241	-3.152	-3.19371	-3.31479	-3.23677	-3.30257	-3.24446	-3.29129	-3.25398	-3.6921	-3.63416	-3.23424	-4.05959	-3.93917	-3.17705	-3.55265	-3.56485	-3.19753	-3.19116	-2.87406	-3.13657	-3.13648	-3.09828	-3.39268	0.531386	19.903	-3.39268	0.531386	19.903	4	0.928259	1	0.819595	V/A-type ATPase, prokaryotes
M00160	-4.55871	-7.2234	-7.9046	-5.00113	-5.84704	-4.40805	-4.54487	-4.49992	-4.55075	-4.7902	-5.10025	-4.39196	-5.83357	-5.62938	-5.81582	-4.70958	-5.17628	-5.13461	-5.02265	-4.86938	-5.01172	-4.73256	-4.65362	-4.78786	-5.47208	-6.33756	-6.66581	-4.88385	-4.77994	-5.53371	-5.95242	-5.72274	-5.5495	-5.37345	-5.21245	-4.84576	-5.29242	NA	NA	-5.29242	NA	NA	0	0.462014	1	0.856912	V-type ATPase, eukaryotes
M00165	-2.86617	-2.64839	-2.57937	-2.61835	-2.71775	-3.08549	-2.91048	-3.06333	-2.96081	-2.51333	-2.73682	-3.02384	-2.4997	-2.60505	-2.70103	-2.60476	-2.68789	-2.5804	-2.68015	-2.67885	-2.65386	-2.81554	-2.95772	-2.8942	-2.67765	-2.61881	-2.59564	-2.65832	-2.68817	-2.76393	-2.5991	-2.63786	-2.62003	-2.64599	-2.66643	-2.71397	-2.72137	0.334998	20.0335	-2.72137	NA	NA	0	0.58303	1	0.760224	Reductive pentose phosphate cycle (Calvin cycle)
M00166	-3.34664	-3.22254	-3.2351	-3.29201	-3.32464	-3.57469	-3.37863	-3.58581	-3.47284	-3.09964	-3.23703	-3.53684	-3.11685	-3.19186	-3.36975	-3.12336	-3.23695	-3.14777	-3.29243	-3.32463	-3.23335	-3.28297	-3.44664	-3.40789	-3.29487	-3.15462	-3.22225	-3.11973	-3.29706	-3.26068	-3.15095	-3.24292	-3.26318	-3.19403	-3.28023	-3.27525	-3.28435	0.284293	19.8348	-3.28435	NA	NA	2	0.728018	1	0.731364	Reductive pentose phosphate cycle, ribulose-5P => glyceraldehyde-3P
M00167	-3.04059	-2.78305	-2.6878	-2.72182	-2.84108	-3.25566	-3.09112	-3.21839	-3.12043	-2.64364	-2.9018	-3.18304	-2.61972	-2.73519	-2.80583	-2.76151	-2.83203	-2.71755	-2.80173	-2.79014	-2.78658	-2.99655	-3.12803	-3.05309	-2.79765	-2.76828	-2.71269	-2.84248	-2.81086	-2.93052	-2.74215	-2.76179	-2.73209	-2.79054	-2.78752	-2.85339	-2.8624	0.356092	20.0813	-2.8624	NA	NA	0	0.499783	1	0.775325	Reductive pentose phosphate cycle, glyceraldehyde-3P => ribulose-5P
M00168	-4.2779	-4.26391	-4.40009	-4.53486	-4.3227	-3.91588	-4.03138	-3.94112	-3.74448	-4.73954	-3.61804	-4.13053	-5.11009	-4.56241	-4.43513	-4.49047	-4.32244	-4.40178	-4.23292	-4.30261	-4.46599	-3.69172	-3.73287	-3.66898	-4.19608	-3.86452	-4.30502	-3.7215	-4.42899	-3.54186	-4.87162	-4.53073	-4.84221	-4.62662	-4.40014	-4.64753	-4.25874	0.709093	7.55472	-4.25874	0.709093	7.55472	4	0.91181	1	0.827029	CAM (Crassulacean acid metabolism), dark
M00169	-3.87931	-3.59173	-3.72255	-3.66014	-3.67925	-3.84378	-3.71969	-3.76637	-3.60555	-3.69263	-3.42884	-3.89242	-3.68131	-3.51223	-3.60538	-3.73852	-3.70509	-3.65451	-3.67318	-3.74976	-3.66695	-3.52793	-3.61051	-3.55069	-3.76677	-3.59106	-3.53217	-3.46538	-3.63379	-3.41724	-3.52212	-3.57448	-3.58481	-3.64777	-3.56464	-3.63867	-3.68774	NA	NA	-3.59544	NA	NA	0	0.55421	2	0.82755	CAM (Crassulacean acid metabolism), light
M00170	-4.07847	-3.75879	-3.89851	-4.11577	-3.73417	-3.98645	-3.90623	-3.8842	-3.78441	-4.09087	-3.60718	-4.03477	-3.93517	-3.86353	-3.78935	-3.83226	-3.7025	-3.91115	-3.84566	-3.92187	-3.85745	-3.7664	-3.80625	-3.70671	-3.80721	-3.66422	-3.77889	-3.71753	-4.03009	-3.59927	-3.85721	-3.8183	-3.79806	-3.8133	-3.71899	-3.98066	-3.8841	NA	NA	-3.80489	NA	NA	1	0.86502	2	0.505229	C4-dicarboxylic acid cycle, phosphoenolpyruvate carboxykinase type
M00171	-3.9332	-3.62604	-3.67674	-3.62806	-3.64677	-3.99982	-3.80962	-3.92492	-3.80623	-3.70359	-3.61271	-3.97286	-3.72347	-3.54656	-3.63034	-3.69549	-3.66451	-3.69478	-3.63094	-3.6822	-3.62015	-3.69872	-3.81772	-3.78303	-3.66054	-3.58032	-3.52877	-3.61426	-3.61893	-3.63029	-3.55658	-3.60021	-3.58679	-3.66147	-3.54531	-3.64844	-3.73865	0.1318	18.0847	-3.63693	0.1318	18.0847	0	0.403128	2	0.932019	C4-dicarboxylic acid cycle, NAD - malic enzyme type
M00172	-3.86666	-3.57866	-3.66138	-3.6292	-3.63075	-3.83917	-3.71201	-3.75659	-3.60013	-3.6897	-3.42564	-3.88719	-3.68085	-3.50307	-3.59942	-3.68016	-3.63256	-3.63971	-3.61874	-3.6724	-3.61938	-3.52291	-3.60498	-3.54401	-3.64943	-3.50185	-3.49348	-3.45863	-3.61543	-3.41252	-3.5192	-3.56317	-3.58126	-3.62241	-3.52844	-3.62423	-3.66738	NA	NA	-3.56403	NA	NA	1	0.702326	2	0.949255	C4-dicarboxylic acid cycle, NADP - malic enzyme type
M00173	-2.95695	-2.66133	-2.7528	-2.86334	-2.73772	-2.90842	-2.84634	-2.841	-2.69411	-2.69881	-2.5084	-2.96708	-2.6238	-2.63909	-2.67334	-2.75362	-2.69153	-2.6275	-2.72441	-2.75027	-2.74985	-2.65353	-2.70508	-2.62838	-2.79425	-2.60858	-2.66647	-2.56218	-2.69765	-2.46488	-2.62953	-2.57222	-2.66302	-2.72306	-2.61311	-2.74165	-2.74696	0.138031	15.9307	-2.66378	0.138031	15.9307	0	0.454928	2	0.834284	Reductive citrate cycle (Arnon-Buchanan cycle)
M00175	-5.66377	-6.26644	-6.54594	-5.91092	-6.02863	-6.40425	-5.79147	-6.21724	-5.9056	-6.54192	-5.96234	-6.25095	-6.04778	-6.33322	-5.17865	-5.46211	-6.0663	-5.26838	-5.7266	-6.57206	-6.37434	-6.01857	-6.65313	-5.8288	-5.51329	-6.89992	-6.51777	-6.09591	-6.49786	-5.71926	-5.84284	-6.20821	-6.7904	-5.55166	-6.13627	-6.05821	-6.07919	NA	NA	-6.07919	NA	NA	1	0.831357	1	0.721111	Nitrogen fixation, nitrogen => ammonia
M00176	-3.80645	-3.92105	-4.26637	-4.13201	-3.93524	-4.39271	-4.07309	-3.85986	-3.96308	-3.70569	-3.89057	-4.03842	-3.45547	-3.80329	-3.72592	-3.64409	-3.72092	-3.7397	-3.73344	-3.96217	-4.05889	-3.808	-4.05253	-3.99839	-4.27805	-4.13421	-4.06307	-3.63393	-3.96675	-3.84971	-3.64052	-3.71631	-3.57626	-3.62168	-3.79508	-3.74119	-3.88067	0.443179	18.2193	-3.88067	0.443179	18.2193	4	0.955729	1	0.83942	Assimilatory sulfate reduction, sulfate => H2S
M00177	-3.24846	-5.42639	-6.05346	-4.34062	-5.08191	-3.02345	-3.31209	-3.18663	-3.28424	-4.22806	-4.73378	-3.01931	-5.46492	-5.24864	-4.51356	-4.04601	-3.8606	-3.94215	-4.41479	-3.81931	-3.98031	-3.56153	-3.28838	-3.41383	-4.87287	-5.27726	-5.61824	-4.36916	-4.2789	-5.16229	-5.12753	-4.76887	-4.82242	-4.78815	-4.55406	-3.60497	-4.32603	NA	NA	-4.32603	NA	NA	0	0.516154	1	0.817772	/
M00178	-2.07883	-1.85742	-1.85664	-1.88435	-1.93093	-2.28117	-2.07421	-2.21896	-2.09047	-1.85007	-1.89016	-2.2751	-1.84108	-1.83614	-1.95263	-1.80012	-1.84775	-1.88898	-1.86552	-1.88349	-1.83617	-1.93551	-2.07766	-2.02436	-1.85413	-1.78445	-1.85742	-1.81778	-1.86692	-1.8785	-1.84388	-1.85971	-1.87466	-1.85815	-1.90503	-1.92662	-1.96972	0.268876	20.329	-1.88611	NA	NA	2	0.848068	2	0.764783	/
M00179	-2.27798	-2.05534	-2.04417	-2.07406	-2.12575	-2.44807	-2.27414	-2.40629	-2.28941	-2.03354	-2.0946	-2.43639	-2.03237	-2.03194	-2.15002	-1.99565	-2.03779	-2.08334	-2.06363	-2.0771	-2.03696	-2.14752	-2.28102	-2.22742	-2.05277	-1.97582	-2.04969	-2.01748	-2.0631	-2.08127	-2.03695	-2.05542	-2.07311	-2.05546	-2.10595	-2.12138	-2.1606	0.262842	20.3068	-2.08456	NA	NA	2	0.831239	2	0.695065	/
M00180	-4.54458	-6.47138	-6.42051	-5.07814	-5.56558	-4.32857	-4.63938	-4.46962	-4.5862	-4.78525	-5.38356	-4.37015	-6.27967	-5.83584	-5.8655	-4.83463	-5.19129	-5.09944	-5.11004	-4.98704	-4.99153	-4.7854	-4.6512	-4.68939	-5.48622	-6.04603	-6.82674	-4.96457	-4.83452	-5.83217	-6.01697	-5.55229	-5.20569	-5.64125	-5.30387	-4.98699	-5.26837	NA	NA	-5.26837	NA	NA	0	0.559504	1	0.836069	/
M00181	-4.53672	-7.9046	-6.48717	-5.00474	-5.77456	-4.4375	-4.65382	-4.44071	-4.64378	-4.90125	-5.51122	-4.43853	-6.33109	-5.7582	-5.79127	-4.79489	-5.31732	-5.32991	-5.02772	-4.95785	-5.0474	-4.80452	-4.68209	-4.70886	-5.70768	-6.3323	-7.9046	-5.22193	-5.00159	-6.0636	-5.89994	-5.55371	-5.3044	-5.54954	-5.2615	-4.97536	-5.39061	NA	NA	-5.39061	NA	NA	1	0.609531	1	0.847323	/
M00182	-4.55476	-6.90294	-7.9046	-5.04116	-5.76978	-4.42266	-4.58948	-4.48354	-4.65691	-4.98591	-5.53783	-4.37986	-5.92916	-5.72702	-5.75138	-4.73821	-5.33666	-5.31978	-5.06037	-4.95734	-5.04736	-4.79386	-4.63582	-4.69407	-5.62412	-6.06382	-7.9046	-5.06778	-5.12675	-5.79903	-6.06161	-5.82748	-5.62634	-5.5121	-5.38517	-5.01195	-5.39531	NA	NA	-5.39531	NA	NA	1	0.619916	1	0.844975	/
M00183	-2.98511	-2.86636	-2.81438	-2.86925	-2.93113	-3.30373	-3.07263	-3.26822	-3.13827	-2.71344	-2.92799	-3.19832	-2.69702	-2.80933	-2.93345	-2.76056	-2.82128	-2.78051	-2.84515	-2.88568	-2.83758	-2.99173	-3.13864	-3.09169	-2.84661	-2.75877	-2.80773	-2.79936	-2.8608	-2.94902	-2.77057	-2.85937	-2.83636	-2.80339	-2.92356	-2.91058	-2.91132	0.354112	19.9695	-2.91132	NA	NA	2	0.767572	1	0.700856	/
M00185	-4.34636	-4.20869	-4.35533	-4.62003	-4.25076	-5.34637	-4.75637	-4.37536	-4.47305	-4.22059	-4.42347	-4.29625	-3.43794	-4.02284	-4.08755	-3.84703	-3.80741	-4.15165	-3.98334	-4.16363	-4.00487	-4.35119	-5.19217	-4.26833	-4.3535	-4.75787	-4.58654	-4.54115	-4.26181	-4.18718	-4.17842	-4.11964	-3.56392	-3.73461	-4.19395	-3.89523	-4.26012	0.799047	19.2101	-4.26012	0.799047	19.2101	4	0.94253	1	0.844199	/
M00186	-5.40684	-4.34052	-4.71973	-4.88363	-4.81894	-5.41026	-5.19269	-5.04292	-5.09219	-4.39003	-5.10142	-5.08389	-4.22531	-4.15594	-4.64212	-4.32636	-4.24278	-4.18122	-4.57452	-4.51395	-4.9536	-5.15473	-5.29022	-4.9962	-4.93287	-4.48419	-4.24217	-4.75467	-4.46965	-5.1114	-4.07943	-4.14787	-4.71348	-4.19242	-4.63187	-4.35265	-4.69035	0.737183	18.7908	-4.69035	0.737183	18.7908	4	0.89144	1	0.794117	/
M00188	-3.60821	-3.18959	-3.30179	-3.37512	-3.065	-3.97205	-3.69079	-3.77355	-3.63545	-3.23027	-3.39699	-3.67669	-3.0683	-3.16989	-3.08198	-3.33913	-3.29633	-3.20843	-3.11664	-3.22549	-3.28431	-3.68925	-3.70118	-3.74935	-3.36054	-3.5679	-3.32095	-3.54931	-3.20175	-3.44608	-3.16559	-3.05169	-3.02248	-3.19114	-3.04817	-3.23916	-3.3614	0.484029	19.2566	-3.3614	0.484029	19.2566	4	0.966352	1	0.771169	/
M00189	-4.54969	-3.76285	-3.91495	-4.16231	-3.83673	-4.26567	-4.27612	-4.10993	-4.1187	-3.78157	-4.07112	-4.45866	-3.7719	-3.69462	-3.80868	-3.83192	-3.78225	-3.80124	-3.93947	-3.93573	-3.9221	-4.04954	-4.10068	-3.96541	-4.03809	-3.89855	-3.82637	-4.04681	-3.78091	-3.94254	-3.72006	-3.54478	-3.84537	-3.80768	-3.59402	-3.74326	-3.99994	0.356386	18.8965	-3.8723	0.356386	18.8965	4	0.923841	2	0.668512	/
M00190	-4.6068	-3.87444	-4.23755	-4.27827	-3.79383	-4.52358	-4.27503	-4.45896	-4.18204	-4.18621	-3.88921	-4.16834	-4.28244	-3.68428	-3.86277	-4.24186	-3.83225	-4.08733	-4.4582	-4.45692	-4.20636	-4.31967	-4.24913	-4.26642	-4.29726	-4.1032	-3.58545	-4.30583	-3.91419	-3.99486	-3.64752	-3.97469	-3.79789	-3.94784	-3.69393	-4.06865	-4.10426	0.377871	16.6576	-4.10426	0.377871	16.6576	4	0.703237	1	0.80339	/
M00193	-5.25197	-4.65054	-4.57279	-4.80046	-3.9798	-5.42962	-5.09262	-5.11684	-5.11486	-5.07803	-5.08957	-5.14443	-5.10632	-4.69559	-4.13042	-4.49595	-4.62791	-4.35533	-4.43642	-4.68644	-4.49034	-5.31054	-5.55778	-5.29209	-4.66023	-4.82385	-4.8452	-4.96648	-4.40696	-4.86917	-4.5151	-3.91957	-4.59091	-4.82637	-3.83789	-4.44645	-4.75597	0.639477	19.8647	-4.75597	0.639477	19.8647	4	0.623678	1	0.76854	/
M00194	-4.02675	-3.5669	-3.2255	-3.22619	-3.52041	-4.2773	-3.99632	-4.0793	-4.0966	-3.40411	-3.72601	-4.05553	-3.6145	-3.51516	-3.48471	-3.55602	-3.5531	-3.60959	-3.43014	-3.36415	-3.54237	-4.07188	-4.15063	-4.07246	-3.24215	-3.36156	-3.34575	-3.81892	-3.38065	-3.92642	-3.62314	-3.56196	-3.59899	-3.59728	-3.6056	-3.6861	-3.66428	NA	NA	-3.66428	NA	NA	1	0.659723	1	0.827548	/
M00196	-3.2674	-2.6903	-2.74384	-2.72786	-2.68076	-3.60893	-3.32287	-3.40797	-3.4003	-2.85906	-3.01216	-3.28269	-2.81293	-2.78977	-2.72169	-2.94847	-2.8903	-2.84609	-2.76905	-2.73961	-3.0398	-3.30585	-3.52689	-3.47101	-2.62598	-2.99097	-2.67273	-3.11062	-2.77525	-3.25263	-2.83763	-2.79834	-2.67974	-2.70484	-2.70948	-2.93164	-2.97099	0.394226	19.4281	-2.97099	0.394226	19.4281	4	0.661901	1	0.822056	/
M00197	-3.95791	-3.52228	-3.0517	-3.03534	-3.46889	-4.19502	-3.97658	-3.88038	-4.05138	-3.20868	-3.65321	-4.02443	-3.49685	-3.37458	-3.38049	-3.43153	-3.47498	-3.50093	-3.35893	-3.27931	-3.39292	-4.04047	-4.11945	-3.94893	-3.11572	-3.20749	-3.19641	-3.79616	-3.27967	-3.82036	-3.53828	-3.47388	-3.56609	-3.52524	-3.57439	-3.5982	-3.56992	NA	NA	-3.56992	NA	NA	1	0.726784	1	0.844173	/
M00198	-5.19427	-4.67208	-6.7861	-5.10129	-4.47569	-5.64185	-5.2642	-5.4537	-5.04053	-5.676	-5.26115	-5.23446	-5.70058	-5.82788	-4.91311	-5.28608	-5.38172	-5.25489	-4.94572	-5.35641	-6.09096	-5.46383	-5.63761	-5.41112	-4.69989	-6.11597	-6.35696	-5.10507	-5.96848	-5.29387	-5.40068	-5.46015	-4.8213	-4.98622	-5.00654	-4.93294	-5.3672	NA	NA	-5.3672	NA	NA	1	0.781273	1	0.851177	/
M00199	-4.31757	-3.62333	-3.52632	-3.5013	-3.81897	-4.58288	-4.1841	-4.5596	-4.47469	-3.65503	-4.17757	-4.17578	-3.56866	-3.6199	-3.73984	-3.87665	-3.8324	-3.72335	-3.82536	-3.66604	-3.9619	-4.32159	-4.40048	-4.34427	-3.53484	-3.79195	-3.50595	-4.06408	-3.62017	-4.18993	-3.70533	-3.67774	-3.50487	-3.58332	-3.69417	-3.90869	-3.89607	0.441405	19.0978	-3.89607	0.441405	19.0978	0	0.520778	1	0.791036	/
M00200	-4.02675	-3.56546	-3.22517	-3.22547	-3.51467	-4.277	-3.99484	-4.07307	-4.09922	-3.40381	-3.72601	-4.05383	-3.6134	-3.50836	-3.48401	-3.54984	-3.55087	-3.60277	-3.42988	-3.3616	-3.53735	-4.07188	-4.14993	-4.06843	-3.24001	-3.36179	-3.34525	-3.81892	-3.37893	-3.92675	-3.62295	-3.56099	-3.5968	-3.59676	-3.60374	-3.6721	-3.66218	NA	NA	-3.66218	NA	NA	1	0.653529	1	0.827784	/
M00201	-4.02675	-3.5669	-3.2255	-3.22619	-3.52041	-4.2773	-3.99632	-4.0793	-4.10155	-3.40411	-3.72601	-4.05553	-3.6145	-3.51516	-3.48471	-3.55602	-3.5531	-3.60959	-3.43014	-3.36415	-3.54237	-4.07188	-4.15063	-4.07246	-3.24215	-3.36219	-3.34575	-3.81892	-3.38065	-3.92719	-3.62314	-3.56274	-3.59899	-3.59728	-3.6056	-3.6861	-3.66448	NA	NA	-3.66448	NA	NA	1	0.657861	1	0.827438	Carboxyl to amino conversion using protective N-acetyl group (basic amino acid synthesis)
M00202	-5.12973	-4.64844	-6.4657	-5.06484	-3.67395	-6.00174	-5.05993	-5.28031	-5.08555	-5.7371	-4.97471	-5.08903	-5.7535	-5.75021	-4.33093	-5.0475	-4.96775	-5.32521	-4.17814	-5.40186	-5.70896	-5.37046	-5.28043	-5.31864	-4.85354	-6.32973	-5.78192	-4.82524	-5.94199	-4.96958	-5.3881	-5.17059	-4.94155	-5.2262	-4.80478	-4.86462	-5.21507	NA	NA	-5.21507	NA	NA	1	0.85696	1	0.85181	/
M00205	-4.25173	-4.34904	-4.98739	-4.68406	-4.28544	-4.61274	-4.26224	-4.86784	-4.66684	-4.09474	-4.25603	-4.43295	-3.60979	-4.4514	-3.93104	-4.27699	-4.20238	-4.27928	-4.36606	-4.88005	-4.48647	-4.38214	-4.6524	-4.68991	-4.72256	-5.25454	-4.94093	-4.41968	-4.73209	-4.57517	-4.57682	-4.79302	-3.68818	-4.15729	-4.53128	-4.33793	-4.36122	0.50181	18.5989	-4.56592	0.50181	18.5989	4	0.80654	2	0.65213	/
M00206	-3.93597	-3.51557	-3.2221	-3.21903	-3.49935	-4.25568	-3.96195	-4.06939	-4.04972	-3.39363	-3.69428	-4.01993	-3.60439	-3.49391	-3.41156	-3.54959	-3.54075	-3.59863	-3.41311	-3.35383	-3.54001	-4.04385	-4.13595	-4.06194	-3.23807	-3.36074	-3.30819	-3.78532	-3.37512	-3.90234	-3.6033	-3.53013	-3.5621	-3.54861	-3.58461	-3.67472	-3.64048	NA	NA	-3.64048	NA	NA	1	0.633973	1	0.833804	/
M00207	-3.12617	-2.65355	-2.75864	-2.79437	-2.51263	-3.47616	-3.14342	-3.24868	-3.22749	-2.85814	-2.97435	-3.16954	-2.7734	-2.81022	-2.59374	-2.87434	-2.79716	-2.78221	-2.68879	-2.73775	-2.96022	-3.22998	-3.37743	-3.31346	-2.67887	-2.92182	-2.74553	-3.04991	-2.82192	-3.14377	-2.78939	-2.76135	-2.68193	-2.7159	-2.69398	-2.85583	-2.9095	0.346484	19.7005	-2.9095	0.346484	19.7005	4	0.758025	1	0.850228	/
M00208	-5.76563	-4.84825	-4.85822	-4.74206	-4.41138	-6.53062	-5.89781	-5.73431	-5.51554	-6.02529	-5.35528	-6.1228	-6.74297	-5.07288	-5.47767	-5.33406	-4.68291	-5.93107	-4.82774	-5.10857	-3.96529	-5.97419	-5.56275	-5.08365	-5.01915	-4.3085	-4.94702	-5.67907	-5.23322	-5.19435	-5.26468	-5.43966	-5.73805	-5.76584	-6.39452	-5.31885	-5.38539	NA	NA	-5.38539	NA	NA	1	0.659773	1	0.751797	/
M00209	-4.52284	-3.72973	-3.98005	-4.11761	-3.57121	-4.88904	-4.69248	-4.87526	-4.64995	-4.28717	-3.98664	-4.52661	-3.59261	-3.8072	-3.8251	-3.76128	-3.28682	-4.12532	-3.80908	-3.96164	-3.6118	-4.48333	-4.93742	-4.69953	-3.85844	-3.77139	-3.65282	-4.44288	-4.07912	-4.3575	-3.81666	-4.12048	-3.59285	-3.7889	-3.78222	-3.97856	-4.08254	0.667307	19.9523	-4.08254	0.667307	19.9523	4	0.605695	1	0.824711	/
M00210	-4.0412	-3.95505	-4.41255	-4.51803	-4.53568	-3.80009	-3.84437	-3.70614	-3.5506	-4.15425	-3.44362	-3.9813	-3.9644	-3.81658	-4.22089	-4.06724	-3.98818	-3.85543	-4.38203	-4.28661	-4.28199	-3.49361	-3.5217	-3.45254	-4.67057	-3.8116	-3.95885	-3.51683	-4.39173	-3.35855	-3.86406	-3.88134	-4.50265	-3.96449	-4.02407	-4.05845	-3.97992	NA	NA	-3.97992	NA	NA	1	0.755042	1	0.85436	/
M00211	-5.58123	-4.38651	-4.43361	-4.61984	-4.19356	-5.36737	-5.25098	-5.29455	-4.94122	-4.6235	-5.04021	-5.50344	-4.5445	-4.29032	-4.55837	-4.43232	-4.0488	-4.51094	-4.12226	-4.1932	-4.71551	-4.9024	-5.02082	-4.98375	-4.1862	-3.83261	-4.08081	-4.872	-4.38312	-4.91294	-4.16159	-4.3803	-4.37143	-4.29361	-4.52953	-4.14715	-4.75674	0.726987	20.978	-4.4494	NA	NA	0	0.464897	2	0.748723	/
M00212	-3.73499	-3.06137	-3.34936	-3.45426	-3.09484	-4.03951	-3.79397	-3.73004	-3.80428	-3.36193	-3.61747	-3.72903	-3.10384	-3.28521	-3.166	-3.36734	-3.29281	-3.21508	-3.25268	-3.22856	-3.52068	-3.68372	-3.94467	-3.76041	-3.34859	-3.72557	-3.31646	-3.59843	-3.40494	-3.73053	-3.24874	-3.14364	-3.03373	-3.11017	-3.1018	-3.32078	-3.43543	0.521521	19.7802	-3.43543	0.521521	19.7802	4	0.959036	1	0.833903	/
M00213	-6.2991	-7.41763	-6.60191	-6.28273	-6.22744	-5.78549	-5.99075	-5.6736	-6.19651	-6.57206	-6.10799	-6.08029	-6.80699	-6.44427	-5.36934	-5.8863	-6.51843	-5.58842	-6.79685	-6.73131	-7.34451	-6.07602	-6.94355	-5.67745	-5.66518	-6.6999	-7.41254	-6.15781	-5.85023	-5.67551	-5.80147	-6.41692	-5.12903	-6.07514	-6.36734	-5.68436	-6.23207	NA	NA	-6.23207	NA	NA	0	0.473935	1	0.854692	/
M00214	-3.99239	-3.76142	-3.41731	-3.35148	-3.62351	-4.34757	-4.12687	-3.89303	-4.06183	-3.42685	-4.07192	-4.19405	-3.3845	-3.65556	-3.54278	-3.69006	-3.75099	-3.77376	-3.66581	-3.84975	-3.74755	-4.18155	-4.37307	-4.01698	-3.63805	-3.61393	-3.58338	-4.09632	-3.89907	-4.06565	-3.92287	-3.66262	-3.4346	-3.60297	-3.94478	-3.87117	-3.81211	NA	NA	-3.81211	NA	NA	1	0.680406	1	0.825632	/
M00215	-5.16192	-4.39308	-5.16088	-5.01559	-4.73509	-5.36383	-5.12952	-5.18461	-5.10945	-4.97351	-4.71097	-4.98451	-5.2574	-4.38751	-4.51714	-5.06903	-4.66255	-4.84128	-4.83391	-5.23192	-6.2902	-5.14112	-5.31461	-5.08044	-5.36272	-5.81345	-4.33435	-4.88581	-4.8198	-5.08482	-4.29949	-4.61302	-4.4378	-4.34045	-4.40338	-4.81753	-4.93785	NA	NA	-4.93785	0.879377	17.321	0	0.525432	1	0.854491	/
M00216	-4.50423	-3.59756	-4.05436	-4.24387	-3.81934	-4.79797	-4.44189	-4.44529	-4.4262	-4.15294	-3.91472	-4.30218	-4.28963	-3.59178	-3.6611	-4.07157	-3.78313	-3.82556	-4.01064	-3.87371	-4.39707	-4.42883	-4.71612	-4.42726	-3.76164	-5.12918	-3.45931	-4.21804	-3.8265	-4.26717	-3.50888	-3.73773	-3.63102	-3.59408	-3.46375	-3.86895	-4.06231	0.680783	18.8538	-4.06231	0.680783	18.8538	4	0.889751	1	0.81017	/
M00217	-5.7937	-5.45814	-5.98924	-6.25727	-5.48475	-6.43968	-5.36895	-6.14697	-5.94331	-5.3156	-5.56135	-6.19389	-4.3197	-5.20565	-5.86398	-5.23731	-4.8777	-5.42509	-5.26115	-6.35754	-6.463	-5.7784	-6.4803	-5.51042	-6.49323	-5.79014	-5.87274	-5.9958	-6.58145	-5.63896	-5.96614	-5.62936	-4.42454	-4.8186	-6.28043	-5.45113	-5.71321	0.778553	18.7032	-5.71321	0.778553	18.7032	4	0.701751	1	0.704818	/
M00219	-5.33456	-4.12641	-4.91789	-4.75561	-4.39575	-5.48776	-5.20928	-5.0064	-4.87316	-5.18976	-4.23604	-4.97421	-5.42336	-3.88822	-4.07758	-4.52172	-4.06097	-4.58845	-5.00229	-5.26793	-5.93676	-5.01764	-5.27802	-5.12691	-4.96381	-6.05876	-3.75452	-5.1791	-4.20504	-4.67555	-3.7879	-4.294	-4.07923	-4.17993	-3.8177	-4.35686	-4.72359	0.886498	17.9271	-4.72359	0.886498	17.9271	0	0.48864	1	0.857095	/
M00220	-5.05371	-4.55746	-5.91051	-5.00341	-4.26614	-5.55823	-5.21683	-5.05321	-5.18816	-5.0269	-4.9674	-5.28593	-4.82631	-5.32492	-4.78381	-4.60548	-5.02076	-4.92201	-5.51276	-5.0278	-5.35007	-5.14197	-5.17974	-5.1208	-4.22583	-5.97984	-5.92394	-4.92394	-5.44247	-5.2703	-4.95183	-5.08447	-4.85778	-4.99618	-4.21511	-4.83213	-5.07245	NA	NA	-5.07245	NA	NA	1	0.724831	1	0.833736	/
M00221	-3.3415	-3.19795	-3.23163	-3.27154	-3.24814	-3.73718	-3.52891	-3.66089	-3.60526	-3.06887	-3.38979	-3.51604	-3.07264	-3.2571	-3.11538	-3.2841	-3.42857	-3.1294	-3.36857	-3.3691	-3.55544	-3.57756	-3.72093	-3.69088	-3.30223	-3.41718	-3.14506	-3.30727	-3.42139	-3.55971	-3.12133	-3.22596	-3.13818	-3.2003	-3.20017	-3.3754	-3.35504	0.326695	18.4287	-3.35504	0.326695	18.4287	4	0.878563	1	0.827068	/
M00222	-3.21158	-2.9935	-2.96047	-3.03233	-3.03703	-3.5803	-3.41521	-3.62914	-3.46158	-2.8787	-3.21818	-3.38282	-2.88253	-3.0055	-3.10466	-3.01119	-2.97071	-2.95682	-2.88214	-2.91252	-2.99145	-3.3769	-3.47136	-3.45878	-2.90398	-2.89939	-2.88405	-3.13307	-2.9199	-3.31311	-2.98275	-3.04024	-3.05503	-2.95755	-3.1487	-3.15289	-3.11711	0.460915	20.4514	-3.11711	NA	NA	2	0.757291	1	0.759416	/
M00223	-5.2357	-4.2211	-3.66735	-4.09518	-3.77701	-5.24123	-5.38231	-5.46726	-5.18635	-5.00077	-5.45727	-5.39916	-5.34314	-4.78323	-5.18023	-3.74452	-3.57626	-5.17929	-3.85425	-3.88092	-3.81972	-4.93659	-5.13492	-4.91157	-3.75111	-3.4547	-4.14985	-5.30927	-4.54277	-5.21963	-4.67419	-5.11501	-5.15002	-4.91196	-4.84833	-5.21959	-4.68949	1.27046	0.21766	-4.68949	NA	NA	0	0.49	1	0.799531	/
M00224	-4.63763	-4.59889	-4.92931	-4.80147	-4.1391	-4.45665	-4.26654	-4.41893	-4.40375	-4.51871	-4.46809	-4.69216	-3.99449	-4.88113	-4.65222	-4.40748	-4.76611	-4.60209	-4.69545	-4.64469	-4.51424	-4.42835	-4.20616	-4.15554	-4.558	-5.19714	-5.33073	-4.49426	-4.80967	-4.43742	-4.72575	-4.73114	-4.43239	-4.48936	-4.17957	-4.03764	-4.54728	NA	NA	-4.54728	NA	NA	1	0.623033	1	0.853211	/
M00227	-5.64886	-7.21526	-7.9046	-7.9046	-7.9046	-5.70166	-5.36105	-5.20958	-5.61463	-6.95845	-5.79606	-5.54948	-7.20196	-7.9046	-5.63474	-7.20119	-6.94295	-6.6366	-6.793	-6.92902	-6.0009	-6.5463	-5.60811	-5.24208	-7.9046	-7.22243	-7.9046	-5.18861	-7.17126	-5.54233	-6.80545	-6.70211	-6.14718	-7.9046	-6.47401	-6.41608	-6.5776	NA	NA	-6.5776	NA	NA	1	0.6422	1	0.85705	/
M00228	-4.40173	-3.71538	-3.57335	-4.0054	-3.63596	-4.96538	-5.0236	-5.26342	-4.74292	-4.42751	-4.08634	-4.7072	-4.50683	-3.72075	-3.86047	-3.59584	-3.26722	-4.11667	-3.81509	-3.75187	-3.71184	-4.62046	-4.93642	-4.813	-3.63125	-3.45798	-3.51627	-4.60179	-3.86932	-4.60173	-3.65447	-4.04211	-3.9308	-3.99597	-3.72186	-4.14666	-4.12319	1.14443	21.6532	-4.12319	NA	NA	2	0.841271	1	0.767914	/
M00229	-7.12923	-5.80167	-5.85392	-5.96727	-6.11372	-6.67472	-6.81738	-6.57961	-6.13206	-5.97802	-6.4393	-7.9046	-6.61253	-5.89428	-6.32997	-6.14714	-6.11051	-5.63303	-6.81447	-5.65584	-6.2419	-7.9046	-6.72713	-6.52414	-6.3274	-5.90178	-6.13694	-6.68776	-5.56032	-5.87419	-6.1812	-5.90881	-5.61295	-6.2866	-6.50976	-5.9326	-6.30298	NA	NA	-6.30298	NA	NA	0	0.570119	1	0.846618	/
M00230	-6.47931	-7.9046	-6.69753	-7.9046	-6.79148	-5.84199	-5.84167	-5.87956	-5.56631	-7.9046	-5.36962	-5.89858	-7.9046	-7.9046	-6.77512	-7.9046	-6.79352	-6.56545	-7.20551	-7.9046	-7.18039	-5.6504	-5.71394	-5.55804	-7.21974	-6.76445	-7.9046	-5.50627	-6.76303	-5.07082	-7.05111	-6.78343	-6.88769	-7.9046	-7.9046	-7.9046	-6.80015	1.35391	9.27522	-6.80015	1.35391	9.27522	4	0.814832	1	0.854572	/
M00232	-6.13581	-7.9046	-6.95342	-6.85657	-7.1082	-5.56914	-5.30871	-5.38968	-5.20466	-7.9046	-4.99838	-5.46922	-7.35006	-7.9046	-6.48246	-7.9046	-7.9046	-7.33637	-6.75503	-7.9046	-7.33809	-5.20658	-5.17939	-4.93674	-7.13331	-6.03007	-7.07259	-5.0933	-6.71748	-4.63175	-7.35805	-6.03022	-7.9046	-7.9046	-7.9046	-7.31155	-6.61384	2.0336	9.00062	-6.61384	2.0336	9.00062	4	0.963818	1	0.852982	/
M00233	-5.84839	-5.48213	-4.82201	-5.09638	-5.00065	-6.18218	-6.34238	-6.22	-6.31573	-6.4655	-6.36014	-6.03336	-7.196	-5.30648	-5.18236	-5.7727	-5.41457	-4.98839	-4.54357	-4.32001	-5.55744	-5.55517	-6.01587	-5.9733	-4.09576	-5.6784	-4.41038	-5.32107	-5.05612	-5.45526	-5.94042	-6.37436	-5.80602	-4.63849	-7.9046	-4.8844	-5.59889	NA	NA	-5.59889	NA	NA	1	0.656482	1	0.695871	/
M00234	-5.14105	-3.8321	-3.97406	-4.38634	-3.62145	-5.04661	-4.63937	-5.13384	-4.78018	-4.15685	-4.83326	-4.78247	-4.19992	-4.50661	-4.13663	-4.32592	-3.61423	-4.05909	-4.02677	-3.86254	-3.74526	-4.93382	-4.77263	-4.79587	-4.17906	-4.09277	-4.26177	-4.73003	-4.40854	-4.65295	-4.70097	-4.00923	-4.0903	-4.94395	-4.00507	-4.40566	-4.38298	NA	NA	-4.38298	NA	NA	0	0.430065	1	0.854293	/
M00236	-3.37401	-2.85198	-2.76081	-2.89949	-2.86843	-3.79463	-3.35584	-3.40447	-3.46697	-2.89808	-3.23292	-3.49685	-2.82961	-2.81846	-2.8742	-2.8757	-2.71263	-2.91328	-2.85742	-2.84583	-2.91309	-3.33575	-3.55945	-3.43469	-2.83312	-2.79527	-2.777	-3.17385	-2.88401	-3.32054	-2.83309	-2.77113	-2.82899	-2.85884	-2.81431	-2.93001	-3.03319	0.436584	19.6827	-3.03319	0.436584	19.6827	4	0.648698	1	0.753389	/
M00237	-3.71465	-3.29429	-3.13022	-3.02107	-3.25817	-4.01736	-3.60619	-3.79419	-3.79239	-3.18506	-3.65428	-3.81659	-3.28465	-3.10722	-3.25865	-3.23415	-3.32085	-3.28079	-3.1667	-3.16261	-3.38147	-3.55923	-3.84194	-3.76062	-3.08365	-3.19901	-3.08983	-3.43222	-3.12007	-3.67598	-3.18122	-3.20795	-3.39431	-3.24232	-3.62979	-3.27483	-3.39374	NA	NA	-3.39374	NA	NA	0	0.482028	1	0.805854	/
M00238	-4.04451	-3.34119	-3.1947	-3.23527	-3.33892	-4.25536	-3.97572	-4.09761	-3.90583	-3.41422	-3.7085	-3.9985	-3.6168	-3.28692	-3.33331	-3.40879	-3.13546	-3.45996	-3.22962	-3.26044	-3.29239	-3.90508	-4.00658	-3.88035	-3.16895	-3.18552	-3.17822	-3.68877	-3.29588	-3.70927	-3.33129	-3.31066	-3.48865	-3.37365	-3.35355	-3.49383	-3.52512	0.56489	20.9327	-3.52512	NA	NA	0	0.503391	1	0.642077	/
M00239	-3.50813	-3.01929	-2.91672	-2.94199	-2.80305	-3.77244	-3.45972	-3.66483	-3.5124	-3.13435	-3.2906	-3.49914	-3.00757	-2.96557	-2.86883	-2.97382	-2.88877	-3.01576	-2.84814	-2.9537	-2.80462	-3.48623	-3.54262	-3.48645	-2.88697	-2.8312	-2.92958	-3.33212	-2.94038	-3.33608	-2.98046	-2.93492	-3.00475	-2.96927	-2.99668	-3.01676	-3.12566	0.374439	20.2205	-3.12566	0.374439	20.2205	0	0.457434	1	0.702121	/
M00240	-3.74532	-3.22631	-3.01905	-3.01871	-3.16915	-3.63179	-3.56198	-3.56047	-3.39932	-3.19369	-3.2245	-3.64484	-3.27775	-3.14123	-3.17566	-3.28751	-3.18191	-3.32252	-3.00367	-3.10095	-3.20143	-3.32729	-3.38619	-3.28273	-3.02721	-3.06733	-2.99496	-3.31576	-3.00945	-3.17666	-3.19291	-3.29159	-3.257	-3.23176	-3.28233	-3.3668	-3.32121	NA	NA	-3.19533	NA	NA	1	0.826601	2	0.594011	/
M00242	-3.95807	-3.76547	-4.45526	-4.23089	-3.82347	-3.93363	-3.74256	-3.68934	-3.56506	-4.13476	-3.46197	-3.86727	-3.9205	-3.90504	-3.7746	-3.79176	-4.045	-3.8264	-4.08304	-4.03743	-3.75321	-3.53376	-3.58279	-3.54795	-3.88197	-3.82867	-4.05402	-3.47721	-4.19576	-3.38195	-3.7348	-3.82546	-3.88285	-3.92974	-3.92169	-3.80007	-3.84287	NA	NA	-3.84287	NA	NA	1	0.700333	1	0.772865	/
M00244	-5.20148	-3.92661	-3.6089	-4.00526	-3.63565	-5.17062	-5.62466	-5.6337	-5.18473	-5.29155	-5.2172	-5.35874	-5.92847	-4.58733	-5.02097	-3.75399	-3.29275	-4.8573	-3.77856	-3.70974	-3.55983	-4.78406	-4.94249	-4.76455	-3.56818	-3.41578	-3.80642	-4.90888	-4.47051	-4.93069	-5.40756	-5.2851	-5.27543	-4.52291	-6.30766	-4.65418	-4.64979	1.54282	0.128226	-4.64979	1.2432	5.85409	0	0.506602	1	0.802598	/
M00245	-3.99876	-3.47921	-3.6585	-4.11067	-3.49555	-4.09351	-4.14561	-3.78066	-3.97126	-3.66373	-3.77612	-4.23651	-3.32015	-3.68869	-3.72406	-3.57712	-3.34764	-3.48364	-3.74267	-3.50697	-3.47245	-3.9958	-3.92439	-3.85761	-3.79514	-3.74566	-3.87371	-4.02824	-4.00663	-3.7717	-3.76943	-3.49179	-3.49973	-3.64159	-3.63498	-3.69942	-3.75026	0.416069	20.6823	-3.75026	0.416069	20.6823	4	0.901704	1	0.856672	/
M00246	-3.99785	-3.46503	-3.65035	-4.08946	-3.49157	-4.08568	-4.12842	-3.77636	-3.96651	-3.64331	-3.76616	-4.21983	-3.30418	-3.64546	-3.71811	-3.55368	-3.33275	-3.46272	-3.73519	-3.4972	-3.46898	-3.98168	-3.91599	-3.84017	-3.79074	-3.72102	-3.83293	-4.01085	-3.98754	-3.7529	-3.71651	-3.46897	-3.4935	-3.61398	-3.62869	-3.67333	-3.7341	0.420753	20.5695	-3.7341	0.420753	20.5695	4	0.898505	1	0.855609	/
M00247	-4.1184	-3.41324	-3.03414	-3.04079	-3.2474	-4.19875	-4.09439	-3.83804	-3.87444	-3.26017	-3.73758	-4.04298	-3.37136	-3.35994	-3.33444	-3.36844	-3.16973	-3.53456	-3.11465	-3.14013	-3.20707	-3.84033	-3.96023	-3.8268	-3.04474	-3.11138	-3.16033	-3.92396	-3.1387	-3.74542	-3.4994	-3.42481	-3.35807	-3.47722	-3.55077	-3.55963	-3.5034	NA	NA	-3.5034	NA	NA	1	0.684531	1	0.79192	/
M00249	-5.41289	-6.32446	-7.9046	-6.82154	-5.66722	-6.20297	-5.67412	-5.94617	-5.76224	-6.77386	-5.94979	-6.16711	-7.08428	-7.9046	-5.31861	-7.9046	-6.76276	-6.23178	-6.10312	-6.39772	-5.78572	-6.16897	-6.0332	-5.8957	-5.42151	-6.48253	-7.3249	-6.05667	-6.56127	-5.58417	-5.72735	-5.74915	-6.63672	-6.66548	-5.88276	-6.31391	-6.29457	NA	NA	-6.29457	NA	NA	0	0.551477	1	0.730946	/
M00250	-4.35026	-4.2408	-4.74071	-4.21386	-4.19495	-4.44591	-4.38816	-4.64315	-4.09816	-4.21334	-4.40528	-4.70866	-4.23522	-4.07435	-4.10309	-4.15195	-4.26859	-4.23347	-4.45352	-4.3259	-4.59692	-4.5597	-4.52442	-4.52688	-4.4632	-4.506	-4.27552	-4.62983	-4.42198	-4.40294	-4.13801	-3.99888	-4.36493	-4.2654	-4.25888	-4.21444	-4.35104	0.244836	18.6338	-4.35104	0.244836	18.6338	0	0.541921	1	0.732676	/
M00251	-3.94245	-3.59757	-3.79726	-3.73166	-3.58493	-4.34815	-4.00741	-4.43814	-4.06	-3.89913	-3.81539	-4.0309	-3.93469	-3.64039	-3.48629	-3.81225	-3.73884	-3.71222	-3.63277	-3.73503	-3.67509	-4.14516	-4.22773	-4.23197	-3.77199	-4.14788	-3.63041	-4.03787	-3.67597	-3.99166	-3.63404	-3.60947	-3.71736	-3.69039	-3.58711	-3.71798	-3.84549	0.400354	19.9048	-3.84549	0.400354	19.9048	4	0.927465	1	0.830578	/
M00252	-5.25883	-5.05043	-4.90837	-4.94339	-4.62888	-5.32146	-5.30527	-5.48658	-5.56413	-6.38831	-5.77966	-5.36096	-6.64656	-5.29886	-5.86307	-5.46651	-4.83757	-5.72968	-4.97606	-5.25371	-4.07005	-5.54861	-5.40131	-5.38355	-5.20938	-4.43648	-4.97965	-6.28775	-5.59863	-5.67865	-5.74138	-5.50384	-6.19437	-6.11459	-7.9046	-5.31332	-5.48429	1.00672	4.56395	-5.48429	1.00672	4.56395	4	0.758514	1	0.839572	/
M00253	-4.45781	-4.56884	-5.41474	-5.05054	-4.5752	-5.065	-4.89895	-4.32857	-4.74757	-5.01637	-4.38452	-4.84409	-4.84832	-4.40552	-4.44539	-4.45445	-4.85715	-4.88879	-4.91734	-5.08472	-4.69909	-4.9303	-4.70738	-4.65995	-4.71966	-5.43566	-5.3531	-4.50251	-5.06145	-4.9025	-4.90608	-4.86185	-4.61659	-5.01921	-4.43228	-4.79032	-4.80144	NA	NA	-4.80144	NA	NA	1	0.816644	1	0.690822	/
M00254	-2.69612	-2.44132	-2.54376	-2.57136	-2.41892	-2.97918	-2.76324	-2.75162	-2.75933	-2.60024	-2.62861	-2.8326	-2.43656	-2.47938	-2.41668	-2.48792	-2.4868	-2.51479	-2.49463	-2.51654	-2.46517	-2.7266	-2.80648	-2.78232	-2.47707	-2.59735	-2.58902	-2.61123	-2.60263	-2.63794	-2.5013	-2.46161	-2.41093	-2.46371	-2.43375	-2.52136	-2.58078	0.256557	19.8018	-2.58078	0.256557	19.8018	4	0.937968	1	0.761427	/
M00255	-4.23052	-4.11618	-4.69567	-4.41049	-4.59763	-3.86003	-3.92142	-3.7783	-3.6217	-4.47545	-3.46304	-4.07301	-4.35623	-3.98925	-4.27397	-3.78827	-4.31685	-4.10954	-4.42781	-4.60242	-4.54284	-3.54816	-3.59551	-3.51321	-4.68144	-3.92192	-4.29645	-3.54821	-4.46593	-3.39407	-4.23851	-4.32288	-4.43953	-4.31347	-4.76231	-4.40424	-4.14157	0.469757	9.86843	-4.14157	0.469757	9.86843	0	0.361864	1	0.84447	/
M00256	-3.73724	-3.3295	-3.52377	-3.48511	-3.3915	-3.87135	-3.66802	-3.81104	-3.59241	-3.52998	-3.45461	-3.84734	-3.34079	-3.31745	-3.31669	-3.44433	-3.4506	-3.47354	-3.24317	-3.28852	-3.32172	-3.44826	-3.63291	-3.56936	-3.33757	-3.50091	-3.38984	-3.41862	-3.22627	-3.43658	-3.34367	-3.2826	-3.26129	-3.31479	-3.30486	-3.38665	-3.53251	0.237513	19.2934	-3.37264	0.237513	19.2934	4	0.834061	2	0.99075	/
M00258	-2.65025	-2.31053	-2.40085	-2.49588	-2.33547	-2.87448	-2.66212	-2.72116	-2.65936	-2.42286	-2.51644	-2.73349	-2.2252	-2.3763	-2.28079	-2.36333	-2.36158	-2.32952	-2.36006	-2.40342	-2.41608	-2.65948	-2.75636	-2.71383	-2.42181	-2.61195	-2.41233	-2.58479	-2.47623	-2.55287	-2.35547	-2.32593	-2.22663	-2.33558	-2.25188	-2.40709	-2.47198	0.338926	19.5564	-2.47198	0.338926	19.5564	4	0.963429	1	0.83007	/
M00259	-5.12462	-4.18935	-4.15574	-4.50767	-4.48863	-4.90669	-4.80179	-4.49185	-4.83792	-4.12376	-4.51305	-4.74898	-4.10826	-3.9663	-4.38543	-4.17649	-4.04419	-4.00867	-4.36675	-4.27827	-4.55378	-4.78521	-4.72593	-4.55916	-4.6225	-4.04137	-4.03111	-4.36019	-4.02731	-4.47428	-3.9124	-3.86877	-4.2881	-4.13177	-4.24324	-4.11581	-4.36015	0.547644	18.1484	-4.36015	0.547644	18.1484	4	0.859233	1	0.655678	/
M00260	-2.82157	-2.73899	-2.71307	-2.76211	-2.78064	-3.06847	-2.87903	-3.0365	-2.87482	-2.64837	-2.73252	-3.04047	-2.6572	-2.74995	-2.79784	-2.68441	-2.71319	-2.69909	-2.76152	-2.79256	-2.73059	-2.77097	-2.87598	-2.85484	-2.75184	-2.65369	-2.72	-2.65373	-2.81366	-2.73695	-2.70112	-2.75223	-2.76147	-2.74614	-2.79363	-2.79524	-2.77957	0.221363	20.1342	-2.77957	NA	NA	2	0.874004	1	0.670794	/
M00261	-6.06465	-7.9046	-7.9046	-5.45378	-7.9046	-6.26022	-7.9046	-5.51399	-5.85484	-5.46172	-6.02793	-6.38477	-6.83188	-6.29277	-6.92662	-5.20289	-6.45735	-6.19679	-5.52614	-5.65153	-5.66904	-6.11844	-5.73664	-5.96037	-5.80894	-7.9046	-7.9046	-5.72709	-5.53939	-6.13391	-6.23309	-6.12964	-5.91369	-5.97696	-5.66204	-7.9046	-6.3347	NA	NA	-6.3347	NA	NA	1	0.873755	1	0.785047	/
M00262	-5.42067	-7.1626	-7.9046	-5.76589	-6.84226	-5.17565	-5.40203	-5.4024	-5.36537	-5.41442	-6.31943	-5.15016	-7.60357	-7.9046	-6.72416	-5.39724	-6.21189	-5.84574	-5.96259	-5.65271	-5.58947	-5.7568	-5.35508	-5.37118	-6.40392	-7.45276	-6.59685	-5.65843	-5.44575	-6.25725	-6.3227	-6.19471	-5.93974	-6.00575	-6.13694	-5.60251	-6.07549	NA	NA	-6.07549	NA	NA	0	0.565033	1	0.821158	/
M00263	-5.77003	-7.9046	-6.53231	-5.40556	-6.21099	-5.6462	-5.83058	-5.45551	-5.5592	-5.24265	-6.0089	-5.66533	-6.62614	-6.10339	-7.09962	-5.33618	-6.09625	-6.04644	-5.48479	-5.65822	-5.85692	-5.7992	-5.55208	-5.58774	-6.05001	-6.30024	-6.58531	-5.39264	-5.36571	-5.80604	-6.63753	-5.99505	-7.9046	-6.05519	-5.77906	-6.13237	-6.01341	NA	NA	-6.01341	NA	NA	1	0.656977	1	0.855566	/
M00265	-3.54727	-4.04836	-3.41797	-3.33401	-3.87237	-4.14856	-4.03919	-4.7531	-4.45289	-3.15724	-3.86	-3.96185	-3.29634	-3.68273	-4.11389	-3.46202	-3.94291	-3.37891	-3.60814	-3.74311	-3.70945	-4.10272	-4.55411	-4.44104	-3.58552	-3.37919	-3.4601	-3.56413	-3.69929	-4.39654	-3.60546	-4.04163	-4.13102	-3.7796	-4.74187	-3.90621	-3.85885	NA	NA	-3.85885	NA	NA	1	0.700722	1	0.811769	/
M00266	-3.54533	-4.03703	-3.42075	-3.33278	-3.81665	-4.1398	-4.02576	-4.73075	-4.44462	-3.15688	-3.85652	-3.95839	-3.29619	-3.68195	-4.0871	-3.4615	-3.92896	-3.38124	-3.59618	-3.74225	-3.70298	-4.09683	-4.5447	-4.42479	-3.58395	-3.38003	-3.45984	-3.56114	-3.69939	-4.37334	-3.60396	-4.04441	-4.11166	-3.7791	-4.70729	-3.90232	-3.85045	NA	NA	-3.85045	NA	NA	1	0.703591	1	0.808264	/
M00267	-4.72895	-4.09698	-4.8735	-4.71059	-4.24745	-5.06546	-4.77411	-5.29114	-4.74147	-4.59469	-4.52063	-4.73918	-4.83057	-4.3006	-4.23734	-4.71816	-4.55586	-4.66804	-4.44201	-4.66074	-5.21733	-4.78359	-5.0673	-5.05455	-4.69163	-5.48805	-4.30052	-4.51923	-4.58443	-4.86158	-4.1436	-4.28731	-4.10208	-4.0761	-4.21141	-4.3997	-4.62739	NA	NA	-4.62739	0.814337	18.3246	3	0.644082	1	0.842798	/
M00268	-3.54282	-3.94947	-3.40242	-3.3221	-3.74384	-4.13665	-4.03041	-4.73041	-4.40782	-3.14837	-3.83375	-3.94941	-3.24609	-3.62447	-4.06921	-3.43921	-3.79212	-3.36752	-3.54776	-3.69093	-3.56711	-4.07323	-4.50846	-4.39482	-3.5731	-3.3315	-3.41849	-3.55826	-3.67446	-4.32468	-3.59038	-3.9936	-3.92097	-3.72871	-4.65271	-3.87609	-3.81004	NA	NA	-3.81004	NA	NA	1	0.623238	1	0.8235	/
M00269	-4.49188	-3.90706	-3.42649	-3.48979	-3.67848	-4.56663	-4.5448	-4.68231	-4.30409	-3.68569	-4.35209	-4.71368	-3.43064	-3.79674	-3.98406	-3.83991	-3.70234	-4.03657	-3.57794	-3.91278	-3.60192	-4.40302	-4.69592	-4.42381	-3.75744	-3.59199	-3.6796	-4.41363	-4.01165	-4.31005	-4.28296	-4.16431	-3.49456	-3.76316	-4.83897	-4.1391	-4.04711	NA	NA	-4.04711	NA	NA	1	0.67725	1	0.855298	/
M00270	-3.53967	-3.98559	-3.32592	-3.21315	-3.7264	-4.13318	-4.01698	-4.66715	-4.38373	-3.11124	-3.83453	-3.94647	-3.27282	-3.59997	-3.963	-3.42295	-3.89806	-3.35869	-3.58528	-3.6674	-3.64958	-4.08505	-4.48004	-4.33997	-3.47255	-3.32151	-3.37612	-3.55747	-3.61544	-4.28743	-3.5954	-3.96714	-4.05305	-3.7647	-4.68327	-3.87361	-3.79929	NA	NA	-3.79929	NA	NA	1	0.70225	1	0.810365	/
M00271	-3.95302	-3.73643	-3.26918	-3.26349	-3.42513	-4.36116	-4.23201	-4.47583	-4.19556	-3.40446	-4.04847	-4.34429	-3.51625	-3.6168	-3.72445	-3.63847	-3.7142	-3.79525	-3.48211	-3.75977	-3.45189	-4.17527	-4.44512	-4.24048	-3.49679	-3.4164	-3.46682	-3.97595	-3.80793	-4.09887	-3.79848	-3.88663	-3.6585	-3.7219	-4.0274	-4.01438	-3.82331	NA	NA	-3.82331	NA	NA	1	0.604781	1	0.856478	/
M00272	-3.54681	-4.05038	-3.42083	-3.33379	-3.85243	-4.14817	-4.039	-4.74977	-4.43332	-3.15724	-3.86098	-3.96173	-3.29632	-3.68323	-4.09528	-3.46182	-3.94261	-3.38216	-3.59751	-3.74311	-3.71856	-4.10284	-4.55361	-4.4388	-3.58412	-3.38008	-3.46013	-3.56388	-3.69989	-4.39504	-3.6056	-4.0467	-4.1302	-3.77912	-4.74555	-3.90565	-3.8574	NA	NA	-3.8574	NA	NA	1	0.707146	1	0.808541	/
M00273	-3.78201	-3.82471	-3.26947	-3.23183	-3.50871	-4.25814	-4.10845	-4.5258	-4.29026	-3.25747	-3.8673	-4.05846	-3.36319	-3.58559	-3.75088	-3.53602	-3.74265	-3.4595	-3.33883	-3.44593	-3.38707	-4.06846	-4.42366	-4.27627	-3.43077	-3.35059	-3.3784	-3.70884	-3.42861	-4.03767	-3.62176	-3.77854	-3.8755	-3.69993	-4.21614	-3.79705	-3.74124	NA	NA	-3.74124	NA	NA	1	0.602727	1	0.856814	/
M00274	-4.74484	-4.17401	-3.65586	-3.73399	-3.87503	-4.82677	-4.73424	-4.37427	-4.48867	-3.89096	-4.55285	-4.81077	-3.53414	-4.09415	-4.11236	-3.9261	-3.96537	-4.08536	-3.80051	-3.77596	-3.75915	-4.60734	-4.5826	-4.52261	-3.70269	-3.8669	-3.96012	-4.53121	-3.85566	-4.52216	-4.38399	-4.11076	-3.67441	-3.9814	-4.21428	-4.18487	-4.15601	NA	NA	-4.15601	NA	NA	1	0.65011	1	0.824508	/
M00275	-4.13267	-3.42342	-2.68902	-2.56393	-2.9269	-4.19487	-4.42235	-4.10308	-3.85352	-2.93722	-3.67799	-4.31221	-3.2017	-3.08972	-3.22905	-3.14817	-3.06308	-3.41332	-2.75064	-2.80615	-2.93861	-3.70724	-3.86996	-3.71995	-2.66803	-2.73651	-2.82376	-3.8775	-2.75819	-3.61677	-3.51509	-3.33239	-3.46196	-3.38635	-4.00735	-3.42409	-3.38285	NA	NA	-3.38285	NA	NA	1	0.716567	1	0.78953	/
M00276	-4.26172	-3.41715	-2.80783	-2.79186	-3.02779	-4.30439	-4.48488	-4.04951	-4.14289	-3.10009	-3.84036	-4.32289	-3.06252	-3.20305	-3.46744	-3.18164	-2.94206	-3.43131	-2.97657	-3.01693	-2.92625	-3.9019	-4.08225	-3.79483	-2.88103	-2.69499	-2.95677	-4.04723	-3.0378	-3.74552	-3.7088	-3.43441	-3.24349	-3.42324	-4.13318	-3.65756	-3.48617	NA	NA	-3.48617	NA	NA	0	0.557721	1	0.824079	/
M00277	-4.78789	-3.88814	-3.23994	-3.15345	-3.69194	-4.67032	-5.20645	-4.33913	-4.54689	-3.40745	-4.30483	-4.67924	-3.71249	-3.55299	-3.7786	-3.72255	-3.63137	-3.73766	-3.59528	-3.5074	-3.24931	-4.44174	-4.62374	-4.10306	-3.2853	-3.16526	-3.31947	-4.58097	-3.50788	-3.97197	-4.2128	-3.78476	-4.00389	-4.15044	-4.19674	-4.17238	-3.94232	NA	NA	-3.94232	NA	NA	1	0.65653	1	0.824386	/
M00279	-4.49503	-3.94399	-3.77685	-3.77343	-3.71513	-4.40988	-4.46851	-4.33137	-4.23585	-3.92949	-4.01867	-4.61789	-3.14035	-3.8539	-4.33875	-3.83198	-3.5368	-4.10552	-3.64748	-4.03957	-3.58864	-4.02226	-4.20279	-4.04437	-3.79054	-3.77921	-4.01867	-4.24572	-4.02979	-4.07255	-4.32877	-4.38056	-3.26438	-3.64296	-4.18413	-4.02272	-3.99524	NA	NA	-3.99524	NA	NA	1	0.68744	1	0.832441	/
M00280	-4.92423	-4.56635	-4.26301	-4.60021	-4.35612	-5.2464	-5.18188	-5.73316	-5.16791	-4.34438	-4.81899	-5.17341	-3.39408	-4.44544	-5.46582	-4.12996	-3.81708	-4.53067	-4.22132	-4.58078	-4.17413	-4.88954	-5.23004	-5.03605	-4.35115	-4.06055	-4.64297	-5.40431	-5.19774	-5.41553	-5.29255	-5.14361	-3.49764	-3.91281	-5.24635	-4.5697	-4.69516	NA	NA	-4.69516	NA	NA	0	0.347414	1	0.854506	/
M00281	-4.44013	-4.38432	-3.54385	-3.45669	-3.97073	-4.92571	-4.9074	-5.1205	-4.75451	-3.60414	-4.48594	-4.74579	-3.9292	-3.92338	-4.19459	-3.93575	-3.98154	-3.97165	-3.61315	-3.65022	-4.03486	-4.53648	-4.80909	-4.65641	-3.57077	-3.48462	-3.58692	-4.31769	-3.58465	-4.55666	-4.1263	-4.15984	-4.65403	-4.15715	-6.33035	-4.30416	-4.23359	NA	NA	-4.23359	NA	NA	1	0.731359	1	0.857041	/
M00283	-4.61582	-4.09646	-3.34943	-3.28572	-3.83484	-4.71085	-4.82557	-4.63051	-4.40564	-3.50528	-4.36388	-4.82965	-3.55466	-3.69606	-4.08969	-3.92642	-3.9117	-3.96929	-4.09459	-3.94327	-3.50392	-4.64432	-4.49756	-4.19394	-3.61431	-3.36635	-3.4841	-4.70148	-3.8824	-4.19793	-4.52265	-4.09428	-3.75819	-4.15479	-4.82045	-4.47529	-4.09865	NA	NA	-4.09865	NA	NA	1	0.769521	1	0.856176	/
M00284	-6.32442	-7.9046	-7.9046	-5.42836	-7.9046	-7.9046	-7.9046	-6.49138	-6.53183	-5.67592	-7.9046	-7.9046	-7.19304	-7.9046	-7.09001	-5.28539	-7.9046	-7.9046	-5.32471	-5.60461	-5.77945	-6.25247	-6.81785	-6.72689	-6.02204	-7.9046	-7.9046	-5.79097	-5.71182	-6.08615	-6.47954	-5.97471	-6.45083	-6.11166	-5.7298	-6.23236	-7.17035	NA	NA	-6.2725	NA	NA	1	0.79128	2	0.947953	/
M00285	-4.68386	-6.95017	-6.68561	-5.23861	-5.68693	-4.41493	-4.74908	-4.55524	-4.62721	-4.9135	-5.27076	-4.42151	-5.97607	-6.09217	-5.8621	-5.00319	-5.19308	-5.1129	-5.37241	-5.027	-5.04639	-4.83099	-4.64577	-4.7791	-5.79444	-6.26312	-6.62954	-4.96614	-4.9403	-5.8126	-6.23205	-5.75627	-5.37984	-5.74467	-5.40659	-4.97557	-5.36221	NA	NA	-5.36221	NA	NA	0	0.543113	1	0.837497	/
M00287	-4.96724	-4.0139	-3.55137	-3.48306	-3.67243	-4.8676	-5.34993	-4.50257	-4.78887	-3.76967	-4.60161	-4.93993	-3.94599	-3.92677	-4.06329	-4.06668	-3.55344	-4.0239	-3.79806	-3.73907	-3.71855	-4.61197	-4.85121	-4.45919	-3.52026	-3.28337	-3.57606	-4.8244	-3.76878	-4.41038	-4.50471	-4.03379	-4.11167	-4.32204	-4.40558	-4.4493	-4.17991	NA	NA	-4.17991	NA	NA	1	0.633302	1	0.837119	/
M00288	-6.60467	-7.24403	-7.9046	-5.77766	-7.9046	-6.2197	-6.45414	-5.97264	-5.75765	-6.28436	-7.9046	-5.96548	-7.22191	-7.9046	-6.99284	-5.56417	-7.20204	-7.23166	-5.82642	-6.0324	-6.10702	-5.93234	-5.99499	-6.00232	-6.52973	-7.9046	-7.9046	-6.67861	-6.10791	-6.63973	-6.51405	-6.24999	-7.9046	-6.52281	-6.16864	-6.9354	-6.66854	NA	NA	-6.66854	NA	NA	1	0.705421	1	0.794939	/
M00289	-4.80039	-7.9046	-7.9046	-5.44154	-6.29663	-4.52044	-4.86762	-4.67448	-4.75406	-5.41837	-6.49808	-4.52579	-6.73579	-6.48114	-5.72597	-5.21311	-5.39169	-5.38983	-5.55039	-5.13636	-5.35324	-5.15148	-4.74445	-4.88251	-5.96636	-6.67361	-6.27096	-5.58842	-5.43766	-6.62907	-6.13442	-5.8088	-6.59429	-5.81143	-5.67646	-5.16374	-5.69772	NA	NA	-5.69772	NA	NA	1	0.605838	1	0.857141	/
M00290	-4.78228	-6.51577	-7.9046	-5.20549	-6.11572	-4.5597	-4.86143	-4.58402	-4.72448	-5.31661	-6.12744	-4.5901	-6.37362	-7.9046	-5.79566	-4.97418	-5.33236	-5.57978	-5.20492	-5.17461	-5.12836	-5.05446	-4.75577	-4.82396	-5.73856	-6.58718	-7.9046	-5.41289	-5.28089	-5.92255	-5.97861	-5.93122	-5.83138	-5.61616	-5.48188	-5.11683	-5.61646	NA	NA	-5.61646	NA	NA	1	0.642941	1	0.85694	/
M00291	-5.69904	-7.9046	-7.9046	-5.5257	-6.87324	-5.54144	-5.94766	-5.41156	-5.60011	-6.07872	-7.9046	-5.60089	-6.69319	-7.9046	-6.57563	-5.42037	-7.24994	-7.9046	-5.61953	-5.67933	-5.76907	-5.84115	-5.58424	-5.60901	-6.29194	-7.9046	-7.9046	-6.42586	-6.01722	-6.4497	-6.32837	-6.26414	-7.9046	-6.01041	-6.17804	-6.39312	-6.44209	NA	NA	-6.44209	NA	NA	0	0.445721	1	0.826991	/
M00292	-5.69904	-7.9046	-7.9046	-5.5257	-6.87324	-5.54144	-5.94766	-5.41156	-5.60011	-6.02028	-7.9046	-5.60089	-6.69319	-7.9046	-6.57563	-5.36704	-7.24994	-7.9046	-5.59729	-5.67933	-5.73579	-5.84115	-5.58424	-5.60901	-6.29194	-7.9046	-7.9046	-6.42586	-5.90962	-6.31668	-6.32837	-6.26414	-7.9046	-5.95963	-6.09943	-6.39312	-6.42717	NA	NA	-6.42717	NA	NA	0	0.476974	1	0.821509	/
M00293	-6.15682	-7.9046	-7.9046	-5.62718	-6.75239	-6.44256	-5.9865	-5.60947	-5.92624	-5.76198	-6.17244	-6.48916	-7.10322	-7.02698	-6.38883	-5.74119	-7.9046	-6.50293	-5.82393	-5.77423	-5.85363	-6.33447	-5.72351	-6.00478	-6.21528	-7.9046	-7.9046	-5.74462	-5.76913	-6.04139	-6.34522	-6.2555	-6.006	-6.24791	-6.21042	-6.37433	-6.38709	1.21872	10.1296	-6.38709	NA	NA	0	0.520032	1	0.721517	/
M00294	-7.48916	-7.9046	-7.9046	-6.08066	-6.53245	-7.9046	-7.9046	-7.9046	-6.7293	-6.14543	-6.50543	-7.9046	-7.28121	-7.9046	-7.56212	-5.75626	-6.55561	-7.9046	-6.09077	-6.24133	-6.72099	-6.90131	-7.49724	-7.50468	-6.73024	-7.9046	-7.9046	-6.11545	-5.82991	-6.76184	-7.17321	-6.64838	-6.34346	-6.3614	-6.24923	-7.9046	-7.02105	NA	NA	-7.02105	NA	NA	1	0.847663	1	0.617544	/
M00295	-4.37988	-7.37856	-6.55885	-4.94148	-5.80257	-4.13255	-4.40636	-4.18154	-4.33185	-5.05737	-5.68135	-4.17157	-6.0453	-6.02639	-5.51186	-4.73368	-5.08447	-5.05147	-4.98942	-4.74433	-4.89306	-4.61899	-4.33471	-4.38808	-5.57253	-6.09802	-6.22427	-5.09879	-5.03746	-5.91382	-5.75259	-5.51741	-6.11418	-5.39065	-5.28348	-4.7642	-5.22814	NA	NA	-5.22814	NA	NA	0	0.475058	1	0.852313	/
M00296	-6.0678	-6.1077	-4.47368	-5.87056	-5.9096	-5.912	-5.78852	-5.53843	-5.92684	-5.33602	-5.59356	-5.88241	-6.45519	-6.08614	-6.1133	-5.27638	-6.47582	-5.72188	-5.72828	-5.79521	-5.88426	-5.68517	-5.05918	-6.01508	-6.17423	-6.99594	-6.56892	-4.95991	-5.28997	-6.03105	-5.46786	-5.61455	-5.36001	-5.87615	-5.77935	-6.08702	-5.803	NA	NA	-5.803	NA	NA	1	0.86575	1	0.856935	/
M00298	-4.51908	-3.93729	-3.85463	-4.26132	-4.02221	-5.09788	-4.66759	-5.24072	-4.82642	-4.34603	-4.44043	-4.60975	-4.43622	-4.51916	-4.70011	-3.87421	-3.63294	-4.68291	-3.72852	-3.87792	-3.86423	-4.61331	-4.58415	-4.95187	-3.88285	-3.80748	-4.15955	-4.32952	-4.43563	-4.46051	-4.54316	-4.44922	-4.5	-4.15687	-4.69734	-4.65585	-4.3713	0.705869	22.4502	-4.3713	NA	NA	0	0.570107	1	0.793449	/
M00299	-3.12588	-3.28883	-3.24135	-3.22497	-3.22752	-3.69828	-3.26709	-3.68506	-3.63198	-3.0303	-3.35859	-3.51398	-3.03707	-3.35062	-3.25367	-3.04731	-3.12544	-3.14688	-3.17064	-3.27065	-3.1951	-3.32689	-3.78351	-3.7569	-3.17897	-3.18071	-3.20862	-3.08286	-3.309	-3.65252	-3.06276	-3.35027	-3.25667	-3.16858	-3.41158	-3.15229	-3.29926	0.272948	19.5484	-3.29926	0.272948	19.5484	0	0.445894	1	0.853656	/
M00303	-3.54727	-4.05344	-3.42083	-3.33401	-3.87276	-4.14929	-4.03936	-4.7531	-4.45411	-3.15724	-3.86115	-3.96354	-3.29634	-3.68323	-4.11585	-3.46202	-3.94317	-3.38227	-3.60886	-3.74311	-3.71862	-4.10358	-4.55411	-4.44104	-3.58564	-3.37901	-3.46013	-3.56413	-3.70007	-4.39939	-3.6056	-4.04713	-4.13131	-3.78001	-4.75413	-3.90848	-3.86037	NA	NA	-3.86037	NA	NA	1	0.703872	1	0.811151	/
M00304	-6.10127	-6.7256	-7.26976	-7.009	-7.00131	-6.56784	-7.9046	-7.9046	-6.46423	-6.74712	-6.53502	-7.9046	-6.75748	-6.27442	-7.01621	-6.27702	-7.26993	-7.9046	-7.9046	-6.48549	-6.26962	-7.9046	-6.62102	-7.9046	-7.9046	-7.00669	-7.9046	-7.24621	-6.27106	-6.99717	-7.9046	-6.32705	-6.98407	-6.85899	-7.9046	-7.19723	-7.08976	NA	NA	-7.08976	NA	NA	1	0.869613	1	0.769808	/
M00306	-6.42803	-5.89207	-5.90856	-6.11238	-5.79748	-6.39315	-7.9046	-7.9046	-5.8133	-6.3442	-5.88906	-6.25357	-7.9046	-5.45577	-5.75711	-7.9046	-5.57321	-5.71534	-6.32354	-6.2347	-6.07469	-6.06081	-6.05395	-5.93327	-7.9046	-4.99906	-5.31054	-6.35368	-6.05597	-5.9883	-6.71629	-5.67003	-6.96273	-6.99483	-6.03712	-7.9046	-6.34806	NA	NA	-6.34806	NA	NA	1	0.851686	1	0.852042	/
M00307	-3.46208	-3.12049	-3.22945	-3.42678	-3.22921	-3.61271	-3.42967	-3.48654	-3.38539	-3.08307	-3.21922	-3.55169	-2.89841	-3.10944	-3.14873	-3.15716	-3.04375	-3.02431	-3.20818	-3.17383	-2.99956	-3.31699	-3.40543	-3.36279	-3.32201	-3.1049	-3.1813	-3.1782	-3.1692	-3.17063	-3.14709	-2.98498	-3.02514	-3.15928	-3.0756	-3.18822	-3.25656	0.318558	18.7188	-3.1763	0.318558	18.7188	4	0.742968	2	0.558272	Pyruvate oxidation, pyruvate => acetyl-CoA
M00308	-3.24744	-3.06432	-2.91647	-2.90204	-3.0604	-3.43091	-3.25094	-3.41617	-3.26169	-2.91826	-3.07376	-3.39412	-2.89202	-3.01428	-3.06078	-2.97982	-3.07596	-3.00432	-2.88698	-2.94184	-3.04518	-3.12265	-3.25833	-3.20525	-2.89698	-2.96216	-2.98918	-3.0026	-2.90928	-3.09631	-3.01776	-3.04576	-3.01295	-2.98751	-3.13562	-3.0985	-3.07163	0.263072	20.2452	-3.07163	NA	NA	0	0.597577	1	0.56951	Semi-phosphorylative Entner-Doudoroff pathway, gluconate => glycerate-3P
M00309	-5.6403	-4.55048	-4.98234	-5.13963	-4.92546	-5.99611	-5.6861	-5.36532	-5.56416	-4.65469	-5.32376	-5.41961	-4.5196	-4.40486	-4.65147	-4.68245	-4.43595	-4.57808	-4.68606	-4.74475	-5.05121	-5.50603	-5.56692	-5.27992	-4.98262	-4.81447	-4.53168	-5.09182	-4.57834	-5.27109	-4.36047	-4.3982	-4.72456	-4.43567	-4.72885	-4.54293	-4.93933	0.856311	18.8894	-4.93933	0.856311	18.8894	4	0.898491	1	0.571846	Non-phosphorylative Entner-Doudoroff pathway, gluconate/galactonate => glycerate
M00314	-6.04955	-5.98172	-7.22542	-6.02993	-5.09126	-6.0734	-5.72945	-5.27502	-7.9046	-6.57062	-6.13743	-5.25355	-6.79317	-7.20921	-6.17134	-5.38565	-6.11108	-5.88204	-6.67401	-7.9046	-5.79588	-5.23595	-4.93827	-5.46039	-6.38083	-6.07269	-7.9046	-4.96688	-6.19185	-5.47223	-5.49152	-6.11063	-6.59011	-5.59646	-5.18764	-5.4336	-6.0634	NA	NA	-6.0634	NA	NA	1	0.911286	1	0.821626	/
M00315	-5.48621	-4.21296	-4.76615	-4.76027	-4.62065	-5.37898	-5.64868	-5.79804	-5.68527	-4.65127	-5.25949	-5.55332	-4.58238	-4.29683	-4.92632	-4.13688	-4.76293	-4.6499	-5.1934	-4.80172	-6.14202	-5.22602	-5.0958	-5.35828	-4.85588	-5.33796	-5.30789	-5.03089	-4.58302	-4.93841	-4.55761	-4.35888	-4.15192	-4.19108	-4.06237	-4.43919	-4.91136	0.962544	19.365	-4.91136	0.962544	19.365	4	0.643321	1	0.828729	/
M00319	-5.66964	-4.88632	-5.14721	-5.34643	-5.35489	-5.61071	-5.68281	-5.26733	-5.9345	-5.29188	-5.31225	-5.82704	-5.62928	-5.03044	-5.45843	-5.4709	-5.55352	-4.95954	-5.30575	-4.9855	-5.37877	-6.38866	-5.64012	-5.48271	-5.83348	-5.47775	-5.62784	-5.34947	-4.95283	-5.24507	-5.31662	-5.32856	-4.59091	-5.36343	-4.77722	-5.49226	-5.38806	NA	NA	-5.38806	0.702358	18.2615	3	0.621307	1	0.840444	/
M00320	-4.03524	-4.18655	-4.89041	-4.76792	-4.48084	-3.7113	-3.78103	-3.67509	-3.51084	-4.99011	-3.40694	-3.96808	-5.01103	-4.50716	-4.28613	-5.1702	-4.7909	-4.32219	-4.52101	-4.77893	-4.55139	-3.45794	-3.46124	-3.40907	-4.72753	-3.91815	-4.53042	-3.50068	-4.79561	-3.32042	-4.78406	-4.76891	-4.70761	-4.80923	-4.45628	-4.76143	-4.29866	0.910564	8.27106	-4.29866	0.910564	8.27106	4	0.910381	1	0.856697	/
M00324	-5.1024	-7.21936	-6.11489	-6.28626	-6.52163	-6.02007	-5.0714	-6.00774	-5.56636	-5.82341	-5.26337	-5.08431	-5.56889	-6.35831	-5.36887	-5.01242	-6.23064	-5.06738	-6.82344	-6.31143	-5.18334	-5.22265	-5.30823	-5.9902	-6.25761	-5.65187	-6.37221	-5.10458	-6.30746	-5.15981	-5.27945	-5.98714	-5.90775	-5.63244	-5.87711	-5.34131	-5.76127	NA	NA	-5.76127	NA	NA	1	0.713999	1	0.857138	/
M00325	-4.55293	-4.73533	-5.72303	-5.38783	-5.33065	-4.22865	-4.27407	-4.24921	-3.99731	-5.7849	-3.97454	-4.58213	-5.52794	-5.03266	-4.76703	-5.66898	-5.33586	-4.86105	-4.89154	-5.75979	-5.88224	-3.95621	-3.94708	-3.91507	-5.34696	-4.46025	-5.10002	-4.09924	-5.61588	-3.87037	-5.21375	-5.61471	-5.23127	-5.28552	-5.77289	-5.31382	-4.92474	0.996929	8.62923	-4.92474	0.996929	8.62923	4	0.823725	1	0.847765	/
M00326	-4.56161	-4.77284	-5.76386	-5.43781	-5.35013	-4.23007	-4.30583	-4.25337	-3.99731	-5.93683	-3.97579	-4.58461	-5.67609	-5.13229	-4.76744	-6.18946	-5.39744	-4.8709	-5.0684	-5.75979	-5.88224	-3.95882	-3.94749	-3.91552	-5.35989	-4.46025	-5.13185	-4.09962	-5.66687	-3.87667	-5.26571	-5.61961	-5.25014	-5.32626	-5.77289	-5.38616	-4.97089	1.08448	8.59147	-4.97089	1.08448	8.59147	4	0.876329	1	0.855587	/
M00330	-6.27298	-4.47135	-4.82745	-5.05305	-5.11917	-5.86717	-6.0527	-5.74024	-5.37836	-4.54079	-5.27573	-5.60704	-4.33007	-4.25192	-5.12598	-4.40905	-4.39245	-4.31597	-5.04343	-4.71346	-5.19484	-5.32621	-5.68333	-5.54471	-5.33578	-4.53337	-4.43682	-5.12696	-4.83155	-5.53566	-4.21842	-4.27955	-5.03953	-4.34234	-4.99836	-4.47097	-4.9913	0.952272	18.9974	-4.9913	0.952272	18.9974	4	0.759766	1	0.800501	/
M00331	-4.14507	-3.79614	-4.08299	-4.22347	-3.96417	-4.74902	-4.05583	-4.34379	-4.43421	-3.87371	-4.26145	-4.46077	-3.75041	-3.85353	-4.02338	-3.86609	-3.95151	-3.82472	-4.02209	-4.01621	-4.37625	-4.04447	-4.28469	-4.52359	-4.20461	-4.10243	-3.9886	-3.82356	-4.0904	-4.24133	-3.79737	-3.77812	-3.85919	-3.78615	-3.71475	-3.8015	-4.05877	0.472697	19.0369	-4.05877	0.472697	19.0369	4	0.934655	1	0.766133	/
M00332	-6.0292	-4.99164	-4.84096	-5.03562	-5.20753	-5.44655	-4.87157	-5.40165	-5.14129	-5.10551	-5.26859	-5.76491	-5.40576	-5.03933	-5.27145	-5.07575	-5.2365	-4.6403	-5.42367	-4.63762	-5.24599	-5.71386	-5.32752	-5.23561	-5.3386	-4.99315	-5.27263	-5.19602	-4.66026	-4.88576	-5.07833	-4.91604	-4.76977	-5.02962	-5.34894	-5.13649	-5.16622	NA	NA	-5.16622	NA	NA	1	0.692055	1	0.803749	/
M00333	-3.17111	-3.01312	-3.14597	-3.16401	-2.92344	-3.49387	-3.09963	-3.34307	-3.21349	-3.12578	-3.33086	-3.28511	-3.05194	-3.12544	-2.89546	-2.87906	-3.08021	-3.03281	-3.01905	-3.16013	-3.01167	-3.21473	-3.33001	-3.38262	-3.06456	-3.55762	-3.41126	-3.10753	-3.221	-3.18247	-2.91474	-2.95676	-3.12049	-2.98395	-2.81171	-2.96602	-3.13307	0.342877	20.2314	-3.13307	0.342877	20.2314	4	0.846621	1	0.85695	/
M00334	-4.46698	-5.19436	-7.44507	-6.31784	-5.80394	-4.9362	-4.66341	-4.37187	-5.06446	-6.0602	-4.73866	-5.20488	-7.13059	-6.36581	-5.43373	-6.26217	-5.51648	-5.21086	-6.66456	-6.61817	-4.72494	-5.31554	-4.75333	-4.73344	-6.23279	-5.41094	-7.9046	-4.52402	-7.46154	-4.86145	-5.8642	-5.93996	-5.75855	-6.48553	-5.94763	-5.29682	-5.68571	NA	NA	-5.68571	NA	NA	1	0.823129	1	0.81372	/
M00335	-2.79177	-2.62505	-2.66594	-2.6951	-2.67825	-3.02787	-2.80699	-2.95035	-2.82026	-2.62598	-2.64543	-3.00941	-2.60723	-2.62558	-2.70081	-2.57987	-2.59319	-2.65088	-2.65929	-2.67739	-2.62461	-2.68048	-2.81397	-2.77987	-2.6445	-2.55813	-2.6196	-2.57153	-2.6806	-2.63554	-2.5941	-2.64092	-2.6738	-2.62952	-2.69141	-2.67522	-2.72778	0.246951	20.1916	-2.65836	NA	NA	2	0.87069	2	0.698549	/
M00336	-4.20808	-3.72381	-3.85955	-4.16086	-3.94668	-3.84943	-3.93849	-3.76606	-3.66101	-3.87671	-3.55899	-3.99851	-3.83874	-3.5772	-3.83285	-3.90122	-3.6778	-3.66012	-4.07229	-3.86635	-3.48094	-3.61251	-3.6344	-3.5208	-4.17569	-3.43356	-3.58275	-3.67771	-3.70517	-3.45918	-3.74117	-3.51378	-3.9893	-3.92683	-3.68255	-3.93394	-3.77903	NA	NA	-3.77903	NA	NA	1	0.776369	1	0.59236	/
M00337	-4.556	-6.5508	-7.9046	-5.21094	-6.41767	-4.32567	-4.60869	-4.45094	-4.57866	-5.19733	-5.67576	-4.29394	-6.33632	-6.23692	-5.62	-4.8751	-5.07139	-5.03559	-5.21983	-4.96503	-5.23831	-4.76526	-4.57394	-4.73754	-5.66525	-6.26506	-7.15827	-5.29506	-5.28028	-5.99485	-6.02033	-5.82685	-5.90304	-5.61311	-5.52949	-4.8794	-5.44103	NA	NA	-5.44103	NA	NA	1	0.682771	1	0.846487	/
M00338	-5.62409	-5.70939	-5.44595	-5.32967	-4.9138	-6.97581	-5.25609	-5.84303	-5.284	-5.20179	-5.6673	-6.13556	-5.77683	-5.80722	-5.42836	-5.10045	-5.72107	-5.36855	-5.02161	-4.92439	-5.46051	-5.56941	-5.84989	-5.95631	-4.76363	-6.89109	-5.05394	-5.39806	-5.12357	-5.67859	-6.11296	-6.16198	-5.32483	-5.07439	-4.85879	-5.11433	-5.52576	NA	NA	-5.52576	NA	NA	1	0.856183	1	0.819149	Cysteine biosynthesis, homocysteine + serine => cysteine
M00339	-4.5626	-4.7741	-5.76386	-5.44353	-5.35013	-4.23007	-4.30583	-4.25337	-3.99731	-5.93683	-3.97544	-4.58461	-5.67609	-5.13229	-4.76744	-6.18946	-5.39744	-4.8709	-5.0684	-5.75979	-5.88224	-3.95882	-3.94749	-3.91552	-5.35989	-4.46025	-5.13185	-4.09787	-5.66687	-3.87667	-5.26571	-5.61961	-5.25014	-5.32626	-5.77289	-5.38616	-4.97105	1.0843	8.59484	-4.97105	1.0843	8.59484	4	0.875829	1	0.855642	/
M00340	-4.45036	-6.48375	-7.9046	-5.07804	-5.87617	-4.17147	-4.4856	-4.31911	-4.42764	-5.06872	-5.67576	-4.15469	-6.28757	-6.23692	-5.51388	-4.74608	-4.90843	-4.89347	-5.12171	-4.81602	-5.01032	-4.64967	-4.4364	-4.60037	-5.57209	-6.26506	-6.55141	-5.22958	-5.17224	-5.86618	-5.96229	-5.71604	-5.75798	-5.48995	-5.4377	-4.74586	-5.30787	NA	NA	-5.30787	NA	NA	1	0.63395	1	0.849113	/
M00341	-4.198	-6.37935	-6.41273	-4.82126	-5.49451	-3.94725	-4.22721	-4.04787	-4.14236	-4.55399	-5.13261	-3.94163	-5.95636	-5.34268	-5.31224	-4.59095	-4.7865	-4.71535	-4.89937	-4.59223	-4.67842	-4.3429	-4.1482	-4.22399	-5.36323	-5.88334	-6.12782	-4.73395	-4.6397	-5.67297	-5.59016	-5.3979	-5.19095	-5.3449	-5.06045	-4.55666	-4.95694	NA	NA	-4.95694	NA	NA	0	0.530587	1	0.833533	/
M00342	-6.42065	-5.78529	-5.11648	-5.50478	-5.33352	-6.59926	-6.28589	-6.74328	-6.84411	-6.89339	-6.381	-6.45583	-7.9046	-5.54839	-5.39974	-6.46412	-5.66653	-5.38629	-4.91092	-4.76731	-5.88802	-5.8206	-6.24438	-6.2807	-4.42292	-6.27798	-4.73144	-5.74511	-5.48012	-5.81323	-6.26442	-6.50631	-6.00768	-4.86603	-7.9046	-5.30218	-5.94353	NA	NA	-5.94353	NA	NA	1	0.738349	1	0.621498	/
M00344	-3.48933	-3.38267	-3.46764	-3.54299	-3.43232	-3.80383	-3.61146	-3.82704	-3.78548	-3.13332	-3.44992	-3.73393	-2.98496	-3.35436	-3.5501	-3.29593	-3.3222	-3.25952	-3.42283	-3.46539	-3.31922	-3.57309	-3.75484	-3.66187	-3.4982	-3.3173	-3.34155	-3.3116	-3.54044	-3.51281	-3.30995	-3.47378	-3.21015	-3.2963	-3.53456	-3.46399	-3.45652	0.432755	19.4045	-3.45652	NA	NA	0	0.54185	1	0.843711	Formaldehyde assimilation, xylulose monophosphate pathway
M00345	-3.3479	-3.2484	-3.21727	-3.19468	-3.24391	-3.58862	-3.42181	-3.57109	-3.50989	-3.00307	-3.23504	-3.5333	-2.89629	-3.2013	-3.3331	-3.15126	-3.2087	-3.12885	-3.17637	-3.2496	-3.19118	-3.34173	-3.51687	-3.43333	-3.22885	-3.15962	-3.1737	-3.13417	-3.28088	-3.27006	-3.17187	-3.32357	-3.09742	-3.16769	-3.40343	-3.28462	-3.26776	0.312147	19.4541	-3.26776	NA	NA	2	0.665086	1	0.837779	Formaldehyde assimilation, ribulose monophosphate pathway
M00346	-3.36468	-3.109	-3.17516	-3.21816	-3.2051	-3.39539	-3.29501	-3.37865	-3.23959	-3.1064	-3.08542	-3.44821	-3.07231	-3.15309	-3.19366	-3.1156	-3.12122	-3.10588	-3.15275	-3.14612	-3.28629	-3.12935	-3.2375	-3.18961	-3.17605	-3.06114	-3.13719	-3.05639	-3.1533	-3.05779	-3.11726	-3.12164	-3.13392	-3.0942	-3.13665	-3.1924	-3.21014	0.187477	19.3477	-3.14331	NA	NA	2	0.646434	2	0.771354	Formaldehyde assimilation, serine pathway
M00348	-5.82032	-6.25638	-6.73508	-5.48134	-4.97597	-5.67381	-5.4316	-6.03887	-5.70274	-7.28436	-6.05915	-5.89946	-6.45452	-6.64131	-5.37399	-5.72553	-6.0043	-6.35459	-6.05903	-6.7326	-6.53668	-5.57058	-6.03197	-5.77363	-5.76381	-6.33596	-6.79446	-6.12728	-6.24822	-5.87995	-7.25817	-6.16549	-5.62016	-6.60673	-5.60028	-5.91587	-6.08151	NA	NA	-6.08151	NA	NA	1	0.700156	1	0.780431	/
M00349	-5.24494	-5.72467	-7.50326	-7.1206	-6.71993	-5.68849	-5.02583	-4.92927	-5.32369	-6.82958	-5.3495	-5.70647	-7.9046	-6.70911	-6.48842	-6.20814	-6.27606	-6.08757	-6.96348	-5.31564	-5.10288	-5.60725	-5.28867	-5.25379	-6.81558	-5.69519	-6.7382	-5.17978	-5.8488	-5.46965	-6.2149	-5.04702	-6.57006	-6.08394	-4.40294	-5.63187	-5.94638	NA	NA	-5.94638	NA	NA	1	0.771236	1	0.613464	/
M00351	-4.60476	-7.9046	-7.9046	-5.53557	-6.33188	-4.37352	-4.71996	-4.58321	-4.67848	-5.6426	-6.73968	-4.37576	-7.9046	-7.9046	-5.70444	-5.22396	-5.39335	-5.39243	-5.45171	-5.20871	-5.39666	-5.0096	-4.73408	-4.78969	-5.91828	-6.37732	-7.9046	-5.6282	-5.49909	-6.09097	-6.88797	-6.13053	-6.74763	-5.94469	-5.90239	-5.14632	-5.82462	NA	NA	-5.82462	NA	NA	0	0.587261	1	0.857109	/
M00352	-4.24526	-6.36079	-6.54959	-4.97539	-5.38127	-4.05033	-4.34423	-4.29105	-4.35332	-4.63949	-5.09045	-4.02237	-6.10796	-5.81579	-5.38875	-4.68206	-4.92034	-4.7759	-5.0852	-4.8236	-4.8785	-4.6413	-4.37804	-4.52055	-5.53515	-5.90959	-5.82584	-4.7654	-4.72931	-5.84126	-5.85919	-5.7221	-5.16852	-5.29198	-5.2773	-4.67514	-5.08118	NA	NA	-5.08118	NA	NA	0	0.518882	1	0.818713	/
M00353	-3.40613	-5.79028	-6.708	-5.06525	-5.73997	-3.19164	-3.4254	-3.29589	-3.44623	-4.97732	-5.4486	-3.21962	-6.61811	-5.88978	-4.79193	-4.55667	-3.9926	-4.02545	-5.22187	-3.99519	-4.2573	-3.55796	-3.44554	-3.52692	-5.65305	-5.49923	-6.15145	-5.3947	-4.97855	-5.80071	-5.84553	-5.08233	-5.43259	-5.62257	-5.36258	-3.66605	-4.78008	NA	NA	-4.78008	NA	NA	0	0.45878	1	0.814941	/
M00354	-4.27106	-6.47545	-6.12552	-4.96543	-5.17237	-4.01105	-4.38737	-4.24963	-4.28275	-4.53453	-4.92464	-4.03578	-5.61958	-5.74302	-5.37971	-4.71244	-4.91199	-4.75549	-4.94427	-4.81379	-4.78062	-4.607	-4.34744	-4.41763	-5.42535	-5.82617	-5.744	-4.54782	-4.52698	-5.58235	-5.61956	-5.47199	-5.12696	-5.26021	-5.10651	-4.76286	-4.98526	NA	NA	-4.98526	NA	NA	0	0.439285	1	0.82826	/
M00355	-3.36699	-5.61818	-5.71651	-4.7581	-5.06193	-3.14799	-3.39265	-3.25612	-3.40175	-4.2809	-4.78022	-3.17644	-5.59334	-5.3583	-4.71696	-4.33919	-3.95288	-3.96096	-4.83655	-3.94164	-4.14535	-3.52773	-3.40844	-3.48664	-5.2061	-5.31312	-5.43889	-4.43819	-4.32604	-5.42899	-5.46826	-4.88961	-4.79155	-5.05921	-4.91847	-3.6391	-4.44843	NA	NA	-4.44843	NA	NA	0	0.518968	1	0.799065	/
M00356	-4.73678	-3.84259	-4.21149	-4.60865	-3.95612	-5.04255	-4.49392	-4.79521	-4.70863	-4.08127	-4.22538	-4.67827	-3.52573	-4.01105	-4.1855	-4.0027	-3.93594	-3.87612	-4.20411	-4.09748	-4.55253	-4.55796	-4.61815	-4.61097	-4.19213	-4.4396	-4.32074	-4.16964	-4.40579	-4.2767	-4.07467	-3.94119	-3.6837	-3.90281	-3.96579	-4.0452	-4.24936	0.692564	18.8876	-4.24936	0.692564	18.8876	4	0.942712	1	0.832886	Methanogenesis, methanol => methane
M00357	-3.39425	-3.13104	-3.19136	-3.21024	-3.18853	-3.59661	-3.40262	-3.55473	-3.42346	-3.09382	-3.20406	-3.58635	-3.00281	-3.10401	-3.22459	-3.09356	-3.10451	-3.10802	-3.18003	-3.19959	-3.12121	-3.2762	-3.40564	-3.37874	-3.16561	-3.06255	-3.15725	-3.14323	-3.20204	-3.2096	-3.13005	-3.09534	-3.10157	-3.13925	-3.14582	-3.22932	-3.22105	0.344726	19.9274	-3.22105	NA	NA	2	0.697703	1	0.53866	Methanogenesis, acetate => methane
M00358	-4.85896	-5.58067	-7.12925	-6.19583	-6.12316	-5.11245	-5.25663	-5.17044	-5.36378	-5.94577	-5.13788	-5.04844	-5.57087	-5.85167	-5.14366	-5.16976	-5.83158	-5.60096	-5.89452	-5.83923	-6.0097	-5.1483	-5.32998	-5.29924	-6.80034	-5.67097	-5.89382	-5.60441	-6.32317	-5.29984	-5.55579	-5.72443	-5.64059	-5.66743	-5.73447	-5.58043	-5.6419	NA	NA	-5.6419	NA	NA	1	0.844842	1	0.777885	Coenzyme M biosynthesis
M00359	-2.22988	-2.17696	-2.25007	-2.25973	-2.27339	-2.54439	-2.32981	-2.5363	-2.40302	-2.06289	-2.18624	-2.48193	-2.06237	-2.16143	-2.24615	-2.08402	-2.21849	-2.11982	-2.23126	-2.26718	-2.18403	-2.24163	-2.40399	-2.36445	-2.23596	-2.14345	-2.1886	-2.07933	-2.24273	-2.21366	-2.1016	-2.18392	-2.18208	-2.142	-2.20421	-2.20331	-2.23445	0.283186	19.5831	-2.23445	NA	NA	0	0.482955	1	0.682561	/
M00360	-2.22792	-2.16497	-2.23393	-2.25213	-2.25735	-2.54132	-2.32712	-2.52874	-2.39839	-2.05807	-2.18293	-2.47848	-2.05548	-2.15267	-2.2363	-2.07402	-2.19069	-2.11219	-2.22009	-2.25183	-2.15547	-2.23952	-2.39926	-2.3579	-2.22193	-2.12256	-2.1764	-2.07686	-2.23185	-2.20863	-2.09615	-2.17063	-2.17331	-2.13682	-2.19127	-2.19696	-2.225	0.290004	19.6713	-2.225	NA	NA	0	0.550827	1	0.666246	/
M00361	-3.2356	-3.00372	-3.05758	-3.0661	-3.05143	-3.27326	-3.23535	-3.15572	-3.11496	-3.0508	-2.97877	-3.31423	-2.97177	-2.96296	-3.04346	-2.95483	-3.01605	-3.03349	-3.02368	-3.04759	-3.01719	-3.04083	-3.14759	-3.07507	-3.0179	-3.02221	-3.01995	-2.97727	-3.01993	-2.98074	-2.966	-2.97541	-3.00431	-2.96762	-3.00139	-3.07481	-3.08445	0.17712	19.4391	-3.02108	NA	NA	0	0.517558	2	0.820788	/
M00362	-3.08912	-2.82901	-2.82306	-2.85079	-2.83597	-3.17414	-3.06046	-3.04919	-2.97764	-2.90419	-2.86044	-3.18639	-2.87974	-2.83802	-2.85919	-2.79843	-2.78946	-2.89781	-2.81513	-2.83895	-2.74422	-2.89708	-2.999	-2.94562	-2.79915	-2.79478	-2.83481	-2.82997	-2.83788	-2.83264	-2.83673	-2.80624	-2.88266	-2.83509	-2.8655	-2.89018	-2.92795	0.189091	20.7116	-2.8492	NA	NA	2	0.695874	2	0.849782	/
M00364	-3.95987	-3.62352	-3.57906	-3.64436	-3.63925	-4.07293	-3.83884	-3.8863	-3.80777	-3.72921	-3.66277	-4.06613	-3.74428	-3.6534	-3.68538	-3.63148	-3.49162	-3.73505	-3.60256	-3.59825	-3.52521	-3.68693	-3.80305	-3.75298	-3.56475	-3.45855	-3.57592	-3.62117	-3.64922	-3.61938	-3.63969	-3.58039	-3.72126	-3.67684	-3.67151	-3.70507	-3.74729	NA	NA	-3.63626	NA	NA	0	0.466397	2	0.80602	C10-C20 isoprenoid biosynthesis, bacteria
M00365	-5.16779	-4.16188	-4.09649	-4.43828	-4.11609	-5.01601	-5.26431	-4.52269	-4.94023	-4.40289	-4.92644	-4.9194	-4.44952	-4.15144	-4.31674	-4.181	-3.87923	-4.27414	-4.24194	-4.11749	-3.78374	-5.11546	-5.0756	-4.59754	-4.0685	-3.84378	-4.03031	-5.00748	-4.13857	-4.68256	-4.28733	-4.00463	-4.44909	-4.38584	-4.14281	-4.4169	-4.43373	0.69643	21.1794	-4.43373	NA	NA	0	0.426325	1	0.720805	C10-C20 isoprenoid biosynthesis, archaea
M00366	-3.96824	-3.71684	-3.6618	-3.68676	-3.69054	-4.08496	-3.85166	-3.90792	-3.82808	-3.82002	-3.69002	-4.09101	-3.8317	-3.80759	-3.79349	-3.69409	-3.57425	-3.86335	-3.65743	-3.68862	-3.75946	-3.69653	-3.81598	-3.78979	-3.62489	-3.58484	-3.7258	-3.63758	-3.79957	-3.66709	-3.74148	-3.78469	-3.80328	-3.75834	-3.85374	-3.78547	-3.80902	NA	NA	-3.73192	NA	NA	1	0.758146	2	0.572916	C10-C20 isoprenoid biosynthesis, plants
M00367	-5.22773	-4.634	-4.46401	-4.80183	-4.29258	-5.08924	-5.32304	-4.55805	-5.09239	-5.31045	-5.65912	-5.07217	-5.56216	-5.37057	-5.54816	-4.4553	-4.11645	-5.21067	-4.54711	-4.52421	-4.38884	-5.31597	-5.18973	-4.8323	-4.29816	-4.24933	-4.80227	-5.53584	-5.10988	-5.55083	-5.41401	-5.77248	-5.4859	-5.27834	-5.20449	-5.27948	-5.01575	0.783087	3.44059	-5.01575	0.783087	3.44059	4	0.852625	1	0.844222	C10-C20 isoprenoid biosynthesis, non-plant eukaryotes
M00368	-3.64837	-3.49916	-3.50639	-3.60643	-3.54661	-3.87344	-3.64868	-3.8037	-3.71179	-3.41171	-3.53509	-3.81713	-3.31168	-3.53728	-3.60085	-3.37962	-3.53248	-3.42351	-3.48853	-3.52063	-3.46911	-3.54656	-3.7253	-3.69477	-3.5383	-3.47747	-3.581	-3.37855	-3.56098	-3.51877	-3.41394	-3.465	-3.44589	-3.42304	-3.50463	-3.47968	-3.57744	0.215206	18.9799	-3.5129	0.215206	18.9799	4	0.783489	2	0.53551	Ethylene biosynthesis, methionine => ethylene
M00373	-3.90067	-3.67917	-3.7534	-3.7197	-3.68672	-3.69941	-3.74977	-3.65292	-3.49811	-3.87438	-3.36525	-3.86781	-4.07409	-3.8005	-3.69205	-3.83385	-3.67199	-3.92903	-3.70363	-3.80483	-3.7237	-3.47465	-3.48187	-3.41349	-3.66996	-3.55152	-3.73109	-3.49238	-3.7847	-3.33632	-3.8982	-3.89611	-3.86319	-3.88806	-3.93751	-3.9564	-3.72379	0.308072	7.90693	-3.72379	0.308072	7.90693	4	0.660925	1	0.781569	Ethylmalonyl pathway
M00374	-3.40497	-3.00677	-3.17568	-3.34309	-3.13837	-3.30203	-3.25746	-3.17848	-3.0863	-3.16918	-2.9323	-3.35508	-2.98641	-3.02794	-3.01061	-3.12122	-3.01809	-3.0266	-3.12588	-3.09624	-3.00686	-3.05781	-3.08679	-3.01721	-3.15585	-3.05004	-3.0852	-2.99945	-3.1006	-2.86841	-3.06697	-2.90963	-2.99455	-3.06589	-2.95583	-3.1035	-3.14114	0.226882	17.7351	-3.04148	NA	NA	0	0.501875	2	0.928282	Dicarboxylate-hydroxybutyrate cycle
M00375	-4.15214	-3.7776	-3.76954	-3.74031	-3.74734	-4.01042	-4.01553	-3.90087	-3.8648	-3.90805	-3.74272	-4.08427	-4.10001	-3.84048	-3.79941	-3.8327	-3.68535	-4.04227	-3.76258	-3.82303	-3.78212	-3.88248	-3.84885	-3.78744	-3.6921	-3.68815	-3.77248	-3.85507	-3.80605	-3.74429	-3.94451	-3.92191	-3.89996	-3.89532	-3.98785	-3.99787	-3.86405	NA	NA	-3.86405	NA	NA	0	0.507003	1	0.722729	Hydroxypropionate-hydroxybutylate cycle
M00376	-3.46401	-3.24875	-3.39389	-3.48266	-3.23805	-3.33819	-3.35424	-3.29667	-3.15497	-3.31762	-2.99895	-3.49009	-3.17248	-3.40332	-3.37801	-3.34574	-3.22474	-3.249	-3.27534	-3.32836	-3.38644	-3.10369	-3.14406	-3.07011	-3.38428	-3.2165	-3.41563	-3.07237	-3.4159	-2.95635	-3.32416	-3.26175	-3.26307	-3.40231	-3.31918	-3.33119	-3.28395	NA	NA	-3.28395	NA	NA	1	0.822718	1	0.75905	3-Hydroxypropionate bi-cycle
M00377	-3.34158	-3.08317	-3.06312	-3.16627	-3.16995	-3.62869	-3.42237	-3.55365	-3.44239	-3.03447	-3.22745	-3.52993	-3.02871	-3.07099	-3.15502	-3.04859	-3.00261	-3.04782	-3.09235	-3.08868	-3.0947	-3.33497	-3.44367	-3.41721	-3.09671	-3.05724	-3.0725	-3.14842	-3.1274	-3.25609	-3.03982	-3.06746	-3.14615	-3.07273	-3.13646	-3.15995	-3.19081	0.413343	20.2732	-3.19081	NA	NA	2	0.677076	1	0.668371	Reductive acetyl-CoA pathway (Wood-Ljungdahl pathway)
M00379	-4.86045	-7.09056	-7.9046	-5.52248	-6.58325	-4.75637	-4.90842	-4.98876	-4.99328	-5.73916	-6.63642	-4.80566	-6.78766	-7.9046	-6.35204	-5.42663	-5.5992	-5.61324	-5.5002	-5.5493	-5.62144	-5.17566	-5.0015	-5.09545	-6.05488	-7.01077	-7.9046	-6.10013	-5.8459	-6.39179	-6.7268	-6.50408	-6.69649	-6.14181	-5.8973	-5.14698	-5.96772	NA	NA	-5.96772	NA	NA	0	0.499829	1	0.849202	/
M00380	-4.86206	-7.09056	-7.9046	-5.65157	-6.58325	-4.75637	-4.90842	-4.98876	-4.99794	-5.72191	-6.38976	-4.80566	-6.94629	-7.9046	-6.44668	-5.53894	-5.5992	-5.61324	-5.62306	-5.63745	-5.61846	-5.17734	-5.00258	-5.10082	-6.10484	-7.01077	-7.9046	-5.98839	-5.79682	-6.43717	-6.88805	-6.60276	-6.69649	-6.38586	-6.02645	-5.14698	-5.99607	NA	NA	-5.99607	NA	NA	0	0.504372	1	0.843862	/
M00381	-4.86206	-7.09056	-7.9046	-5.65157	-6.58325	-4.75637	-4.90842	-4.98876	-4.99794	-5.80104	-6.63642	-4.80566	-6.94629	-7.9046	-6.44668	-5.53894	-5.5992	-5.61324	-5.62306	-5.63745	-5.65188	-5.17734	-5.00258	-5.10082	-6.10484	-7.01077	-7.9046	-6.16045	-5.90615	-6.43717	-6.88805	-6.60276	-6.69649	-6.38586	-6.02645	-5.14698	-6.01387	NA	NA	-6.01387	NA	NA	0	0.477941	1	0.844071	/
M00382	-4.86206	-7.09056	-7.9046	-5.65157	-6.58325	-4.75637	-4.90842	-4.98876	-4.99794	-5.80104	-6.63642	-4.80566	-6.94629	-7.9046	-6.44668	-5.53894	-5.5992	-5.61324	-5.62306	-5.63745	-5.65188	-5.17734	-5.00258	-5.10082	-6.10484	-7.01077	-7.9046	-6.16045	-5.90615	-6.43717	-6.88805	-6.60276	-6.69649	-6.38586	-6.02645	-5.14698	-6.01387	NA	NA	-6.01387	NA	NA	0	0.477941	1	0.844071	/
M00383	-4.69718	-7.09056	-7.9046	-5.87653	-7.093	-4.5772	-4.76838	-4.8581	-4.88115	-7.9046	-7.9046	-4.66752	-6.58523	-7.9046	-6.37204	-5.78016	-5.46273	-5.4872	-6.1361	-5.68533	-5.72548	-5.02957	-4.8773	-4.95046	-6.47822	-6.41104	-7.9046	-6.34928	-6.76303	-6.50297	-7.9046	-6.44716	-7.9046	-7.9046	-6.67799	-4.99844	-6.23517	1.41619	4.52039	-6.23517	1.41619	4.52039	0	0.425645	1	0.814248	/
M00384	-4.8645	-7.09056	-7.9046	-6.14577	-6.06391	-4.75637	-4.90842	-4.99366	-4.99544	-5.57153	-6.27942	-4.80566	-6.94629	-7.9046	-6.30648	-5.86588	-5.57227	-5.53179	-6.1361	-5.83318	-5.66055	-5.18516	-5.02226	-5.09304	-6.72358	-7.01077	-6.32562	-5.52839	-5.42565	-6.44788	-6.76565	-6.99311	-5.87479	-6.29481	-5.92112	-5.11349	-5.94062	NA	NA	-5.94062	NA	NA	0	0.532607	1	0.85537	/
M00385	-4.87087	-7.09056	-6.40027	-5.97058	-5.99809	-4.75637	-4.90842	-4.99366	-5.00037	-5.2777	-5.51375	-4.80566	-6.3924	-6.24495	-6.32781	-5.95694	-5.50394	-5.33634	-5.89613	-5.83318	-5.63903	-5.17348	-5.0069	-5.10427	-6.36068	-6.58747	-7.9046	-5.23626	-5.27841	-6.54218	-6.49068	-6.6165	-5.56561	-6.10662	-6.30345	-5.1115	-5.78071	NA	NA	-5.78071	NA	NA	1	0.68784	1	0.729369	/
M00386	-4.87087	-7.09056	-6.40027	-5.97058	-5.99809	-4.75637	-4.90842	-4.99366	-5.00037	-5.2777	-5.51375	-4.80566	-6.3924	-6.24495	-6.32781	-5.95694	-5.50394	-5.33634	-5.89613	-5.83318	-5.63903	-5.17348	-5.0069	-5.10427	-6.36068	-6.58747	-7.9046	-5.23626	-5.27841	-6.54218	-6.49068	-6.6165	-5.56561	-6.10662	-6.30345	-5.1115	-5.78071	NA	NA	-5.78071	NA	NA	1	0.68784	1	0.729369	/
M00387	-4.86206	-7.09056	-7.9046	-5.65157	-6.58325	-4.75637	-4.90842	-4.98876	-4.99794	-5.67416	-6.27505	-4.79596	-6.59973	-6.53589	-6.44668	-5.53894	-5.5992	-5.61324	-5.62306	-5.63745	-5.65188	-5.17734	-5.00258	-5.10082	-6.03588	-7.01077	-7.9046	-5.89912	-5.73413	-6.43717	-6.88805	-6.60276	-6.30527	-6.38586	-5.9634	-5.14698	-5.92582	NA	NA	-5.92582	NA	NA	0	0.581557	1	0.818674	/
M00388	-5.17832	-7.9046	-7.9046	-6.20313	-7.9046	-5.04762	-5.32689	-5.42832	-5.45365	-6.2505	-5.963	-5.23129	-6.79814	-7.9046	-6.97099	-6.16349	-6.02616	-6.07944	-7.9046	-6.21615	-6.1939	-5.54893	-5.42285	-5.47429	-6.80698	-6.51853	-7.9046	-6.59705	-6.42201	-6.50297	-7.9046	-6.33153	-6.58446	-7.9046	-6.33628	-5.50254	-6.43934	NA	NA	-6.43934	NA	NA	1	0.726538	1	0.814608	/
M00389	-5.09088	-6.87259	-7.9046	-5.16175	-6.32814	-4.66006	-5.04005	-4.83619	-4.85948	-5.39449	-6.23871	-4.63221	-6.27257	-6.36604	-6.06406	-4.99132	-5.61856	-5.39269	-5.16146	-5.15455	-5.36224	-5.15374	-4.93211	-5.09384	-5.61846	-7.9046	-7.9046	-5.62609	-5.44151	-5.75269	-6.26632	-5.64278	-6.16272	-5.63248	-5.46716	-5.34137	-5.70398	NA	NA	-5.70398	NA	NA	1	0.648041	1	0.848388	/
M00390	-5.63997	-6.81739	-7.9046	-5.72141	-7.9046	-6.34333	-6.07249	-6.21363	-6.39192	-5.57675	-6.59618	-6.39354	-6.59962	-6.3369	-7.9046	-5.2969	-7.9046	-6.80289	-5.61075	-5.8869	-6.12674	-5.817	-6.81649	-6.38105	-6.12586	-6.82568	-7.9046	-5.7566	-5.63241	-6.35419	-6.6306	-6.20637	-6.53025	-5.94697	-6.04095	-5.83583	-6.41252	NA	NA	-6.41252	NA	NA	1	0.84676	1	0.686406	/
M00391	-5.48071	-6.81739	-7.9046	-5.24958	-6.15902	-5.78555	-5.92289	-5.5985	-5.5352	-5.19991	-6.10638	-5.93576	-6.25255	-6.3369	-6.28493	-4.92769	-6.86858	-6.45646	-5.22512	-5.44319	-5.60137	-5.67903	-5.97971	-5.52296	-5.85845	-6.82568	-7.9046	-5.4321	-5.25403	-5.94135	-6.11472	-5.89675	-5.78329	-5.62399	-5.5563	-5.81049	-5.9521	NA	NA	-5.9521	NA	NA	1	0.711759	1	0.805927	/
M00392	-4.88564	-7.9046	-7.9046	-5.54798	-5.95209	-5.0684	-4.82468	-4.97455	-5.14748	-5.61694	-6.45639	-5.14251	-7.18437	-7.9046	-6.16131	-5.30628	-6.16137	-6.09231	-5.71853	-5.57549	-5.54977	-5.06694	-5.13609	-5.14457	-6.14144	-6.71454	-7.9046	-5.65184	-5.7119	-6.52741	-6.30132	-6.39253	-5.99006	-6.18641	-5.96391	-5.18115	-5.97485	1.50538	8.4103	-5.97485	NA	NA	0	0.426956	1	0.851935	/
M00393	-5.32978	-7.9046	-7.01535	-5.30158	-6.147	-5.10533	-5.54554	-5.12837	-5.16432	-5.12803	-5.57162	-5.13073	-6.52163	-6.38292	-6.291	-5.21768	-6.13977	-5.70779	-5.39075	-5.48886	-5.29813	-5.64704	-5.3212	-5.21866	-5.83856	-7.02662	-6.56748	-5.32615	-5.22577	-6.18865	-5.87295	-6.18142	-5.52375	-5.85098	-5.61621	-5.99744	-5.78649	1.1112	10.1954	-5.78649	NA	NA	0	0.509339	1	0.850126	/
M00394	-3.48007	-3.19121	-3.29495	-3.29032	-3.31903	-3.60594	-3.44377	-3.52851	-3.44383	-3.18719	-3.26466	-3.59182	-3.17111	-3.17122	-3.29989	-3.18819	-3.24518	-3.19142	-3.25409	-3.26021	-3.30084	-3.32257	-3.43135	-3.39189	-3.24068	-3.16506	-3.20555	-3.18585	-3.23009	-3.2482	-3.15781	-3.17346	-3.2013	-3.13548	-3.2382	-3.25808	-3.32824	0.190904	18.3718	-3.24448	0.190904	18.3718	0	0.428791	2	0.813497	/
M00395	-6.78226	-7.9046	-7.9046	-5.37385	-6.46216	-7.9046	-7.9046	-6.58556	-6.42999	-5.45811	-5.88437	-7.9046	-6.61355	-7.9046	-6.7516	-5.27082	-7.9046	-6.22838	-5.46367	-5.57781	-5.77365	-6.28652	-6.59311	-6.97157	-6.14384	-6.156	-7.9046	-5.66448	-5.51484	-6.19206	-6.33009	-6.30005	-6.21589	-5.74048	-5.80235	-7.9046	-6.84293	NA	NA	-6.25198	NA	NA	1	0.905395	2	0.584767	/
M00396	-4.92376	-7.9046	-6.73729	-5.72991	-6.16162	-4.57299	-5.03074	-4.90812	-4.85905	-5.85195	-6.09243	-4.60011	-6.8079	-7.9046	-5.99684	-5.43586	-5.53988	-5.43919	-5.48144	-5.59176	-5.80307	-5.33297	-4.97423	-5.03555	-6.10897	-6.43407	-6.79651	-5.8685	-5.68813	-6.33458	-7.9046	-6.61718	-6.20179	-6.08722	-6.00588	-5.4527	-5.89489	NA	NA	-5.89489	NA	NA	0	0.396588	1	0.830681	/
M00397	-4.81173	-7.9046	-6.73729	-5.72785	-6.16162	-4.48526	-4.91247	-4.81439	-4.77674	-5.87345	-6.09243	-4.53294	-6.8079	-7.9046	-5.99684	-5.25158	-5.44032	-5.38192	-5.24224	-5.44424	-5.6261	-5.17432	-4.89646	-4.97789	-6.26107	-6.43407	-6.79651	-5.76771	-5.64027	-6.90831	-6.97211	-6.46688	-6.20179	-5.97605	-6.03546	-5.30831	-5.82621	NA	NA	-5.82621	NA	NA	0	0.423754	1	0.841674	/
M00398	-4.62721	-7.9046	-7.9046	-5.6584	-6.33188	-4.3915	-4.74404	-4.64982	-4.70451	-5.7068	-6.73968	-4.3911	-7.9046	-7.9046	-5.70444	-5.30919	-5.39975	-5.39243	-5.50852	-5.27773	-5.47389	-5.03064	-4.76818	-4.84434	-5.96658	-6.37732	-7.9046	-5.67267	-5.53364	-6.12827	-7.07675	-6.25521	-6.74763	-6.12096	-5.91973	-5.16969	-5.86515	NA	NA	-5.86515	NA	NA	0	0.584865	1	0.856886	/
M00399	-5.46827	-7.9046	-7.9046	-5.73859	-6.86725	-5.14618	-5.59826	-5.27174	-5.3743	-5.70969	-6.84158	-5.29853	-7.53188	-7.9046	-6.97283	-5.50364	-6.13555	-6.08631	-5.87175	-6.04262	-5.96367	-5.7402	-5.47137	-5.58919	-6.17313	-7.9046	-7.9046	-5.81584	-5.73111	-6.57499	-6.3416	-6.86279	-6.52363	-6.32051	-5.9932	-5.91339	-6.27768	NA	NA	-6.27768	NA	NA	1	0.623453	1	0.856489	/
M00400	-4.67321	-5.76134	-6.55379	-5.50077	-5.29996	-4.14591	-4.63544	-4.27017	-4.4044	-5.006	-5.01098	-4.11962	-6.3966	-5.56623	-5.69177	-5.26902	-4.96332	-4.6837	-5.70344	-4.91355	-5.05047	-4.95194	-4.36614	-4.47568	-5.85472	-5.31882	-5.90944	-5.11763	-5.07043	-5.09722	-6.17632	-5.92155	-5.26839	-5.72199	-5.95533	-4.85017	-5.21321	NA	NA	-5.21321	NA	NA	0	0.384378	1	0.781136	/
M00401	-5.59091	-7.9046	-7.9046	-5.61213	-6.37224	-5.52693	-5.54273	-5.55641	-5.43914	-5.60772	-6.18432	-5.42135	-6.70298	-7.9046	-6.74962	-5.32373	-6.13045	-6.06237	-5.73432	-5.85528	-5.90175	-5.59779	-5.57818	-5.70484	-6.71108	-7.9046	-6.40788	-5.7554	-5.66127	-6.2936	-6.66887	-6.74518	-6.69036	-6.611	-5.99151	-5.88056	-6.20084	NA	NA	-6.20084	NA	NA	1	0.613623	1	0.857067	/
M00403	-4.65691	-5.76134	-6.55379	-5.31598	-5.28897	-4.14128	-4.62796	-4.26238	-4.38842	-4.96214	-4.99893	-4.11291	-6.25026	-5.56623	-5.68466	-5.13165	-4.96332	-4.68089	-5.49334	-4.88828	-5.01607	-4.93456	-4.36513	-4.46561	-5.76764	-5.31882	-5.90944	-5.0934	-5.02138	-5.08761	-6.01133	-5.83777	-5.22708	-5.59218	-5.65963	-4.83613	-5.16315	NA	NA	-5.16315	NA	NA	0	0.388851	1	0.799339	Dihydroxylation of aromatic ring, type 1 (dioxygenase and dehydrogenase reactions)
M00404	-4.89131	-7.9046	-6.35939	-5.28068	-5.87531	-4.60735	-4.82778	-4.79812	-4.86548	-5.08351	-5.90197	-4.63411	-6.67682	-5.88326	-6.03529	-4.99231	-5.56605	-5.3813	-5.31354	-5.16978	-5.31479	-5.02362	-4.92141	-4.96319	-5.73868	-6.0013	-6.72679	-5.0868	-5.0667	-5.759	-5.96641	-5.74245	-5.55962	-5.52408	-5.49334	-5.21187	-5.50411	NA	NA	-5.50411	NA	NA	0	0.588058	1	0.853423	/
M00405	-6.32562	-7.9046	-7.9046	-5.70973	-6.79639	-7.9046	-6.35036	-6.52978	-6.56711	-5.95542	-6.2937	-7.9046	-6.19381	-6.45591	-6.81205	-5.48437	-7.9046	-6.721	-5.712	-5.9242	-6.09403	-6.55377	-6.68478	-6.68698	-6.39931	-7.9046	-7.9046	-5.92556	-5.71519	-6.72533	-6.49084	-6.63495	-6.72007	-6.24116	-6.13283	-6.7331	-6.63615	NA	NA	-6.63615	NA	NA	1	0.802929	1	0.770777	/
M00406	-5.31039	-7.9046	-7.9046	-5.35873	-6.43399	-5.22146	-5.41715	-5.38434	-5.41366	-5.56786	-5.90812	-5.16287	-6.19381	-6.45591	-6.37426	-5.16317	-5.93308	-6.02637	-5.44476	-5.51222	-5.70982	-5.62191	-5.42967	-5.42768	-6.08389	-7.16917	-7.9046	-5.62043	-5.38981	-6.61461	-6.26552	-6.08293	-6.38883	-6.09646	-5.85668	-5.78358	-5.98714	NA	NA	-5.98714	NA	NA	1	0.652436	1	0.852041	/
M00407	-4.86033	-7.09056	-7.9046	-5.49327	-6.58325	-4.75637	-4.90842	-4.98876	-4.99448	-5.59642	-6.40876	-4.80566	-6.81851	-7.9046	-6.44668	-5.38307	-5.5992	-5.45265	-5.51227	-5.56369	-5.57351	-5.16908	-5.00026	-5.09822	-6.0222	-7.01077	-7.9046	-5.78195	-5.7356	-6.37147	-6.6721	-6.3523	-6.69649	-6.05082	-5.93645	-5.14698	-5.93318	NA	NA	-5.93318	NA	NA	0	0.579716	1	0.851471	/
M00408	-6.92639	-7.9046	-7.9046	-5.98477	-6.98873	-7.9046	-7.9046	-7.9046	-6.61998	-5.90094	-6.16369	-7.9046	-7.11802	-7.9046	-7.9046	-5.67782	-7.9046	-6.49825	-6.06338	-6.294	-6.17052	-6.9184	-7.33035	-7.9046	-6.45611	-6.55413	-7.9046	-5.71282	-5.73945	-6.94012	-6.17505	-6.50086	-6.36125	-6.48281	-6.22855	-7.9046	-7.16778	NA	NA	-6.64676	NA	NA	1	0.850323	2	0.563295	/
M00411	-4.85699	-7.09056	-7.9046	-5.44262	-6.58325	-4.75637	-4.90842	-4.98449	-4.9906	-5.66234	-6.63642	-4.80566	-6.6847	-7.9046	-6.33992	-5.35354	-5.5992	-5.61324	-5.37347	-5.52021	-5.55006	-5.16593	-4.99778	-5.10082	-5.94112	-7.01077	-7.9046	-6.00595	-5.7835	-6.18891	-6.63758	-6.25787	-6.69649	-6.00669	-5.87331	-5.14698	-5.92443	NA	NA	-5.92443	NA	NA	0	0.555645	1	0.85474	/
M00412	-4.92847	-6.66176	-6.93405	-5.45055	-5.9205	-4.71185	-4.98734	-4.87578	-4.95616	-5.24692	-5.64746	-4.7126	-6.54748	-6.12923	-6.31836	-5.22292	-5.47268	-5.51587	-5.47719	-5.35732	-5.39479	-5.07823	-4.97513	-5.09697	-5.92389	-7.9046	-6.54425	-5.44339	-5.25409	-6.36925	-6.50949	-6.05183	-5.52855	-6.11279	-5.58263	-5.05096	-5.66376	NA	NA	-5.66376	NA	NA	1	0.614195	1	0.811955	/
M00414	-4.77262	-7.37856	-7.9046	-5.62215	-6.78649	-4.55377	-4.76535	-4.5844	-4.74158	-5.61141	-6.19859	-4.6222	-6.26291	-7.9046	-6.20193	-5.41833	-5.48972	-5.65103	-5.62042	-5.27482	-5.3856	-5.03247	-4.79264	-4.76908	-6.04668	-6.92839	-7.59778	-5.64985	-5.68467	-6.66159	-6.67957	-6.08867	-5.98456	-5.97842	-5.76839	-5.10595	-5.81999	NA	NA	-5.81999	NA	NA	0	0.552073	1	0.856473	/
M00415	-5.89174	-7.9046	-7.9046	-5.32751	-6.50634	-5.10861	-5.71787	-5.30014	-5.44546	-5.5826	-6.54245	-5.11747	-6.48482	-7.9046	-6.43056	-5.19592	-5.93646	-6.13538	-5.46701	-5.36277	-5.81803	-6.39432	-5.46529	-5.59554	-6.07068	-6.42506	-6.77806	-5.76404	-5.58444	-6.01671	-6.40082	-5.98157	-6.07167	-6.00257	-5.7283	-6.29404	-6.04606	NA	NA	-6.04606	NA	NA	0	0.585093	1	0.818387	Fatty acid elongation in endoplasmic reticulum
M00422	-5.34142	-4.64323	-5.05078	-5.34676	-4.63379	-5.41362	-5.10307	-5.57464	-5.44289	-5.30335	-5.62379	-5.46647	-5.06294	-4.663	-4.82502	-4.55631	-4.59885	-4.92397	-4.87674	-4.85983	-4.43913	-5.22309	-5.22302	-5.30753	-4.53036	-5.99145	-5.46672	-5.57941	-5.51523	-5.62542	-4.7324	-4.74183	-4.92297	-4.61229	-4.74057	-4.59105	-5.07091	0.809774	21.7783	-5.07091	0.809774	21.7783	4	0.957744	1	0.849138	Acetyl-CoA pathway, CO2 => acetyl-CoA
M00425	-5.23427	-7.9046	-7.9046	-5.53624	-7.9046	-5.11038	-5.24468	-5.08294	-5.20547	-5.61273	-6.85742	-4.91739	-7.9046	-6.88625	-6.3773	-5.40187	-5.91649	-5.95503	-5.83489	-5.52934	-5.79886	-5.44756	-5.1964	-5.25316	-6.08742	-7.9046	-7.9046	-5.76008	-5.57876	-6.241	-6.69654	-6.05472	-6.86519	-5.9028	-6.12644	-5.64807	-6.13298	NA	NA	-6.13298	NA	NA	1	0.770057	1	0.854666	/
M00427	-4.78284	-6.38494	-7.9046	-4.81336	-6.05268	-4.44916	-4.81792	-4.65187	-4.69071	-5.13809	-5.58758	-4.50149	-6.08288	-6.14343	-5.92875	-4.5995	-5.31117	-5.28052	-4.83723	-4.85965	-5.11108	-5.10172	-4.78545	-4.87443	-5.40362	-6.5018	-6.5355	-5.30015	-5.05163	-5.61779	-5.88618	-5.34964	-5.86382	-5.26127	-5.05333	-5.22927	-5.38181	NA	NA	-5.38181	NA	NA	1	0.655298	1	0.856311	/
M00428	-4.64564	-7.16713	-6.84201	-5.62579	-6.17019	-4.42802	-4.73776	-4.6515	-4.74598	-5.42405	-5.87231	-4.48954	-6.86	-6.41671	-5.98532	-5.21013	-5.32185	-5.36044	-5.623	-5.24967	-5.35115	-4.94948	-4.75495	-4.82708	-5.98784	-6.50549	-6.47507	-5.56541	-5.41948	-6.62171	-6.5697	-5.96953	-5.77706	-6.22364	-5.8172	-5.06575	-5.63077	NA	NA	-5.63077	NA	NA	0	0.51754	1	0.83064	/
M00429	-3.60425	-3.09503	-2.85067	-2.92693	-3.00622	-3.83546	-3.55466	-3.65228	-3.56669	-3.15386	-3.38152	-3.76243	-3.12729	-3.07942	-3.25749	-3.01102	-2.81815	-3.2869	-2.93425	-2.97016	-2.96975	-3.37797	-3.52825	-3.48525	-2.86988	-2.84981	-2.98077	-3.34676	-3.02656	-3.32747	-3.17005	-3.18027	-3.08904	-3.16311	-3.24446	-3.22038	-3.21401	0.492713	21.665	-3.21401	NA	NA	2	0.662299	1	0.629187	/
M00430	-4.87193	-6.88231	-6.86412	-5.3937	-5.70493	-4.61842	-4.88457	-4.6053	-4.7468	-5.02432	-5.43418	-4.58973	-6.63076	-6.1739	-5.74363	-5.14513	-5.4141	-5.40904	-5.43989	-5.24569	-5.20363	-5.0654	-4.75191	-4.80176	-5.92794	-7.16917	-6.58531	-5.29015	-5.01011	-6.34404	-6.07462	-5.92251	-5.49403	-5.66704	-5.77827	-5.22177	-5.53139	NA	NA	-5.53139	NA	NA	0	0.478648	1	0.824789	/
M00432	-3.60666	-3.1963	-3.05752	-3.074	-3.20899	-3.66885	-3.48571	-3.43462	-3.39543	-3.16864	-3.29209	-3.63008	-3.16443	-3.10959	-3.08268	-3.26627	-3.25857	-3.1673	-3.05959	-3.10779	-3.32024	-3.36825	-3.4028	-3.32644	-3.09683	-3.1917	-3.05348	-3.33031	-3.02452	-3.25278	-3.09995	-3.02557	-3.12985	-3.14983	-3.06557	-3.23575	-3.29265	NA	NA	-3.18007	NA	NA	0	0.428653	2	0.567462	Leucine biosynthesis, 2-oxoisovalerate => 2-oxoisocaproate
M00434	-3.65143	-3.31171	-3.51857	-3.5229	-3.37475	-3.74967	-3.62419	-3.76874	-3.54332	-3.48436	-3.37753	-3.66683	-3.31987	-3.39939	-3.32088	-3.46997	-3.48631	-3.4275	-3.29984	-3.45038	-3.59691	-3.52078	-3.55229	-3.54529	-3.4663	-3.55275	-3.4419	-3.46849	-3.351	-3.37908	-3.37618	-3.35449	-3.22939	-3.30538	-3.36038	-3.44048	-3.501	0.211378	18.4343	-3.4273	0.211378	18.4343	4	0.93777	2	0.670922	/
M00435	-5.45839	-5.13524	-5.88765	-5.61957	-4.80785	-5.83438	-5.41644	-5.98325	-5.92225	-6.42366	-5.81559	-5.86626	-6.22154	-5.71399	-4.74972	-5.61188	-5.37929	-5.56821	-4.71241	-6.09423	-6.44481	-5.54646	-5.71362	-5.66126	-5.32342	-6.15528	-5.73339	-5.93528	-6.10965	-5.4976	-5.78355	-5.89964	-5.32349	-5.90997	-5.822	-5.47672	-5.68216	NA	NA	-5.68216	NA	NA	1	0.774804	1	0.823172	/
M00436	-4.82689	-4.67296	-4.96159	-4.93347	-4.22137	-4.93574	-4.78115	-4.84421	-4.81243	-4.52879	-4.48202	-4.78662	-4.48288	-4.64902	-4.36014	-4.87966	-4.71344	-4.83421	-4.50045	-4.53001	-5.3086	-4.58682	-4.67155	-4.55017	-4.65183	-5.31319	-4.48358	-4.70114	-4.70985	-4.2825	-4.8529	-4.63975	-4.55044	-4.86379	-4.68573	-4.60429	-4.69981	NA	NA	-4.69981	NA	NA	1	0.817303	1	0.855596	/
M00439	-3.72185	-3.2385	-2.78349	-2.81693	-2.9886	-3.94531	-3.68293	-3.88688	-3.72857	-3.09115	-3.51045	-3.71574	-3.12665	-3.13479	-3.21871	-3.07255	-3.09721	-3.27379	-2.97703	-3.004	-2.91587	-3.65832	-3.77224	-3.63825	-2.82808	-2.87013	-2.98023	-3.55783	-3.06336	-3.46628	-3.35566	-3.35797	-3.11476	-3.25914	-3.44988	-3.37035	-3.29649	NA	NA	-3.29649	NA	NA	0	0.583997	1	0.822812	/
M00440	-5.16045	-4.87867	-4.9977	-5.29098	-4.77342	-5.17596	-5.10857	-4.60298	-5.0357	-5.8249	-4.8822	-5.17686	-5.31221	-4.78067	-4.84459	-4.58905	-4.61485	-5.08267	-5.0303	-5.06321	-4.40006	-5.30803	-4.85066	-4.99609	-5.0319	-5.86891	-6.01534	-4.75968	-5.8201	-4.99873	-5.00024	-4.84933	-5.25416	-4.82196	-4.61968	-4.73785	-5.0433	NA	NA	-5.0433	0.760845	22.0107	3	0.604476	1	0.825644	/
M00442	-5.24198	-7.02954	-6.64911	-6.96679	-7.32441	-6.14606	-5.86758	-6.01628	-5.42742	-7.9046	-7.19081	-7.11286	-6.33847	-5.96407	-6.25998	-6.75117	-5.63975	-6.19625	-6.90505	-6.30799	-6.37648	-7.9046	-5.73964	-5.69393	-6.63129	-6.32882	-6.37002	-7.9046	-7.07158	-7.20963	-5.6075	-5.73397	-7.9046	-7.9046	-6.15254	-6.13765	-6.5531	NA	NA	-6.5531	NA	NA	1	0.873965	1	0.806278	/
M00443	-6.08648	-4.60832	-4.46021	-4.79341	-4.70179	-6.50255	-6.11707	-5.88524	-5.65067	-4.70394	-5.38682	-5.60659	-4.65456	-4.39467	-4.61656	-4.80441	-4.56969	-4.45756	-4.38704	-4.36771	-4.8713	-5.46848	-5.94207	-5.86679	-4.24619	-4.49603	-4.30151	-5.07761	-4.41083	-5.17987	-4.46765	-4.48431	-4.52624	-4.43187	-4.42284	-4.44536	-5.11114	0.933608	19.1371	-4.74409	0.933608	19.1371	4	0.678416	2	0.619362	/
M00445	-6.41017	-7.0353	-7.21535	-7.20322	-6.39209	-5.75676	-5.66914	-5.37022	-5.3186	-7.19417	-5.32379	-5.6644	-7.9046	-7.9046	-6.8004	-7.18292	-7.9046	-6.95768	-7.9046	-6.75289	-5.13843	-5.51921	-5.35908	-5.12536	-6.53583	-6.23087	-7.9046	-5.56587	-7.9046	-4.99129	-7.42716	-6.45582	-7.9046	-7.9046	-6.68194	-7.9046	-6.62276	1.62794	7.79979	-6.62276	1.62794	7.79979	4	0.851252	1	0.857143	/
M00448	-5.28659	-4.67478	-3.68656	-3.57276	-4.40468	-5.23678	-5.35305	-5.20864	-4.99147	-3.84445	-4.83742	-5.20563	-4.35641	-4.01359	-4.2558	-4.29507	-4.51828	-4.38614	-3.82973	-3.7943	-4.2017	-4.76928	-5.00783	-4.74265	-3.65645	-3.82868	-3.8177	-4.72463	-3.68593	-4.69715	-4.50209	-4.29729	-4.51304	-4.39553	-5.34359	-4.42849	-4.45456	NA	NA	-4.45456	NA	NA	1	0.808908	1	0.736216	/
M00454	-4.52899	-3.96002	-3.65218	-3.50299	-3.62986	-4.85302	-4.52062	-4.78093	-4.33311	-3.84901	-4.14661	-4.62854	-4.10987	-3.77081	-3.59145	-3.99645	-3.9678	-4.01719	-3.3168	-3.40356	-4.01438	-4.25023	-4.38127	-4.47647	-3.39347	-3.73431	-3.55073	-4.23801	-3.24303	-4.25041	-3.70624	-3.76501	-3.97381	-3.75198	-3.85108	-3.84681	-4.10219	NA	NA	-3.84153	NA	NA	1	0.749101	2	0.536603	/
M00458	-6.78202	-6.51166	-7.21681	-7.20469	-6.12888	-6.07197	-6.42399	-6.79217	-6.81992	-7.9046	-5.7134	-6.24364	-6.46988	-6.45095	-6.83112	-7.9046	-6.35025	-7.9046	-6.06681	-6.67845	-7.9046	-5.95063	-5.56438	-5.99997	-7.2111	-7.9046	-6.43381	-6.10324	-6.6616	-6.00915	-6.06714	-6.37276	-7.18178	-6.75299	-6.64622	-7.14198	-6.67712	NA	NA	-6.67712	NA	NA	1	0.849781	1	0.81336	/
M00459	-4.10367	-3.93494	-3.8528	-4.08807	-3.8659	-4.76296	-3.89752	-4.96872	-4.5394	-4.5886	-4.62985	-4.69513	-4.53066	-4.37107	-4.52954	-3.75279	-3.46734	-4.90484	-3.91931	-3.96239	-3.91338	-3.86918	-4.38369	-4.6262	-3.82902	-3.73169	-4.18227	-3.83952	-4.45376	-4.3242	-4.19665	-4.356	-4.23857	-4.14921	-4.33403	-3.96811	-4.21558	0.679832	0.384974	-4.21558	NA	NA	2	0.676112	1	0.581692	/
M00468	-7.9046	-7.07893	-6.38461	-7.9046	-7.08138	-7.2051	-7.9046	-7.9046	-7.9046	-6.25925	-6.12106	-7.24599	-7.9046	-6.40146	-6.48039	-6.01286	-6.23246	-7.9046	-7.9046	-6.08725	-5.69885	-7.9046	-6.92903	-7.2588	-7.09563	-7.0866	-6.98216	-7.20406	-5.68734	-6.40112	-6.93773	-5.84866	-7.30703	-6.70891	-6.77661	-7.2702	-6.97013	NA	NA	-6.97013	NA	NA	0	0.547886	1	0.758444	/
M00471	-6.23836	-7.4908	-7.18122	-7.49795	-7.14689	-5.56799	-5.5178	-5.44374	-5.48503	-7.9046	-5.1602	-5.71808	-7.50625	-7.9046	-6.97241	-6.90922	-7.9046	-7.49053	-7.9046	-7.9046	-7.13509	-5.31873	-5.34268	-5.00656	-7.50408	-6.97064	-7.9046	-5.4506	-7.9046	-4.86365	-7.49948	-7.48392	-7.48044	-7.9046	-7.9046	-7.9046	-6.84523	1.69026	8.53933	-6.84523	1.69026	8.53933	4	0.898288	1	0.809356	/
M00478	-5.37665	-4.66745	-5.30869	-5.10666	-4.91787	-5.20716	-5.00431	-5.29271	-5.1122	-5.3734	-4.68738	-4.99767	-5.70821	-4.4501	-4.68537	-5.15823	-4.69984	-5.01946	-5.04808	-5.54362	-5.4508	-5.29998	-5.4367	-5.42671	-5.35858	-6.22129	-4.2541	-5.14904	-4.50703	-4.93556	-4.41253	-4.91441	-4.76822	-4.72808	-4.49574	-4.89895	-5.04508	NA	NA	-5.04508	0.812496	17.2357	3	0.687432	1	0.857062	/
M00479	-7.05121	-5.4104	-5.35234	-5.48428	-5.00156	-7.9046	-6.70549	-6.73153	-6.75782	-6.69675	-5.85723	-7.9046	-6.75855	-5.55292	-6.20674	-5.59004	-5.22743	-6.29283	-5.49829	-5.57482	-4.53887	-7.04755	-6.79393	-5.83751	-5.65987	-4.82024	-5.4352	-6.97356	-5.6286	-5.95782	-5.56265	-5.99323	-6.15646	-6.18003	-7.9046	-5.81998	-6.10749	NA	NA	-6.10749	NA	NA	1	0.742497	1	0.779211	/
M00481	-5.85649	-6.84913	-7.09631	-6.75224	-6.62093	-7.9046	-7.9046	-7.9046	-7.9046	-6.12036	-6.89656	-7.9046	-6.34429	-6.03174	-6.7206	-5.89771	-6.01754	-7.9046	-7.9046	-6.66119	-5.47164	-7.9046	-6.69262	-7.9046	-7.9046	-7.9046	-6.56512	-6.62628	-5.82279	-6.35285	-6.91013	-6.38746	-5.86122	-6.57649	-6.96172	-6.22333	-6.86854	1.15842	19.1376	-6.86854	1.15842	19.1376	4	0.787817	1	0.840547	/
M00483	-6.90501	-4.33022	-4.5098	-4.99386	-4.45108	-5.72187	-6.76079	-6.64539	-5.97506	-6.62943	-6.79776	-5.84572	-7.9046	-5.40258	-7.35202	-4.526	-3.78593	-6.03406	-4.72597	-4.37783	-4.25979	-5.68467	-5.71703	-5.62402	-4.34218	-4.49295	-4.54805	-6.03415	-5.39284	-5.95762	-7.17747	-7.13819	-6.66124	-6.22523	-6.29388	-5.66446	-5.69135	1.63702	3.18479	-5.69135	1.63702	3.18479	0	0.522218	1	0.811006	/
M00485	-3.88211	-3.63773	-4.10974	-4.13294	-3.74472	-4.43206	-3.8361	-4.13289	-4.16354	-3.97132	-3.85901	-4.10174	-3.76205	-3.70666	-3.68098	-3.86316	-3.87393	-3.83485	-3.85438	-3.96916	-3.99239	-3.91666	-4.18222	-4.26137	-4.04851	-4.78356	-3.88719	-3.76015	-3.99426	-4.0156	-3.68599	-3.74667	-3.60428	-3.67373	-3.66355	-3.70406	-3.9297	0.454603	19.1253	-3.9297	0.454603	19.1253	4	0.859567	1	0.857126	/
M00491	-3.61574	-3.33281	-2.92265	-2.93812	-3.25328	-3.87292	-3.63746	-3.67965	-3.70016	-3.12052	-3.43793	-3.67171	-3.28456	-3.27888	-3.22912	-3.21028	-3.25525	-3.33597	-3.10746	-3.06884	-3.20441	-3.67647	-3.77061	-3.7277	-2.93886	-3.02785	-3.06688	-3.4748	-3.10033	-3.56119	-3.32415	-3.30419	-3.32464	-3.28307	-3.35432	-3.42938	-3.34784	NA	NA	-3.34784	NA	NA	1	0.731583	1	0.826342	/
M00492	-5.64805	-4.11773	-4.20096	-4.44075	-4.24619	-5.41851	-5.67274	-5.20151	-5.13007	-4.34029	-4.94695	-5.15408	-4.35181	-4.08924	-4.24174	-4.17846	-3.79845	-4.21044	-4.29543	-4.10441	-3.74406	-5.12131	-5.33834	-4.78301	-4.21365	-3.95209	-4.00867	-5.02924	-4.12997	-4.66548	-4.2288	-3.97796	-4.34184	-4.46566	-4.08891	-4.33944	-4.50601	1.07462	20.3483	-4.50601	NA	NA	2	0.604918	1	0.576123	/
M00495	-4.28724	-3.73815	-3.60755	-3.83323	-3.40989	-4.31006	-4.47786	-4.33885	-4.14896	-4.3354	-4.25304	-4.40008	-3.70059	-4.06156	-3.93067	-3.6069	-3.25128	-4.23604	-3.63631	-3.62391	-3.42659	-4.2557	-4.22297	-4.33243	-3.56119	-3.39647	-3.84313	-4.20946	-4.06535	-4.28695	-4.24532	-4.08689	-3.81024	-3.9952	-4.0152	-4.01698	-3.97105	0.621603	22.8384	-3.97105	NA	NA	0	0.560455	1	0.8404	/
M00496	-6.48592	-4.44559	-4.50979	-4.84125	-4.38609	-5.79373	-6.70153	-6.50002	-6.76029	-6.28706	-5.84479	-5.8188	-6.4638	-5.34695	-6.13754	-4.60435	-3.91316	-5.94578	-4.69813	-4.51298	-4.17576	-5.81306	-5.91458	-5.54221	-4.49989	-4.40489	-4.642	-5.9452	-5.21417	-5.56632	-6.21434	-5.73786	-6.51188	-6.0293	-6.67459	-5.53699	-5.51168	1.57366	23.7781	-5.51168	NA	NA	0	0.395603	1	0.821993	/
M00497	-6.1985	-7.9046	-7.35786	-7.42362	-6.53579	-5.86011	-5.53945	-5.63174	-5.29418	-7.43906	-5.27946	-5.70811	-7.9046	-7.9046	-6.61638	-7.9046	-7.9046	-6.99612	-6.9766	-7.9046	-7.39573	-5.31465	-5.30875	-5.18966	-7.21213	-6.37785	-7.06598	-5.35634	-7.9046	-4.90613	-7.9046	-6.78827	-7.9046	-7.42895	-7.9046	-7.37055	-6.76717	1.86318	8.55587	-6.76717	1.86318	8.55587	4	0.943883	1	0.8553	/
M00498	-5.6425	-6.67886	-7.9046	-7.9046	-7.9046	-5.71394	-5.43333	-5.21797	-5.58669	-7.17965	-5.67276	-5.37296	-6.71184	-7.9046	-5.86156	-7.9046	-7.04156	-6.4524	-7.19009	-6.71687	-5.93971	-5.95534	-5.57794	-5.30472	-7.26512	-7.36689	-7.12945	-5.20177	-6.74704	-5.64063	-6.89358	-6.60435	-6.20878	-7.9046	-6.71767	-6.93826	-6.53866	NA	NA	-6.53866	NA	NA	0	0.49809	1	0.855789	/
M00499	-4.68325	-4.20197	-4.6134	-4.73901	-4.73637	-4.39923	-4.53825	-4.35548	-4.14785	-4.30482	-3.99921	-4.4946	-4.0995	-4.01251	-4.56894	-4.24926	-4.17471	-4.05679	-4.67232	-4.50134	-4.93566	-4.16227	-4.18273	-4.124	-4.97143	-4.17354	-4.20288	-4.02384	-4.5982	-3.93443	-3.99424	-4.07064	-4.7375	-4.14334	-4.7358	-4.27415	-4.35593	NA	NA	-4.35593	NA	NA	0	0.555983	1	0.857061	/
M00500	-5.29828	-5.46186	-5.39284	-5.53659	-5.17479	-5.282	-5.07411	-5.12789	-5.58524	-5.72428	-5.44045	-5.62773	-6.08306	-5.5704	-5.22595	-5.35786	-5.59021	-5.10442	-5.53616	-5.13752	-5.25803	-5.40619	-5.4012	-5.28577	-5.25418	-5.50885	-5.94727	-5.25037	-5.2401	-5.05521	-5.5751	-5.23066	-5.21448	-5.39745	-5.09731	-4.98876	-5.3734	NA	NA	-5.3734	NA	NA	1	0.712321	1	0.715843	/
M00506	-3.58704	-3.22031	-3.68825	-3.79878	-3.34992	-3.85793	-3.4872	-3.4892	-3.59539	-3.40234	-3.49452	-3.57018	-3.20165	-3.24832	-3.21626	-3.40169	-3.32429	-3.24078	-3.4307	-3.49727	-3.56152	-3.66734	-3.66344	-3.68852	-3.66569	-3.83376	-3.3689	-3.49986	-3.54049	-3.59595	-3.15064	-3.19133	-3.24473	-3.16704	-3.18736	-3.34137	-3.4575	0.439907	18.6334	-3.4575	0.439907	18.6334	4	0.936137	1	0.855545	/
M00514	-5.31903	-6.55924	-6.35491	-6.31308	-5.98184	-4.94064	-4.72721	-4.7662	-4.70967	-7.50053	-4.32556	-4.94046	-7.28561	-6.94402	-6.1886	-7.48299	-6.95014	-6.27027	-6.39916	-7.49282	-6.37729	-4.57341	-4.55405	-4.27663	-6.0942	-6.51114	-6.72848	-4.63303	-6.99245	-4.19185	-6.88153	-7.25461	-7.25633	-7.9046	-7.9046	-6.98491	-6.12698	2.11737	8.07933	-6.12698	2.11737	8.07933	4	0.961902	1	0.773631	/
M00515	-5.75181	-6.46603	-7.36625	-6.88042	-6.60137	-5.60788	-5.73219	-5.15339	-6.28768	-7.17437	-5.38673	-5.8796	-7.9046	-7.16081	-6.19256	-7.03099	-6.30708	-5.90741	-6.9912	-6.66897	-5.83712	-6.18959	-5.43797	-5.57897	-7.15665	-6.85428	-6.84886	-5.13536	-7.40856	-5.67106	-6.61582	-7.33889	-6.50302	-7.22112	-6.5572	-6.17715	-6.41619	NA	NA	-6.41619	NA	NA	1	0.712664	1	0.850286	/
M00518	-5.94195	-4.6892	-4.91446	-5.14401	-4.76903	-5.88526	-5.64598	-5.62155	-5.54343	-5.4023	-6.05341	-5.5874	-5.54706	-5.12086	-5.37717	-4.72638	-4.21493	-5.19966	-4.88514	-4.71032	-4.64641	-5.43757	-5.64222	-5.33405	-4.6914	-4.98513	-4.84984	-5.43389	-5.01822	-5.77815	-5.17326	-5.22237	-5.367	-5.06984	-5.33054	-5.16797	-5.22576	0.805574	22.6418	-5.22576	NA	NA	2	0.65042	1	0.736533	/
M00519	-3.53794	-3.14324	-3.70101	-3.71408	-3.13125	-4.00177	-3.61142	-3.62341	-3.6774	-3.499	-3.50101	-3.66852	-3.45568	-3.37117	-3.08075	-3.62763	-3.47236	-3.35385	-3.34108	-3.48117	-3.82556	-3.78641	-3.90346	-3.81158	-3.49351	-4.36126	-3.39282	-3.52279	-3.55157	-3.65812	-3.26348	-3.25833	-3.21115	-3.21833	-3.18177	-3.43486	-3.52413	0.440647	18.9543	-3.52413	0.440647	18.9543	0	0.533803	1	0.846654	/
M00521	-6.06334	-5.52891	-6.31259	-5.53563	-5.35395	-6.90028	-6.27456	-7.9046	-7.9046	-5.87168	-5.20944	-6.10694	-5.51155	-5.82047	-5.55601	-5.42865	-5.98425	-6.18536	-5.40537	-5.4143	-5.59483	-6.10392	-6.4134	-6.67471	-6.46424	-6.41371	-6.05145	-5.64046	-5.76876	-5.10189	-5.41638	-5.50877	-5.63092	-5.60886	-5.46693	-5.58687	-5.93663	0.996214	19.4214	-5.93663	0.996214	19.4214	4	0.89525	1	0.603011	/
M00522	-4.3625	-4.04017	-4.44147	-4.55078	-3.80502	-4.70988	-4.3134	-4.19628	-4.52683	-4.64042	-4.44293	-4.31891	-3.83526	-4.51467	-3.94297	-4.28826	-4.20001	-3.95479	-4.09933	-4.06324	-4.1983	-4.45421	-4.74678	-4.46363	-4.15706	-5.06706	-4.9121	-4.44363	-4.38099	-4.28245	-4.69493	-4.15515	-3.88558	-4.12938	-3.99464	-4.10939	-4.31451	0.446007	20.6721	-4.31451	0.446007	20.6721	0	0.557613	1	0.816791	/
M00525	-3.17554	-2.83525	-2.75324	-2.78032	-2.86192	-3.26927	-3.04714	-3.14044	-3.03539	-2.90082	-2.88382	-3.31698	-2.84514	-2.87155	-2.8207	-2.81924	-2.74322	-2.91429	-2.73194	-2.76908	-2.79419	-2.90285	-3.05648	-2.97671	-2.73917	-2.82507	-2.80596	-2.8555	-2.80378	-2.84898	-2.81821	-2.77706	-2.82896	-2.82922	-2.84319	-2.84865	-2.94524	0.245007	20.8904	-2.83639	NA	NA	0	0.538841	2	0.842913	Lysine biosynthesis, acetyl-DAP pathway, aspartate => lysine
M00526	-3.21692	-2.91664	-2.88384	-2.90348	-2.94707	-3.25515	-3.07846	-3.14445	-3.02574	-2.96764	-2.88754	-3.32857	-2.88934	-2.92466	-2.86238	-2.93327	-2.90372	-2.95564	-2.82218	-2.86428	-2.92127	-2.91652	-3.04015	-2.96852	-2.85558	-2.93285	-2.8895	-2.88347	-2.85883	-2.85112	-2.85927	-2.81754	-2.87524	-2.87905	-2.88193	-2.89868	-3.00136	NA	NA	-2.88978	NA	NA	0	0.352267	2	0.937575	Lysine biosynthesis, DAP dehydrogenase pathway, aspartate => lysine
M00527	-3.09964	-2.8153	-2.80409	-2.82405	-2.86258	-3.16134	-2.96576	-3.04399	-2.93742	-2.88881	-2.79281	-3.23694	-2.80461	-2.84099	-2.76629	-2.83882	-2.82051	-2.8674	-2.7484	-2.80155	-2.84489	-2.80882	-2.94935	-2.873	-2.78236	-2.85967	-2.81732	-2.77761	-2.80882	-2.75723	-2.76587	-2.73046	-2.77658	-2.7852	-2.78799	-2.80061	-2.90952	0.125124	19.0142	-2.80421	0.125124	19.0142	0	0.376523	2	0.967791	Lysine biosynthesis, DAP aminotransferase pathway, aspartate => lysine
M00529	-5.10886	-4.03068	-4.22017	-4.55792	-4.31552	-4.96307	-4.72912	-4.61512	-4.75084	-4.27728	-4.4471	-4.84281	-4.10253	-3.977	-4.74386	-4.05743	-3.69114	-4.07414	-4.35784	-4.16256	-4.21178	-4.44427	-4.67282	-4.40649	-4.35492	-3.98566	-4.01405	-4.36885	-4.37513	-4.36747	-4.00128	-4.07763	-4.60527	-4.11476	-4.39288	-4.24811	-4.35184	0.65909	20.0929	-4.35184	NA	NA	2	0.859528	1	0.655537	Denitrification, nitrate => nitrogen
M00530	-4.85355	-3.92943	-4.06601	-4.42465	-4.21907	-4.86985	-4.58736	-4.48369	-4.64088	-4.09957	-4.38372	-4.69741	-3.94863	-3.82849	-4.52621	-3.94879	-3.62614	-3.92746	-4.25429	-4.04443	-4.13771	-4.6179	-4.62822	-4.36186	-4.29349	-3.85811	-3.87444	-4.32996	-4.14982	-4.33085	-3.86313	-3.8747	-4.39111	-3.98369	-4.1394	-4.0971	-4.23031	0.683579	20.0453	-4.23031	NA	NA	2	0.645685	1	0.747793	Dissimilatory nitrate reduction, nitrate => ammonia
M00531	-4.93485	-4.32454	-3.86551	-3.84589	-4.1318	-4.99185	-4.86337	-4.43378	-4.60308	-3.95616	-4.67723	-4.89419	-3.99439	-4.31787	-4.07539	-4.36098	-4.37828	-4.18957	-3.85906	-3.92741	-4.3326	-4.61928	-4.82076	-4.64004	-3.87897	-4.18582	-4.0993	-4.66083	-3.92585	-4.66358	-4.36277	-4.12657	-4.06659	-4.28347	-4.20974	-4.28387	-4.32737	NA	NA	-4.32737	NA	NA	1	0.812072	1	0.792975	Assimilatory nitrate reduction, nitrate => ammonia
M00532	-3.62756	-3.33903	-3.43035	-3.47495	-3.4231	-3.50236	-3.46077	-3.49693	-3.30189	-3.49932	-3.15374	-3.62662	-3.34333	-3.40388	-3.45611	-3.36436	-3.27766	-3.38718	-3.40555	-3.39868	-3.48957	-3.19842	-3.26998	-3.26145	-3.43925	-3.32662	-3.46379	-3.16751	-3.471	-3.09826	-3.40974	-3.36793	-3.37526	-3.36868	-3.47494	-3.41336	-3.38803	NA	NA	-3.38803	NA	NA	1	0.829721	1	0.583938	Photorespiration
M00535	-3.69289	-3.34167	-3.18264	-3.19691	-3.34689	-3.74201	-3.57273	-3.5295	-3.47324	-3.30039	-3.39166	-3.74044	-3.28319	-3.26952	-3.21951	-3.39759	-3.41056	-3.30719	-3.18207	-3.23792	-3.44955	-3.46738	-3.47392	-3.39911	-3.22199	-3.32734	-3.19158	-3.43849	-3.16643	-3.3471	-3.25604	-3.18664	-3.27197	-3.29188	-3.22668	-3.37624	-3.41103	NA	NA	-3.30624	NA	NA	1	0.631686	2	0.615956	Isoleucine biosynthesis, pyruvate => 2-oxobutanoate
M00537	-5.48087	-4.46245	-4.3857	-5.1014	-4.66147	-5.23526	-5.22077	-5.2541	-5.45508	-5.85064	-6.19077	-5.20008	-6.30559	-5.43074	-4.91835	-4.49489	-4.13453	-4.6375	-4.86753	-4.34456	-4.49003	-5.44731	-5.30636	-5.50404	-4.5167	-4.87883	-4.96043	-5.94603	-4.94116	-5.93072	-6.07359	-4.63226	-5.03877	-5.64696	-4.74666	-5.00711	-5.13053	0.824501	0.788221	-5.13053	0.824501	0.788221	0	0.505987	1	0.85699	Xylene degradation, xylene => methylbenzoate
M00538	-5.48087	-4.46245	-4.3857	-5.1014	-4.66147	-5.23526	-5.22077	-5.2541	-5.45508	-5.85064	-6.19077	-5.20008	-6.30559	-5.43074	-4.91835	-4.49489	-4.13453	-4.6375	-4.86753	-4.34456	-4.49003	-5.44731	-5.30636	-5.50404	-4.5167	-4.87883	-4.96043	-5.94603	-4.94116	-5.93072	-6.07359	-4.63226	-5.03877	-5.64696	-4.74666	-5.00711	-5.13053	0.824501	0.788221	-5.13053	0.824501	0.788221	0	0.505987	1	0.85699	Toluene degradation, toluene => benzoate
M00542	-6.07229	-5.10397	-4.92378	-5.13977	-5.31052	-5.60789	-4.92692	-5.49689	-5.27331	-5.2335	-5.36671	-5.92815	-5.45722	-5.12441	-5.35534	-5.14689	-5.35495	-4.73807	-5.48901	-4.74651	-5.37942	-5.84582	-5.42942	-5.38437	-5.43989	-5.09855	-5.3421	-5.30035	-4.75467	-4.98841	-5.20864	-5.00997	-4.86321	-5.11772	-5.44036	-5.24125	-5.26779	NA	NA	-5.26779	NA	NA	1	0.663823	1	0.811113	EHEC/EPEC pathogenicity signature, T3SS and effectors
M00545	-4.17515	-3.82911	-4.45492	-4.40397	-4.07534	-4.80777	-4.36739	-3.95816	-4.41473	-4.38314	-4.09955	-4.3209	-4.45447	-3.86776	-3.79173	-4.2079	-4.08265	-4.07268	-4.11397	-4.26226	-4.3567	-4.47921	-4.5475	-4.33829	-4.52627	-5.09518	-3.81608	-4.31539	-3.99928	-4.29102	-3.70013	-3.95408	-3.88343	-3.80567	-3.73415	-4.11378	-4.19721	0.497172	18.827	-4.19721	0.497172	18.827	0	0.504607	1	0.85189	Trans-cinnamate degradation, trans-cinnamate => acetyl-CoA
M00546	-4.61322	-4.43781	-4.91758	-4.79936	-4.16282	-4.33852	-4.5638	-4.34941	-4.45248	-4.76702	-4.81825	-4.33542	-4.83184	-4.54747	-4.58276	-4.51329	-4.56502	-4.44194	-4.71034	-4.72161	-4.7618	-4.60301	-4.48047	-4.53343	-4.27893	-4.43682	-4.593	-4.77335	-4.67376	-5.00288	-4.77501	-4.66706	-4.63276	-4.8286	-4.33443	-4.41462	-4.59055	NA	NA	-4.59055	NA	NA	1	0.779543	1	0.779071	Purine degradation, xanthine => urea
M00549	-3.44091	-3.14874	-3.1142	-3.09095	-3.16321	-3.57342	-3.3767	-3.48045	-3.38709	-3.17015	-3.22697	-3.56518	-3.16729	-3.16837	-3.21197	-3.10073	-3.1322	-3.22466	-3.10182	-3.12336	-3.05315	-3.26006	-3.37861	-3.32294	-3.06767	-3.09791	-3.13577	-3.15126	-3.12683	-3.18599	-3.13658	-3.14825	-3.17425	-3.11387	-3.19406	-3.18823	-3.26351	0.234673	20.9326	-3.16448	NA	NA	0	0.588033	2	0.816159	Nucleotide sugar biosynthesis, glucose => UDP-glucose
M00550	-4.11218	-3.5843	-3.23736	-3.20607	-3.46002	-4.17418	-4.13321	-4.01118	-3.87843	-3.39508	-3.81057	-4.13945	-3.3397	-3.46916	-3.58574	-3.63799	-3.45687	-3.64934	-3.58342	-3.57923	-3.1638	-3.89795	-3.95736	-3.77699	-3.43639	-3.22268	-3.30443	-3.95551	-3.58973	-3.74497	-3.76979	-3.63629	-3.4312	-3.69886	-3.76877	-3.8504	-3.6569	NA	NA	-3.6569	NA	NA	1	0.741228	1	0.837858	Ascorbate degradation, ascorbate => D-xylulose-5P
M00552	-3.34217	-3.20435	-3.23333	-3.28731	-3.29809	-3.57321	-3.37244	-3.58317	-3.46877	-3.08738	-3.23393	-3.52557	-3.10713	-3.18785	-3.35876	-3.129	-3.24196	-3.1441	-3.27153	-3.32107	-3.24563	-3.28018	-3.44529	-3.4046	-3.29318	-3.14753	-3.21274	-3.11227	-3.29349	-3.25706	-3.15098	-3.2333	-3.24996	-3.17557	-3.27615	-3.27537	-3.27846	0.27866	19.8266	-3.27846	NA	NA	2	0.686095	1	0.742518	D-galactonate degradation, De Ley-Doudoroff pathway, D-galactonate => glycerate-3P
M00554	-3.8665	-3.43506	-3.34833	-3.37953	-3.3973	-3.93555	-3.80101	-3.79906	-3.6318	-3.47367	-3.53443	-3.88089	-3.48145	-3.45794	-3.42741	-3.52918	-3.32828	-3.5719	-3.35338	-3.38158	-3.28175	-3.65004	-3.6798	-3.63719	-3.34227	-3.35513	-3.31315	-3.5946	-3.39819	-3.5105	-3.46782	-3.47263	-3.42251	-3.49552	-3.48986	-3.58718	-3.51979	NA	NA	-3.51979	NA	NA	1	0.620939	1	0.510465	Nucleotide sugar biosynthesis, galactose => UDP-galactose
M00555	-6.04218	-6.31849	-7.9046	-6.32987	-6.27411	-6.3455	-6.89797	-7.9046	-6.37784	-5.88797	-5.54354	-6.12383	-6.11113	-6.51607	-5.75018	-6.41258	-7.9046	-6.60707	-7.9046	-6.59894	-6.51441	-6.28855	-6.20295	-6.50723	-6.62709	-6.67838	-6.63774	-5.77635	-6.01256	-6.3172	-6.13183	-6.61145	-6.2413	-6.35876	-6.49376	-6.36546	-6.48669	NA	NA	-6.48669	NA	NA	0	0.579382	1	0.852055	Betaine biosynthesis, choline => betaine
M00563	-4.6465	-3.74155	-3.95616	-4.3882	-3.759	-4.88262	-4.41828	-4.64896	-4.60255	-4.02705	-4.18734	-4.55587	-3.48954	-3.69961	-4.0467	-3.65276	-3.62	-3.80702	-3.98176	-3.95938	-3.7009	-4.48875	-4.54609	-4.47568	-4.05592	-4.42633	-4.2439	-4.0568	-4.28772	-4.22978	-3.86352	-3.77508	-3.6389	-3.68417	-3.88026	-3.79935	-4.08956	0.781721	19.7215	-4.08956	0.781721	19.7215	4	0.963643	1	0.820529	Methanogenesis, methylamine/dimethylamine/trimethylamine => methane
M00564	-5.84595	-6.54307	-7.34827	-7.9046	-7.9046	-5.91179	-5.83252	-5.4673	-5.50975	-7.9046	-5.5628	-5.85292	-7.9046	-7.9046	-7.08386	-7.9046	-7.9046	-6.7187	-7.09108	-5.92692	-5.73021	-5.56904	-5.64333	-5.09775	-7.9046	-7.9046	-7.11506	-5.47621	-6.25706	-4.89684	-6.43413	-5.59459	-7.9046	-6.85756	-4.71396	-7.9046	-6.5842	NA	NA	-6.5842	NA	NA	1	0.698386	1	0.680679	Helicobacter pylori pathogenicity signature, cagA pathogenicity island
M00565	-3.24628	-2.99388	-3.08882	-3.04088	-2.9862	-3.47498	-3.17618	-3.37659	-3.25754	-3.09278	-3.10463	-3.37157	-2.97041	-3.03203	-2.95952	-3.1293	-3.1246	-3.07447	-2.99807	-3.03205	-2.98529	-3.12773	-3.3224	-3.26189	-3.04456	-3.13935	-3.0086	-3.05593	-3.03571	-3.11564	-3.00849	-3.01347	-2.92563	-2.96347	-3.03126	-3.04653	-3.13892	0.186762	19.2187	-3.062	0.186762	19.2187	4	0.814643	2	0.612257	Trehalose biosynthesis, D-glucose 1P => trehalose
M00567	-4.69292	-3.80967	-4.18977	-4.53372	-3.9478	-4.99565	-4.47657	-4.8096	-4.70098	-4.01499	-4.20073	-4.62822	-3.49663	-3.90619	-4.14224	-3.93415	-3.87311	-3.80952	-4.19054	-4.05862	-4.40167	-4.52638	-4.60303	-4.59983	-4.18508	-4.30256	-4.18705	-4.1402	-4.30616	-4.25712	-3.96923	-3.87686	-3.67266	-3.84023	-3.94188	-3.98043	-4.20006	0.714924	18.8659	-4.20006	0.714924	18.8659	4	0.922488	1	0.811936	Methanogenesis, CO2 => methane
M00569	-3.7203	-3.48096	-3.8973	-4.05725	-3.66953	-3.93977	-3.85171	-3.68762	-3.73199	-4.05416	-3.59137	-3.85932	-3.86186	-3.62473	-3.51479	-3.89301	-3.64981	-3.71806	-3.78744	-3.78413	-3.77191	-3.65177	-3.71022	-3.63279	-3.97419	-3.97561	-3.60337	-3.73025	-3.74185	-3.6235	-3.49096	-3.54056	-3.56537	-3.52586	-3.47831	-3.83426	-3.7285	NA	NA	-3.7285	NA	NA	0	0.518928	1	0.672875	Catechol meta-cleavage, catechol => acetyl-CoA / 4-methylcatechol => propanoyl-CoA
M00570	-3.24807	-2.84032	-2.81909	-2.83894	-2.85397	-3.34425	-3.19844	-3.15474	-3.09401	-2.84173	-2.92112	-3.24145	-2.79925	-2.82939	-2.80664	-2.99243	-2.92675	-2.85508	-2.78722	-2.85162	-3.02286	-3.06493	-3.12529	-3.05039	-2.84067	-2.94759	-2.77283	-2.97778	-2.8195	-2.93377	-2.83022	-2.80115	-2.80248	-2.82258	-2.8485	-2.96248	-2.94077	0.195125	18.4809	-2.94077	0.195125	18.4809	0	0.531092	1	0.587649	Isoleucine biosynthesis, threonine => 2-oxobutanoate => isoleucine
M00571	-4.5521	-4.7734	-5.76386	-5.44104	-5.34604	-4.22648	-4.28217	-4.20637	-3.99567	-5.92932	-3.97184	-4.57897	-5.67609	-5.13073	-4.7638	-6.09197	-5.37053	-4.86948	-5.0684	-5.64922	-5.47499	-3.95833	-3.94028	-3.90409	-5.34086	-4.45907	-5.12879	-4.09677	-5.64977	-3.87366	-5.26198	-5.60969	-5.24078	-5.32253	-5.77289	-5.33286	-4.94597	1.05383	8.40991	-4.94597	1.05383	8.40991	4	0.873631	1	0.85707	/
M00572	-3.36594	-3.04174	-3.23691	-3.29386	-3.08988	-3.4807	-3.29915	-3.35144	-3.22281	-3.19767	-3.05629	-3.51218	-3.02536	-3.06944	-3.04276	-3.1776	-3.08738	-3.14404	-3.1243	-3.20196	-3.23898	-3.21592	-3.22316	-3.20577	-3.26521	-3.2446	-3.13313	-3.11087	-3.17342	-3.04733	-3.01347	-2.98471	-3.00115	-3.08825	-2.97064	-3.13108	-3.20529	0.223538	18.3521	-3.13189	0.223538	18.3521	4	0.949843	2	0.668989	Pimeloyl-ACP biosynthesis, BioC-BioH pathway, malonyl-ACP => pimeloyl-ACP
M00573	-3.65412	-3.46704	-3.89712	-3.97422	-3.74431	-3.6122	-3.49932	-3.53101	-3.31843	-3.68774	-3.19745	-3.71987	-3.42635	-3.65582	-3.48108	-3.76026	-3.67658	-3.5522	-3.63837	-3.71552	-3.93542	-3.24514	-3.28652	-3.30411	-3.97096	-3.64865	-3.73381	-3.24766	-3.84888	-3.15156	-3.57313	-3.54615	-3.44222	-3.44651	-3.56102	-3.58347	-3.57595	NA	NA	-3.57595	NA	NA	1	0.782525	1	0.817596	Biotin biosynthesis, BioI pathway, long-chain-acyl-ACP => pimeloyl-ACP => biotin
M00575	-4.55293	-4.73533	-5.72303	-5.38783	-5.33065	-4.22865	-4.27407	-4.24921	-3.99731	-5.7849	-3.97454	-4.58213	-5.52794	-5.03266	-4.76703	-5.66898	-5.33586	-4.86105	-4.89154	-5.75979	-5.88224	-3.95621	-3.94708	-3.91507	-5.34696	-4.46025	-5.10002	-4.09924	-5.61588	-3.87037	-5.21375	-5.61471	-5.23127	-5.28552	-5.77289	-5.31382	-4.92474	0.996929	8.62923	-4.92474	0.996929	8.62923	4	0.823725	1	0.847765	Pertussis pathogenicity signature, T1SS
M00577	-3.65337	-3.46679	-3.89712	-3.97422	-3.74431	-3.61095	-3.49802	-3.52846	-3.31594	-3.68754	-3.19727	-3.71888	-3.4263	-3.65524	-3.48108	-3.76026	-3.67571	-3.5522	-3.63818	-3.71529	-3.93482	-3.2445	-3.28476	-3.30312	-3.97058	-3.64865	-3.73381	-3.2475	-3.84872	-3.15115	-3.57266	-3.54615	-3.44216	-3.44645	-3.56085	-3.58347	-3.57546	NA	NA	-3.57546	NA	NA	1	0.782324	1	0.818132	Biotin biosynthesis, BioW pathway, pimelate => pimeloyl-CoA => biotin
M00579	-3.44489	-3.26155	-3.25977	-3.25061	-3.27619	-3.69747	-3.49213	-3.64307	-3.52188	-3.18208	-3.30897	-3.68344	-3.1956	-3.22161	-3.34025	-3.19086	-3.22025	-3.23262	-3.25202	-3.27485	-3.16788	-3.36616	-3.52493	-3.47847	-3.23553	-3.12233	-3.226	-3.22805	-3.27152	-3.32529	-3.24763	-3.24433	-3.2765	-3.26607	-3.29158	-3.35281	-3.32153	0.30429	20.3727	-3.32153	NA	NA	2	0.843823	1	0.5509	Phosphate acetyltransferase-acetate kinase pathway, acetyl-CoA => acetate
M00580	-4.86498	-4.14672	-3.76015	-3.63169	-3.90043	-5.01727	-5.24418	-4.98042	-4.68509	-4.06678	-4.52926	-5.07341	-4.29311	-4.08913	-4.15992	-3.92764	-3.8434	-4.52837	-3.81941	-3.79284	-3.82381	-4.56263	-4.71903	-4.63702	-3.63132	-3.98981	-3.96191	-4.72723	-3.92701	-4.45474	-4.53277	-4.30021	-4.33706	-4.43932	-4.46421	-4.32669	-4.3108	NA	NA	-4.3108	NA	NA	0	0.495465	1	0.800329	Pentose phosphate pathway, archaea, fructose 6P => ribose 5P
M00581	-4.28835	-3.77692	-3.99914	-4.2455	-3.78804	-4.641	-4.21055	-4.28231	-4.32191	-4.01612	-4.05157	-4.34062	-3.81538	-3.88483	-3.74435	-3.97623	-3.76228	-3.8773	-3.90332	-3.87025	-3.94246	-4.35774	-4.5029	-4.42134	-3.95332	-4.17865	-3.89093	-4.19666	-3.90902	-4.22844	-3.79324	-3.72396	-3.71794	-3.79979	-3.74283	-3.84754	-4.02785	0.492289	19.2065	-4.02785	0.492289	19.2065	4	0.965364	1	0.786114	/
M00582	-3.14706	-2.80852	-2.78545	-2.95869	-2.82849	-3.71311	-3.28608	-3.61354	-3.50575	-2.8513	-3.17731	-3.4432	-2.76893	-2.91361	-2.85712	-2.86716	-2.71724	-2.84791	-2.83836	-2.78643	-2.83734	-3.29922	-3.64489	-3.60798	-2.83527	-2.82515	-2.80769	-3.09238	-2.87226	-3.38683	-2.85645	-2.7885	-2.77073	-2.88641	-2.79975	-2.90988	-3.026	0.48822	19.8718	-3.026	0.48822	19.8718	4	0.737587	1	0.80612	/
M00585	-5.56012	-4.25958	-4.91972	-4.86485	-4.45823	-5.90734	-5.23845	-5.90631	-4.99159	-4.92944	-4.11053	-4.84914	-5.33769	-3.97372	-4.22771	-4.5947	-4.22333	-4.62977	-5.14567	-5.07402	-7.9046	-5.15114	-5.42805	-6.48086	-5.2441	-5.94391	-3.84979	-4.82156	-4.25063	-4.79601	-3.86062	-4.31297	-4.14354	-4.23049	-3.83022	-4.45628	-4.8863	NA	NA	-4.8863	1.83758	16.3019	0	0.479117	1	0.842823	/
M00586	-5.28479	-4.04776	-4.1662	-5.40566	-4.45794	-5.65306	-5.46449	-5.47007	-5.43884	-4.36787	-5.4742	-5.0779	-4.34581	-5.18001	-4.27546	-5.28128	-5.09148	-3.93282	-4.79625	-3.99933	-5.21537	-5.40234	-5.7068	-5.59432	-5.09434	-5.63561	-4.98302	-5.42016	-4.41832	-5.59349	-5.39396	-3.93411	-4.49966	-5.05833	-3.95638	-4.47591	-4.93315	0.905425	20.2859	-4.93315	0.905425	20.2859	4	0.856847	1	0.852896	/
M00589	-5.18506	-4.46393	-3.67354	-3.75528	-4.0111	-5.24499	-5.2421	-5.22847	-4.91882	-4.15396	-4.77947	-5.19205	-4.59286	-4.29695	-4.2985	-4.01248	-3.89979	-4.42331	-3.81281	-3.8324	-4.02764	-4.7075	-4.67945	-4.7613	-3.70324	-3.60833	-3.9184	-4.82169	-3.91675	-4.70016	-4.63965	-4.47337	-4.82932	-4.54277	-5.40055	-4.62524	-4.45481	NA	NA	-4.45481	NA	NA	0	0.580371	1	0.816787	/
M00590	-5.55235	-4.35138	-4.3891	-5.31912	-4.46168	-6.0033	-5.52665	-5.72482	-5.57596	-4.69253	-5.71396	-5.27827	-4.61272	-4.51776	-4.45424	-4.48734	-4.45726	-4.24146	-4.88199	-4.33413	-4.25931	-5.64824	-5.77911	-5.49361	-5.17406	-6.15725	-5.28681	-5.91398	-4.82207	-5.64646	-4.88946	-4.21622	-4.62188	-4.75519	-4.39974	-4.47493	-5.00318	1.27939	20.6854	-5.00318	1.27939	20.6854	4	0.969778	1	0.832745	/
M00591	-6.18112	-5.61305	-6.80422	-6.15731	-5.76925	-6.43593	-6.65139	-6.79845	-6.15638	-6.04187	-5.96551	-6.32128	-6.1895	-6.70007	-5.33394	-5.94221	-5.98188	-6.24939	-5.6455	-6.22692	-6.94861	-5.68245	-6.28633	-6.15467	-5.93456	-6.37183	-6.05723	-6.10471	-5.66882	-5.87005	-6.15588	-5.70022	-5.68431	-5.68019	-5.6116	-5.51371	-6.07195	NA	NA	-6.07195	NA	NA	1	0.676919	1	0.562791	/
M00593	-4.42784	-4.2016	-4.51006	-4.67555	-4.42543	-4.69083	-4.40072	-4.28977	-4.63102	-4.66966	-4.52976	-4.43578	-4.51358	-4.1981	-4.35612	-4.0649	-4.18028	-4.36759	-4.43666	-4.69415	-3.95661	-4.46805	-4.8093	-4.52871	-4.69341	-5.2314	-4.76807	-4.48545	-5.09696	-4.6392	-4.30477	-4.18266	-4.27205	-3.98082	-4.74047	-4.1523	-4.47249	0.470004	20.8899	-4.47249	0.470004	20.8899	0	0.580596	1	0.683618	/
M00595	-6.22819	-7.9046	-7.9046	-6.93772	-6.75784	-6.85328	-5.87292	-5.67386	-6.08152	-6.01591	-6.13347	-6.90014	-7.9046	-6.38238	-7.9046	-6.20819	-7.04986	-6.78403	-6.48357	-6.51365	-5.63265	-6.45418	-5.99004	-6.00218	-6.66834	-6.80691	-7.9046	-5.77752	-6.00624	-6.1	-7.03876	-6.91729	-6.15345	-7.04346	-6.18911	-6.3016	-6.5967	NA	NA	-6.5967	NA	NA	0	0.471546	1	0.687413	Thiosulfate oxidation by SOX complex, thiosulfate => sulfate
M00596	-4.47649	-4.0606	-4.39287	-4.54063	-4.39564	-4.7153	-4.60727	-4.14848	-4.36528	-3.94754	-4.31093	-4.42278	-3.67999	-3.8414	-4.14211	-3.89736	-3.88794	-3.89213	-4.1593	-4.15787	-4.31182	-4.44258	-4.58509	-4.27544	-4.62257	-4.17221	-4.06013	-4.13953	-4.26682	-4.22882	-3.80415	-3.82343	-4.05408	-3.83781	-4.2234	-3.96758	-4.19048	0.574743	18.3227	-4.19048	0.574743	18.3227	4	0.943285	1	0.834498	Dissimilatory sulfate reduction, sulfate => H2S
M00599	-6.56563	-6.4948	-7.15184	-6.55523	-6.43903	-7.12004	-6.33711	-6.53184	-6.02517	-7.9046	-6.26091	-6.82204	-7.9046	-6.91849	-7.06149	-7.05396	-7.26136	-7.01401	-6.61279	-7.01906	-7.9046	-6.21773	-6.47754	-6.31088	-6.45772	-7.9046	-7.9046	-6.16158	-7.10629	-6.13423	-6.75556	-6.69675	-7.2271	-7.35861	-6.91613	-7.07454	-6.87951	NA	NA	-6.87951	NA	NA	0	0.593833	1	0.85317	/
M00600	-5.74695	-4.96517	-7.08945	-5.42056	-3.9986	-6.21656	-5.47952	-5.88229	-5.52517	-6.52039	-5.34593	-5.51196	-6.26125	-6.45866	-4.88425	-5.87706	-5.19877	-5.69544	-4.46747	-5.59538	-6.08655	-5.9748	-5.8626	-5.60131	-5.13099	-6.44001	-6.1398	-5.32562	-6.26156	-5.1996	-6.18808	-5.45845	-5.36726	-5.47721	-5.23931	-5.05025	-5.63734	NA	NA	-5.63734	NA	NA	1	0.862179	1	0.850081	/
M00602	-3.99503	-3.40507	-3.17953	-3.20608	-3.41817	-4.20331	-3.95584	-4.03427	-3.98788	-3.38889	-3.58363	-3.96141	-3.58218	-3.37255	-3.33473	-3.49629	-3.44412	-3.42011	-3.34463	-3.25132	-3.52343	-4.01717	-4.11555	-4.02932	-3.21505	-3.36025	-3.22438	-3.77946	-3.3024	-3.81532	-3.43846	-3.39143	-3.4507	-3.49395	-3.3548	-3.57827	-3.57375	NA	NA	-3.57375	NA	NA	0	0.452915	1	0.822668	Dihydroxylation of aromatic ring, type 2 (two monooxygenase reactions)
M00603	-3.308	-3.1161	-3.57315	-3.53771	-3.05492	-3.70301	-3.35973	-3.54462	-3.38208	-3.51877	-3.27722	-3.3956	-3.2715	-3.34121	-2.75586	-3.50111	-3.35853	-3.1086	-3.03376	-3.12697	-3.46486	-3.49347	-3.59314	-3.67418	-3.10752	-3.99957	-3.46642	-3.19569	-3.16415	-3.41064	-3.08523	-3.17747	-3.15125	-3.10912	-3.07555	-3.25211	-3.32469	0.358892	18.9169	-3.32469	0.358892	18.9169	4	0.623108	1	0.845014	/
M00605	-4.02675	-3.5669	-3.2255	-3.22619	-3.52041	-4.2773	-3.99632	-4.0793	-4.10155	-3.40411	-3.72601	-4.05553	-3.6145	-3.51516	-3.48471	-3.55602	-3.5531	-3.60959	-3.43014	-3.36415	-3.54237	-4.07188	-4.15063	-4.07246	-3.24215	-3.36219	-3.34575	-3.81892	-3.38065	-3.92719	-3.62314	-3.56274	-3.59899	-3.59728	-3.6056	-3.6861	-3.66448	NA	NA	-3.66448	NA	NA	1	0.657861	1	0.827438	/
M00606	-4.02651	-3.56657	-3.22547	-3.22619	-3.52024	-4.2773	-3.99632	-4.0793	-4.09852	-3.4039	-3.72581	-4.05452	-3.61443	-3.51516	-3.48471	-3.55602	-3.55298	-3.60929	-3.43	-3.36411	-3.54224	-4.06945	-4.15063	-4.07246	-3.24212	-3.36203	-3.34571	-3.81892	-3.38061	-3.92613	-3.62307	-3.56254	-3.59899	-3.59574	-3.60531	-3.6856	-3.66414	NA	NA	-3.66414	NA	NA	1	0.658508	1	0.827327	/
M00609	-3.42969	-3.29021	-3.10997	-3.16791	-3.24435	-3.56122	-3.36681	-3.53212	-3.38088	-3.17537	-3.24682	-3.57528	-3.11742	-3.29887	-3.2822	-3.16301	-3.1985	-3.21815	-3.13095	-3.14989	-3.13125	-3.22447	-3.37537	-3.33367	-3.12361	-3.1079	-3.23779	-3.13949	-3.22082	-3.18703	-3.25146	-3.25891	-3.2446	-3.26224	-3.33922	-3.26862	-3.29771	0.205807	20.6158	-3.22151	NA	NA	0	0.5624	2	0.623755	Cysteine biosynthesis, methionine => cysteine
M00610	-5.6613	-5.01232	-5.4963	-5.33931	-4.23311	-4.80471	-5.15018	-5.50264	-4.70747	-6.05826	-5.36852	-5.35708	-6.36393	-5.64167	-4.7805	-6.09986	-5.28786	-5.23041	-4.57812	-5.99208	-4.87588	-4.94452	-5.87299	-5.41956	-5.62974	-5.45376	-5.53201	-5.65028	-5.7607	-5.24099	-5.92428	-4.93986	-5.66418	-5.28942	-5.46358	-5.15694	-5.37456	NA	NA	-5.37456	NA	NA	0	0.444657	1	0.84283	/
M00615	-6.27729	-4.77986	-4.82029	-5.26666	-4.81747	-5.90294	-5.87612	-6.09414	-5.7424	-5.55382	-5.32507	-5.91521	-5.54844	-4.9664	-5.07052	-4.85956	-4.19661	-5.19153	-4.76843	-4.81469	-4.66407	-5.45662	-5.66205	-5.27735	-4.77097	-4.84365	-4.75301	-5.4842	-5.00641	-5.09604	-4.85376	-5.10259	-4.8995	-4.9775	-4.53054	-5.14205	-5.34468	0.921821	21.4114	-5.00575	NA	NA	2	0.695815	2	0.835605	Nitrate assimilation
M00620	-3.3869	-3.02336	-3.27356	-3.52669	-3.19142	-3.23246	-3.2057	-3.14245	-2.98907	-3.21633	-2.8292	-3.33722	-3.01708	-3.03846	-3.00929	-3.21154	-3.10231	-3.03347	-3.18496	-3.17673	-3.05215	-2.99723	-3.00836	-2.93525	-3.369	-3.07658	-3.14997	-2.93077	-3.11434	-2.77119	-3.01797	-2.87241	-2.99898	-3.11464	-2.91217	-3.09086	-3.15369	0.184757	16.1355	-3.04298	0.184757	16.1355	0	0.428456	2	0.741174	Incomplete reductive citrate cycle, acetyl-CoA => oxoglutarate
M00622	-6.68534	-5.62334	-6.06774	-6.73016	-7.9046	-7.07842	-6.49091	-6.70109	-6.82159	-5.48321	-6.75646	-7.9046	-6.17497	-6.20739	-7.9046	-7.20413	-6.9638	-6.48614	-7.9046	-6.5212	-7.9046	-7.9046	-6.85725	-6.58784	-6.40582	-7.9046	-6.60438	-6.77721	-6.15042	-6.61561	-7.9046	-7.9046	-5.07617	-6.96285	-6.37046	-6.21727	-6.82674	NA	NA	-6.82674	NA	NA	1	0.879464	1	0.818313	Nicotinate degradation, nicotinate => fumarate
M00627	-3.689	-3.40531	-3.75624	-3.90226	-3.32572	-3.77685	-3.60184	-3.73447	-3.61714	-3.78347	-3.55054	-3.68466	-3.45178	-3.62945	-3.44452	-3.57764	-3.39577	-3.50629	-3.50434	-3.64602	-3.39541	-3.62098	-3.67147	-3.66657	-3.61232	-3.54912	-3.69647	-3.61421	-3.85146	-3.55846	-3.57169	-3.58215	-3.41862	-3.50068	-3.50486	-3.55769	-3.59321	0.170695	20.5268	-3.59321	0.170695	20.5268	0	0.563792	1	0.84464	beta-Lactam resistance, Bla system
M00628	-3.90898	-3.53765	-3.56434	-3.70551	-3.4863	-3.84713	-3.83736	-3.82665	-3.61699	-3.79244	-3.44092	-3.8954	-3.70756	-3.56877	-3.66581	-3.59664	-3.4442	-3.65979	-3.67362	-3.73757	-3.57519	-3.55404	-3.60321	-3.57315	-3.60565	-3.3907	-3.6307	-3.54869	-3.86651	-3.41206	-3.67815	-3.66544	-3.67168	-3.64508	-3.61497	-3.70539	-3.64595	NA	NA	-3.64595	NA	NA	1	0.784488	1	0.740939	/
M00631	-3.63798	-3.27314	-2.9826	-2.90137	-3.12322	-3.64711	-3.49953	-3.56407	-3.39345	-3.14705	-3.32207	-3.5781	-3.1088	-3.23783	-3.1169	-3.27888	-3.35315	-3.26265	-2.93016	-2.9805	-3.19234	-3.32933	-3.38739	-3.32857	-2.91302	-3.13774	-3.13322	-3.34192	-2.95931	-3.29745	-3.37126	-3.2256	-3.1507	-3.17396	-3.38485	-3.33749	-3.25008	NA	NA	-3.25008	NA	NA	1	0.879962	1	0.621573	D-Galacturonate degradation (bacteria), D-galacturonate => pyruvate + D-glyceraldehyde 3P
M00632	-3.30985	-3.04391	-2.96358	-2.9782	-3.0302	-3.36735	-3.28543	-3.20902	-3.15615	-3.04836	-3.0481	-3.39429	-3.03826	-3.01757	-3.03845	-3.04761	-2.9771	-3.10379	-2.95638	-2.99947	-2.89322	-3.08905	-3.18115	-3.08332	-2.955	-2.97462	-2.97588	-3.0595	-3.02366	-3.00853	-3.0277	-3.04979	-3.03863	-3.05604	-3.10722	-3.11887	-3.11429	NA	NA	-3.03322	NA	NA	0	0.589309	2	0.654617	Galactose degradation, Leloir pathway, galactose => alpha-D-glucose-1P
M00642	-4.72792	-4.92957	-5.8449	-5.66619	-5.34482	-4.42938	-4.39373	-4.37922	-4.11382	-5.85731	-4.04214	-4.64983	-5.78063	-5.32585	-4.8614	-6.33984	-5.56942	-4.98131	-5.09591	-5.68646	-5.54302	-4.02573	-4.07366	-4.07877	-5.34726	-4.64715	-5.2723	-4.14636	-5.54187	-3.99498	-5.67186	-5.48612	-5.49912	-5.41337	-4.96485	-5.41924	-5.03181	0.991058	8.475	-5.03181	0.991058	8.475	4	0.846933	1	0.84646	Multidrug resistance, efflux pump MexJK-OprM
M00643	-4.72792	-4.93165	-5.8449	-5.66619	-5.37243	-4.43494	-4.40264	-4.39157	-4.12247	-5.89189	-4.04299	-4.66503	-5.78063	-5.32585	-4.86309	-6.33984	-5.57799	-4.98131	-5.10817	-5.68646	-5.5616	-4.02907	-4.07724	-4.083	-5.34726	-4.64715	-5.2723	-4.1515	-5.55101	-3.99862	-5.67186	-5.49384	-5.49912	-5.41944	-4.97428	-5.41924	-5.03763	0.986544	8.47232	-5.03763	0.986544	8.47232	4	0.842677	1	0.845806	Multidrug resistance, efflux pump MexXY-OprM
M00646	-4.10815	-4.18771	-4.94634	-4.84129	-4.69852	-3.7624	-3.81516	-3.76519	-3.54061	-4.73113	-3.42907	-4.04628	-4.52892	-4.31754	-4.31021	-4.75826	-4.54052	-4.23827	-4.50211	-4.85387	-5.11242	-3.4975	-3.50816	-3.44619	-4.85654	-3.91659	-4.37848	-3.54674	-4.86483	-3.36722	-4.38542	-4.50286	-4.67148	-4.50629	-4.80957	-4.56285	-4.27374	0.724507	9.38772	-4.27374	0.724507	9.38772	4	0.716484	1	0.852522	/
M00647	-3.98092	-4.04733	-4.74555	-4.69864	-4.55873	-3.66364	-3.68008	-3.6297	-3.42309	-4.5078	-3.31684	-3.91784	-4.29158	-4.12743	-4.15806	-4.49385	-4.32657	-4.06141	-4.35033	-4.59973	-4.7004	-3.37383	-3.38739	-3.33089	-4.67726	-3.81183	-4.21379	-3.41332	-4.65539	-3.25038	-4.17234	-4.25709	-4.53641	-4.29388	-4.46062	-4.35282	-4.0963	0.616304	9.49813	-4.0963	0.616304	9.49813	0	0.587004	1	0.856704	/
M00648	-5.73137	-4.27446	-4.62777	-4.78827	-4.36964	-5.55269	-5.42787	-5.4172	-5.36509	-4.33214	-5.02355	-5.26629	-4.11844	-4.03323	-4.65795	-4.22239	-4.17193	-4.11697	-4.69816	-4.49852	-4.95742	-5.11929	-5.57938	-5.36965	-4.93703	-4.33136	-4.22539	-4.91737	-4.67726	-5.12778	-4.02785	-4.12241	-4.79648	-4.15136	-4.71852	-4.26118	-4.7226	0.874164	19.037	-4.7226	0.874164	19.037	4	0.827793	1	0.846578	/
M00651	-3.51887	-3.38676	-3.5749	-3.42796	-3.4217	-3.85412	-3.62515	-3.61543	-3.62987	-3.53985	-3.54841	-3.73546	-3.38171	-3.40563	-3.39311	-3.31083	-3.57363	-3.58829	-3.43405	-3.60202	-3.52328	-3.66517	-3.77649	-3.76586	-3.36044	-3.78521	-3.51669	-3.66962	-3.47878	-3.68834	-3.42676	-3.49342	-3.32732	-3.42375	-3.41835	-3.50805	-3.53876	0.212638	19.4679	-3.53876	0.212638	19.4679	4	0.81984	1	0.842764	Vancomycin resistance, D-Ala-D-Lac type
M00652	-3.7434	-3.47317	-3.83269	-3.89309	-3.481	-3.88201	-3.56133	-3.82822	-3.73989	-3.51422	-3.73738	-3.67897	-3.30388	-3.61418	-3.42976	-3.60447	-3.59656	-3.47379	-3.56709	-3.45304	-3.53756	-3.79587	-3.75161	-3.89354	-3.61304	-3.97215	-3.82693	-3.712	-3.50212	-3.67391	-3.52439	-3.23869	-3.25677	-3.5574	-3.18614	-3.48002	-3.60918	0.382545	18.8541	-3.60918	0.382545	18.8541	4	0.70708	1	0.77877	Vancomycin resistance, D-Ala-D-Ser type
M00656	-3.70259	-3.72851	-4.47094	-4.26214	-3.81996	-4.05324	-3.81041	-3.8044	-3.86745	-4.11659	-3.81899	-3.95257	-3.58	-3.95314	-3.68783	-3.7796	-3.95386	-3.95177	-3.94895	-4.23627	-4.01137	-3.94692	-4.14315	-4.0975	-3.76063	-4.91427	-4.04497	-4.02711	-4.25281	-4.11291	-3.86223	-3.89536	-3.64301	-3.75986	-3.89463	-3.96908	-3.96764	NA	NA	-3.96764	NA	NA	0	0.503965	1	0.658126	/
M00657	-3.94562	-3.59263	-3.87764	-4.01719	-3.63949	-4.10773	-3.80346	-3.94387	-3.96968	-3.65255	-3.88157	-3.84963	-3.36739	-3.72883	-3.56817	-3.78998	-3.69058	-3.58189	-3.67596	-3.66038	-3.60887	-3.96416	-4.0105	-4.04257	-3.78289	-4.00461	-3.89596	-3.94042	-3.64504	-3.85028	-3.63116	-3.42225	-3.37269	-3.65316	-3.37253	-3.67093	-3.7559	0.416966	18.9323	-3.7559	0.416966	18.9323	4	0.915154	1	0.783197	/
M00660	-6.08104	-5.10073	-4.94218	-5.13894	-5.30177	-5.54768	-5.06851	-5.53181	-5.28251	-5.20243	-5.34735	-5.91654	-5.49131	-5.13819	-5.37063	-5.17181	-5.31943	-4.74141	-5.51927	-4.74019	-5.37011	-5.83636	-5.53964	-5.48998	-5.46261	-5.08183	-5.38136	-5.31076	-4.746	-5.01367	-5.19198	-5.02657	-4.85111	-5.10915	-5.4594	-5.24577	-5.27972	NA	NA	-5.27972	NA	NA	0	0.535497	1	0.821672	Xanthomonas spp. pathogenicity signature, T3SS and effectors
M00669	-4.05761	-4.00307	-4.47549	-4.56487	-4.58707	-3.80566	-3.85771	-3.72222	-3.5602	-4.22624	-3.45733	-4.00175	-4.0388	-3.88317	-4.25299	-4.15313	-4.06852	-3.91979	-4.42251	-4.33238	-4.3186	-3.4998	-3.53303	-3.46767	-4.69385	-3.84666	-4.03261	-3.53104	-4.44962	-3.37531	-3.93377	-3.93506	-4.56714	-4.0408	-3.95623	-4.12094	-4.01924	NA	NA	-4.01924	NA	NA	1	0.743289	1	0.852498	/
M00670	-4.05761	-4.00418	-4.45975	-4.56487	-4.58707	-3.80566	-3.85771	-3.72222	-3.56033	-4.22624	-3.45733	-4.00175	-4.0388	-3.88317	-4.25299	-4.15313	-4.06852	-3.91744	-4.33705	-4.26894	-4.3186	-3.50031	-3.53303	-3.46767	-4.69385	-3.84666	-4.03261	-3.53177	-4.43989	-3.37531	-3.9343	-3.95293	-4.56714	-4.00701	-4.04042	-4.12094	-4.01631	NA	NA	-4.01631	NA	NA	1	0.744889	1	0.851077	/
M00676	-5.10785	-7.17784	-7.9046	-6.92352	-7.9046	-4.45727	-5.19433	-4.69699	-4.76421	-6.45978	-6.41305	-4.49979	-7.9046	-7.9046	-6.02016	-6.45621	-5.41869	-5.4353	-7.9046	-5.47398	-5.73482	-5.3736	-4.79294	-4.92522	-7.03715	-6.80497	-7.1306	-5.91201	-5.93188	-7.9046	-6.81167	-6.82418	-6.64449	-7.4227	-6.45007	-5.553	-6.25766	NA	NA	-6.25766	NA	NA	1	0.742855	1	0.832645	/
M00677	-4.43182	-7.12786	-6.96118	-6.28046	-5.66041	-4.21718	-4.55486	-4.38898	-4.51369	-5.18769	-5.37198	-4.24262	-6.56408	-5.94143	-5.76639	-5.66985	-5.05075	-5.02387	-6.53988	-5.11264	-5.09318	-4.72061	-4.48098	-4.59742	-6.47404	-6.43804	-6.30343	-5.06825	-5.11082	-6.14242	-6.53668	-6.49814	-5.39568	-6.41264	-5.94055	-4.81778	-5.51773	NA	NA	-5.51773	NA	NA	1	0.628868	1	0.793811	/
M00683	-4.43932	-7.26403	-7.9046	-5.96156	-5.9552	-4.11027	-4.50843	-4.3026	-4.36575	-5.55937	-5.91087	-4.0924	-6.78813	-6.24721	-5.65861	-5.45054	-4.95368	-4.94575	-5.86644	-4.94164	-5.12201	-4.63273	-4.34105	-4.46339	-6.20465	-6.21633	-7.9046	-5.38999	-5.62648	-6.76933	-7.9046	-5.87922	-5.83816	-5.97319	-6.05177	-4.82021	-5.62123	NA	NA	-5.62123	NA	NA	0	0.552637	1	0.802735	/
M00687	-4.64845	-6.50082	-7.04206	-5.92706	-6.15947	-4.39279	-4.58484	-4.56086	-4.68898	-5.43655	-5.6917	-4.36853	-7.36167	-6.61652	-6.0416	-5.5435	-5.34684	-5.27448	-6.12487	-5.3357	-5.49928	-4.84123	-4.676	-4.79207	-6.31344	-6.25091	-6.41224	-5.46522	-5.59276	-6.23853	-6.80393	-6.16761	-5.92136	-6.33419	-5.82049	-4.93363	-5.65862	NA	NA	-5.65862	NA	NA	0	0.42265	1	0.822863	/
M00688	-4.7083	-6.49001	-7.9046	-7.09205	-5.67093	-4.95422	-4.81662	-4.61597	-5.01755	-4.97848	-5.36411	-5.07015	-6.4531	-6.70318	-5.8824	-5.89494	-5.67651	-5.58988	-6.49173	-5.54979	-5.3568	-4.93272	-4.91247	-4.8859	-7.9046	-6.17975	-6.78509	-5.02464	-5.05941	-6.42721	-5.85546	-6.05287	-5.44337	-6.04605	-6.06105	-5.10207	-5.74872	NA	NA	-5.74872	NA	NA	1	0.657195	1	0.853664	/
M00689	-4.62541	-7.9046	-7.9046	-5.99925	-6.00104	-4.88934	-4.72009	-4.56674	-4.92518	-5.17796	-5.42196	-5.00939	-6.4531	-6.40301	-6.06013	-5.70324	-5.71025	-5.53568	-6.0657	-5.47352	-5.4304	-4.90623	-4.89543	-4.82105	-6.92852	-6.613	-7.9046	-5.18713	-5.12791	-6.2298	-6.09548	-6.73933	-5.45037	-6.26822	-6.10649	-5.03768	-5.78588	NA	NA	-5.78588	NA	NA	0	0.510945	1	0.845865	/
M00690	-6.34023	-7.9046	-7.9046	-6.14937	-6.4307	-6.02296	-7.23077	-6.54033	-6.58268	-5.90471	-6.32897	-6.34899	-7.04573	-6.68005	-7.43341	-6.14688	-6.10474	-6.44708	-6.02506	-6.38624	-6.2348	-6.52573	-6.77156	-6.89707	-6.87109	-7.9046	-7.9046	-6.123	-5.99965	-6.60403	-7.9046	-6.37506	-6.35315	-6.95803	-6.70252	-6.33925	-6.67852	NA	NA	-6.67852	NA	NA	1	0.865734	1	0.8485	/
M00691	-4.26289	-7.23901	-7.9046	-5.51698	-7.06708	-4.04478	-4.40072	-4.13304	-4.32626	-5.77428	-6.77035	-4.09864	-7.21642	-6.51607	-5.54893	-5.19865	-4.96465	-5.06959	-5.64316	-4.83445	-5.10444	-4.62193	-4.32603	-4.42308	-5.98201	-6.55463	-7.9046	-6.21684	-5.88944	-6.48434	-6.4869	-5.93343	-6.57627	-5.93533	-5.80438	-4.79865	-5.6548	NA	NA	-5.6548	NA	NA	0	0.492448	1	0.838855	/
M00692	-4.58122	-6.80427	-7.30152	-5.54817	-6.24998	-4.45351	-4.66308	-4.48552	-4.6268	-5.83287	-7.9046	-4.43832	-7.9046	-7.9046	-6.03566	-5.30265	-5.27367	-5.31626	-5.60455	-5.19191	-5.37154	-4.85098	-4.63328	-4.75378	-6.1408	-6.69565	-6.87058	-6.23711	-5.88771	-6.56891	-7.1426	-6.04899	-6.88225	-6.4855	-6.06216	-5.00822	-5.86288	1.39392	4.45804	-5.86288	1.39392	4.45804	0	0.57337	1	0.850154	/
M00693	-4.12395	-6.5235	-7.30152	-5.33843	-5.72785	-3.97566	-4.22576	-4.11538	-4.23123	-5.44508	-5.62219	-4.02304	-6.43958	-6.40573	-5.57875	-5.07497	-4.88542	-4.99837	-5.39961	-4.78706	-4.93656	-4.45545	-4.26027	-4.38327	-5.93017	-6.32805	-6.87058	-5.56435	-5.43305	-6.01097	-6.57761	-5.65351	-5.79933	-6.00573	-5.76795	-4.58875	-5.35524	NA	NA	-5.35524	NA	NA	0	0.431349	1	0.800309	/
M00694	-5.91361	-7.0713	-6.7312	-6.71701	-6.21396	-5.14653	-6.46085	-5.317	-5.35353	-5.20303	-5.92197	-5.01762	-6.87381	-6.14307	-6.18969	-6.15181	-6.02163	-5.74249	-6.72291	-5.99465	-5.77672	-5.91995	-5.42637	-5.57114	-6.4745	-7.9046	-6.77806	-5.37487	-5.4319	-7.9046	-6.53844	-6.20329	-5.85617	-6.21629	-6.52829	-5.90834	-6.13114	NA	NA	-6.13114	NA	NA	1	0.778799	1	0.770869	/
M00695	-4.39689	-4.44288	-4.73945	-4.98699	-4.47977	-4.29152	-4.45511	-4.08411	-4.31874	-5.05981	-4.74104	-4.31469	-5.31591	-4.97999	-4.53237	-4.72575	-4.72933	-4.42271	-4.65895	-4.35891	-4.99164	-4.3617	-4.35216	-4.22775	-4.90123	-5.55886	-5.14761	-4.65972	-4.73774	-4.57888	-4.94175	-4.53861	-4.80641	-4.85071	-4.47944	-4.47798	-4.65686	NA	NA	-4.65686	NA	NA	1	0.641945	1	0.807837	/
M00696	-4.5626	-4.7741	-5.76386	-5.44353	-5.35013	-4.23007	-4.30583	-4.25337	-3.99349	-5.93683	-3.97579	-4.58461	-5.67609	-5.13229	-4.76744	-6.18946	-5.39744	-4.8709	-5.0684	-5.75979	-5.88224	-3.95882	-3.94749	-3.91552	-5.35989	-4.45103	-5.13185	-4.09962	-5.66687	-3.87646	-5.26571	-5.54487	-5.25014	-5.32626	-5.77289	-5.38616	-4.96866	1.08078	8.61842	-4.96866	1.08078	8.61842	4	0.876305	1	0.85605	Multidrug resistance, efflux pump AcrEF-TolC
M00697	-4.5626	-4.7741	-5.76386	-5.44353	-5.35013	-4.23007	-4.30583	-4.25337	-3.99565	-5.93683	-3.97579	-4.58461	-5.67609	-5.13229	-4.76744	-6.18946	-5.39744	-4.8709	-5.0684	-5.75979	-5.88224	-3.95831	-3.94749	-3.91552	-5.35989	-4.45369	-5.13185	-4.09663	-5.66687	-3.87595	-5.26571	-5.57982	-5.25014	-5.32626	-5.77289	-5.38616	-4.96966	1.08272	8.6082	-4.96966	1.08272	8.6082	4	0.876137	1	0.855896	Multidrug resistance, efflux pump MdtEF-TolC
M00699	-4.23508	-4.21595	-4.82858	-4.84521	-4.7226	-3.9159	-3.92152	-3.8601	-3.69627	-4.54295	-3.54387	-4.13548	-4.32459	-4.20413	-4.41197	-4.50871	-4.39349	-4.20109	-4.54968	-4.67036	-4.7985	-3.65923	-3.67131	-3.5805	-4.91404	-4.01335	-4.31493	-3.62835	-4.76521	-3.48416	-4.22637	-4.3063	-4.6922	-4.37334	-4.65069	-4.43788	-4.25677	0.500274	10.0623	-4.25677	0.500274	10.0623	0	0.4207	1	0.856504	/
M00700	-5.18821	-4.28209	-4.05452	-4.57772	-4.05798	-5.20016	-5.02337	-5.0951	-5.06078	-5.41893	-5.09937	-5.27322	-5.14965	-4.82657	-5.12591	-4.06367	-3.70241	-4.92002	-4.19216	-4.07737	-4.03391	-4.89017	-4.8621	-5.06469	-3.99287	-3.87583	-4.39197	-4.76777	-4.77931	-5.2107	-4.47946	-5.435	-5.32703	-4.99341	-5.20251	-4.8158	-4.73644	0.951195	0.0418273	-4.73644	NA	NA	0	0.404191	1	0.828067	Multidrug resistance, efflux pump AbcA
M00701	-4.82832	-5.33298	-6.65998	-5.99121	-5.63502	-4.61133	-4.68277	-4.90587	-4.64285	-6.38092	-4.8868	-5.12401	-7.09788	-5.65771	-5.37602	-6.59563	-5.54316	-5.73622	-6.258	-6.52044	-6.25769	-4.63734	-4.53409	-4.52708	-5.95285	-5.2072	-5.60991	-5.09617	-6.46964	-4.69869	-6.09531	-6.05474	-6.46427	-6.57252	-6.57832	-5.87425	-5.64159	1.26035	7.93382	-5.64159	1.26035	7.93382	4	0.927176	1	0.776166	Dihydroxylation of aromatic ring, type 3 (dealkylation and monooxygenase reactions)
M00702	-6.6845	-6.62055	-7.9046	-7.38951	-6.93352	-6.90353	-6.39786	-6.36366	-7.32951	-6.82866	-5.62065	-6.60692	-7.9046	-7.38589	-7.01847	-7.9046	-7.07685	-7.9046	-7.05396	-7.9046	-7.13085	-5.8901	-6.69689	-5.60608	-6.80367	-7.9046	-7.40168	-5.88088	-7.36167	-5.95876	-6.01486	-7.16618	-7.9046	-7.9046	-6.4445	-6.84386	-6.96252	NA	NA	-6.96252	NA	NA	0	0.555439	1	0.824351	Multidrug resistance, efflux pump NorB
M00704	-6.07759	-4.92101	-5.01908	-5.26353	-5.16766	-5.95267	-6.58475	-6.22863	-5.70723	-5.17675	-5.61533	-5.72457	-5.24479	-4.76391	-5.59965	-5.03313	-4.82303	-4.9923	-5.02938	-4.69783	-5.0104	-5.89299	-6.03982	-6.04085	-4.63801	-4.71997	-4.49732	-5.61451	-5.05962	-5.68313	-5.41651	-5.17414	-6.03472	-4.93462	-5.68831	-5.29552	-5.3712	0.959121	20.7879	-5.3712	NA	NA	2	0.68411	1	0.799631	Tetracycline resistance, efflux pump Tet38
M00706	-5.4569	-4.79337	-3.59343	-3.52878	-4.33376	-5.3975	-5.60943	-5.23913	-4.96452	-3.80469	-4.9137	-5.36906	-4.28587	-4.06615	-4.21698	-4.2039	-4.55536	-4.3329	-3.74438	-3.76469	-4.13945	-4.7372	-4.9284	-4.7955	-3.66479	-3.80746	-3.79316	-4.87468	-3.68348	-4.62661	-4.42193	-4.27111	-4.75721	-4.33586	-5.34406	-4.36844	-4.46455	NA	NA	-4.46455	NA	NA	1	0.792357	1	0.713118	/
M00707	-4.50767	-4.37998	-4.24989	-4.47593	-4.35769	-4.94052	-4.41438	-4.87153	-4.65079	-4.72695	-4.31441	-4.54658	-4.61759	-4.20321	-4.19695	-4.06152	-4.12548	-4.33786	-4.49774	-4.46128	-4.27711	-4.67111	-4.37549	-4.63316	-4.23909	-4.24611	-4.06169	-4.27143	-4.32254	-4.36951	-3.96858	-4.32305	-4.28918	-4.37537	-4.02849	-4.37235	-4.44327	0.451684	20.5006	-4.32129	NA	NA	0	0.542429	2	0.543442	/
M00708	-5.7426	-4.6646	-4.07908	-4.3927	-4.15553	-5.80018	-6.25807	-6.13259	-5.7428	-5.67182	-5.55235	-6.29658	-6.30524	-5.05684	-5.65775	-4.19924	-4.05184	-5.79181	-4.29684	-4.29444	-3.8592	-5.41507	-5.50215	-5.20146	-4.17667	-3.85283	-4.52618	-5.86477	-4.84507	-5.3977	-5.55919	-5.43985	-5.87012	-5.51467	-6.74878	-5.44618	-5.20452	1.45158	0.277015	-5.20452	NA	NA	0	0.303484	1	0.801443	/
M00709	-4.51202	-4.68693	-5.48519	-5.3387	-5.04391	-4.22359	-4.27567	-4.24283	-3.98218	-5.73773	-3.96822	-4.53145	-5.34781	-4.97073	-4.61708	-5.40671	-5.09219	-4.70199	-4.89595	-5.48299	-5.10789	-3.94607	-3.91504	-3.90597	-5.23826	-4.44323	-5.10754	-4.05504	-5.48025	-3.86944	-4.91358	-5.3441	-5.17243	-5.07846	-5.40545	-4.99877	-4.79237	0.752684	8.28105	-4.79237	0.752684	8.28105	4	0.63577	1	0.856868	/
M00710	-7.9046	-5.39712	-5.35753	-5.95514	-5.95142	-7.9046	-5.98069	-7.9046	-7.9046	-5.70048	-7.9046	-6.81117	-5.96427	-5.25482	-6.45206	-5.50341	-5.75083	-5.45233	-5.05659	-6.24233	-6.91756	-6.11024	-7.9046	-7.9046	-7.9046	-5.47196	-5.57888	-5.49858	-6.31602	-7.9046	-4.82198	-5.27804	-5.49091	-5.12357	-4.94947	-5.50417	-6.25092	1.66879	19.8348	-6.25092	1.66879	19.8348	4	0.864266	1	0.789125	/
M00711	-5.20161	-4.51513	-4.7813	-5.08037	-5.16777	-5.4216	-5.07611	-4.75857	-5.28258	-4.53932	-5.13231	-5.07243	-4.36029	-4.30457	-5.05917	-4.42178	-4.39489	-4.31281	-5.06058	-4.73964	-4.80855	-5.22158	-4.98221	-4.99543	-5.29628	-4.62743	-4.41217	-4.74122	-4.77062	-5.25769	-4.27655	-4.25563	-5.01806	-4.37885	-4.75526	-4.47176	-4.80423	0.607428	18.9779	-4.80423	0.607428	18.9779	4	0.8555	1	0.841196	/
M00712	-5.65687	-6.60218	-6.91597	-7.9046	-7.04135	-6.29274	-5.32629	-5.44854	-6.48673	-7.9046	-5.52961	-6.30171	-7.9046	-7.04445	-7.9046	-7.9046	-6.33942	-7.02521	-7.9046	-5.75963	-5.16101	-6.14281	-5.64402	-5.43951	-7.9046	-6.55186	-7.9046	-5.5642	-6.2585	-5.81228	-6.0468	-5.48552	-6.75291	-6.33691	-4.7843	-6.0172	-6.47237	NA	NA	-6.47237	NA	NA	1	0.764739	1	0.52399	/
M00715	-5.60365	-4.46259	-4.10845	-4.49511	-4.3297	-5.49454	-6.10942	-5.32859	-5.53859	-4.73622	-5.32188	-5.6574	-5.02412	-4.6237	-4.6636	-4.25795	-3.94186	-4.61638	-4.41844	-4.33727	-4.25341	-5.27576	-5.37867	-5.30411	-4.27178	-4.02795	-4.39052	-5.21987	-4.44009	-5.2826	-4.80934	-4.26886	-4.814	-5.064	-4.51002	-4.80356	-4.81067	1.1356	22.0038	-4.81067	NA	NA	2	0.870526	1	0.724075	/
M00717	-5.44949	-4.60095	-4.8432	-5.11466	-4.38196	-5.60922	-5.28945	-5.84829	-5.56187	-5.6221	-5.42575	-5.42796	-5.63943	-5.29538	-4.77058	-4.8054	-4.14224	-5.13245	-4.60377	-4.73707	-4.69848	-5.7251	-5.61113	-5.35867	-4.58633	-4.75763	-4.87616	-5.53072	-5.11734	-5.27332	-5.26748	-5.36099	-5.26456	-5.14108	-5.31357	-5.15869	-5.1484	0.808812	23.0849	-5.1484	NA	NA	2	0.711303	1	0.8525	/
M00718	-4.11409	-4.13958	-4.78898	-4.78446	-4.63507	-3.8011	-3.79761	-3.74815	-3.55805	-4.5241	-3.42434	-4.02313	-4.30977	-4.17257	-4.28048	-4.50252	-4.36611	-4.13451	-4.44385	-4.63063	-4.72966	-3.50491	-3.52747	-3.46178	-4.77802	-3.92265	-4.26959	-3.51449	-4.69962	-3.36828	-4.21116	-4.27908	-4.62948	-4.33606	-4.48215	-4.39489	-4.17468	0.552105	9.75389	-4.17468	0.552105	9.75389	0	0.500539	1	0.857073	Multidrug resistance, efflux pump MexAB-OprM
M00719	-4.0673	-4.05923	-4.49317	-4.44867	-3.78548	-4.45075	-4.11023	-4.30657	-4.17576	-4.3326	-4.1199	-4.18225	-3.96461	-4.10229	-3.87699	-3.80934	-4.05632	-4.10481	-4.16664	-4.27022	-3.86715	-4.32709	-4.31505	-4.32667	-4.34593	-5.17257	-4.29422	-4.24972	-4.46661	-4.21897	-4.01922	-4.22244	-3.91152	-4.13379	-3.94501	-4.02553	-4.1868	0.391261	20.1375	-4.1868	0.391261	20.1375	0	0.5317	1	0.662497	/
M00720	-4.5626	-4.7741	-5.76386	-5.44353	-5.35013	-4.23007	-4.30583	-4.25337	-3.99731	-5.93683	-3.97579	-4.58461	-5.67609	-5.13229	-4.76744	-6.18946	-5.39744	-4.8709	-5.0684	-5.75979	-5.88224	-3.95882	-3.94749	-3.91552	-5.35989	-4.46025	-5.13185	-4.09962	-5.66687	-3.87667	-5.26571	-5.61961	-5.25014	-5.32626	-5.77289	-5.38616	-4.97111	1.0842	8.59409	-4.97111	1.0842	8.59409	4	0.87585	1	0.855634	/
M00721	-4.23349	-3.95214	-4.35871	-4.44221	-4.24195	-4.54861	-4.2545	-4.84433	-4.24985	-4.2763	-4.08381	-4.31747	-4.42091	-4.1343	-3.90366	-4.36846	-4.32423	-4.04866	-3.91657	-3.99476	-4.56192	-4.31849	-4.25154	-4.52785	-4.18173	-4.6374	-4.09563	-4.18187	-3.94028	-4.13775	-4.01972	-4.00297	-4.11049	-3.92169	-4.05701	-4.14545	-4.22241	0.303093	18.6488	-4.22241	0.303093	18.6488	4	0.721882	1	0.555446	/
M00722	-5.74349	-6.29779	-7.24717	-6.8606	-6.61784	-5.89284	-5.43793	-5.38455	-5.44322	-7.9046	-5.33537	-5.82106	-7.9046	-7.36626	-6.6118	-6.82914	-6.77758	-7.09283	-6.66043	-5.86758	-5.09579	-5.5838	-5.38672	-5.37715	-6.71839	-6.21636	-7.05361	-5.43555	-6.87324	-5.49445	-7.00049	-5.78936	-6.70193	-7.9046	-5.19074	-5.93401	-6.30147	1.36246	7.74526	-6.30147	NA	NA	0	0.377702	1	0.683737	/
M00725	-4.89415	-3.80025	-3.4756	-3.83157	-3.54601	-4.81341	-5.03415	-5.19688	-4.90047	-4.32974	-4.88204	-4.86523	-4.45101	-4.13833	-4.35729	-3.60031	-3.26829	-4.20698	-3.7123	-3.57728	-3.33569	-4.72989	-4.81516	-4.55482	-3.57352	-3.34444	-3.77598	-4.96294	-4.02028	-4.75322	-4.43752	-4.09566	-4.40758	-4.40343	-4.18849	-4.35281	-4.2398	1.14975	22.7645	-4.2398	NA	NA	2	0.766764	1	0.799534	Cationic antimicrobial peptide (CAMP) resistance, dltABCD operon
M00726	-6.32947	-4.47588	-4.65223	-4.86848	-4.62209	-5.87682	-6.42669	-6.51785	-5.91032	-4.88476	-5.33167	-5.64348	-4.68285	-4.52913	-5.51383	-4.53806	-4.09611	-4.65976	-4.8282	-4.60107	-4.29769	-5.50159	-5.98282	-5.59416	-4.76963	-4.41198	-4.5394	-5.28102	-4.99766	-5.61203	-4.63592	-4.67152	-5.36732	-4.70344	-5.32222	-4.83254	-5.09749	1.35253	20.8699	-5.09749	NA	NA	2	0.820921	1	0.755331	Cationic antimicrobial peptide (CAMP) resistance, lysyl-phosphatidylglycerol (L-PG) synthase MprF
M00727	-3.27322	-3.31813	-3.46493	-3.33624	-3.34811	-3.71721	-3.02752	-3.5758	-3.46644	-3.41729	-3.33043	-3.68408	-3.32516	-3.34648	-3.24895	-3.34189	-3.49342	-3.41997	-3.23324	-3.45337	-3.52211	-3.12325	-3.45684	-3.45873	-3.47189	-3.49777	-3.42588	-3.05889	-3.45641	-3.35576	-3.22162	-3.32283	-3.23556	-3.20654	-3.38192	-3.07692	-3.36374	NA	NA	-3.36374	NA	NA	1	0.736212	1	0.725695	/
M00728	-4.0033	-3.6345	-3.57436	-3.57458	-3.63738	-4.4278	-3.87925	-4.33122	-4.14404	-3.74961	-3.95428	-4.16961	-3.64986	-3.69003	-3.67041	-3.67429	-3.59886	-3.77035	-3.57873	-3.61733	-3.64895	-3.88172	-4.14252	-4.12636	-3.5745	-3.70827	-3.68884	-3.7729	-3.70896	-3.95454	-3.65499	-3.6984	-3.59205	-3.63012	-3.71874	-3.67473	-3.79184	0.316405	20.3204	-3.79184	0.316405	20.3204	0	0.503563	1	0.653285	/
M00729	-3.4559	-3.15479	-3.20104	-3.2229	-3.22948	-3.79057	-3.42466	-3.71664	-3.54474	-3.26976	-3.29913	-3.68942	-3.27157	-3.16389	-3.28823	-3.16668	-3.17754	-3.28251	-3.18673	-3.188	-3.21903	-3.39714	-3.57032	-3.55472	-3.17142	-3.18047	-3.18639	-3.28471	-3.17504	-3.33884	-3.2342	-3.19649	-3.18167	-3.20992	-3.21776	-3.26366	-3.3085	0.343002	20.8442	-3.3085	NA	NA	0	0.5715	1	0.521274	/
M00737	-6.04955	-5.98172	-7.22542	-6.02993	-5.09126	-6.0734	-5.72945	-5.27502	-7.9046	-6.57062	-6.13743	-5.25355	-6.79317	-7.20921	-6.17134	-5.38565	-6.11108	-5.88204	-6.67401	-7.9046	-5.79588	-5.23595	-4.93827	-5.44207	-6.38083	-6.07269	-7.9046	-4.96688	-6.19185	-5.47223	-5.49152	-6.11063	-6.41344	-5.59646	-5.18764	-5.4336	-6.05799	NA	NA	-6.05799	NA	NA	1	0.910002	1	0.816802	/
M00738	-6.04955	-5.98172	-7.22542	-6.02993	-5.08932	-6.0734	-5.72945	-5.27502	-7.9046	-6.57062	-6.13743	-5.25355	-6.79317	-7.20921	-6.17134	-5.38565	-6.11108	-5.88204	-6.67401	-7.9046	-5.79588	-5.23595	-4.93827	-5.46039	-6.38083	-6.07269	-7.9046	-4.96688	-6.19185	-5.47223	-5.40778	-6.11063	-6.59011	-5.59646	-5.18764	-5.4336	-6.06102	NA	NA	-6.06102	NA	NA	1	0.910727	1	0.819945	/
M00740	-3.68368	-3.23727	-3.25507	-3.27975	-3.3048	-3.66975	-3.59055	-3.54645	-3.43977	-3.23959	-3.27172	-3.66104	-3.2295	-3.24559	-3.2136	-3.41825	-3.3859	-3.29509	-3.21931	-3.27435	-3.51726	-3.45208	-3.50447	-3.43791	-3.27908	-3.32168	-3.21408	-3.33737	-3.19652	-3.26572	-3.22749	-3.17611	-3.21399	-3.25192	-3.20553	-3.38232	-3.38708	0.18765	17.4666	-3.30429	0.18765	17.4666	4	0.61321	2	0.541085	Methylaspartate cycle
M00741	-4.07567	-4.09927	-4.59578	-4.79032	-4.09937	-3.7512	-3.84588	-3.73868	-3.5676	-4.60299	-3.41925	-4.02552	-4.69596	-4.30334	-4.18645	-5.07311	-4.62048	-4.26339	-4.32185	-4.56169	-4.25157	-3.52738	-3.52558	-3.45201	-4.39203	-3.91546	-4.14248	-3.56658	-4.57515	-3.38288	-4.46178	-4.58535	-4.50147	-4.55851	-4.59845	-4.49375	-4.18245	0.783421	8.40883	-4.18245	0.783421	8.40883	4	0.938023	1	0.844164	Propanoyl-CoA metabolism, propanoyl-CoA => succinyl-CoA
M00742	-3.57245	-3.22352	-3.29201	-3.31198	-3.23999	-3.84275	-3.53498	-3.70118	-3.59725	-3.25767	-3.38755	-3.67028	-3.26328	-3.20268	-3.23672	-3.26093	-3.28992	-3.2834	-3.2589	-3.31187	-3.25306	-3.48942	-3.58781	-3.55864	-3.30926	-3.28784	-3.20132	-3.3583	-3.27168	-3.39306	-3.19236	-3.21662	-3.22253	-3.20916	-3.24461	-3.31972	-3.35707	0.261975	19.1468	-3.35707	0.261975	19.1468	4	0.742979	1	0.517335	/
M00743	-4.95551	-4.02534	-3.92076	-4.20652	-3.97879	-4.70544	-4.74578	-4.39761	-4.62675	-4.4759	-4.57311	-4.9392	-4.29211	-4.19856	-4.71275	-3.7473	-3.71347	-4.31204	-4.13851	-3.99501	-3.93566	-4.52756	-4.46003	-4.23458	-3.86872	-3.80561	-4.15334	-4.53002	-4.34125	-4.28087	-4.24275	-4.18194	-4.22988	-4.00987	-4.18886	-4.25845	-4.36261	0.594348	22.7961	-4.18794	NA	NA	2	0.703031	2	0.529286	/
M00747	-3.34998	-3.14972	-3.56814	-3.68217	-3.2353	-3.90651	-3.56552	-3.75987	-3.6013	-3.65531	-3.38949	-3.56708	-3.14108	-3.29513	-3.10425	-3.34167	-3.29047	-3.31429	-3.35858	-3.41496	-3.54395	-3.59179	-3.83857	-3.86918	-3.56337	-4.4497	-3.45159	-3.4979	-3.50918	-3.54149	-3.304	-3.24289	-3.05653	-3.1304	-3.1754	-3.37822	-3.46764	0.557314	19.5085	-3.46764	0.557314	19.5085	4	0.928112	1	0.802281	/
M00754	-5.85649	-6.84913	-7.09631	-6.75224	-6.62093	-7.9046	-7.9046	-7.9046	-7.9046	-6.12036	-6.89656	-7.9046	-6.34429	-6.03174	-6.7206	-5.89771	-6.01754	-7.9046	-7.9046	-6.66119	-5.47164	-7.9046	-6.69262	-7.9046	-7.9046	-7.9046	-6.56512	-6.62628	-5.82279	-6.35285	-6.91013	-6.38746	-5.86122	-6.57649	-6.96172	-6.22333	-6.86854	1.15842	19.1376	-6.86854	1.15842	19.1376	4	0.787817	1	0.840547	/
M00761	-4.359	-3.97907	-4.36354	-4.46923	-4.27463	-4.9081	-4.48291	-5.09684	-4.60747	-4.28071	-4.38274	-4.38405	-4.42712	-4.15265	-3.92533	-4.37685	-4.32827	-4.05767	-3.92342	-3.99985	-4.56554	-4.50424	-4.72412	-4.84638	-4.21737	-4.74015	-4.11134	-4.30473	-3.9476	-4.46532	-4.02154	-4.01386	-4.11623	-3.92312	-4.07795	-4.15588	-4.31986	0.520735	19.1695	-4.31986	0.520735	19.1695	4	0.947964	1	0.618244	Undecaprenylphosphate alpha-L-Ara4N biosynthesis, UDP-GlcA => undecaprenyl phosphate alpha-L-Ara4N
M00764	-4.83299	-4.2997	-4.57771	-4.25378	-4.11672	-5.06333	-4.86955	-4.92346	-4.69486	-4.58411	-4.77896	-5.04085	-4.74833	-4.44351	-4.15393	-4.58188	-4.50351	-4.45533	-3.61817	-3.6692	-4.39438	-4.47478	-4.87138	-4.844	-3.59056	-3.96564	-4.0594	-4.54299	-3.54356	-4.70336	-4.3077	-4.22795	-4.33298	-4.10238	-4.58408	-4.17279	-4.60681	NA	NA	-4.22252	NA	NA	1	0.87347	2	0.9495	/
M00768	-4.72792	-4.93165	-5.8449	-5.66619	-5.37243	-4.43494	-4.40264	-4.39157	-4.12247	-5.89189	-4.04299	-4.66503	-5.78063	-5.32585	-4.86309	-6.33984	-5.57799	-4.98131	-5.10817	-5.68646	-5.5616	-4.02907	-4.07724	-4.083	-5.34726	-4.64715	-5.2723	-4.1515	-5.55101	-3.99862	-5.67186	-5.49384	-5.49912	-5.41944	-4.97428	-5.41924	-5.03763	0.986544	8.47232	-5.03763	0.986544	8.47232	4	0.842677	1	0.845806	/
M00792	-7.9046	-6.68812	-6.40171	-7.9046	-6.40392	-7.9046	-7.9046	-7.31232	-7.9046	-6.13634	-6.18183	-6.75696	-6.6922	-6.20168	-6.18624	-5.85247	-6.25546	-7.46782	-7.11216	-6.42959	-5.44398	-7.9046	-7.9046	-7.9046	-6.74697	-7.1328	-6.56973	-7.00417	-5.67005	-6.53442	-5.64219	-5.94108	-7.11127	-6.67465	-6.58288	-6.85544	-6.81181	1.23379	17.6544	-6.81181	1.23379	17.6544	4	0.92956	1	0.810842	/
M00793	-3.40548	-3.00603	-2.95705	-3.00083	-3.06012	-3.33615	-3.25278	-3.27784	-3.14622	-3.11054	-3.04022	-3.44368	-3.09246	-2.98333	-2.98639	-3.08663	-2.9584	-3.06874	-2.95483	-2.95347	-2.89127	-3.04212	-3.17187	-3.07875	-2.92182	-2.93113	-2.98073	-3.03847	-2.95294	-2.98292	-3.02042	-2.92158	-3.03937	-3.05243	-2.98828	-3.05867	-3.12294	NA	NA	-2.99895	NA	NA	0	0.535946	2	0.936057	dTDP-L-rhamnose biosynthesis
M00798	-5.781	-5.35372	-5.66645	-6.00945	-5.41263	-5.47528	-5.74175	-5.46644	-5.31932	-5.70071	-5.18809	-5.00998	-6.09327	-5.61773	-5.29084	-6.33313	-5.91583	-5.36529	-5.23415	-5.90942	-5.4808	-5.32516	-5.94421	-5.20595	-5.75475	-5.72476	-5.80911	-5.61476	-5.21592	-4.86731	-5.63417	-5.38816	-5.12185	-5.53273	-5.00278	-5.3986	-5.52515	NA	NA	-5.52515	NA	NA	1	0.739703	1	0.711613	dTDP-L-mycarose biosynthesis
M00799	-5.781	-5.35372	-5.66645	-6.00945	-5.41263	-5.47528	-5.74175	-5.46644	-5.31932	-5.70071	-5.18809	-5.00998	-6.09327	-5.61773	-5.29084	-6.33313	-5.91583	-5.36529	-5.23415	-5.90942	-5.4808	-5.32516	-5.94421	-5.20595	-5.75475	-5.72476	-5.80911	-5.61476	-5.21592	-4.86731	-5.63417	-5.38816	-5.12185	-5.53273	-5.00278	-5.3986	-5.52515	NA	NA	-5.52515	NA	NA	1	0.739703	1	0.711613	dTDP-L-oleandrose biosynthesis
M00800	-5.781	-5.35372	-5.66645	-6.00945	-5.41263	-5.47528	-5.74175	-5.46644	-5.31932	-5.70071	-5.18809	-5.00998	-6.09327	-5.61773	-5.29084	-6.33313	-5.91583	-5.36529	-5.23415	-5.90942	-5.4808	-5.32516	-5.94421	-5.20595	-5.75475	-5.72476	-5.80911	-5.61476	-5.21592	-4.86731	-5.63417	-5.38816	-5.12185	-5.53273	-5.00278	-5.3986	-5.52515	NA	NA	-5.52515	NA	NA	1	0.739703	1	0.711613	dTDP-L-megosamine biosynthesis
M00801	-5.53434	-5.26327	-5.54813	-5.77372	-5.31397	-5.06696	-5.62374	-5.28851	-5.26752	-5.56816	-4.98121	-4.88502	-5.92835	-5.42993	-5.09872	-6.25005	-5.63964	-5.25536	-5.19005	-5.74388	-5.35296	-5.31273	-5.67933	-5.04513	-5.6392	-5.65327	-5.60311	-5.55023	-5.21125	-4.66516	-5.52554	-5.35782	-5.00343	-5.47333	-4.94062	-5.21343	-5.38547	NA	NA	-5.38547	NA	NA	1	0.781788	1	0.810238	dTDP-L-olivose biosynthesis
M00802	-5.53434	-5.26327	-5.54813	-5.77372	-5.31397	-5.06696	-5.62374	-5.28851	-5.26752	-5.56816	-4.98121	-4.88502	-5.92835	-5.42993	-5.09872	-6.25005	-5.63964	-5.25536	-5.19005	-5.74388	-5.35296	-5.31273	-5.67933	-5.04513	-5.6392	-5.65327	-5.60311	-5.55023	-5.21125	-4.66516	-5.52554	-5.35782	-5.00343	-5.47333	-4.94062	-5.21343	-5.38547	NA	NA	-5.38547	NA	NA	1	0.781788	1	0.810238	dTDP-D-forosamine biosynthesis
M00803	-5.781	-5.35372	-5.66645	-6.00945	-5.41263	-5.47528	-5.74175	-5.46644	-5.31932	-5.70071	-5.18809	-5.00998	-6.09327	-5.61773	-5.29084	-6.33313	-5.91583	-5.36529	-5.23415	-5.90942	-5.4808	-5.32516	-5.94421	-5.20595	-5.75475	-5.72476	-5.80911	-5.61476	-5.21592	-4.86731	-5.63417	-5.38816	-5.12185	-5.53273	-5.00278	-5.3986	-5.52515	NA	NA	-5.52515	NA	NA	1	0.739703	1	0.711613	dTDP-D-angolosamine biosynthesis
M00804	-5.94109	-4.33653	-4.56338	-4.87253	-4.63369	-5.53102	-5.46529	-5.58746	-5.34316	-4.67549	-4.95862	-5.42601	-4.46781	-4.35839	-5.58025	-4.36521	-3.93157	-4.45848	-4.7701	-4.43121	-4.48592	-5.12487	-5.27396	-5.01501	-4.57538	-4.4098	-4.37259	-5.02699	-4.90875	-4.85686	-4.39237	-4.4734	-5.15494	-4.5072	-5.24156	-4.59886	-4.83655	0.906937	20.6659	-4.83655	NA	NA	2	0.75165	1	0.743214	Complete nitrification, comammox, ammonia => nitrite => nitrate
M00806	-3.54727	-4.04019	-3.41905	-3.33366	-3.86699	-4.14624	-4.03903	-4.74976	-4.45332	-3.15658	-3.85683	-3.96112	-3.29558	-3.67172	-4.11483	-3.459	-3.92259	-3.37812	-3.60785	-3.74076	-3.70947	-4.10114	-4.55411	-4.43676	-3.58531	-3.35459	-3.45205	-3.56302	-3.69779	-4.38829	-3.60288	-4.04193	-4.1311	-3.77706	-4.75074	-3.90828	-3.85597	NA	NA	-3.85597	NA	NA	1	0.69426	1	0.811432	/
M00807	-5.74604	-4.678	-4.14278	-4.69305	-4.4401	-5.51541	-6.29007	-6.20052	-5.36227	-5.11191	-4.86769	-5.41211	-5.45099	-4.39946	-5.99805	-4.24773	-4.11902	-4.59591	-4.60315	-4.41502	-4.24301	-5.36593	-5.22381	-5.2502	-4.31404	-3.72047	-4.26072	-5.44452	-4.76645	-5.07449	-5.21768	-4.98971	-6.34599	-5.1807	-5.73508	-6.14187	-5.04344	NA	NA	-5.04344	NA	NA	0	0.306122	1	0.853545	/
M00809	-4.33019	-4.53257	-3.96518	-3.90459	-4.38849	-4.57516	-4.65454	-4.55988	-4.43009	-3.80274	-4.54788	-4.50263	-3.85674	-4.04088	-4.47852	-4.16697	-4.44702	-4.04218	-4.5377	-4.39262	-4.35315	-4.75654	-5.00001	-4.74138	-4.24691	-3.99984	-4.01176	-4.29509	-4.41849	-4.69807	-4.25789	-4.31354	-4.10951	-4.32394	-4.69187	-4.34656	-4.35337	NA	NA	-4.35337	NA	NA	1	0.681229	1	0.698024	/
M00813	-3.82099	-3.33902	-3.68872	-3.9174	-3.36656	-4.14167	-3.83834	-3.83489	-3.8661	-3.67382	-3.75818	-3.83311	-3.35642	-3.44424	-3.2658	-3.54859	-3.46123	-3.43164	-3.48836	-3.52354	-3.5248	-3.90926	-4.08649	-4.04526	-3.62677	-3.91943	-3.53133	-3.8428	-3.5873	-3.8471	-3.41281	-3.37161	-3.27746	-3.38088	-3.31067	-3.50495	-3.63271	0.514385	19.3944	-3.63271	0.514385	19.3944	4	0.968593	1	0.846954	/
M00815	-7.9046	-5.85365	-6.49059	-6.3995	-6.67889	-6.97683	-7.9046	-7.9046	-7.9046	-5.62079	-7.0834	-7.9046	-5.88467	-5.6398	-5.57208	-7.11246	-5.90149	-5.83803	-5.62302	-5.75175	-6.43642	-7.01056	-6.75441	-7.03639	-6.5765	-6.84787	-5.50202	-6.46132	-5.24785	-7.9046	-5.5898	-5.54346	-6.1552	-5.37858	-5.51775	-5.69673	-6.69862	1.34466	19.8026	-6.16857	1.34466	19.8026	4	0.90685	2	0.72227	Validamycin A biosynthesis, sedoheptulopyranose-7P => validamycin A
M00816	-3.51629	-3.16783	-3.56499	-3.68042	-3.21712	-3.84167	-3.46355	-3.70882	-3.5756	-3.51173	-3.49097	-3.59568	-3.31751	-3.29959	-3.17272	-3.32576	-3.30942	-3.26119	-3.25905	-3.44101	-3.29526	-3.68437	-3.81894	-3.80348	-3.45799	-3.9124	-3.40908	-3.62074	-3.44062	-3.60419	-3.21822	-3.29726	-3.20409	-3.2465	-3.10989	-3.30692	-3.44864	0.441061	19.7114	-3.44864	0.441061	19.7114	4	0.932699	1	0.856154	/
M00817	-3.77931	-3.52493	-3.95283	-4.08087	-3.72334	-4.09666	-3.8235	-3.93823	-3.88653	-4.12864	-3.96225	-3.95167	-3.80232	-3.81421	-3.70095	-3.67431	-3.70431	-3.72543	-3.52272	-3.72076	-3.53488	-3.96109	-4.23344	-4.19275	-4.00107	-4.0427	-3.956	-4.09666	-3.80575	-3.96999	-3.62953	-3.65667	-3.65915	-3.64592	-3.441	-3.61348	-3.83205	0.422012	20.873	-3.83205	0.422012	20.873	0	0.505839	1	0.822886	/
M00820	-5.42128	-4.89071	-4.54747	-4.38791	-4.57198	-5.89331	-5.16212	-5.42838	-6.53391	-4.72455	-4.72441	-5.12163	-4.06249	-4.76595	-5.3527	-4.70039	-4.53768	-4.69839	-4.47039	-5.06	-4.85048	-4.93331	-4.94921	-5.41207	-4.59953	-5.80985	-4.85254	-4.85756	-5.14613	-5.00868	-5.00704	-5.47115	-4.2049	-4.53632	-4.92301	-4.7248	-4.95395	NA	NA	-4.95395	NA	NA	0	0.376136	1	0.853431	/
M00821	-4.5626	-4.7741	-5.76386	-5.44353	-5.35013	-4.23007	-4.30583	-4.25337	-3.99731	-5.93683	-3.97579	-4.58352	-5.67609	-5.13229	-4.76744	-6.18946	-5.39744	-4.8709	-5.0684	-5.75979	-5.88224	-3.95882	-3.94749	-3.91552	-5.35989	-4.46025	-5.13185	-4.0976	-5.66687	-3.87598	-5.26571	-5.61961	-5.25014	-5.32626	-5.77289	-5.38616	-4.971	1.08437	8.59545	-4.971	1.08437	8.59545	4	0.875842	1	0.855643	/
M00822	-4.72792	-4.93165	-5.8449	-5.66619	-5.37243	-4.43494	-4.40264	-4.39157	-4.12247	-5.89189	-4.04299	-4.66503	-5.78063	-5.32585	-4.86309	-6.33984	-5.57799	-4.98131	-5.10817	-5.68646	-5.5616	-4.02907	-4.07724	-4.083	-5.34726	-4.64715	-5.2723	-4.1515	-5.55101	-3.99862	-5.67186	-5.49384	-5.49912	-5.41944	-4.97428	-5.41924	-5.03763	0.986544	8.47232	-5.03763	0.986544	8.47232	4	0.842677	1	0.845806	/
M00839	-4.40219	-3.92528	-4.38076	-4.39893	-3.8969	-4.83686	-4.35408	-4.4763	-4.42141	-4.18151	-4.23137	-4.4042	-3.88942	-4.05716	-3.88253	-4.19939	-4.0917	-4.0972	-3.86328	-3.94411	-4.27977	-4.42015	-4.58568	-4.65854	-3.9555	-4.74799	-4.0505	-4.31349	-3.97384	-4.36501	-3.97137	-4.01053	-3.81446	-3.89063	-3.95177	-4.04811	-4.19366	0.471394	18.9566	-4.19366	0.471394	18.9566	4	0.943082	1	0.780815	/
M00840	-3.63063	-3.41665	-3.49564	-3.53332	-3.51184	-3.6924	-3.55849	-3.61928	-3.42158	-3.50583	-3.27015	-3.75774	-3.50593	-3.53529	-3.49277	-3.40072	-3.40149	-3.49337	-3.39888	-3.41325	-3.41242	-3.31876	-3.42861	-3.39514	-3.39147	-3.39235	-3.47112	-3.27335	-3.42521	-3.2107	-3.4707	-3.48194	-3.53417	-3.44652	-3.5463	-3.52914	-3.51351	NA	NA	-3.41889	NA	NA	1	0.723048	2	0.871879	Tetrahydrofolate biosynthesis, mediated by ribA and trpF, GTP => THF
M00841	-3.50551	-3.23921	-3.37425	-3.41478	-3.39886	-3.54487	-3.37136	-3.44814	-3.28709	-3.38837	-3.12184	-3.64299	-3.38035	-3.26899	-3.21256	-3.30539	-3.1458	-3.38606	-3.30214	-3.34254	-3.2257	-3.15565	-3.27897	-3.23186	-3.31834	-3.3142	-3.24254	-3.10648	-3.32373	-3.09866	-3.20225	-3.20965	-3.36942	-3.27537	-3.22495	-3.31823	-3.35758	NA	NA	-3.25226	NA	NA	1	0.699188	2	0.894606	Tetrahydrofolate biosynthesis, mediated by PTPS, GTP => THF
M00842	-3.84034	-3.61012	-3.92385	-4.02737	-3.84557	-3.79985	-3.71974	-3.69882	-3.56172	-3.76937	-3.37757	-3.95776	-3.79157	-3.59387	-3.55805	-3.75522	-3.59728	-3.74487	-3.7594	-3.86418	-3.41592	-3.47192	-3.57491	-3.50388	-3.92762	-3.61733	-3.58061	-3.43177	-3.65476	-3.35756	-3.57408	-3.49252	-3.6695	-3.70141	-3.48257	-3.71495	-3.73183	NA	NA	-3.59972	NA	NA	1	0.713424	2	0.775795	Tetrahydrobiopterin biosynthesis, GTP => BH4
M00843	-3.84034	-3.61012	-3.92385	-4.02737	-3.84557	-3.79985	-3.71974	-3.69882	-3.56172	-3.76937	-3.37757	-3.95776	-3.79157	-3.59387	-3.55805	-3.75522	-3.59728	-3.74487	-3.7594	-3.86418	-3.41592	-3.47192	-3.57491	-3.50388	-3.92762	-3.61733	-3.58061	-3.43177	-3.65476	-3.35756	-3.57408	-3.49252	-3.6695	-3.70141	-3.48257	-3.71495	-3.73183	NA	NA	-3.59972	NA	NA	1	0.713424	2	0.775795	L-threo-Tetrahydrobiopterin biosynthesis, GTP => L-threo-BH4
Others	-0.0500255	-0.0896795	-0.0925764	-0.0854989	-0.0836029	-0.0356583	-0.0509553	-0.0427249	-0.055127	-0.0925085	-0.0830604	-0.0376392	-0.101474	-0.0894071	-0.0847921	-0.089895	-0.0924592	-0.0874597	-0.0929167	-0.0863423	-0.086488	-0.0691125	-0.0535968	-0.06114	-0.0913908	-0.0967272	-0.09388	-0.0888528	-0.0854886	-0.0839707	-0.0925211	-0.092446	-0.0901445	-0.088769	-0.0849547	-0.0743331	-0.0746969	0.0382142	7.99109	-0.0840597	NA	NA	2	0.720785	2	0.504474	/

## Sheet: S2_4
	log10 normalized counts
	OC11	OC12	OC14	OC21	OC22	OC23	OC32	OC33	OC34	OC41	OC42	OC43	OC51	OC54	OC53	OC61	OC62	OC63	OH11	OH12	OH14	OH21	OH22	OH23	OH31	OH32	OH33	OH44	OH42	OH43	OH52	OH53	OH51	OH61	OH64	OH63	mean_Ctr	amp_Ctr	phase_Ctr	mean_HFD	amp_HFD	phase_HFD	chosen_model	chosen_model_BICW	chosen_model_mean	chosen_model_mean_BICW	term
ko00010	-2.31908	-2.31305	-2.34763	-2.3028	-2.26883	-2.34638	-2.33901	-2.27751	-2.31187	-2.27142	-2.33847	-2.24091	-2.39147	-2.33272	-2.42006	-2.34305	-2.38606	-2.32428	-2.30706	-2.32887	-2.33243	-2.13552	-2.26806	-2.30291	-2.23393	-2.22476	-2.27721	-2.35921	-2.28114	-2.24965	-2.34563	-2.30897	-2.39583	-2.34091	-2.37071	-2.417	-2.3154	0.106598	7.72533	-2.3154	0.106598	7.72533	4	0.688351	1	0.641422	Metabolism; Carbohydrate metabolism; Glycolysis / Gluconeogenesis
ko00020	-2.56526	-2.70015	-2.66883	-2.66611	-2.58085	-2.68687	-2.64855	-2.53997	-2.58755	-2.51738	-2.56074	-2.49764	-2.60407	-2.60925	-2.66367	-2.59161	-2.63897	-2.5584	-2.59814	-2.59134	-2.63654	-2.62352	-2.6287	-2.67443	-2.45369	-2.47241	-2.56531	-2.67206	-2.44374	-2.43144	-2.56907	-2.55273	-2.68714	-2.6423	-2.71748	-2.77335	-2.60053	0.125671	11.5622	-2.60053	0.125671	11.5622	0	0.436937	1	0.84745	Metabolism; Carbohydrate metabolism; Citrate cycle (TCA cycle)
ko00030	-2.47173	-2.44892	-2.46154	-2.43251	-2.42069	-2.46126	-2.47698	-2.47412	-2.47361	-2.47468	-2.47202	-2.44611	-2.5209	-2.45162	-2.54079	-2.47928	-2.52038	-2.45417	-2.48319	-2.47889	-2.42365	-2.37479	-2.42915	-2.43154	-2.4743	-2.44549	-2.45508	-2.46862	-2.49984	-2.44351	-2.52529	-2.4415	-2.5107	-2.49001	-2.45652	-2.46206	-2.46599	0.0545814	5.17504	-2.46599	0.0545814	5.17504	4	0.925731	1	0.746784	Metabolism; Carbohydrate metabolism; Pentose phosphate pathway
ko00040	-2.6968	-2.71007	-2.6581	-2.59615	-2.69433	-2.6109	-2.73118	-2.66656	-2.71773	-2.80179	-2.68636	-2.80612	-2.77061	-2.66535	-2.66239	-2.74286	-2.7036	-2.7397	-2.71005	-2.74753	-2.57396	-2.75946	-2.7038	-2.61235	-2.67248	-2.68202	-2.67433	-2.71792	-2.74469	-2.77914	-2.73097	-2.69068	-2.78344	-2.70194	-2.69765	-2.6953	-2.70384	0.0742445	3.45963	-2.70384	0.0742445	3.45963	4	0.685474	1	0.856914	Metabolism; Carbohydrate metabolism; Pentose and glucuronate interconversions
ko00051	-2.51642	-2.42485	-2.45997	-2.39711	-2.43245	-2.46783	-2.48194	-2.43291	-2.50425	-2.46815	-2.54807	-2.48272	-2.59049	-2.54654	-2.55462	-2.57113	-2.51798	-2.52662	-2.47347	-2.51957	-2.45867	-2.25488	-2.4241	-2.42078	-2.41651	-2.43287	-2.46939	-2.51127	-2.52456	-2.55437	-2.55532	-2.52388	-2.58184	-2.4796	-2.51026	-2.52607	-2.48782	0.141982	5.40874	-2.48782	0.141982	5.40874	4	0.948454	1	0.744669	Metabolism; Carbohydrate metabolism; Fructose and mannose metabolism
ko00052	-2.44869	-2.34329	-2.35543	-2.32159	-2.38926	-2.38008	-2.40461	-2.39438	-2.43475	-2.40933	-2.46215	-2.43934	-2.5445	-2.51762	-2.47641	-2.50219	-2.46417	-2.48353	-2.38583	-2.47608	-2.3639	-2.23306	-2.35606	-2.36227	-2.40055	-2.37545	-2.4232	-2.43369	-2.44727	-2.56931	-2.49627	-2.49667	-2.51715	-2.45126	-2.43175	-2.40812	-2.42776	0.15067	4.80531	-2.42776	0.15067	4.80531	4	0.954475	1	0.835088	Metabolism; Carbohydrate metabolism; Galactose metabolism
ko00053	-3.34119	-3.18845	-3.26718	-3.06154	-3.30866	-3.16222	-3.32468	-3.28253	-3.32983	-3.33992	-3.39752	-3.34796	-3.43286	-3.33506	-3.33756	-3.39445	-3.40581	-3.46629	-3.12372	-3.2844	-3.16012	-2.84458	-3.21602	-3.12228	-3.26089	-3.28016	-3.223	-3.24581	-3.36022	-3.4646	-3.46361	-3.29319	-3.38238	-3.33808	-3.25181	-3.2333	-3.31798	0.238625	4.37761	-3.25268	0.238625	4.37761	4	0.902276	2	0.680815	Metabolism; Carbohydrate metabolism; Ascorbate and aldarate metabolism
ko00061	-2.59126	-2.6559	-2.6614	-2.65446	-2.59415	-2.6471	-2.64409	-2.60258	-2.63937	-2.65608	-2.6228	-2.61998	-2.6664	-2.62374	-2.64695	-2.6298	-2.5969	-2.62663	-2.60211	-2.64343	-2.60177	-2.55999	-2.62959	-2.63525	-2.52896	-2.53617	-2.58327	-2.68448	-2.62933	-2.57416	-2.58884	-2.61266	-2.67727	-2.56025	-2.69125	-2.70088	-2.62276	NA	NA	-2.62276	0.0713843	8.01505	0	0.561077	1	0.636001	Metabolism; Lipid metabolism; Fatty acid biosynthesis
ko00071	-3.27362	-3.29602	-3.34461	-3.25453	-3.25037	-3.36816	-3.34898	-3.24706	-3.30678	-3.25934	-3.32409	-3.19272	-3.32723	-3.26912	-3.35474	-3.29294	-3.33968	-3.26387	-3.30783	-3.27806	-3.35923	-3.0846	-3.26804	-3.31091	-3.20482	-3.21022	-3.26043	-3.32799	-3.35013	-3.21107	-3.30493	-3.288	-3.30586	-3.26261	-3.38156	-3.44494	-3.29097	NA	NA	-3.29097	0.128979	7.96541	3	0.740148	1	0.843492	Metabolism; Lipid metabolism; Fatty acid degradation
ko00072	-4.02425	-3.78608	-3.8338	-3.73755	-3.7725	-4.01876	-3.90236	-4.27984	-3.93202	-4.00549	-4.06248	-3.98366	-4.1949	-4.05029	-4.1019	-3.99701	-3.97104	-4.29649	-4.01643	-3.78935	-4.13154	-3.59173	-3.78801	-3.9922	-4.55791	-3.99589	-4.07922	-3.90177	-4.26353	-4.39767	-4.07849	-4.21192	-3.91631	-3.84918	-3.89714	-3.98506	-4.01094	0.263091	2.2838	-4.01094	0.263091	2.2838	0	0.548586	1	0.842116	Metabolism; Lipid metabolism; Synthesis and degradation of ketone bodies
ko00100	-5.96089	-7.86598	-5.29457	-5.75208	-7.55894	-7.16006	-7.12143	-5.06651	-5.42829	-4.38897	-6.20185	-4.30226	-5.32337	-6.32864	-5.22628	-6.38239	-7.86598	-5.58111	-5.3067	-5.34831	-7.86598	-6.06393	-4.85182	-7.86598	-5.15877	-4.93808	-8.2858	-5.93362	-4.20593	-6.03353	-5.72193	-7.2692	-5.03805	-6.70869	-6.34128	-8.2858	-6.11203	NA	NA	-6.11203	NA	NA	0	0.532033	1	0.849575	Metabolism; Lipid metabolism; Steroid biosynthesis
ko00120	-3.83146	-3.63269	-3.71359	-3.66886	-3.63853	-3.78868	-3.71956	-3.76003	-3.81023	-3.76511	-3.87996	-3.87008	-3.98164	-4.10536	-3.85575	-4.00912	-3.77067	-3.98035	-3.77558	-3.94351	-3.95589	-3.41895	-3.63625	-3.79578	-3.73363	-3.68272	-3.76132	-3.92573	-3.91848	-4.0494	-3.7748	-3.95823	-3.87014	-3.68017	-3.889	-4.00618	-3.82104	0.258517	5.44454	-3.82104	0.258517	5.44454	4	0.958882	1	0.857138	Metabolism; Lipid metabolism; Primary bile acid biosynthesis
ko00121	-3.75351	-3.60827	-3.6795	-3.62652	-3.60092	-3.74354	-3.67451	-3.71915	-3.7067	-3.7019	-3.83103	-3.80151	-3.87076	-3.9594	-3.71731	-3.92147	-3.63393	-3.92804	-3.69867	-3.8025	-3.89445	-3.39781	-3.57518	-3.74427	-3.62499	-3.59968	-3.68407	-3.82933	-3.83169	-3.97617	-3.64746	-3.84053	-3.79795	-3.54656	-3.84197	-3.96448	-3.74377	0.204858	5.52668	-3.74377	0.204858	5.52668	4	0.879978	1	0.852461	Metabolism; Lipid metabolism; Secondary bile acid biosynthesis
ko00130	-3.13835	-3.24876	-3.35041	-3.34464	-3.14225	-3.41443	-3.24503	-3.09506	-3.16811	-2.96036	-3.10522	-2.88552	-3.09241	-3.09905	-3.31686	-3.14763	-3.34635	-3.02318	-3.22692	-3.07793	-3.34956	-3.01028	-3.25132	-3.46381	-2.95103	-2.97552	-3.12543	-3.23255	-2.98183	-2.8261	-3.11814	-3.0034	-3.35768	-3.37667	-3.37253	-3.45749	-3.17449	0.260687	12.2558	-3.17449	0.260687	12.2558	4	0.622332	1	0.857037	Metabolism; Metabolism of cofactors and vitamins; Ubiquinone and other terpenoid-quinone biosynthesis
ko00140	-4.52219	-5.08358	-4.74567	-4.99578	-4.67559	-4.93453	-5.10441	-4.41597	-4.54339	-4.19692	-4.73003	-4.09899	-4.43238	-5.20652	-4.12237	-4.91098	-4.07712	-4.62196	-4.45874	-4.72411	-4.75925	-5.12342	-4.36065	-4.98174	-4.24349	-4.3204	-4.48965	-4.97897	-4.05716	-4.72503	-4.08895	-5.00044	-4.59488	-4.05334	-4.83414	-5.09219	-4.61958	NA	NA	-4.61958	NA	NA	1	0.732212	1	0.853217	Metabolism; Lipid metabolism; Steroid hormone biosynthesis
ko00190	-2.51223	-2.50389	-2.52942	-2.45856	-2.472	-2.5008	-2.49957	-2.39191	-2.4694	-2.3548	-2.4742	-2.30099	-2.51975	-2.48824	-2.5731	-2.44397	-2.57971	-2.46205	-2.4839	-2.46373	-2.4632	-2.33944	-2.42745	-2.48601	-2.28493	-2.3444	-2.46107	-2.48124	-2.33211	-2.33691	-2.47229	-2.43048	-2.38244	-2.55042	-2.5837	-2.65856	-2.4588	0.147451	10.254	-2.4588	0.147451	10.254	4	0.75977	1	0.679298	Metabolism; Energy metabolism; Oxidative phosphorylation
ko00195	-2.89819	-2.87536	-2.89772	-2.9076	-2.84797	-2.93521	-2.89987	-2.78006	-2.81433	-2.79267	-2.87654	-2.77079	-2.88454	-2.87544	-2.96789	-2.84295	-2.92858	-2.8644	-2.86659	-2.80239	-2.98354	-2.71265	-2.83464	-2.9265	-2.72104	-2.74882	-2.85249	-2.88512	-2.77624	-2.76925	-2.86478	-2.88443	-3.09862	-2.87803	-2.97709	-2.98196	-2.86734	NA	NA	-2.86734	0.182957	8.38612	3	0.672941	1	0.853435	Metabolism; Energy metabolism; Photosynthesis
ko00220	-2.64477	-2.72381	-2.70894	-2.72371	-2.62165	-2.70945	-2.68655	-2.61572	-2.62036	-2.60096	-2.5991	-2.56223	-2.63722	-2.60577	-2.68426	-2.59643	-2.6358	-2.59143	-2.66293	-2.60829	-2.65414	-2.6839	-2.65742	-2.69593	-2.54983	-2.56232	-2.61777	-2.64879	-2.50531	-2.46608	-2.60679	-2.55752	-2.7277	-2.62047	-2.67562	-2.69525	-2.63234	0.0937174	13.4338	-2.63234	0.0937174	13.4338	4	0.750725	1	0.736633	Metabolism; Amino acid metabolism; Arginine biosynthesis
ko00230	-2.00001	-1.9922	-2.02486	-2.00946	-1.95757	-2.031	-2.01039	-1.97559	-1.99229	-1.95761	-1.99355	-1.92933	-2.04779	-2.03556	-2.07996	-2.01625	-2.04457	-2.00175	-2.00598	-2.01213	-2.00838	-1.86303	-1.97231	-2.02532	-1.92645	-1.92388	-1.97645	-2.03508	-1.96215	-1.93485	-2.00283	-1.99492	-2.07885	-2.00681	-2.04164	-2.0555	-1.99795	0.0755717	8.26475	-1.99795	0.0755717	8.26475	4	0.748479	1	0.729344	Metabolism; Nucleotide metabolism; Purine metabolism
ko00240	-2.09178	-2.0992	-2.12542	-2.12459	-2.04849	-2.13802	-2.10971	-2.06244	-2.09209	-2.04845	-2.09621	-2.02677	-2.13652	-2.12574	-2.17626	-2.1045	-2.13326	-2.07772	-2.12014	-2.12423	-2.12568	-1.97976	-2.06529	-2.12819	-2.00963	-2.0092	-2.07057	-2.14661	-2.0631	-2.03818	-2.09089	-2.09816	-2.18135	-2.10963	-2.15117	-2.18314	-2.09756	NA	NA	-2.09756	0.115171	8.52006	3	0.632699	1	0.839088	Metabolism; Nucleotide metabolism; Pyrimidine metabolism
ko00250	-2.39447	-2.41102	-2.42022	-2.41875	-2.35404	-2.42156	-2.4056	-2.34077	-2.37036	-2.3521	-2.37383	-2.33214	-2.4081	-2.39685	-2.44618	-2.36013	-2.41443	-2.33735	-2.41435	-2.39297	-2.40503	-2.35573	-2.37715	-2.40323	-2.28362	-2.31059	-2.37453	-2.41443	-2.32825	-2.27972	-2.37539	-2.35895	-2.48666	-2.39409	-2.42532	-2.4473	-2.38292	NA	NA	-2.38292	0.0988422	9.78689	3	0.727342	1	0.834097	Metabolism; Amino acid metabolism; Alanine, aspartate and glutamate metabolism
ko00260	-2.48689	-2.54556	-2.55129	-2.53987	-2.46731	-2.55829	-2.54287	-2.43915	-2.47822	-2.43981	-2.48266	-2.40014	-2.51041	-2.46779	-2.56159	-2.4678	-2.52798	-2.46033	-2.5113	-2.51706	-2.50848	-2.43481	-2.49964	-2.54196	-2.37986	-2.39119	-2.46171	-2.53734	-2.43143	-2.36824	-2.48631	-2.44679	-2.60237	-2.53584	-2.55975	-2.58974	-2.49255	NA	NA	-2.49255	0.132141	9.78871	3	0.631847	1	0.845207	Metabolism; Amino acid metabolism; Glycine, serine and threonine metabolism
ko00261	-2.97269	-3.00428	-3.01553	-3.00979	-2.96366	-3.01993	-3.04399	-3.01286	-2.99595	-2.97203	-2.9631	-2.94088	-2.98006	-2.98313	-3.00062	-3.00284	-3.01823	-3.01805	-3.01075	-3.04363	-3.03278	-2.92184	-3.02361	-3.07253	-2.93921	-2.94558	-2.97247	-3.03454	-3.02215	-2.93164	-3.02636	-2.99896	-3.08229	-3.04394	-3.05137	-3.01426	-3.00238	NA	NA	-3.00238	0.0770312	9.08801	3	0.733547	1	0.726892	Metabolism; Biosynthesis of other secondary metabolites; Monobactam biosynthesis
ko00270	-2.35209	-2.36459	-2.36298	-2.36567	-2.32286	-2.35547	-2.38093	-2.32251	-2.32188	-2.34183	-2.33681	-2.31652	-2.38045	-2.33523	-2.38099	-2.35993	-2.38246	-2.40664	-2.36257	-2.35401	-2.36369	-2.27369	-2.34908	-2.3826	-2.27589	-2.29148	-2.33959	-2.36816	-2.32208	-2.30036	-2.39087	-2.33726	-2.48732	-2.39423	-2.40411	-2.43358	-2.35612	NA	NA	-2.35612	0.108033	8.17418	0	0.552774	1	0.85434	Metabolism; Amino acid metabolism; Cysteine and methionine metabolism
ko00280	-3.0864	-3.16867	-3.17294	-3.10288	-3.09007	-3.19834	-3.18079	-3.07673	-3.13584	-3.04001	-3.13543	-2.99439	-3.15704	-3.06817	-3.19554	-3.10799	-3.17957	-3.09592	-3.13564	-3.14028	-3.13333	-2.99494	-3.11227	-3.15061	-3.02323	-3.00971	-3.08045	-3.19534	-3.05689	-3.02308	-3.14386	-3.10388	-3.14236	-3.22846	-3.22165	-3.23828	-3.12003	NA	NA	-3.12003	0.157357	9.00772	3	0.839073	1	0.8554	Metabolism; Amino acid metabolism; Valine, leucine and isoleucine degradation
ko00281	-5.61763	-5.85771	-5.21294	-5.10913	-5.83381	-6.0403	-5.78984	-6.10795	-5.6333	-5.89978	-6.37198	-5.806	-5.81709	-5.65554	-5.94953	-5.54195	-5.66085	-5.64488	-6.01211	-5.28286	-6.38769	-5.93363	-5.7002	-5.90587	-6.06041	-5.9694	-6.19962	-5.69929	-5.26585	-5.79279	-5.72062	-5.84323	-5.01049	-5.48602	-5.92847	-5.85954	-5.7669	NA	NA	-5.7669	NA	NA	0	0.567788	1	0.852553	Metabolism; Metabolism of terpenoids and polyketides; Geraniol degradation
ko00290	-2.74989	-2.84192	-2.79997	-2.78105	-2.78851	-2.77069	-2.78768	-2.76798	-2.72709	-2.72499	-2.72462	-2.71113	-2.75159	-2.70374	-2.71455	-2.71005	-2.67192	-2.72765	-2.8118	-2.61439	-2.73562	-2.98541	-2.75829	-2.75006	-2.70832	-2.74483	-2.75588	-2.70388	-2.67166	-2.64007	-2.70525	-2.68829	-2.92698	-2.73993	-2.72787	-2.73832	-2.74616	NA	NA	-2.74616	NA	NA	1	0.608172	1	0.856295	Metabolism; Amino acid metabolism; Valine, leucine and isoleucine biosynthesis
ko00300	-2.58289	-2.57649	-2.61901	-2.59958	-2.54213	-2.61039	-2.61202	-2.57837	-2.58302	-2.54058	-2.58378	-2.50798	-2.63214	-2.60982	-2.6606	-2.60209	-2.64105	-2.58854	-2.59221	-2.59446	-2.6018	-2.41499	-2.56953	-2.63263	-2.50443	-2.5126	-2.56343	-2.61515	-2.55194	-2.50143	-2.59813	-2.57115	-2.67215	-2.60736	-2.623	-2.64098	-2.58439	0.0751229	8.46626	-2.58439	0.0751229	8.46626	0	0.499015	1	0.745291	Metabolism; Amino acid metabolism; Lysine biosynthesis
ko00310	-3.50183	-3.54055	-3.52186	-3.52411	-3.5211	-3.63711	-3.5408	-3.55808	-3.48966	-3.46571	-3.55045	-3.39006	-3.5609	-3.51596	-3.60808	-3.57504	-3.6045	-3.56066	-3.59304	-3.40404	-3.59403	-3.53431	-3.49178	-3.59568	-3.53837	-3.45072	-3.57886	-3.60153	-3.45482	-3.51077	-3.58472	-3.55157	-3.53742	-3.54035	-3.65965	-3.68218	-3.54362	NA	NA	-3.54362	NA	NA	0	0.588326	1	0.830839	Metabolism; Amino acid metabolism; Lysine degradation
[truncated: 218 more rows]

## Sheet: S2_5
	log10 normalized counts
[truncated: 387 more rows]
