# Supplementary material for: Maternal high fat diet induces circadian clock-independent endocrine alterations impacting the metabolism of the offspring
Source: iScience. 2024 Jun 21;27(7):110343. doi: 10.1016/j.isci.2024.110343 (PMC11263959; doi:10.1016/j.isci.2024.110343)
Supplement: Table S3. Differential rhythmicity analysis results for liver gene expression, related to Figure 5 [file mmc4.xlsx]

## Sheet: Legend
Table S3_1	Sample name of male offspring at 4 and 16 weeks. Maternal control diet (AIN-93G, 15.8% of the calories as fat, Ctr), maternal high-fat diet (D12492, 60% of the calories as fat, HFD), Zeitgeber time (ZT).
Table S3_2	Results of the differential rhythmicity analysis of mRNA accumulation of 4-week-old offspring. Column description: log2 transformed normalized counts of Ctr and HFD at indicated ZT, mean_Ctr (mean in Ctr mice), amp_Ctr (amplitude in Ctr mice), phase_Ctr (phase in Ctr mice), mean_HFD (mean in HFD mice), amp_HFD (amplitude in HFD mice), phase_HFD (phase in HFD mice), chosen_model (selected model), …
Table S3_3	Results of the differential rhythmicity analysis of mRNA accumulation of 16-week-old offspring. Column description: log2 transformed normalized counts of Ctr and HFD at indicated ZT, mean_Ctr (mean in Ctr mice), amp_Ctr (amplitude in Ctr mice), phase_Ctr (phase in Ctr mice), mean_HFD (mean in HFD mice), amp_HFD (amplitude in HFD mice), phase_HFD (phase in HFD mice), chosen_model (selected model),…

## Sheet: S3_1
4-week-old offspring						16-week-old offspring
sample_name	treatment	time	stage	group		sample_name	treatment	time	stage	group
C11	Ctr	1	4w	Ctr_4w		OC1_1	Ctr	1	16w	Ctr_16w
C12	Ctr	1	4w	Ctr_4w		OC1_2	Ctr	1	16w	Ctr_16w
C13	Ctr	1	4w	Ctr_4w		OC1_3	Ctr	1	16w	Ctr_16w
C21	Ctr	5	4w	Ctr_4w		OC5_1	Ctr	5	16w	Ctr_16w
C22	Ctr	5	4w	Ctr_4w		OC5_2	Ctr	5	16w	Ctr_16w
C23	Ctr	5	4w	Ctr_4w		OC5_3	Ctr	5	16w	Ctr_16w
C31	Ctr	9	4w	Ctr_4w		OC9_1	Ctr	9	16w	Ctr_16w
C32	Ctr	9	4w	Ctr_4w		OC9_2	Ctr	9	16w	Ctr_16w
C33	Ctr	9	4w	Ctr_4w		OC9_3	Ctr	9	16w	Ctr_16w
C41	Ctr	13	4w	Ctr_4w		OC13_1	Ctr	13	16w	Ctr_16w
C42	Ctr	13	4w	Ctr_4w		OC13_2	Ctr	13	16w	Ctr_16w
C43	Ctr	13	4w	Ctr_4w		OC13_3	Ctr	13	16w	Ctr_16w
C51	Ctr	17	4w	Ctr_4w		OC17_1	Ctr	17	16w	Ctr_16w
C52	Ctr	17	4w	Ctr_4w		OC17_2	Ctr	17	16w	Ctr_16w
C53	Ctr	17	4w	Ctr_4w		OC17_3	Ctr	17	16w	Ctr_16w
C61	Ctr	21	4w	Ctr_4w		OC21_1	Ctr	21	16w	Ctr_16w
C62	Ctr	21	4w	Ctr_4w		OC21_2	Ctr	21	16w	Ctr_16w
C63	Ctr	21	4w	Ctr_4w		OC21_3	Ctr	21	16w	Ctr_16w
H11	HFD	1	4w	HFD_4w		OH1_1	HFD	1	16w	HFD_16w
H12	HFD	1	4w	HFD_4w		OH1_2	HFD	1	16w	HFD_16w
H13	HFD	1	4w	HFD_4w		OH1_3	HFD	1	16w	HFD_16w
H21	HFD	5	4w	HFD_4w		OH5_1	HFD	5	16w	HFD_16w
H22	HFD	5	4w	HFD_4w		OH5_2	HFD	5	16w	HFD_16w
H23	HFD	5	4w	HFD_4w		OH5_3	HFD	5	16w	HFD_16w
H31	HFD	9	4w	HFD_4w		OH9_1	HFD	9	16w	HFD_16w
H32	HFD	9	4w	HFD_4w		OH9_2	HFD	9	16w	HFD_16w
H33	HFD	9	4w	HFD_4w		OH9_3	HFD	9	16w	HFD_16w
H41	HFD	13	4w	HFD_4w		OH13_1	HFD	13	16w	HFD_16w
H42	HFD	13	4w	HFD_4w		OH13_2	HFD	13	16w	HFD_16w
H43	HFD	13	4w	HFD_4w		OH13_3	HFD	13	16w	HFD_16w
H51	HFD	17	4w	HFD_4w		OH17_1	HFD	17	16w	HFD_16w
H52	HFD	17	4w	HFD_4w		OH17_2	HFD	17	16w	HFD_16w
H53	HFD	17	4w	HFD_4w		OH17_3	HFD	17	16w	HFD_16w
H61	HFD	21	4w	HFD_4w		OH21_1	HFD	21	16w	HFD_16w
H62	HFD	21	4w	HFD_4w		OH21_2	HFD	21	16w	HFD_16w
H63	HFD	21	4w	HFD_4w		OH21_3	HFD	21	16w	HFD_16w

## Sheet: S3_2
	log2 normalized counts
	C11	C12	C13	C21	C22	C23	C31	C32	C42	C43	C51	C52	C53	C61	C62	C63	H11	H12	H13	H21	H22	H23	H31	H32	H33	H41	H42	H43	H51	H52	H53	H61	H62	H63	mean_liver_4w_Ctr	amp_liver_4w_Ctr	phase_liver_4w_Ctr	mean_liver_4w_HFD	amp_liver_4w_HFD	phase_liver_4w_HFD	chosen_model	chosen_model_BICW	chosen_model_mean	chosen_model_mean_BICW	external_gene_name	description	gene_biotype	baseMean	log2FoldChange
ENSMUSG00000000001|Gnai3	1892.99	2216.87	2414.14	2371.42	1918.62	2048.71	2313.52	2048.05	2333.53	1958.62	2123.19	2090.97	2672.32	2029.28	2228.7	2200.59	2274.87	2057.14	2987.03	1840.77	1908.03	1764.51	1796.27	2152.68	2391.21	2116.8	1813.22	2769.63	1701.19	2720.35	2324.47	2157.28	2234.69	2810.47	11.101	NA	NA	11.101	NA	NA	1	0.753648	1	0.848169	Gnai3	guanine nucleotide binding protein (G protein), alpha inhibiting 3 [Source:MGI Symbol;Acc:MGI:95773]	protein_coding	2196.53	0.0181065
ENSMUSG00000000028|Cdc45	40.9006	28.9461	22.562	31.8437	29.7717	15.1826	23.9021	26.5848	23.7588	40.6563	15.2512	10.0286	17.6896	31.9572	25.4709	27.4217	32.8153	24.3782	44.2695	17.1865	20.152	39.7946	41.9906	27.1303	29.9022	36.2999	19.9474	33.6568	9.4162	26.3898	13.5143	23.2639	28.1211	24.2491	4.73336	NA	NA	4.73336	NA	NA	1	0.747394	1	0.840934	Cdc45	cell division cycle 45 [Source:MGI Symbol;Acc:MGI:1338073]	protein_coding	26.6002	0.0625661
ENSMUSG00000000031|H19	67.5749	59.8885	10.2555	288.466	53.7545	5.69348	40.8327	30.6748	28.9238	33.5414	33.7706	36.103	11.7931	25.2294	21.5523	21.5456	12.547	55.3197	111.839	9.95009	229	50.8016	15.8631	14.6086	2.89377	11.4085	44.8817	17.3713	23.0174	54.9788	35.3452	478.7	13.1232	2.42491	5.6499	NA	NA	5.6499	3.09063	23.4329	0	0.410602	1	0.850391	H19	H19, imprinted maternally expressed transcript [Source:MGI Symbol;Acc:MGI:95891]	lncRNA	57.461	0.238396
ENSMUSG00000000049|Apoh	27263.8	34149.4	29586	31035.4	26797	25337	30107.7	37158.4	29626.2	29124.1	32559.2	34679.9	33098.5	26654.8	31452.6	26565.7	26340	25546.5	31900.8	26689.8	30732.8	25185.7	27886.5	29209.9	30313.2	31304	29179.1	27469.4	30230.2	36691.8	33594.6	33166.3	28994.8	29472.3	14.8714	NA	NA	14.8714	NA	NA	0	0.491769	1	0.830864	Apoh	apolipoprotein H [Source:MGI Symbol;Acc:MGI:88058]	protein_coding	29973.6	-0.032492
ENSMUSG00000000056|Narf	700.645	625.835	872.741	795.156	883.228	914.753	1628.33	1220.86	1036.09	1026.57	937.951	873.492	819.62	791.362	725.92	661.058	700.703	685.402	777.046	753.493	867.454	905.116	1146.81	1123.82	1405.41	1212.42	1245.72	1126.96	732.371	867.566	830.612	644.232	888.628	801.432	9.8345	0.821392	10.7335	9.8345	0.821392	10.7335	4	0.96697	1	0.85241	Narf	nuclear prelamin A recognition factor [Source:MGI Symbol;Acc:MGI:1914858]	protein_coding	918.494	-0.0158242
ENSMUSG00000000058|Cav2	96.9166	181.662	167.164	89.9116	127.357	116.716	113.535	156.441	124.992	104.69	140.529	157.449	245.296	119.419	139.11	128.294	127.4	102.201	193.388	106.737	126.408	98.2165	130.638	255.651	162.051	210.539	100.735	272.512	78.4683	225.413	206.873	143.163	184.662	206.117	7.24027	NA	NA	7.24027	NA	NA	0	0.568815	1	0.615111	Cav2	caveolin 2 [Source:MGI Symbol;Acc:MGI:107571]	protein_coding	151.196	0.218713
ENSMUSG00000000078|Klf6	199.168	224.582	180.496	272.545	183.592	171.753	185.241	152.352	164.246	175.838	129.636	191.546	178.076	162.309	132.253	157.675	209.439	244.719	185.233	191.765	205.184	274.329	219.284	207.651	220.891	189.796	163.569	185.655	178.908	234.21	265.089	289.905	214.658	121.245	7.48319	NA	NA	7.72437	NA	NA	1	0.727524	2	0.774457	Klf6	Kruppel-like factor 6 [Source:MGI Symbol;Acc:MGI:1346318]	protein_coding	195.966	0.256568
ENSMUSG00000000085|Scmh1	213.394	162.697	187.675	241.637	189.381	208.761	210.139	175.869	172.51	190.068	176.479	132.378	147.414	194.266	171.439	180.2	164.076	119.078	136.303	209.856	240.909	209.98	156.765	157.564	106.105	160.757	168.556	142.227	156.937	139.646	136.183	150.321	146.23	121.245	7.52591	0.391775	5.58245	7.28712	0.391775	5.58245	4	0.733163	2	0.87167	Scmh1	sex comb on midleg homolog 1 [Source:MGI Symbol;Acc:MGI:1352762]	protein_coding	169.913	-0.242347
ENSMUSG00000000088|Cox5a	1783.62	1994.29	1741.38	1616.54	1778.86	1603.66	2128.28	2591	1830.46	1855.96	2588.35	2029.79	1646.32	1915.75	1873.09	2003.74	1641.73	1579.89	1487.69	1542.26	1645.14	1586.7	1475.27	1667.47	1800.89	1884.48	1979.78	1434.21	2100.86	1977.04	2268.33	1993.54	1925.36	1589.53	10.9222	0.291186	15.8704	10.7712	0.291186	15.8704	0	0.4835	2	0.699233	Cox5a	cytochrome c oxidase subunit 5A [Source:MGI Symbol;Acc:MGI:88474]	protein_coding	1840.04	-0.146233
ENSMUSG00000000093|Tbx2	123.591	93.8253	47.1752	123.628	211.71	118.614	118.515	93.0469	149.784	145.346	77.3456	121.346	58.9655	104.281	98.9446	111.645	138.017	105.951	65.2393	127.542	187.78	99.0632	105.443	99.1298	93.5651	119.271	73.8055	45.5996	103.578	53.8793	61.3343	77.8448	101.236	67.8975	6.68406	0.625073	6.07487	6.68406	0.625073	6.07487	0	0.49595	1	0.587002	Tbx2	T-box 2 [Source:MGI Symbol;Acc:MGI:98494]	protein_coding	103.645	-0.231343
ENSMUSG00000000120|Ngfr	127.148	141.736	61.5329	201.365	171.187	151.826	100.588	64.4171	28.9238	34.5578	29.4131	74.2117	34.2	156.422	92.0871	79.327	89.7594	101.263	135.138	138.397	133.736	116.844	62.5194	66.7822	49.194	21.7799	67.8213	21.7141	15.6937	23.0911	18.7122	93.9506	96.5492	75.1722	6.36134	2.23501	2.70179	5.99163	2.23501	2.70179	4	0.966389	2	0.578458	Ngfr	nerve growth factor receptor (TNFR superfamily, member 16) [Source:MGI Symbol;Acc:MGI:97323]	protein_coding	84.6194	-0.37624
ENSMUSG00000000126|Wnt9a	10.6697	9.98141	0	0.936579	12.4049	5.69348	18.9225	7.15745	15.4949	32.525	10.8937	5.01431	3.53793	10.9327	18.6133	1.95869	6.75609	7.50098	6.98992	3.61822	9.16002	12.7004	7.465	11.4782	6.75212	6.22283	16.9553	6.51422	4.18498	4.39831	4.15826	4.47384	10.3111	0	3.11406	NA	NA	3.11406	NA	NA	1	0.671828	1	0.666779	Wnt9a	wingless-type MMTV integration site family, member 9A [Source:MGI Symbol;Acc:MGI:2446084]	protein_coding	8.65813	-0.505613
ENSMUSG00000000127|Fer	89.8035	138.742	113.836	128.311	112.471	148.98	140.425	167.689	96.0683	126.034	78.4349	90.2575	113.214	111.85	125.395	124.377	131.261	98.4504	116.499	119.401	152.972	130.391	125.039	114.782	128.29	127.568	128.661	153.084	108.809	92.3644	121.629	134.215	144.355	140.645	6.93986	NA	NA	6.93986	NA	NA	0	0.562827	1	0.793171	Fer	fer (fms/fps related) protein kinase [Source:MGI Symbol;Acc:MGI:105917]	protein_coding	122.774	0.0767462
ENSMUSG00000000131|Xpo6	592.17	492.084	606.099	601.284	752.563	714.532	586.597	560.326	627.026	587.483	545.776	548.565	655.696	557.57	567.217	586.628	588.745	672.275	637.248	736.307	646.697	690.055	678.382	516.519	490.976	524.792	627.347	689.422	511.614	455.225	479.239	424.12	554.924	654.725	9.20945	0.267991	5.59625	9.20945	0.267991	5.59625	0	0.375592	1	0.83769	Xpo6	exportin 6 [Source:MGI Symbol;Acc:MGI:2429950]	protein_coding	592.948	-0.0319222
ENSMUSG00000000134|Tfe3	467.689	455.152	403.04	603.157	552.431	518.107	419.282	401.84	389.438	376.07	384.549	433.236	292.469	465.903	498.642	460.292	528.905	603.829	322.701	520.118	482.733	460.601	490.824	429.91	477.471	365.073	369.027	246.455	485.457	272.695	324.344	375.802	359.95	305.539	8.72415	0.538961	3.80426	8.72415	0.538961	3.80426	4	0.903334	1	0.732939	Tfe3	transcription factor E3 [Source:MGI Symbol;Acc:MGI:98511]	protein_coding	427.728	-0.104152
ENSMUSG00000000142|Axin2	84.4686	86.8383	91.2737	38.3998	50.4465	72.1175	53.7797	69.5295	65.0785	37.607	32.6812	52.1488	37.7379	88.3029	89.1481	75.4096	92.6549	105.014	68.7342	71.4598	27.4801	89.7495	97.045	53.2171	31.8314	38.3741	59.8423	18.457	53.3585	52.7797	39.5035	79.6343	59.9917	43.6484	5.9016	0.902044	1.24218	5.9016	0.902044	1.24218	4	0.870905	1	0.84712	Axin2	axin 2 [Source:MGI Symbol;Acc:MGI:1270862]	protein_coding	61.9924	-0.0537893
ENSMUSG00000000148|Brat1	213.394	162.697	130.245	191.999	248.925	174.6	177.274	154.396	233.456	181.937	224.411	229.655	136.8	214.45	246.872	178.241	192.066	251.283	132.809	276.793	238.161	204.053	196.889	214.955	171.697	145.199	136.64	121.599	215.526	133.049	153.856	179.848	188.412	152.769	7.5507	NA	NA	7.5507	0.598936	3.72559	3	0.682329	1	0.795696	Brat1	BRCA1-associated ATM activator 1 [Source:MGI Symbol;Acc:MGI:1891679]	protein_coding	188.381	-0.078206
ENSMUSG00000000149|Gna12	1981.01	1525.16	1349.62	1589.38	2216.34	2142.65	2884.19	3333.33	1456.52	2180.19	2069.81	1835.24	1286.63	1750.92	1949.5	1758.9	1817.39	1772.11	1233.72	2284	2003.3	2190.4	2444.79	2039.99	1903.13	1443.7	1563.88	1115.02	2131.2	1288.7	1436.68	1317.99	1184.84	1296.11	10.9421	0.60746	7.92116	10.7067	0.60746	7.92116	4	0.898776	2	0.704985	Gna12	guanine nucleotide binding protein, alpha 12 [Source:MGI Symbol;Acc:MGI:95767]	protein_coding	1816.95	-0.227283
ENSMUSG00000000154|Slc22a18	2067.26	1999.28	1773.17	1928.42	1785.48	2005.06	2016.74	2267.89	1648.66	1809.2	2519.72	2090.97	1587.35	1845.95	2034.73	2136.93	2141.68	2049.64	1521.47	2017.16	2098.56	1919.45	2170.45	2094.25	1806.67	1711.28	1673.59	1217.07	1890.56	1607.58	1624.84	1572.11	1587.91	1424.63	10.9438	NA	NA	10.795	0.394016	5.5475	3	0.663331	2	0.647489	Slc22a18	solute carrier family 22 (organic cation transporter), member 18 [Source:MGI Symbol;Acc:MGI:1336884]	protein_coding	1871.93	-0.146824
ENSMUSG00000000157|Itgb2l	30.2309	17.9665	17.4343	0.936579	4.96195	6.6424	3.98368	6.13496	2.06598	2.03281	0	6.01717	2.35862	20.1835	4.89825	5.87607	13.5122	3.75049	15.1448	9.04554	5.49601	14.3938	6.53188	5.21736	12.5397	4.14856	0.997372	3.25711	14.6474	14.2945	6.23739	8.05291	10.3111	8.48718	2.87449	2.73505	0.591939	2.87449	NA	NA	2	0.748679	1	0.535086	Itgb2l	integrin beta 2-like [Source:MGI Symbol;Acc:MGI:1277979]	protein_coding	8.46438	0.423012
ENSMUSG00000000159|Igsf5	254.295	272.493	184.599	246.32	248.925	235.331	347.576	331.288	264.446	276.463	277.79	275.787	376.2	207.722	267.444	208.601	239.358	237.218	260.957	189.052	199.688	197.28	237.947	255.651	378.119	292.473	219.422	330.054	223.896	314.479	201.676	180.743	227.781	284.927	8.00852	0.394221	12.5315	8.00852	0.394221	12.5315	4	0.608445	1	0.712752	Igsf5	immunoglobulin superfamily, member 5 [Source:MGI Symbol;Acc:MGI:1919308]	protein_coding	257.235	-0.128993
ENSMUSG00000000167|Pih1d2	13.3372	7.98513	4.10219	6.55605	4.96195	7.59131	7.96736	0	11.3629	6.09844	5.44687	5.01431	17.6896	11.7737	9.7965	0.979345	0.965155	3.75049	17.4748	4.52277	6.41201	5.08016	12.1306	4.17389	20.2564	13.4828	5.98423	13.0284	8.36996	23.0911	11.4352	8.94767	3.74948	16.9744	3.14372	NA	NA	3.14372	NA	NA	1	0.770619	1	0.742794	Pih1d2	PIH1 domain containing 2 [Source:MGI Symbol;Acc:MGI:1919864]	protein_coding	8.83801	0.34801
ENSMUSG00000000168|Dlat	926.487	1035.07	959.913	880.385	960.138	1042.86	880.393	861.962	950.353	908.668	923.789	925.641	935.193	914.145	945.362	1002.85	783.706	893.554	923.835	917.218	1069.89	994.865	902.332	976.69	833.404	802.746	884.669	911.991	851.643	1080.88	911.698	1039.72	1006.74	1103.33	9.87571	NA	NA	9.87571	NA	NA	1	0.795611	1	0.853171	Dlat	dihydrolipoamide S-acetyltransferase (E2 component of pyruvate dehydrogenase complex) [Source:MGI Symbol;Acc:MGI:2385311]	protein_coding	939.474	0.00215663
ENSMUSG00000000171|Sdhd	3968.25	4496.63	2997.68	3678.88	3634.63	3787.12	4661.9	5072.59	4674.29	4382.75	4084.06	5162.73	2311.45	4628.75	4273.23	4917.29	3520.89	3357.63	2355.6	3896.82	4477.42	3783.87	3571.07	4504.67	3867.04	3628.95	4244.81	2151.86	4389	4433.49	4572.01	4744.95	4113.18	2594.65	11.9545	NA	NA	11.9545	NA	NA	1	0.880104	1	0.715392	Sdhd	succinate dehydrogenase complex, subunit D, integral membrane protein [Source:MGI Symbol;Acc:MGI:1914175]	protein_coding	3968.83	-0.147948
ENSMUSG00000000184|Ccnd2	137.817	138.742	147.679	118.009	207.575	194.527	127.478	73.6195	137.388	190.068	127.457	170.486	153.31	227.905	222.38	184.117	189.17	131.267	114.169	119.401	163.048	152.405	186.625	217.042	127.326	221.948	127.664	93.3705	147.52	171.534	118.51	227.271	191.224	133.37	7.30899	NA	NA	7.30899	NA	NA	1	0.797798	1	0.851593	Ccnd2	cyclin D2 [Source:MGI Symbol;Acc:MGI:88314]	protein_coding	158.571	0.00107091
ENSMUSG00000000194|Gpr107	299.641	309.424	360.993	334.359	411.842	421.318	339.609	307.77	312.997	352.693	386.728	263.752	304.262	326.3	294.875	253.65	398.609	331.918	284.257	396.195	324.265	370.005	362.986	325.563	372.331	292.473	321.154	250.798	306.55	217.716	328.502	367.749	385.26	290.989	8.36156	0.284064	4.90935	8.36156	0.284064	4.90935	0	0.429549	1	0.853548	Gpr107	G protein-coupled receptor 107 [Source:MGI Symbol;Acc:MGI:2139054]	protein_coding	329.633	0.000232971
ENSMUSG00000000204|Slfn4	0	9.98141	7.17883	17.795	0.826992	4.74457	0	3.06748	1.03299	5.08203	10.8937	5.01431	5.89655	3.36392	0	7.83476	12.547	19.6901	5.82493	24.423	1.832	18.6273	15.8631	12.5217	39.5481	16.5942	2.99211	6.51422	16.7399	2.19915	47.82	17.8953	4.68686	2.42491	2.36473	NA	NA	3.90286	NA	NA	1	0.903319	2	0.975259	Slfn4	schlafen 4 [Source:MGI Symbol;Acc:MGI:1329010]	protein_coding	10.337	1.54658
ENSMUSG00000000247|Lhx2	64.0183	45.9145	22.562	69.3069	63.6784	86.3512	51.7879	46.0122	40.2867	44.7219	41.3962	53.1516	28.3034	95.0307	47.0232	62.6781	36.6759	77.8227	48.9295	74.1734	74.1962	62.6553	26.1275	47.9997	21.2209	33.1884	68.8186	34.7425	46.0348	35.1865	43.6617	46.5279	68.4281	25.4615	5.67249	NA	NA	5.67249	NA	NA	0	0.570414	1	0.799211	Lhx2	LIM homeobox protein 2 [Source:MGI Symbol;Acc:MGI:96785]	protein_coding	51.0022	-0.125489
ENSMUSG00000000253|Gmpr	23.1177	22.9572	17.4343	16.8584	22.3288	14.2337	24.898	26.5848	18.5939	15.2461	39.2175	14.0401	18.869	26.9113	26.4505	17.6282	28.9547	28.1287	15.1448	28.0412	10.992	18.6273	13.9969	35.478	3.85835	22.8171	16.9553	13.0284	23.0174	9.89619	16.633	34.0012	15.9353	20.6117	4.36681	NA	NA	4.36681	NA	NA	1	0.858208	1	0.829847	Gmpr	guanosine monophosphate reductase [Source:MGI Symbol;Acc:MGI:1913605]	protein_coding	20.632	-0.111154
ENSMUSG00000000266|Mid2	136.928	153.714	146.653	140.487	210.056	166.06	147.396	123.722	139.454	151.445	135.082	148.423	226.428	113.532	214.543	168.447	106.167	98.4504	213.193	190.861	161.216	160.025	117.574	134.608	110.928	148.311	110.708	200.855	76.3759	150.642	134.104	119.899	132.169	179.443	7.21971	NA	NA	7.21971	NA	NA	1	0.895075	1	0.717654	Mid2	midline 2 [Source:MGI Symbol;Acc:MGI:1344333]	protein_coding	149.056	-0.152328
ENSMUSG00000000275|Trim25	1511.54	1396.4	1694.2	2385.47	2088.16	2362.8	1606.42	1726.99	1293.31	1232.9	1977.21	1462.17	1715.9	1835.02	2153.27	1848.02	1846.34	1567.7	1529.63	2883.72	1921.77	2479.12	2430.79	1799.99	1694.78	1121.15	1145.98	1521.07	1935.55	1397.56	1466.83	1488	2097.84	1657.43	10.7776	0.472296	3.55448	10.7776	0.472296	3.55448	0	0.599519	1	0.853368	Trim25	tripartite motif-containing 25 [Source:MGI Symbol;Acc:MGI:102749]	protein_coding	1772.79	0.0235479
ENSMUSG00000000276|Dgke	30.2309	29.9442	30.7664	43.0826	25.6368	44.599	32.8654	38.8547	50.6166	54.886	41.3962	17.0486	34.2	50.4588	24.4912	24.4836	17.3728	30.9415	27.9597	40.7049	49.4641	38.1012	19.5956	58.4344	15.4334	34.2256	28.9238	36.9139	20.9249	49.4809	41.5826	30.4221	43.1191	31.5238	5.12769	NA	NA	5.12769	NA	NA	1	0.850919	1	0.843689	Dgke	diacylglycerol kinase, epsilon [Source:MGI Symbol;Acc:MGI:1889276]	protein_coding	34.9613	-0.0777866
ENSMUSG00000000278|Scpep1	887.365	951.229	890.175	987.155	962.619	901.468	923.218	949.896	723.095	863.946	1024.01	990.827	714.662	862.845	1091.33	1190.88	839.685	1074.52	954.124	909.077	894.934	972.004	844.478	818.082	776.494	678.289	667.242	666.622	608.914	687.235	665.322	685.392	863.319	859.63	9.86474	NA	NA	9.63556	0.584356	3.05969	3	0.8671	2	0.997248	Scpep1	serine carboxypeptidase 1 [Source:MGI Symbol;Acc:MGI:1921867]	protein_coding	864.12	-0.210696
ENSMUSG00000000282|Mnt	216.062	157.706	207.161	98.3408	87.6612	127.154	141.421	114.519	198.335	183.97	175.389	132.378	122.648	139.603	148.907	156.695	166.972	262.534	124.654	138.397	113.584	140.551	139.036	97.0429	127.326	193.945	171.548	119.427	188.324	82.4682	155.935	202.217	136.856	137.007	7.23045	NA	NA	7.23045	NA	NA	1	0.760402	1	0.853537	Mnt	max binding protein [Source:MGI Symbol;Acc:MGI:109150]	protein_coding	150.17	0.0150279
ENSMUSG00000000290|Itgb2	264.076	185.654	301.511	228.525	291.101	204.965	133.453	165.644	151.85	251.052	266.897	250.715	126.186	215.291	128.334	218.394	184.345	243.782	189.893	245.134	153.888	217.6	289.269	158.608	216.068	168.017	187.506	210.627	241.682	152.841	197.517	279.167	182.787	121.245	7.69054	NA	NA	7.69054	NA	NA	1	0.856958	1	0.836813	Itgb2	integrin beta 2 [Source:MGI Symbol;Acc:MGI:96611]	protein_coding	206.577	-0.0415785
ENSMUSG00000000295|Hddc2	25.7852	8.98327	9.22993	8.42921	25.6368	12.3359	19.9184	11.2474	8.26394	16.2625	10.8937	11.0315	10.6138	12.6147	5.8779	10.7728	8.6864	13.1267	16.3098	6.33188	10.992	16.9339	8.39813	22.9564	21.2209	18.6685	15.9579	21.7141	27.2024	12.0953	13.5143	11.632	12.1858	13.337	3.8169	NA	NA	3.8169	NA	NA	1	0.736285	1	0.793637	Hddc2	HD domain containing 2 [Source:MGI Symbol;Acc:MGI:1916942]	protein_coding	14.093	0.165812
ENSMUSG00000000296|Tpd52l1	68.464	91.829	51.2774	89.9116	114.125	92.9936	101.584	116.564	95.0353	97.575	74.0774	79.226	49.531	70.6423	52.9011	58.7607	70.4563	73.1346	78.0541	75.078	92.5162	93.983	104.51	145.043	108.034	62.2283	93.7529	86.8563	77.4221	91.2649	95.64	55.4756	59.0544	72.7473	6.37536	0.78071	9.10824	6.37536	0.78071	9.10824	4	0.951672	1	0.847309	Tpd52l1	tumor protein D52-like 1 [Source:MGI Symbol;Acc:MGI:1298386]	protein_coding	83.522	0.0270402
ENSMUSG00000000301|Pemt	4794.26	4992.7	4312.43	4556.46	4006.78	3987.34	4494.59	6264.82	4465.63	4605.34	5846.67	4909	4030.88	4605.2	4678.81	4938.84	4617.3	4664.67	4360.55	3833.5	4774.2	4296.12	4295.18	4594.41	4711.05	4538.52	4126.13	3259.28	5385.02	4594.03	5053.32	5277.34	4340.03	4272.69	12.1682	NA	NA	12.1682	NA	NA	1	0.851455	1	0.770335	Pemt	phosphatidylethanolamine N-methyltransferase [Source:MGI Symbol;Acc:MGI:104535]	protein_coding	4602.44	-0.066038
ENSMUSG00000000303|Cdh1	1503.54	2219.87	1603.96	1737.35	1537.38	1219.35	1424.17	1042.94	873.911	952.373	1480.46	1334.81	1362.1	1659.25	1884.85	1854.88	1556.8	2044.02	1761.46	1600.16	1958.41	1737.42	655.054	765.908	806.396	1142.93	1005.35	801.249	1616.45	1536.11	1309.85	1741.22	2035.97	1566.49	10.4341	1.04326	23.4471	10.4341	1.04326	23.4471	4	0.929939	1	0.847634	Cdh1	cadherin 1 [Source:MGI Symbol;Acc:MGI:88354]	protein_coding	1450.95	-0.0330782
ENSMUSG00000000305|Cdh4	4.44572	12.9758	3.07664	3.74632	5.78895	12.3359	10.9551	10.2249	17.5609	11.1805	19.6087	19.0544	15.331	7.56882	12.7354	19.5869	4.82578	6.56336	0	3.61822	2.74801	11.007	4.66563	11.4782	8.6813	15.5571	32.9133	14.1141	6.27747	4.39831	7.27695	0.894767	10.3111	3.63736	3.52951	1.65503	13.8051	2.90112	1.65503	13.8051	4	0.654849	2	0.622167	Cdh4	cadherin 4 [Source:MGI Symbol;Acc:MGI:99218]	protein_coding	9.85717	-0.687983
ENSMUSG00000000317|Bcl6b	30.2309	22.9572	39.9964	93.6579	81.8722	77.811	65.7307	53.1697	65.0785	62.0008	79.5243	38.1087	24.7655	49.6178	29.3895	30.3597	19.3031	36.5673	13.9798	35.2776	125.492	66.0421	66.2519	45.9128	45.3357	51.857	42.887	34.7425	47.081	32.9873	36.3848	22.3692	34.6827	20.6117	5.54339	1.21338	8.7573	5.54339	1.21338	8.7573	4	0.951499	1	0.515166	Bcl6b	B cell CLL/lymphoma 6, member B [Source:MGI Symbol;Acc:MGI:1278332]	protein_coding	47.707	-0.338362
ENSMUSG00000000318|Clec10a	8.89143	7.98513	6.15329	6.55605	6.61594	4.74457	9.9592	8.17995	2.06598	5.08203	23.9662	5.01431	1.17931	5.88686	10.7761	3.91738	6.75609	15.002	13.9798	9.95009	14.656	4.23347	6.53188	3.13042	3.85835	10.3714	4.98686	5.42852	14.6474	8.79661	8.31652	8.94767	6.5616	4.84982	2.97851	NA	NA	2.97851	NA	NA	1	0.859364	1	0.82343	Clec10a	C-type lectin domain family 10, member A [Source:MGI Symbol;Acc:MGI:96975]	protein_coding	7.88172	0.230417
ENSMUSG00000000320|Alox12	13.3372	14.9721	10.2555	26.2242	7.44293	8.54023	12.947	13.2924	2.06598	11.1805	18.5194	18.0515	10.6138	11.7737	27.4302	9.79345	8.6864	5.62573	1.16499	6.33188	12.824	6.77355	4.66563	10.4347	12.5397	6.22283	12.9658	8.68563	10.4624	12.0953	9.35608	7.15814	9.37371	13.337	3.7576	NA	NA	3.13732	NA	NA	1	0.869298	2	0.779527	Alox12	arachidonate 12-lipoxygenase [Source:MGI Symbol;Acc:MGI:87998]	protein_coding	11.0336	-0.600412
ENSMUSG00000000325|NA	244.514	303.435	134.347	185.443	257.195	237.229	189.225	174.846	275.809	259.184	148.155	123.352	122.648	253.135	147.927	163.551	173.728	249.408	136.303	250.561	270.221	283.642	132.504	150.26	183.272	170.091	349.08	137.884	165.307	134.148	154.895	166.427	183.725	96.9964	7.60263	NA	NA	7.60263	NA	NA	0	0.481659	1	0.824326	NA	NA	NA	NA	NA
ENSMUSG00000000326|Comt	14072.5	13206.4	16322.6	11651	17748.1	20814.4	16641.8	13416.1	9767.98	9442.42	8141.98	11315.3	7965.06	16119.9	11549.1	20559.4	15856.5	18237.7	12381.5	16612.1	11982.2	19396.1	14293.6	12436.1	15710.3	10561.2	10369.7	7553.24	12957.7	11996.4	10207.5	12092.8	15363.5	14794.4	13.6956	0.741977	2.73917	13.6956	0.741977	2.73917	4	0.96058	1	0.852633	Comt	catechol-O-methyltransferase [Source:MGI Symbol;Acc:MGI:88470]	protein_coding	13574.6	0.0194874
ENSMUSG00000000339|Rtca	112.921	133.751	63.5839	95.5311	96.7581	95.8403	119.51	93.0469	95.0353	58.9516	75.1668	85.2432	87.2689	92.5078	94.0464	105.769	98.4458	114.39	68.7342	90.4554	76.9442	88.9028	82.115	70.9561	99.3526	80.8968	78.7924	77.085	103.578	82.4682	143.46	112.741	112.485	92.1465	6.54684	NA	NA	6.54684	NA	NA	1	0.618369	1	0.851907	Rtca	RNA 3'-terminal phosphate cyclase [Source:MGI Symbol;Acc:MGI:1913618]	protein_coding	93.4965	-0.00402605
ENSMUSG00000000340|Dbt	2245.98	2526.3	2616.17	2730.13	1749.92	2291.63	2162.14	1946.83	2778.75	2526.79	2639.55	3234.23	3603.97	2447.25	2816.49	2733.35	2264.25	1750.54	3245.65	2105.8	2426.49	1997.35	1931.57	2207.99	2324.66	2753.6	2457.52	2715.34	2644.91	3976.07	3565.71	2672.67	2872.1	3119.65	11.3208	0.56459	18.0311	11.3208	0.56459	18.0311	4	0.957049	1	0.845042	Dbt	dihydrolipoamide branched chain transacylase E2 [Source:MGI Symbol;Acc:MGI:105386]	protein_coding	2590.63	0.0342809
ENSMUSG00000000346|Dazap2	2465.59	2457.42	2323.89	2633.66	2419.78	2595.28	2318.5	2449.89	1937.89	1890.52	2325.81	2032.8	2320.88	2057.04	2066.08	2035.08	2479.48	2595.34	2849.56	2711.85	2713.2	2678.09	2572.63	2456.33	2443.3	1934.26	1738.42	2435.23	1875.92	2400.38	2090.56	1899.59	2387.48	2447.95	11.1746	0.36075	4.09618	11.1746	0.36075	4.09618	4	0.930804	1	0.726675	Dazap2	DAZ associated protein 2 [Source:MGI Symbol;Acc:MGI:1344344]	protein_coding	2324.7	0.0703131
ENSMUSG00000000355|Mcts1	352.101	395.264	435.858	392.427	299.371	333.069	361.519	439.672	369.811	359.808	506.559	384.096	564.889	343.961	326.223	354.523	315.606	351.608	623.268	402.526	373.729	347.991	404.976	421.563	484.223	452.193	361.049	588.451	311.781	633.356	507.308	436.646	407.756	573.491	8.6014	NA	NA	8.79417	NA	NA	1	0.664419	2	0.52713	Mcts1	malignant T cell amplified sequence 1 [Source:MGI Symbol;Acc:MGI:1916245]	protein_coding	418.137	0.196943
ENSMUSG00000000359|Rem1	3.55657	5.98885	5.12774	12.1755	23.1558	5.69348	23.9021	20.4499	3.09898	5.08203	10.8937	8.02289	2.35862	10.0918	10.7761	8.81411	5.79093	8.4386	1.16499	1.80911	10.076	10.1603	0.933125	3.13042	0	2.07428	8.97634	1.0857	16.7399	9.89619	2.07913	10.7372	4.68686	4.84982	3.31987	NA	NA	2.5179	NA	NA	1	0.7629	2	0.645236	Rem1	rad and gem related GTP binding protein 1 [Source:MGI Symbol;Acc:MGI:1097696]	protein_coding	7.7005	-0.700831
ENSMUSG00000000374|Trappc10	408.117	375.301	515.85	349.344	466.424	444.092	380.442	294.478	510.298	498.039	369.298	418.193	477.621	421.331	455.537	425.036	412.121	468.811	457.84	336.494	334.341	430.12	406.843	453.91	371.367	552.795	520.628	478.795	482.319	315.578	417.905	396.382	453.688	546.817	8.75077	NA	NA	8.75077	NA	NA	1	0.805353	1	0.843827	Trappc10	trafficking protein particle complex 10 [Source:MGI Symbol;Acc:MGI:1336209]	protein_coding	430.769	0.025519
ENSMUSG00000000378|Ccm2	301.42	270.496	229.723	239.764	324.181	321.682	358.531	436.605	350.184	298.824	298.488	311.89	251.193	304.435	284.098	295.762	303.059	318.792	228.337	302.121	358.157	333.597	309.798	316.172	323.137	267.582	347.085	263.826	382.926	255.102	245.337	244.271	232.468	200.055	8.21948	0.366637	9.32796	8.21948	0.366637	9.32796	4	0.743611	1	0.762362	Ccm2	cerebral cavernous malformation 2 [Source:MGI Symbol;Acc:MGI:2384924]	protein_coding	297.326	-0.0853374
ENSMUSG00000000384|Tbrg4	690.864	670.751	516.876	571.313	579.722	691.758	769.846	687.116	884.241	779.584	925.968	715.04	533.048	692.967	691.633	774.662	713.25	663.837	573.174	564.442	703.49	633.327	739.035	759.648	608.655	727.034	862.726	630.794	772.128	678.439	669.48	510.912	561.485	505.594	9.40804	0.31533	13.023	9.40804	0.31533	13.023	4	0.643086	1	0.705371	Tbrg4	transforming growth factor beta regulated gene 4 [Source:MGI Symbol;Acc:MGI:1100868]	protein_coding	678.025	-0.100637
ENSMUSG00000000385|Tmprss2	88.9143	97.8178	83.0694	98.3408	81.0452	70.2196	51.7879	67.4846	82.6394	91.4766	80.6137	118.338	76.6551	95.8717	123.436	93.0378	44.3971	155.645	52.4244	80.5053	89.7682	65.1954	76.5163	77.2169	87.7776	48.7455	52.8607	46.6853	79.5146	48.3814	85.2443	132.426	75.9271	43.6484	6.33441	NA	NA	6.33441	NA	NA	1	0.618859	1	0.632987	Tmprss2	transmembrane protease, serine 2 [Source:MGI Symbol;Acc:MGI:1354381]	protein_coding	80.6949	-0.210262
ENSMUSG00000000386|Mx1	8.00229	22.9572	16.4088	19.6682	25.6368	23.7229	14.9388	14.3149	7.23095	37.607	17.43	22.0629	7.07586	21.0245	7.8372	22.5249	38.6062	37.5049	19.8048	56.9869	26.5641	57.5752	53.1881	17.739	58.8399	25.9285	30.9185	20.6284	18.8324	19.7924	44.7013	12.5267	29.9959	14.5495	4.17608	NA	NA	5.02766	NA	NA	0	0.384758	2	0.995566	Mx1	MX dynamin-like GTPase 1 [Source:MGI Symbol;Acc:MGI:97243]	protein_coding	25.6802	0.796247
ENSMUSG00000000399|Ndufa9	1643.14	1695.84	1660.36	1590.31	1652.33	1531.55	1890.26	2168.71	1746.79	1701.46	1761.52	1995.69	1399.84	1715.6	1642.87	1896.99	1331.91	1556.45	1538.95	1540.46	1783.46	1505.42	1599.38	1700.86	1679.35	1817.07	1648.66	1255.07	1943.92	2038.61	2064.58	1815.48	1631.03	1589.53	10.7297	NA	NA	10.7297	NA	NA	0	0.599532	1	0.802532	Ndufa9	NADH:ubiquinone oxidoreductase subunit A9 [Source:MGI Symbol;Acc:MGI:1913358]	protein_coding	1698.04	-0.0592217
ENSMUSG00000000409|Lck	21.3394	25.9517	31.792	30.9071	24.8098	5.69348	16.9306	24.5398	17.5609	10.1641	30.5025	17.0486	2.35862	21.8655	32.3284	13.7108	15.4425	25.3158	22.1348	5.42732	12.824	8.46694	32.6594	15.6521	19.2918	22.8171	13.9632	2.17141	14.6474	7.69704	15.5935	17.8953	20.6222	15.7619	4.17906	NA	NA	4.17906	NA	NA	1	0.851417	1	0.69544	Lck	lymphocyte protein tyrosine kinase [Source:MGI Symbol;Acc:MGI:96756]	protein_coding	18.1143	-0.3898
ENSMUSG00000000416|Cttnbp2	13.3372	2.99442	4.10219	0	7.44293	9.48914	15.9347	4.08997	14.4619	3.04922	4.3575	6.01717	4.71724	12.6147	4.89825	2.93804	1.93031	1.87524	1.16499	2.71366	3.66401	1.69339	6.53188	5.21736	8.6813	6.22283	7.97897	3.25711	1.04624	8.79661	3.11869	4.47384	0	4.84982	2.79413	NA	NA	2.01878	NA	NA	1	0.602749	2	0.602192	Cttnbp2	cortactin binding protein 2 [Source:MGI Symbol;Acc:MGI:1353467]	protein_coding	5.40179	-0.924283
ENSMUSG00000000420|Galnt1	1065.19	1198.77	1227.58	1010.57	953.522	1043.81	1083.56	958.076	1090.84	1152.61	976.079	1295.7	1666.36	1210.17	1047.25	1207.53	1191	1090.45	1377.01	1020.34	1055.23	1016.03	1074.96	1088.34	1077.45	1155.37	1078.16	1644.84	1054.61	1430.55	1240.2	1153.36	1200.77	1457.37	10.1786	0.30948	18.1993	10.1786	0.30948	18.1993	4	0.736302	1	0.771901	Galnt1	polypeptide N-acetylgalactosaminyltransferase 1 [Source:MGI Symbol;Acc:MGI:894693]	protein_coding	1164.52	0.0698638
ENSMUSG00000000439|Mkrn2	137.817	151.717	144.602	196.682	173.668	194.527	174.286	203.476	133.256	130.1	188.462	138.395	146.234	165.673	142.049	166.489	172.763	170.647	154.943	217.093	174.956	190.506	199.689	208.694	136.007	155.571	149.606	109.656	140.197	167.136	158.014	157.479	121.858	128.52	7.33458	0.365028	6.00945	7.33458	0.365028	6.00945	4	0.646298	1	0.853221	Mkrn2	makorin, ring finger protein, 2 [Source:MGI Symbol;Acc:MGI:1914277]	protein_coding	161.787	0.00354916
ENSMUSG00000000440|Pparg	88.9143	62.8829	84.0949	189.189	176.976	167.009	150.384	211.656	90.9033	102.657	44.6643	89.2546	110.855	84.9389	87.1888	77.3683	72.3866	68.4464	83.8791	187.243	152.972	141.398	173.561	246.259	136.972	107.862	63.8318	127.027	40.8035	90.1653	70.6904	76.95	68.4281	78.8095	6.73751	1.41081	7.67601	6.73751	1.41081	7.67601	4	0.966619	1	0.801896	Pparg	peroxisome proliferator activated receptor gamma [Source:MGI Symbol;Acc:MGI:97747]	protein_coding	111.959	-0.10356
ENSMUSG00000000441|Raf1	533.486	688.717	644.044	688.386	982.467	945.118	724.034	632.923	791.272	646.435	549.045	752.146	984.724	729.129	769.025	862.803	730.622	718.219	788.696	852.09	793.258	762.871	672.783	617.735	526.665	673.103	603.41	811.021	702.03	811.488	700.667	755.184	765.832	1048.77	9.537	NA	NA	9.537	NA	NA	1	0.725437	1	0.852914	Raf1	v-raf-leukemia viral oncogene 1 [Source:MGI Symbol;Acc:MGI:97847]	protein_coding	742.888	0.0082944
ENSMUSG00000000486|Septin1	55.1269	26.9498	35.8942	50.5753	34.7337	23.7229	27.8858	54.1921	18.5939	43.7055	17.43	14.0401	7.07586	19.3425	14.6947	25.463	36.6759	22.5029	11.6499	21.7093	22.9	22.8607	39.1913	14.6086	13.5042	33.1884	23.9369	10.857	33.4798	21.9915	18.7122	34.8959	29.0585	12.1245	4.68019	1.49013	5.70256	4.68019	NA	NA	2	0.852929	1	0.748093	Septin1	septin 1 [Source:MGI Symbol;Acc:MGI:1858916]	protein_coding	NA	NA
ENSMUSG00000000489|Pdgfb	45.3463	63.881	20.511	33.7169	37.2147	23.7229	30.8735	26.5848	15.4949	19.3117	22.8769	23.0658	28.3034	33.6392	23.5116	26.4423	7.72124	36.5673	20.9698	25.3275	70.5322	77.0491	16.7963	43.8258	23.1501	24.8913	38.8975	35.8282	39.7573	30.7881	20.7913	64.4232	35.6201	10.9121	5.01365	NA	NA	5.01365	NA	NA	1	0.670053	1	0.778366	Pdgfb	platelet derived growth factor, B polypeptide [Source:MGI Symbol;Acc:MGI:97528]	protein_coding	32.3043	0.237359
ENSMUSG00000000530|Acvrl1	103.141	75.8587	77.9416	91.7848	82.6992	52.1903	52.7838	64.4171	81.6064	57.9352	181.925	78.2232	43.6345	77.3701	49.9621	99.8932	66.5957	111.577	44.2695	94.9782	88.8522	82.976	98.9113	73.043	95.4943	67.414	69.816	68.3993	89.977	62.6759	97.7191	119.004	85.3008	71.5348	6.34294	NA	NA	6.34294	NA	NA	1	0.861086	1	0.843447	Acvrl1	activin A receptor, type II-like 1 [Source:MGI Symbol;Acc:MGI:1338946]	protein_coding	81.1737	0.0860858
ENSMUSG00000000531|Tamalin	35.5657	27.948	16.4088	17.795	29.7717	49.3435	22.9062	28.6298	47.5176	53.8695	50.1112	37.1059	9.43448	51.2998	42.1249	31.339	54.0487	33.7544	11.6499	21.7093	44.8841	16.9339	21.4619	42.7823	30.8668	48.7455	33.9106	14.1141	19.8786	6.59746	17.6726	25.9483	15.9353	6.06227	4.90424	NA	NA	4.90424	NA	NA	1	0.721751	1	0.573044	Tamalin	trafficking regulator and scaffold protein tamalin [Source:MGI Symbol;Acc:MGI:1860303]	protein_coding	NA	NA
ENSMUSG00000000532|Acvr1b	230.288	182.66	199.982	209.794	239.001	208.761	316.703	267.893	199.368	227.675	210.249	198.566	159.207	223.701	285.078	201.745	234.533	178.148	160.768	230.661	189.612	209.133	229.549	182.608	247.899	155.571	160.577	147.656	238.544	142.945	184.003	195.059	193.098	158.832	7.79882	NA	NA	7.58003	NA	NA	1	0.70083	2	0.767321	Acvr1b	activin A receptor, type 1B [Source:MGI Symbol;Acc:MGI:1338944]	protein_coding	205.878	-0.222524
ENSMUSG00000000538|Tom1l2	433.902	409.238	511.748	400.856	629.341	565.553	482.025	514.314	495.836	508.203	500.023	374.067	326.669	433.105	520.194	563.123	432.389	451.934	351.826	509.264	522.121	563.051	536.547	488.345	437.923	373.37	452.807	370.225	460.348	329.873	484.437	350.749	377.761	458.308	8.84235	0.292659	6.1833	8.84235	0.292659	6.1833	0	0.413126	1	0.6273	Tom1l2	target of myb1-like 2 (chicken) [Source:MGI Symbol;Acc:MGI:2443306]	protein_coding	459.396	-0.123691
ENSMUSG00000000552|Zfp385a	465.911	400.255	359.967	373.695	544.161	466.866	346.58	391.615	337.788	324.234	624.211	403.15	153.31	422.172	561.339	502.404	427.564	498.815	245.812	513.787	420.445	411.493	362.053	220.173	243.076	215.725	264.303	115.085	459.301	264.998	371.125	435.752	362.763	230.366	8.66865	0.640439	0.604795	8.37092	0.640439	0.604795	0	0.453979	2	0.584111	Zfp385a	zinc finger protein 385A [Source:MGI Symbol;Acc:MGI:1352495]	protein_coding	374.715	-0.298623
ENSMUSG00000000555|Itga5	584.167	429.201	359.967	409.285	535.064	377.668	308.735	183.026	429.725	437.055	860.606	578.651	306.621	658.487	811.15	720.798	518.288	544.759	281.927	490.268	456.169	376.779	405.91	269.216	318.314	324.625	453.804	272.512	638.209	357.362	467.804	646.917	581.17	396.473	8.80783	0.88393	20.9676	8.80783	0.88393	20.9676	4	0.824929	1	0.775148	Itga5	integrin alpha 5 (fibronectin receptor alpha) [Source:MGI Symbol;Acc:MGI:96604]	protein_coding	464.433	-0.115209
ENSMUSG00000000561|Wdr77	312.089	211.606	274.847	225.716	219.153	302.704	257.943	302.658	343.986	277.479	417.23	283.81	398.607	261.545	222.38	289.886	228.742	203.464	287.752	186.338	163.964	231.994	306.998	284.868	378.119	306.993	356.062	444.053	264.7	462.922	275.485	203.112	284.023	431.634	8.17567	0.63971	14.9708	8.17567	0.63971	14.9708	4	0.82362	1	0.853607	Wdr77	WD repeat domain 77 [Source:MGI Symbol;Acc:MGI:1917715]	protein_coding	291.261	-0.00621547
ENSMUSG00000000563|Atp5pb	4397.7	5507.74	5870.23	4937.65	4334.27	4664.86	5253.48	6124.73	4865.39	5402.2	5681.09	5577.91	5295.1	4375.62	4623.95	5288.46	4193.6	4038.34	5834.25	4461.26	4805.35	4223.31	4592.84	5225.71	6170.47	5562.18	4849.22	5122.35	5274.12	8289.71	6837.22	6276.79	5776.08	5776.13	12.3602	NA	NA	12.3602	0.501469	17.003	3	0.815017	1	0.796329	Atp5pb	ATP synthase peripheral stalk-membrane subunit b [Source:MGI Symbol;Acc:MGI:1100495]	protein_coding	NA	NA
ENSMUSG00000000567|Sox9	113.81	143.732	84.0949	56.1948	68.6404	48.3946	39.8368	13.2924	49.5836	41.6727	66.4518	37.1059	38.9172	74.0062	67.5958	69.5335	103.272	157.521	101.354	60.6051	32.9761	50.8016	11.1975	32.3476	27.0085	34.2256	76.7976	45.5996	46.0348	63.7754	57.1761	81.4238	79.6765	82.4469	5.83596	1.61913	22.9725	5.83596	1.61913	22.9725	4	0.944715	1	0.843209	Sox9	SRY (sex determining region Y)-box 9 [Source:MGI Symbol;Acc:MGI:98371]	protein_coding	63.4442	0.0540812
ENSMUSG00000000568|Hnrnpd	334.318	287.465	269.719	407.412	266.292	269.492	410.319	390.592	342.953	349.644	435.75	296.847	425.731	359.939	391.86	355.502	398.609	264.41	352.991	300.312	374.645	299.73	503.888	405.911	559.461	309.067	356.062	262.74	357.816	378.254	402.312	381.171	329.955	343.125	8.48409	NA	NA	8.48409	NA	NA	1	0.726567	1	0.819992	Hnrnpd	heterogeneous nuclear ribonucleoprotein D [Source:MGI Symbol;Acc:MGI:101947]	protein_coding	358.067	0.043425
ENSMUSG00000000579|Dynlt1c	10.6697	15.9703	15.3832	0	3.30797	9.48914	8.96328	2.04499	3.09898	16.2625	5.44687	19.0544	10.6138	8.4098	4.89825	12.7315	10.6167	7.50098	2.32997	11.7592	17.404	10.1603	5.59875	2.08694	2.89377	10.3714	4.98686	17.3713	6.27747	5.49788	4.15826	8.94767	5.62423	7.27473	3.07847	NA	NA	3.07847	NA	NA	1	0.838312	1	0.824891	Dynlt1c	dynein light chain Tctex-type 1C [Source:MGI Symbol;Acc:MGI:3807476]	protein_coding	8.44721	-0.212787
ENSMUSG00000000581|C1d	572.608	709.678	775.314	731.468	658.286	596.867	732.001	1046.01	593.971	692.173	741.864	619.768	1073.17	609.71	538.807	648.327	589.71	553.197	1106.74	630.474	640.285	628.247	768.895	856.69	1035	675.178	530.602	1133.47	545.093	1122.67	852.443	766.816	915.812	1056.05	9.56468	NA	NA	9.56468	NA	NA	1	0.831495	1	0.65408	C1d	C1D nuclear receptor co-repressor [Source:MGI Symbol;Acc:MGI:1927354]	protein_coding	757.276	0.166829
ENSMUSG00000000594|Gm2a	2147.28	2388.55	2188.52	2127.91	2716.67	2056.3	2291.61	2246.42	2038.09	2307.24	2960.92	2206.29	1255.97	2296.72	2514.76	2492.43	2335.68	1766.48	1933.88	2479.38	2796.55	2060.01	1719.75	2097.38	2145.24	1793.21	2296.95	1603.58	2472.28	1993.53	2309.91	2148.34	2423.1	1884.15	11.0974	NA	NA	11.0974	NA	NA	1	0.88955	1	0.766222	Gm2a	GM2 ganglioside activator protein [Source:MGI Symbol;Acc:MGI:95762]	protein_coding	2191.03	-0.0854831
ENSMUSG00000000600|Krit1	309.422	281.476	411.245	298.769	273.734	302.704	289.813	221.881	345.019	281.545	290.863	354.01	478.8	313.685	318.386	352.564	342.63	218.466	452.015	232.47	310.525	278.562	301.399	262.955	321.208	345.367	279.264	393.025	243.775	506.905	464.685	335.538	369.324	524.993	8.35964	0.49598	18.9789	8.35964	0.49598	18.9789	4	0.738963	1	0.771017	Krit1	KRIT1, ankyrin repeat containing [Source:MGI Symbol;Acc:MGI:1930618]	protein_coding	332.559	0.109337
ENSMUSG00000000605|Clcn4	1050.08	1173.81	1136.31	1174.47	1032.91	1183.3	1162.24	997.953	1438.96	1218.67	1077.39	1069.05	1573.2	1206.81	1268.65	1105.68	1197.76	1303.3	1388.66	1207.58	1009.43	1063.45	1155.21	1195.82	1210.56	1232.12	1203.83	1676.33	1140.41	1441.54	1115.45	872.398	1177.34	1360.37	10.2296	NA	NA	10.2296	NA	NA	1	0.783737	1	0.822509	Clcn4	chloride channel, voltage-sensitive 4 [Source:MGI Symbol;Acc:MGI:104571]	protein_coding	1200.62	0.0405991
ENSMUSG00000000628|Hk2	40.0115	31.9405	49.2263	30.9071	41.3496	19.9272	28.8817	30.6748	23.7588	37.607	30.5025	37.1059	14.1517	26.0704	15.6744	17.6282	42.4668	46.8811	19.8048	38.8958	27.4801	49.9549	83.0482	81.3908	29.9022	34.2256	41.8896	23.8855	47.081	26.3898	25.9891	82.3186	34.6827	21.8242	4.89529	NA	NA	5.40072	NA	NA	1	0.821886	2	0.784029	Hk2	hexokinase 2 [Source:MGI Symbol;Acc:MGI:1315197]	protein_coding	36.2802	0.473962
ENSMUSG00000000631|Myo18a	1310.6	1350.49	1069.65	2680.49	1830.96	1841.84	1941.05	1599.18	2155.85	1987.07	2081.79	1570.48	1231.2	1461.62	1720.26	1285.88	1365.69	1522.7	912.185	1733.13	1815.52	2010.05	1883.05	1340.86	1444.95	1618.97	1921.93	1218.16	1885.33	892.856	1573.9	1204.36	1437.93	887.517	10.74	0.546287	9.47314	10.5231	0.546287	9.47314	4	0.799193	2	0.556726	Myo18a	myosin XVIIIA [Source:MGI Symbol;Acc:MGI:2667185]	protein_coding	1581.99	-0.201772
ENSMUSG00000000673|Haao	5660.29	6112.62	5361.56	5307.59	5424.24	5159.25	5501.46	6613.49	5124.67	4906.19	5867.37	5642.1	2940.02	5947.41	5946.47	6181.63	5999.4	5469.15	4076.29	5517.78	6277.36	5141.97	5468.11	5584.66	6032.54	4620.45	4981.87	2796.77	6547.4	4486.27	4947.29	6555.06	5092.74	4219.34	12.3822	NA	NA	12.3822	NA	NA	1	0.829081	1	0.811711	Haao	3-hydroxyanthranilate 3,4-dioxygenase [Source:MGI Symbol;Acc:MGI:1349444]	protein_coding	5338.55	-0.069287
ENSMUSG00000000682|Cd52	100.473	74.8606	98.4526	77.7361	36.3877	33.212	43.8205	98.1594	20.6598	77.2469	51.2006	43.123	53.0689	61.3915	43.1046	51.9053	64.6654	68.4464	51.2594	85.0281	56.7921	66.0421	123.173	54.2605	86.813	120.308	107.716	43.4281	92.0695	61.5763	67.5717	147.637	68.4281	29.0989	5.91425	NA	NA	6.27761	NA	NA	1	0.842914	2	0.503893	Cd52	CD52 antigen [Source:MGI Symbol;Acc:MGI:1346088]	protein_coding	69.3858	0.378991
ENSMUSG00000000686|Abhd15	364.549	337.372	391.759	215.413	317.565	262.849	435.217	356.85	487.572	515.318	375.834	483.379	301.903	367.508	484.927	421.118	400.539	462.248	384.446	369.963	269.305	328.517	379.782	386.085	292.27	423.153	406.928	318.111	514.752	263.898	403.351	346.275	383.385	344.337	8.55329	0.559784	16.0314	8.55329	NA	NA	0	0.489148	1	0.84301	Abhd15	abhydrolase domain containing 15 [Source:MGI Symbol;Acc:MGI:1914727]	protein_coding	376.367	-0.0371283
ENSMUSG00000000693|Loxl3	18.672	40.9238	41.0219	31.8437	42.1766	59.7816	33.8613	19.4274	16.5279	41.6727	51.2006	45.1287	16.5103	15.9786	24.4912	28.401	39.5714	27.1911	12.8149	20.8047	39.3881	39.7946	11.1975	15.6521	27.9731	18.6685	42.887	20.6284	28.2486	27.4894	24.9496	32.2116	42.1817	19.3993	4.90501	NA	NA	4.90501	NA	NA	1	0.883537	1	0.715207	Loxl3	lysyl oxidase-like 3 [Source:MGI Symbol;Acc:MGI:1337004]	protein_coding	29.9609	-0.230591
ENSMUSG00000000708|Kat2b	1283.03	1590.04	1681.9	1778.56	2099.73	1861.77	2210.94	2048.05	1852.16	1760.42	1274.57	1353.86	2066.15	1293.43	1129.54	1368.15	1540.39	1263.92	2158.72	1961.07	1913.53	1933	1879.31	1898.08	2242.67	1868.92	1501.04	2564.43	1309.9	1764.82	1598.85	1161.41	1466.05	1858.69	10.7477	0.576787	8.85843	10.7477	0.576787	8.85843	4	0.940447	1	0.799359	Kat2b	K(lysine) acetyltransferase 2B [Source:MGI Symbol;Acc:MGI:1343094]	protein_coding	1721.68	0.0730831
ENSMUSG00000000711|Rab5b	1173.67	1429.34	1467.56	1387.07	1588.65	1625.49	1397.28	1338.44	1352.19	1301	1311.61	1316.76	1160.44	1480.12	1344.08	1415.15	1365.69	1361.43	1363.03	1610.11	1494.92	1559.61	1484.6	1319.99	1350.42	1217.6	1149.97	1154.1	1204.23	1234.82	1320.25	1320.68	1477.3	1222.15	10.4067	0.255295	3.84112	10.4067	0.255295	3.84112	4	0.817593	1	0.810689	Rab5b	RAB5B, member RAS oncogene family [Source:MGI Symbol;Acc:MGI:105938]	protein_coding	1361.76	-0.0331187
ENSMUSG00000000732|Icosl	17.7829	30.9424	17.4343	24.3511	29.7717	24.6718	17.9266	5.11247	20.6598	19.3117	6.53624	16.0458	25.9448	13.4557	5.8779	17.6282	31.8501	16.8772	19.8048	5.42732	16.488	22.8607	19.5956	19.826	18.3272	29.0399	26.929	10.857	11.5087	17.5932	19.7517	14.3163	10.3111	7.27473	4.17014	NA	NA	4.17014	NA	NA	1	0.817476	1	0.850424	Icosl	icos ligand [Source:MGI Symbol;Acc:MGI:1354701]	protein_coding	18.0027	-0.0513523
ENSMUSG00000000738|Spg7	674.86	671.749	639.942	656.542	705.424	725.919	790.761	759.713	758.216	727.747	881.304	843.406	538.945	721.561	703.388	751.158	651.48	624.457	558.029	696.506	707.154	681.588	683.048	653.213	644.345	650.286	765.981	531.995	766.897	547.589	596.71	603.073	678.657	551.667	9.49575	NA	NA	9.3318	NA	NA	1	0.805407	2	0.85881	Spg7	SPG7, paraplegin matrix AAA peptidase subunit [Source:MGI Symbol;Acc:MGI:2385906]	protein_coding	680.686	-0.169012
ENSMUSG00000000739|Sult5a1	187.609	113.788	307.664	44.0192	125.703	189.783	214.123	155.419	177.675	253.085	176.479	102.292	106.138	93.3487	108.741	238.96	400.539	165.022	159.603	179.102	116.332	131.238	231.415	187.825	217.997	267.582	101.732	151.999	204.018	152.841	174.647	144.952	132.169	219.454	7.44715	NA	NA	7.44715	NA	NA	1	0.912122	1	0.775027	Sult5a1	sulfotransferase family 5A, member 1 [Source:MGI Symbol;Acc:MGI:1931463]	protein_coding	174.509	0.184702
ENSMUSG00000000740|Rpl13	5256.62	4879.91	3426.35	4664.16	4397.95	3994.93	5123.01	7028.62	4977.99	4914.33	4308.47	4745.54	2639.3	5006.35	4138.04	4725.34	4237.03	4955.33	3138.47	4089.49	5112.21	4173.35	4147.74	5191.27	4222	3954.61	5921.39	2911.86	6559.95	3683.58	4577.2	5307.76	3304.23	2781.37	12.1309	NA	NA	12.1309	NA	NA	1	0.828549	1	0.801701	Rpl13	ribosomal protein L13 [Source:MGI Symbol;Acc:MGI:105922]	protein_coding	4485.17	-0.101111
ENSMUSG00000000743|Chmp1a	1034.96	916.294	768.135	988.091	1081.71	1068.48	1250.88	1215.74	1055.72	1100.77	968.454	972.775	695.793	930.123	841.519	960.738	1096.42	946.999	646.568	1098.13	1164.24	1086.31	1248.52	1124.86	988.703	794.449	1111.07	742.621	1285.83	622.36	921.054	879.556	793.953	578.341	9.92217	0.44606	8.31502	9.92217	0.44606	8.31502	4	0.847814	1	0.798694	Chmp1a	charged multivesicular body protein 1A [Source:MGI Symbol;Acc:MGI:1920159]	protein_coding	970.005	-0.0786765
ENSMUSG00000000751|Rpa1	469.468	490.087	557.898	345.598	496.195	521.903	498.956	417.177	380.141	499.056	421.588	481.373	446.958	454.129	492.764	508.28	385.097	450.059	443.86	388.054	423.193	424.194	390.98	370.433	387.765	391.001	457.794	388.682	424.775	521.199	395.035	456.331	485.558	444.971	8.86937	NA	NA	8.72708	NA	NA	0	0.586174	2	0.760277	Rpa1	replication protein A1 [Source:MGI Symbol;Acc:MGI:1915525]	protein_coding	444.428	-0.133805
ENSMUSG00000000753|Serpinf1	12235.5	13419	11825.6	11009.5	12753	12607.3	13392.1	15077.7	13596.2	13056.8	15726.2	13608.8	11102	11431.4	13485.9	13952.7	12640.6	12371	11933	12621.2	12970.6	11224.6	11242.3	11706.7	9946.84	11393	11780	10796.2	13239.2	10536.1	11485.1	9225.95	11427.5	11708.7	13.6681	NA	NA	13.498	NA	NA	1	0.855557	2	0.963782	Serpinf1	serine (or cysteine) peptidase inhibitor, clade F, member 1 [Source:MGI Symbol;Acc:MGI:108080]	protein_coding	12250.8	-0.170884
ENSMUSG00000000759|Tubgcp3	210.727	176.671	221.518	240.701	199.305	156.571	162.335	182.004	186.972	159.576	94.7755	126.36	166.283	189.22	180.256	210.559	188.205	212.84	219.018	265.939	202.436	250.621	198.756	221.216	228.607	155.571	162.572	216.055	157.983	184.729	179.845	184.322	157.478	177.018	7.55112	0.470441	4.48155	7.55112	0.470441	4.48155	4	0.886139	1	0.51879	Tubgcp3	tubulin, gamma complex associated protein 3 [Source:MGI Symbol;Acc:MGI:2183752]	protein_coding	189.031	0.151185
ENSMUSG00000000776|Polr3d	88.0252	58.8903	62.5584	66.4971	67.8134	99.636	73.6981	92.0244	117.761	111.805	56.6475	94.2689	67.2207	92.5078	89.1481	80.3063	83.0033	111.577	51.2594	72.3643	98.0122	72.8157	120.373	109.565	122.503	104.751	149.606	57.5423	97.3007	73.6716	82.1256	96.6349	93.7371	50.9231	6.44712	NA	NA	6.44712	NA	NA	0	0.501147	1	0.738905	Polr3d	polymerase (RNA) III (DNA directed) polypeptide D [Source:MGI Symbol;Acc:MGI:1914315]	protein_coding	87.2521	0.119371
ENSMUSG00000000782|Tcf7	73.7989	67.8736	36.9197	73.0532	81.8722	82.5555	82.6614	135.992	50.6166	83.3453	95.8649	60.1717	38.9172	92.5078	67.5958	50.926	58.8745	66.5712	29.1247	104.024	113.584	100.757	52.255	82.4343	65.592	49.7827	54.8554	45.5996	52.3122	38.4852	45.7409	34.8959	34.6827	24.2491	6.1997	NA	NA	5.79174	1.35655	6.67568	3	0.657282	2	0.880337	Tcf7	transcription factor 7, T cell specific [Source:MGI Symbol;Acc:MGI:98507]	protein_coding	65.5439	-0.408887
ENSMUSG00000000787|Ddx3x	3738.85	4843.98	4440.62	5466.81	4601.39	4899.24	4763.49	4678.93	6048.17	4919.41	4104.76	4995.25	6094.67	4373.94	4587.7	4935.9	4215.8	3917.39	5384.57	4436.84	4387.65	4495.1	5141.52	4708.15	5410.38	6442.71	5103.55	7840.95	4077.22	6343.46	5414.05	4563.31	4952.13	5834.33	12.2905	0.356677	13.6186	12.2905	0.356677	13.6186	0	0.5514	1	0.791837	Ddx3x	DEAD box helicase 3, X-linked [Source:MGI Symbol;Acc:MGI:103064]	protein_coding	5004.77	0.0647129
ENSMUSG00000000791|Il12rb1	21.3394	6.98699	11.281	21.5413	13.2319	26.5696	10.9551	28.6298	33.0558	10.1641	22.8769	18.0515	14.1517	7.56882	12.7354	15.6695	17.3728	9.37622	6.98992	18.9956	1.832	5.92686	36.3919	11.4782	33.7606	15.5571	14.9606	13.0284	16.7399	16.4936	12.4748	20.5796	20.6222	12.1245	4.04057	NA	NA	4.04057	NA	NA	1	0.708141	1	0.840621	Il12rb1	interleukin 12 receptor, beta 1 [Source:MGI Symbol;Acc:MGI:104579]	protein_coding	16.4563	-0.207919
ENSMUSG00000000804|Usp32	415.23	675.742	725.062	560.074	563.182	631.977	530.825	391.615	671.445	504.138	471.699	734.094	983.544	534.863	608.362	515.136	627.351	599.141	992.569	544.541	518.457	533.417	542.146	497.736	604.797	635.766	556.533	879.42	550.325	670.742	664.282	579.809	643.037	817.194	9.26887	NA	NA	9.26887	NA	NA	1	0.69052	1	0.790164	Usp32	ubiquitin specific peptidase 32 [Source:MGI Symbol;Acc:MGI:2144475]	protein_coding	616.89	0.11044
ENSMUSG00000000811|Txnrd3	52.4595	71.8662	58.4562	103.96	123.222	106.278	155.364	127.812	150.817	57.9352	114.384	100.286	82.5517	88.3029	89.1481	100.873	77.2124	76.885	66.4043	129.351	120.912	155.792	134.37	141.912	137.936	86.0825	112.703	121.599	83.6996	70.3729	87.3234	68.0023	101.236	70.3224	6.64562	0.830863	9.46206	6.64562	0.830863	9.46206	4	0.846442	1	0.853506	Txnrd3	thioredoxin reductase 3 [Source:MGI Symbol;Acc:MGI:2386711]	protein_coding	100.76	0.00933152
ENSMUSG00000000823|Zfp512b	320.981	246.541	230.748	261.306	394.475	436.5	376.458	225.971	350.184	243.938	273.433	260.744	218.172	292.661	270.383	302.618	293.407	300.977	188.728	417.904	327.013	286.182	324.728	276.52	272.014	275.879	266.298	263.826	274.116	238.608	275.485	208.481	251.215	236.429	8.15181	0.390403	6.63997	8.15181	0.390403	6.63997	4	0.676147	1	0.764706	Zfp512b	zinc finger protein 512B [Source:MGI Symbol;Acc:MGI:2685478]	protein_coding	284.792	-0.0919119
ENSMUSG00000000826|Dnajc5	1083.87	834.446	1100.41	770.805	1038.7	997.309	936.165	750.51	1170.38	1148.54	1127.5	831.372	1165.16	893.961	1123.66	924.502	1067.46	927.309	1075.28	941.641	933.406	1003.33	1158.01	1072.69	1144	1212.42	1239.73	1234.45	1084.96	1059.99	999.022	956.506	1117.35	1130.01	10.0181	NA	NA	10.0181	NA	NA	0	0.561411	1	0.540849	Dnajc5	DnaJ heat shock protein family (Hsp40) member C5 [Source:MGI Symbol;Acc:MGI:892995]	protein_coding	1036.91	0.104573
ENSMUSG00000000827|Tpd52l2	436.569	409.238	368.172	369.012	413.496	352.047	488.997	526.584	402.867	357.775	405.247	417.19	360.869	426.377	389.901	371.172	359.038	405.991	397.261	397.099	377.393	437.741	444.168	460.171	469.755	463.601	405.93	433.196	450.931	399.146	410.628	457.226	419.005	426.784	8.69703	NA	NA	8.69703	NA	NA	1	0.764552	1	0.771049	Tpd52l2	tumor protein D52-like 2 [Source:MGI Symbol;Acc:MGI:1913564]	protein_coding	415.017	0.0499727
ENSMUSG00000000838|Fmr1	427.678	467.13	484.058	547.899	468.905	422.267	436.213	392.637	456.583	434.006	415.052	456.302	728.814	409.557	471.211	479.879	453.623	460.373	666.373	452.277	468.077	448.748	494.556	446.606	516.055	470.861	359.054	675.308	356.769	646.551	488.595	448.278	497.744	614.714	8.91946	NA	NA	8.91946	NA	NA	1	0.883163	1	0.785339	Fmr1	fragile X messenger ribonucleoprotein 1 [Source:MGI Symbol;Acc:MGI:95564]	protein_coding	484.199	0.0961619
ENSMUSG00000000869|Il4	14.2263	7.98513	3.07664	13.1121	8.26992	1.89783	3.98368	4.08997	8.26394	7.11485	0	11.0315	15.331	2.52294	12.7354	4.89673	0	1.87524	4.65995	7.23643	4.58001	2.54008	0.933125	6.26083	4.82294	5.1857	2.99211	8.68563	2.09249	6.59746	1.03956	5.3686	4.68686	2.42491	2.88826	NA	NA	1.99576	NA	NA	1	0.901229	2	0.731326	Il4	interleukin 4 [Source:MGI Symbol;Acc:MGI:96556]	protein_coding	5.60353	-0.907394
ENSMUSG00000000876|Pxmp4	2226.42	2381.56	2582.33	1540.67	1584.52	2042.06	1189.13	1411.04	1542.26	1453.46	2048.02	1832.23	1562.59	2086.47	2299.24	2151.62	2103.07	2299.99	2973.05	2223.39	1630.48	1662.06	1139.35	1389.9	1393.83	1357.62	1462.15	1559.07	1751.41	2139.78	2044.82	1994.44	1943.17	2343.67	10.8146	0.825519	22.7692	10.8146	0.825519	22.7692	4	0.97141	1	0.840172	Pxmp4	peroxisomal membrane protein 4 [Source:MGI Symbol;Acc:MGI:1891701]	protein_coding	1863.08	0.0311248
ENSMUSG00000000881|Dlg3	334.318	326.392	310.741	278.164	323.354	223.944	390.401	245.398	205.565	269.348	293.042	267.764	259.448	329.664	282.139	256.588	278.93	357.234	452.015	347.349	312.357	279.409	221.151	265.042	232.466	208.465	244.356	233.426	287.717	268.297	288.999	281.852	341.203	271.59	8.15819	NA	NA	8.15819	0.606759	0.387628	0	0.538696	1	0.850668	Dlg3	discs large MAGUK scaffold protein 3 [Source:MGI Symbol;Acc:MGI:1888986]	protein_coding	287.298	0.011162
ENSMUSG00000000884|Gnb1l	29.3417	13.974	10.2555	27.1608	12.4049	15.1826	14.9388	27.6073	17.5609	24.3938	29.4131	16.0458	18.869	16.8196	26.4505	21.5456	28.9547	6.56336	16.3098	13.5683	18.32	15.2405	20.5288	30.2607	24.1147	23.8542	16.9553	5.42852	13.6012	8.79661	6.23739	17.0006	14.9979	14.5495	4.18224	NA	NA	4.18224	NA	NA	1	0.780871	1	0.687932	Gnb1l	guanine nucleotide binding protein (G protein), beta polypeptide 1-like [Source:MGI Symbol;Acc:MGI:1338057]	protein_coding	18.1543	-0.350734
ENSMUSG00000000901|Mmp11	5.33486	3.99256	1.02555	7.49263	6.61594	5.69348	8.96328	0	10.3299	6.09844	15.2512	8.02289	7.07586	15.9786	4.89825	15.6695	11.5819	19.6901	0	13.5683	9.16002	6.77355	0	2.08694	0.964589	4.14856	7.97897	3.25711	1.04624	7.69704	10.3956	9.84244	11.2485	7.27473	2.87345	NA	NA	2.87345	NA	NA	0	0.458065	1	0.847525	Mmp11	matrix metallopeptidase 11 [Source:MGI Symbol;Acc:MGI:97008]	protein_coding	7.32816	-0.126339
ENSMUSG00000000902|Smarcb1	354.768	271.494	324.073	319.374	275.388	196.425	194.204	302.658	205.565	198.199	251.645	235.672	216.993	317.89	325.244	321.225	250.94	350.671	311.052	265.939	256.481	289.569	227.683	220.173	202.564	194.982	219.422	176.97	278.301	234.21	277.564	221.008	274.65	200.055	7.98425	0.553629	0.286227	7.98425	0.553629	0.286227	4	0.942799	1	0.759362	Smarcb1	SWI/SNF related, matrix associated, actin dependent regulator of chromatin, subfamily b, member 1 [Source:MGI Symbol;Acc:MGI:1328366]	protein_coding	257.737	-0.0916758
ENSMUSG00000000903|Vpreb3	2.66743	0	3.07664	0	4.13496	0	0	12.2699	0	0	10.8937	7.02003	5.89655	0.84098	0	2.93804	4.82578	0	0	0	0	1.69339	5.59875	3.13042	0.964589	1.03714	3.98949	10.857	1.04624	9.89619	10.3956	4.47384	0.937371	1.21245	1.69123	NA	NA	1.69123	NA	NA	0	0.453924	1	0.85177	Vpreb3	V-set pre-B cell surrogate light chain 3 [Source:MGI Symbol;Acc:MGI:98938]	protein_coding	3.22931	0.117664
ENSMUSG00000000915|Hip1r	585.946	630.825	463.547	683.703	483.791	552.268	511.903	367.075	1024.73	683.025	545.776	608.737	455.214	510.475	593.668	584.669	823.277	631.02	446.19	445.945	472.657	363.232	795.956	641.735	608.655	826.6	911.598	588.451	567.065	277.093	540.574	403.54	557.736	362.524	9.16736	NA	NA	9.16736	NA	NA	1	0.618869	1	0.851262	Hip1r	huntingtin interacting protein 1 related [Source:MGI Symbol;Acc:MGI:1352504]	protein_coding	574.976	-0.0801426
ENSMUSG00000000916|Nsun5	120.924	78.8532	84.0949	88.975	99.2391	89.1979	68.7185	94.0694	97.1013	80.2961	157.959	144.412	50.7103	95.8717	109.721	141.026	58.8745	69.3841	58.2493	94.0736	97.0962	102.45	65.3188	79.3039	70.415	103.714	101.732	82.5135	104.624	54.9788	74.8487	58.1599	98.424	59.4103	6.64566	NA	NA	6.31745	NA	NA	1	0.75482	2	0.824802	Nsun5	NOL1/NOP2/Sun domain family, member 5 [Source:MGI Symbol;Acc:MGI:2140844]	protein_coding	89.257	-0.329758
ENSMUSG00000000934|Top1mt	366.327	271.494	277.923	213.54	316.738	270.441	308.735	286.298	205.565	299.84	397.622	235.672	161.565	301.912	227.279	327.101	278.93	323.48	236.492	297.598	259.229	249.775	244.479	218.086	180.378	173.202	237.374	130.284	277.255	211.119	220.388	262.167	255.902	243.703	8.12622	NA	NA	7.8875	0.562051	0.762499	0	0.447743	2	0.7436	Top1mt	DNA topoisomerase 1, mitochondrial [Source:MGI Symbol;Acc:MGI:1920210]	protein_coding	257.879	-0.217169
ENSMUSG00000000942|Hoxa4	12.448	16.9684	2.0511	8.42921	4.96195	2.84674	12.947	11.2474	10.3299	1.01641	13.0725	6.01717	12.9724	6.72784	8.81685	9.79345	5.79093	4.68811	2.32997	1.80911	13.74	4.23347	6.53188	5.21736	7.71671	13.4828	7.97897	1.0857	6.27747	3.29873	8.31652	14.3163	8.43634	7.27473	2.9524	NA	NA	2.9524	NA	NA	1	0.902454	1	0.759703	Hoxa4	homeobox A4 [Source:MGI Symbol;Acc:MGI:96176]	protein_coding	7.74034	-0.35176
ENSMUSG00000000948|Gm38393	16.0046	8.98327	12.3066	1.87316	9.92391	8.54023	2.98776	6.13496	7.23095	6.09844	16.3406	6.01717	21.2276	15.1376	5.8779	7.83476	1.93031	6.56336	8.15491	9.95009	13.74	10.1603	7.465	9.39125	13.5042	10.3714	4.98686	8.68563	13.6012	27.4894	17.6726	21.4744	6.5616	24.2491	3.3766	0.999224	19.155	3.3766	0.999224	19.155	0	0.440441	1	0.705027	Gm38393	predicted gene, 38393 [Source:MGI Symbol;Acc:MGI:5613898]	protein_coding	10.8374	0.361296
ENSMUSG00000000957|Mmp14	939.825	867.385	528.157	1205.38	817.068	639.568	553.732	492.842	718.963	720.632	1301.8	926.644	695.793	844.344	1008.06	856.927	636.037	1048.26	492.789	826.762	867.454	673.121	615.863	492.519	500.621	451.155	569.499	309.426	879.892	700.43	944.964	777.553	817.388	449.821	9.64245	0.534498	22.2207	9.37489	0.534498	22.2207	0	0.406147	2	0.570886	Mmp14	matrix metallopeptidase 14 (membrane-inserted) [Source:MGI Symbol;Acc:MGI:101900]	protein_coding	740.314	-0.255085
ENSMUSG00000000958|Slc7a7	101.362	77.855	100.504	131.121	137.281	69.2707	95.6083	111.452	64.0455	62.0008	113.295	58.1659	70.7586	93.3487	92.0871	118.501	93.62	78.7603	95.5289	85.9326	98.0122	137.164	83.9813	100.173	61.7337	57.0426	102.729	84.6849	77.4221	84.6674	91.4817	47.4227	98.424	63.0476	6.48167	NA	NA	6.48167	NA	NA	0	0.543991	1	0.776225	Slc7a7	solute carrier family 7 (cationic amino acid transporter, y+ system), member 7 [Source:MGI Symbol;Acc:MGI:1337120]	protein_coding	89.3672	-0.109368
ENSMUSG00000000959|Oxa1l	863.358	1011.12	734.292	808.268	953.522	949.863	863.463	955.009	872.878	734.862	1007.67	805.297	783.062	793.044	914.013	837.34	1049.12	923.558	890.05	876.513	1108.36	916.123	834.214	787.821	760.096	778.891	822.832	821.878	806.655	762.007	785.911	664.812	743.335	885.092	9.73903	NA	NA	9.73903	0.318768	3.69437	0	0.45503	1	0.817114	Oxa1l	oxidase assembly 1-like [Source:MGI Symbol;Acc:MGI:1916339]	protein_coding	856.01	-0.0373119
ENSMUSG00000000976|Heatr6	309.422	289.461	270.745	356.837	275.388	249.564	225.078	153.374	264.446	280.528	217.875	259.741	312.517	291.82	340.918	263.444	264.453	286.912	288.917	305.739	288.541	300.576	312.597	226.433	255.616	249.951	273.28	293.14	283.532	286.989	202.715	257.693	277.462	326.15	8.10203	NA	NA	8.10203	NA	NA	1	0.618068	1	0.849164	Heatr6	HEAT repeat containing 6 [Source:MGI Symbol;Acc:MGI:1919790]	protein_coding	274.76	0.0437215
ENSMUSG00000001016|Ilf2	258.741	181.662	226.646	246.32	191.035	205.914	230.058	208.589	224.159	204.298	205.892	234.669	161.565	160.627	170.459	214.477	179.519	225.967	212.028	169.152	174.956	178.652	172.628	196.173	219.926	191.871	198.477	174.798	234.359	221.015	206.873	218.323	167.789	157.619	7.6492	NA	NA	7.6492	NA	NA	1	0.860522	1	0.719318	Ilf2	interleukin enhancer binding factor 2 [Source:MGI Symbol;Acc:MGI:1915031]	protein_coding	200.742	-0.0997019
ENSMUSG00000001017|Chtop	1034.07	1044.06	1027.6	1050.84	958.484	985.922	1004.88	1038.85	952.419	842.601	1108.98	899.566	1103.83	908.258	1147.17	1023.42	898.559	1041.7	1174.31	865.658	996.61	894.955	914.463	945.386	1043.68	989.431	934.537	1112.85	966.73	1089.68	1007.34	993.192	1031.11	1109.4	9.97174	NA	NA	9.97174	NA	NA	1	0.787743	1	0.850116	Chtop	chromatin target of PRMT1 [Source:MGI Symbol;Acc:MGI:1913761]	protein_coding	1004.13	-0.00728557
ENSMUSG00000001018|Snapin	203.614	217.595	183.573	265.989	203.44	272.338	285.829	247.443	168.378	204.298	178.657	205.587	274.779	217.814	225.319	181.179	266.383	203.464	269.112	319.307	279.381	238.768	286.469	297.389	300.952	239.579	202.466	200.855	186.232	225.413	185.043	174.48	201.535	250.978	7.84835	0.443469	6.68835	7.84835	0.443469	6.68835	0	0.574704	1	0.714984	Snapin	SNAP-associated protein [Source:MGI Symbol;Acc:MGI:1333745]	protein_coding	231.283	0.108632
ENSMUSG00000001025|S100a6	15.1154	8.98327	19.4854	21.5413	11.5779	5.69348	4.9796	8.17995	15.4949	9.14766	5.44687	5.01431	7.07586	15.9786	11.7558	7.83476	12.547	23.4406	3.49496	5.42732	3.66401	10.1603	15.8631	17.739	42.4419	9.33425	13.9632	10.857	21.9711	5.49788	6.23739	11.632	7.49897	7.27473	3.56484	NA	NA	3.56484	NA	NA	1	0.775932	1	0.809324	S100a6	S100 calcium binding protein A6 (calcyclin) [Source:MGI Symbol;Acc:MGI:1339467]	protein_coding	11.8338	0.109575
ENSMUSG00000001029|Icam2	38.2332	57.8922	59.4818	67.4337	93.4501	57.8838	65.7307	61.3496	46.4847	70.1321	47.9325	61.1745	47.1724	62.2325	48.0028	44.0705	104.237	48.7564	76.8891	52.4641	87.0202	69.4289	82.115	59.4779	71.3796	57.0426	45.8791	24.9712	71.1446	51.6801	61.3343	64.4232	60.9291	47.2857	5.92454	NA	NA	5.92454	NA	NA	0	0.454407	1	0.788852	Icam2	intercellular adhesion molecule 2 [Source:MGI Symbol;Acc:MGI:96394]	protein_coding	60.7387	0.119247
ENSMUSG00000001034|Mapk7	72.9098	50.9052	39.9964	41.2095	55.4085	47.4457	31.8694	42.9447	19.6269	39.6399	15.2512	56.1602	30.6621	31.1162	56.8197	47.0086	22.1986	60.0078	44.2695	55.1778	65.9521	64.3487	61.5863	40.6954	49.194	26.9656	42.887	31.4854	41.8498	32.9873	55.0969	57.2651	20.6222	21.8242	5.41758	0.622663	3.75584	5.41758	0.622663	3.75584	0	0.358581	1	0.841084	Mapk7	mitogen-activated protein kinase 7 [Source:MGI Symbol;Acc:MGI:1346347]	protein_coding	43.3349	0.0722201
ENSMUSG00000001036|Epn2	95.1384	131.755	101.529	143.297	119.914	113.87	119.51	83.8445	132.223	94.5258	114.384	128.366	126.186	130.352	114.619	85.203	123.54	130.33	89.704	127.542	133.736	117.69	131.571	147.13	69.4504	135.865	143.622	120.513	101.486	93.464	117.471	133.32	110.61	112.758	6.8691	NA	NA	6.8691	NA	NA	1	0.906466	1	0.834099	Epn2	epsin 2 [Source:MGI Symbol;Acc:MGI:1333766]	protein_coding	116.898	0.0519083
ENSMUSG00000001039|B9d1	2.66743	11.9777	5.12774	1.87316	11.5779	0	3.98368	0	4.13197	6.09844	19.6087	1.00286	1.17931	3.36392	3.9186	2.93804	0.965155	2.81287	5.82493	8.14098	8.24402	0.846694	7.465	3.13042	1.92918	2.07428	2.99211	2.17141	4.18498	3.29873	3.11869	0.894767	4.68686	3.63736	2.10106	NA	NA	2.10106	NA	NA	1	0.897316	1	0.788068	B9d1	B9 protein domain 1 [Source:MGI Symbol;Acc:MGI:1351471]	protein_coding	4.29023	-0.375307
ENSMUSG00000001052|Sec24b	312.978	368.314	404.066	371.822	413.496	580.735	363.511	259.713	497.902	440.104	366.03	449.282	581.4	377.6	437.903	382.924	457.484	409.741	528.904	416.999	400.293	427.58	411.508	310.955	326.996	427.301	506.665	574.337	356.769	410.142	392.956	279.167	475.247	409.81	8.69908	NA	NA	8.69908	NA	NA	1	0.891197	1	0.851748	Sec24b	Sec24 related gene family, member B (S. cerevisiae) [Source:MGI Symbol;Acc:MGI:2139764]	protein_coding	415.607	0.0230859
ENSMUSG00000001053|N4bp3	93.3601	64.8792	49.2263	53.385	60.3704	47.4457	63.7389	59.3046	14.4619	39.6399	77.3456	72.206	21.2276	61.3915	93.0667	90.0998	101.341	60.9455	47.7645	65.1279	85.1882	55.8818	62.5194	41.7389	39.5481	40.4484	38.8975	16.2856	75.3296	47.2818	34.3056	58.1599	44.0564	46.0733	5.77084	0.885858	0.581848	5.77084	0.885858	0.581848	4	0.740543	1	0.817078	N4bp3	NEDD4 binding protein 3 [Source:MGI Symbol;Acc:MGI:2442218]	protein_coding	56.5307	-0.107454
ENSMUSG00000001054|Rmnd5b	248.071	166.69	202.033	196.682	220.807	189.783	206.155	252.556	211.763	208.363	267.986	241.69	152.131	285.933	276.261	272.258	213.299	227.842	168.923	237.898	214.344	188.813	233.281	209.738	216.068	180.462	208.451	130.284	246.914	216.617	159.053	219.218	213.721	192.78	7.74164	NA	NA	7.74164	NA	NA	1	0.833619	1	0.630394	Rmnd5b	required for meiotic nuclear division 5 homolog B [Source:MGI Symbol;Acc:MGI:1913339]	protein_coding	214.026	-0.127874
ENSMUSG00000001056|Nhp2	348.544	312.418	211.263	236.018	295.236	278.032	329.65	336.4	381.174	424.858	307.203	333.953	195.765	385.169	298.793	282.051	296.303	325.355	272.607	240.611	283.961	240.461	335.925	335.998	328.925	352.627	446.822	178.055	425.822	343.068	336.819	352.538	278.399	210.967	8.27637	NA	NA	8.27637	NA	NA	1	0.602089	1	0.85358	Nhp2	NHP2 ribonucleoprotein [Source:MGI Symbol;Acc:MGI:1098547]	protein_coding	310.053	-0.0167352
ENSMUSG00000001062|Vps9d1	266.743	257.52	202.033	235.081	277.042	285.623	273.878	224.949	234.489	312.037	286.505	187.535	153.31	211.927	202.787	206.642	293.407	275.661	144.458	265.939	312.357	270.095	237.947	232.694	270.085	168.017	178.53	145.484	205.064	184.729	185.043	157.479	188.412	163.681	7.81436	0.515733	5.83303	7.81436	0.515733	5.83303	0	0.483323	1	0.528319	Vps9d1	VPS9 domain containing 1 [Source:MGI Symbol;Acc:MGI:1914143]	protein_coding	226.388	-0.168204
ENSMUSG00000001065|Zfp276	282.748	202.623	232.799	355.9	368.012	309.346	293.796	297.546	201.433	252.069	165.585	212.607	142.697	201.835	184.174	187.055	258.662	261.597	174.748	349.158	295.869	427.58	289.269	391.302	365.579	182.536	225.406	159.598	283.532	145.144	206.873	189.691	254.028	197.63	7.94383	0.915112	6.25723	7.94383	0.915112	6.25723	4	0.969465	1	0.806041	Zfp276	zinc finger protein (C2H2 type) 276 [Source:MGI Symbol;Acc:MGI:1888495]	protein_coding	251.424	0.0771221
ENSMUSG00000001076|C1ql4	6.224	2.99442	0	4.6829	16.5398	1.89783	0	7.15745	1.03299	3.04922	21.7875	0	1.17931	7.56882	3.9186	12.7315	4.82578	4.68811	2.32997	0.904554	8.24402	5.08016	2.79938	6.26083	0	3.11142	1.99474	0	10.4624	0	1.03956	3.57907	10.3111	0	2.20159	NA	NA	2.20159	NA	NA	1	0.881188	1	0.753456	C1ql4	complement component 1, q subcomponent-like 4 [Source:MGI Symbol;Acc:MGI:3579909]	protein_coding	4.59987	-0.475503
ENSMUSG00000001082|Mfsd10	41.7897	52.9015	38.9708	76.7995	73.6023	60.7305	58.7593	67.4846	64.0455	75.2141	39.2175	61.1745	31.8414	47.0949	26.4505	49.9466	33.7804	88.1365	20.9698	82.3144	52.2121	55.0351	61.5863	63.6518	52.0878	36.2999	58.8449	43.4281	35.5723	30.7881	44.7013	34.8959	38.4322	26.674	5.65172	0.848714	7.75015	5.65172	0.848714	7.75015	4	0.917012	1	0.662221	Mfsd10	major facilitator superfamily domain containing 10 [Source:MGI Symbol;Acc:MGI:1915544]	protein_coding	50.7481	-0.205202
ENSMUSG00000001089|Luzp1	293.417	228.574	322.022	328.739	444.922	419.42	246.988	206.544	372.91	333.381	302.846	317.907	353.793	356.575	355.613	384.883	364.829	318.792	328.526	379.008	325.181	369.158	299.533	314.085	268.156	410.707	357.059	357.196	323.29	333.172	300.434	374.907	359.95	294.626	8.38258	NA	NA	8.38258	NA	NA	1	0.905158	1	0.842749	Luzp1	leucine zipper protein 1 [Source:MGI Symbol;Acc:MGI:107629]	protein_coding	333.74	0.060006
ENSMUSG00000001095|Slc13a2	19.5612	5.98885	24.6131	11.239	9.92391	5.69348	8.96328	11.2474	12.3959	22.3609	42.4856	40.1144	15.331	76.5291	63.6772	36.2358	55.0138	10.3138	23.2997	9.04554	13.74	11.8537	3.7325	19.826	0.964589	19.7056	6.9816	8.68563	18.8324	12.0953	28.0683	22.3692	37.4948	48.4982	4.1874	2.38953	20.4344	4.1874	2.38953	20.4344	4	0.826386	1	0.813286	Slc13a2	solute carrier family 13 (sodium-dependent dicarboxylate transporter), member 2 [Source:MGI Symbol;Acc:MGI:1276558]	protein_coding	22.2612	-0.190777
ENSMUSG00000001098|Kctd10	81.8012	80.8494	91.2737	117.072	103.374	92.9936	96.6043	99.1819	99.1673	91.4766	114.384	106.303	84.9103	118.578	111.68	99.8932	79.1427	127.517	80.3841	120.306	114.5	110.07	104.51	98.0864	84.8838	107.862	95.7477	49.9424	112.994	81.3687	118.51	124.373	89.0503	73.9597	6.62796	NA	NA	6.62796	NA	NA	1	0.898947	1	0.852953	Kctd10	potassium channel tetramerisation domain containing 10 [Source:MGI Symbol;Acc:MGI:2141207]	protein_coding	98.9045	0.000658016
ENSMUSG00000001100|Poldip2	1303.48	1232.7	1081.95	1161.36	1273.57	1311.4	1490.89	1497.95	1452.39	1563.23	1472.83	1283.66	871.51	1234.56	1297.06	1296.65	1250.84	1225.47	942.474	1322.46	1376.75	1238.71	1365.16	1252.17	1227.92	1245.6	1459.15	984.733	1365.35	1070.99	1076.99	1137.25	1082.66	910.553	10.3572	0.274751	9.73838	10.2217	0.274751	9.73838	0	0.518274	2	0.569134	Poldip2	polymerase (DNA-directed), delta interacting protein 2 [Source:MGI Symbol;Acc:MGI:1915061]	protein_coding	1245.9	-0.135563
ENSMUSG00000001103|Sebox	2.66743	1.99628	4.10219	35.59	4.13496	12.3359	7.96736	4.08997	6.19795	2.03281	1.08937	8.02289	1.17931	10.9327	23.5116	6.85542	2.89547	24.3782	1.16499	7.23643	1.832	3.38677	0	6.26083	5.78753	3.11142	0	3.25711	14.6474	7.69704	16.633	11.632	4.68686	7.27473	2.90456	NA	NA	2.90456	NA	NA	1	0.646178	1	0.822302	Sebox	SEBOX homeobox [Source:MGI Symbol;Acc:MGI:108012]	protein_coding	7.48788	-0.129616
ENSMUSG00000001105|Ift20	611.731	557.961	531.234	586.299	488.752	462.121	566.679	560.326	499.968	497.023	466.252	460.313	604.986	539.068	555.461	482.817	461.344	445.371	626.763	407.049	521.205	386.939	502.021	486.258	576.824	594.281	582.465	580.851	799.331	660.846	600.868	555.65	478.997	605.015	9.06847	NA	NA	9.06847	0.528715	16.4465	3	0.953265	1	0.830865	Ift20	intraflagellar transport 20 [Source:MGI Symbol;Acc:MGI:1915585]	protein_coding	539.502	0.0358094
ENSMUSG00000001119|Col6a1	192.055	274.489	138.449	236.018	265.465	224.893	245.992	214.724	248.951	208.363	234.215	261.747	179.255	303.594	165.561	241.898	217.16	345.045	182.903	367.249	311.441	259.088	130.638	247.303	162.051	288.325	467.767	326.797	217.619	119.854	182.963	293.484	266.213	132.158	7.90578	NA	NA	7.90578	NA	NA	1	0.885227	1	0.785926	Col6a1	collagen, type VI, alpha 1 [Source:MGI Symbol;Acc:MGI:88459]	protein_coding	239.815	0.0872218
ENSMUSG00000001120|Pcbp3	13.3372	7.98513	13.3321	7.49263	30.5987	18.9783	10.9551	9.20244	17.5609	21.3445	8.71499	22.0629	14.1517	14.2967	15.6744	14.6902	26.0592	28.1287	3.49496	8.14098	14.656	16.9339	9.33125	9.39125	8.6813	6.22283	22.9395	22.7998	18.8324	9.89619	19.7517	8.94767	13.1232	14.5495	3.88482	NA	NA	3.88482	NA	NA	1	0.90304	1	0.851088	Pcbp3	poly(rC) binding protein 3 [Source:MGI Symbol;Acc:MGI:1890470]	protein_coding	14.7723	-0.0406178
ENSMUSG00000001123|Lgals9	8796.3	9922.52	10758	9686.1	9609.65	9417.97	8198.42	7408.99	5093.68	5004.79	7202.94	5911.87	5390.63	6983.49	8238.85	9027.6	10050.2	9981.93	10142.4	9744.76	8577.44	9273.84	7879.31	7579.78	8247.23	4909.82	4896.1	4803.15	5571.25	6076.26	6024.28	7577.78	8639.75	8505.37	12.8764	0.944482	2.34954	12.8764	0.944482	2.34954	4	0.966702	1	0.848869	Lgals9	lectin, galactose binding, soluble 9 [Source:MGI Symbol;Acc:MGI:109496]	protein_coding	7798.01	-0.0158653
ENSMUSG00000001127|Araf	1203.9	1018.1	1057.34	1052.72	1389.35	1150.08	1247.89	1281.18	1173.48	1206.47	1117.7	973.778	826.696	1013.38	924.789	968.572	1250.84	1187.03	1068.29	1190.39	1210.95	1134.57	1167.34	1082.08	1037.9	1003.95	1172.91	1011.88	966.73	1007.21	956.4	901.925	881.129	940.865	10.0782	0.34696	6.88061	10.0782	0.34696	6.88061	4	0.910903	1	0.764995	Araf	Araf proto-oncogene, serine/threonine kinase [Source:MGI Symbol;Acc:MGI:88065]	protein_coding	1081.7	-0.0560143
ENSMUSG00000001128|Cfp	906.037	721.656	683.015	620.952	659.94	665.189	582.613	809.815	525.793	699.288	722.255	689.968	332.565	575.23	486.886	774.662	611.908	867.301	548.709	988.677	653.109	779.805	973.25	653.213	852.696	618.135	804.879	487.481	915.464	643.252	707.944	1017.35	835.198	351.612	9.44914	NA	NA	9.44914	NA	NA	1	0.858309	1	0.663229	Cfp	complement factor properdin [Source:MGI Symbol;Acc:MGI:97545]	protein_coding	698.996	0.180825
ENSMUSG00000001131|Timp1	10.6697	0	0	5.61948	2.48098	0.948914	3.98368	0	5.16496	0	1.08937	0	2.35862	5.04588	0.97965	0.979345	0	7.50098	1.16499	9.04554	10.992	1.69339	1.86625	3.13042	2.89377	1.03714	4.98686	11.9427	0	3.29873	1.03956	7.15814	3.74948	0	1.70462	NA	NA	1.70462	NA	NA	1	0.87054	1	0.747571	Timp1	tissue inhibitor of metalloproteinase 1 [Source:MGI Symbol;Acc:MGI:98752]	protein_coding	3.25943	0.601559
ENSMUSG00000001134|Uxt	82.6903	113.788	89.2226	84.2921	82.6992	42.7011	109.551	128.834	109.497	92.493	154.691	23.0658	129.724	84.098	110.7	105.769	74.3169	55.3197	122.324	75.078	68.7001	55.8818	131.571	95.9994	177.484	103.714	114.698	129.199	174.723	137.447	149.697	173.585	132.169	110.333	6.71356	NA	NA	6.71356	0.998379	15.8902	0	0.458186	1	0.696776	Uxt	ubiquitously expressed prefoldin like chaperone [Source:MGI Symbol;Acc:MGI:1277988]	protein_coding	106.649	0.201859
ENSMUSG00000001138|Cnnm3	344.988	472.121	391.759	325.93	342.375	381.463	242.009	218.814	307.832	323.217	295.22	305.873	287.752	364.144	364.43	379.007	412.121	461.31	354.156	532.782	433.269	388.632	271.539	279.65	195.811	240.616	289.238	262.74	351.538	186.928	268.208	264.851	337.454	366.161	8.33505	0.679134	1.18962	8.33505	0.679134	1.18962	4	0.773646	1	0.852307	Cnnm3	cyclin M3 [Source:MGI Symbol;Acc:MGI:2151055]	protein_coding	330.704	-0.00896798
ENSMUSG00000001143|Lman2l	276.524	237.558	275.872	193.872	219.98	252.411	238.025	179.959	223.126	213.445	310.472	268.767	340.821	259.863	335.04	198.807	285.686	324.417	316.876	163.724	195.108	221.834	193.157	208.694	228.607	253.062	202.466	239.941	296.087	237.509	306.672	265.746	287.773	345.55	7.95604	0.574083	20.384	7.95604	0.574083	20.384	4	0.935391	1	0.844142	Lman2l	lectin, mannose-binding 2-like [Source:MGI Symbol;Acc:MGI:2443010]	protein_coding	252.866	0.0292117
ENSMUSG00000001150|Mcm3ap	379.664	279.48	291.256	269.735	378.762	455.479	278.858	257.668	414.23	289.676	375.834	399.139	288.931	392.737	465.334	393.697	466.17	359.109	251.637	347.349	336.173	364.925	375.116	300.52	336.641	261.359	307.19	248.626	382.926	215.517	318.107	342.696	384.322	328.575	8.40657	NA	NA	8.40657	NA	NA	1	0.667758	1	0.786306	Mcm3ap	minichromosome maintenance complex component 3 associated protein [Source:MGI Symbol;Acc:MGI:1930089]	protein_coding	339.336	-0.0711132
ENSMUSG00000001151|Pcnt	134.261	132.753	129.219	141.423	153.821	194.527	144.408	85.8894	183.873	150.428	106.759	126.36	127.365	139.603	133.232	111.645	154.425	152.832	102.519	170.056	150.224	173.572	125.039	112.695	115.751	140.014	130.656	99.8847	111.948	78.0699	163.212	102.898	105.923	82.4469	7.03786	NA	NA	7.03786	NA	NA	0	0.478947	1	0.759008	Pcnt	pericentrin (kendrin) [Source:MGI Symbol;Acc:MGI:102722]	protein_coding	131.404	-0.120762
ENSMUSG00000001155|Ftcd	5563.37	5468.82	4669.32	5537.99	5653.32	5566.33	6550.17	6178.93	5206.28	5306.66	5231.17	4956.14	2582.69	4981.12	4895.31	5779.12	5405.83	4861.57	4135.7	5763.82	7219.01	5681.31	5055.67	5868.49	4609.77	5189.84	5516.46	3279.91	6079.73	3921.09	4453.5	5535.03	4678.42	4436.37	12.3334	0.324268	5.85428	12.3334	0.324268	5.85428	0	0.419344	1	0.834254	Ftcd	formiminotransferase cyclodeaminase [Source:MGI Symbol;Acc:MGI:1339962]	protein_coding	5171.13	-0.0477469
ENSMUSG00000001156|Mxd1	151.154	116.783	127.168	112.39	83.5262	78.7599	121.502	104.294	196.269	206.331	112.206	113.323	171	94.1897	72.4941	78.3476	122.575	168.772	123.489	75.9825	108.088	121.077	132.504	159.651	134.078	157.645	171.548	179.141	99.3932	120.953	147.618	74.2657	106.86	94.5715	6.95962	0.569528	12.2371	6.95962	0.569528	12.2371	4	0.684916	1	0.842683	Mxd1	MAX dimerization protein 1 [Source:MGI Symbol;Acc:MGI:96908]	protein_coding	124.646	0.0564742
ENSMUSG00000001157|Gmcl1	302.309	252.53	273.821	273.481	248.098	257.156	240.017	250.511	206.598	200.232	210.249	257.735	334.924	237.156	192.991	211.539	332.979	354.421	326.196	236.089	303.197	200.666	279.938	291.129	302.881	189.796	155.59	280.112	214.48	250.703	221.427	167.321	282.149	315.238	7.99163	NA	NA	7.99163	NA	NA	0	0.416556	1	0.804094	Gmcl1	germ cell-less, spermatogenesis associated 1 [Source:MGI Symbol;Acc:MGI:1345156]	protein_coding	254.519	0.0840709
ENSMUSG00000001158|Snrnp27	149.376	164.693	118.964	172.331	124.049	78.7599	127.478	190.184	100.2	130.1	106.759	107.306	159.207	121.101	121.477	140.046	117.749	102.201	174.748	111.26	141.98	117.69	170.762	109.565	174.591	124.457	120.682	125.942	152.752	200.123	136.183	181.638	141.543	141.857	7.09796	NA	NA	7.09796	NA	NA	1	0.879514	1	0.796143	Snrnp27	small nuclear ribonucleoprotein 27 (U4/U6.U5) [Source:MGI Symbol;Acc:MGI:1913868]	protein_coding	136.993	0.0972732
ENSMUSG00000001166|Oas1c	12.448	14.9721	26.6642	23.4145	17.3668	9.48914	17.9266	10.2249	4.13197	21.3445	2.17875	15.0429	11.7931	8.4098	22.5319	35.2564	12.547	11.2515	6.98992	16.282	13.74	24.5541	26.1275	12.5217	17.3626	2.07428	6.9816	14.1141	12.5549	25.2903	6.23739	20.5796	27.1838	8.48718	3.92956	NA	NA	3.92956	NA	NA	1	0.830952	1	0.845457	Oas1c	2'-5' oligoadenylate synthetase 1C [Source:MGI Symbol;Acc:MGI:2149633]	protein_coding	15.2375	-0.0970545
ENSMUSG00000001173|Ocrl	125.369	101.81	134.347	146.106	159.61	129.052	148.392	86.9119	89.8703	151.445	111.116	113.323	143.876	105.122	105.802	143.964	168.902	118.14	144.458	121.21	107.172	157.485	111.975	107.478	116.715	151.422	109.711	168.284	79.5146	106.659	87.3234	97.5296	107.798	115.183	6.93943	NA	NA	6.93943	NA	NA	1	0.77428	1	0.84189	Ocrl	OCRL, inositol polyphosphate-5-phosphatase [Source:MGI Symbol;Acc:MGI:109589]	protein_coding	122.738	-0.060413
ENSMUSG00000001175|Calm1	3604.59	3492.5	4011.94	3930.82	3084.68	3090.61	3561.41	3275.05	3111.37	3156.96	3306.25	3631.36	5267.98	3734.79	3728.55	3551.11	3939.76	3865.82	4964.01	2818.59	3068.61	2905.01	3113.84	3106.42	3727.17	3553.24	3178.62	4544.76	3651.39	4767.76	3542.84	4378.1	3759.8	5545.77	11.8414	0.392761	20.0265	11.8414	0.392761	20.0265	0	0.530628	1	0.752916	Calm1	calmodulin 1 [Source:MGI Symbol;Acc:MGI:88251]	protein_coding	3705.04	0.081512
ENSMUSG00000001211|Agpat3	3945.13	3982.58	3150.48	3080.41	4254.88	4235.95	4009.57	3803.68	4120.61	4056.48	4014.34	3612.31	2451.79	3731.43	3845.12	3722.49	3663.73	3640.79	2469.77	3911.29	3720.8	4003.17	3721.3	3451.81	3468.66	3190.24	4393.42	2302.78	4177.65	2379.48	3852.63	3462.75	3177.69	2353.37	11.8015	NA	NA	11.8015	NA	NA	1	0.822349	1	0.633819	Agpat3	1-acylglycerol-3-phosphate O-acyltransferase 3 [Source:MGI Symbol;Acc:MGI:1336186]	protein_coding	3569.37	-0.145785
ENSMUSG00000001227|Sema6b	107.586	127.762	77.9416	142.36	113.298	111.972	100.588	140.082	99.1673	117.903	100.222	127.363	51.8896	118.578	99.9243	91.0791	120.644	168.772	58.2493	203.525	170.376	157.485	115.708	138.782	88.7421	63.2655	117.69	85.7706	127.642	49.4809	109.154	123.478	91.8624	42.4359	6.7722	NA	NA	6.7722	0.873204	5.0425	0	0.484573	1	0.850941	Sema6b	sema domain, transmembrane domain (TM), and cytoplasmic domain, (semaphorin) 6B [Source:MGI Symbol;Acc:MGI:1202889]	protein_coding	110.611	0.0337387
ENSMUSG00000001228|Uhrf1	37.344	16.9684	25.6387	77.7361	40.5226	34.1609	44.8164	10.2249	11.3629	33.5414	1.08937	24.0687	15.331	27.7523	18.6133	12.7315	65.6305	44.0683	30.2897	22.6138	22.9	60.9619	69.9844	31.3042	38.5835	14.5199	24.9343	31.4854	10.4624	2.19915	8.31652	18.7901	57.1796	8.48718	4.74952	1.75443	4.96906	4.74952	1.75443	4.96906	4	0.935746	1	0.816507	Uhrf1	ubiquitin-like, containing PHD and RING finger domains, 1 [Source:MGI Symbol;Acc:MGI:1338889]	protein_coding	29.2533	0.128974
ENSMUSG00000001229|Dpp9	1395.96	1339.51	1449.1	1679.29	1293.42	1233.59	893.34	617.586	1003.04	885.29	1371.52	1362.89	1273.65	1438.08	1838.8	1529.74	1856.96	1808.67	1524.97	1217.53	1153.25	987.245	872.472	791.995	758.167	924.091	938.527	888.106	1341.29	941.238	1293.22	1169.46	1441.68	1376.14	10.2082	0.936499	22.8578	10.2082	0.936499	22.8578	4	0.968243	1	0.773156	Dpp9	dipeptidylpeptidase 9 [Source:MGI Symbol;Acc:MGI:2443967]	protein_coding	1232.05	-0.0731984
ENSMUSG00000001240|Ramp2	162.713	184.656	162.037	150.789	133.973	134.746	156.359	149.284	116.728	192.101	196.087	146.418	154.49	112.691	124.416	118.501	107.132	101.263	138.633	107.642	172.208	132.084	120.373	138.782	111.892	193.945	148.608	133.542	149.613	126.451	145.539	143.163	131.232	122.458	7.14752	NA	NA	7.14752	NA	NA	1	0.809459	1	0.608367	Ramp2	receptor (calcitonin) activity modifying protein 2 [Source:MGI Symbol;Acc:MGI:1859650]	protein_coding	141.781	-0.155985
ENSMUSG00000001247|Lsr	1149.66	1552.11	1678.82	1703.64	1567.98	1435.71	1432.13	1315.95	1579.45	1450.41	2052.38	1609.59	1832.65	1803.06	2091.55	2095.8	1429.39	1597.71	1604.19	1500.65	1552.62	1499.49	1268.12	1075.82	1066.83	1412.58	1558.89	1470.04	1927.18	1553.7	1607.17	1589.11	1722.89	2092.7	10.611	0.478884	20.2054	10.611	0.478884	20.2054	4	0.95509	1	0.696083	Lsr	lipolysis stimulated lipoprotein receptor [Source:MGI Symbol;Acc:MGI:1927471]	protein_coding	1584.71	-0.0845209
ENSMUSG00000001248|Gramd1a	263.186	197.632	181.522	144.233	194.343	202.119	224.082	162.576	181.807	229.708	189.551	237.678	121.469	219.496	221.401	151.799	252.871	195.963	138.633	185.434	200.604	236.228	173.561	208.694	190.024	213.651	217.427	136.799	169.492	120.953	159.053	158.374	131.232	139.432	7.54531	NA	NA	7.54531	NA	NA	0	0.517406	1	0.740032	Gramd1a	GRAM domain containing 1A [Source:MGI Symbol;Acc:MGI:105490]	protein_coding	186.795	-0.139233
ENSMUSG00000001249|Hpn	7826.24	6951.06	5814.85	7301.57	7351.13	7306.64	8241.24	9315.94	8565.57	8881.36	9517.86	7727.04	5819.89	7939.69	7299.37	8352.84	7740.54	7645.37	5503.4	7506.89	8124.94	7271.41	8386	7490.04	6731.86	6137.79	8386.9	5969.2	8887.85	4798.55	7496.3	5739.04	6186.65	5537.28	12.9225	NA	NA	12.7679	NA	NA	1	0.621102	2	0.552965	Hpn	hepsin [Source:MGI Symbol;Acc:MGI:1196620]	protein_coding	7345.66	-0.167026
ENSMUSG00000001270|Ckb	307.644	176.671	170.241	253.813	231.558	145.184	163.331	159.509	127.058	140.264	247.288	180.515	100.241	157.263	177.317	193.91	204.613	248.47	99.0239	234.279	189.612	245.541	193.157	184.695	151.44	135.865	187.506	113.999	200.879	181.43	153.856	253.219	229.656	105.484	7.52091	NA	NA	7.52091	NA	NA	0	0.477562	1	0.853363	Ckb	creatine kinase, brain [Source:MGI Symbol;Acc:MGI:88407]	protein_coding	183.663	0.0399603
ENSMUSG00000001280|Sp1	556.604	674.743	746.599	563.821	525.967	570.297	435.217	317.995	537.156	499.056	406.337	562.605	809.007	551.683	602.485	508.28	668.852	805.418	948.299	722.739	607.309	730.697	507.62	554.084	488.082	545.535	455.799	733.936	495.92	639.954	598.789	604.863	793.016	725.048	9.0777	0.514579	23.3444	9.32169	0.514579	23.3444	4	0.867692	2	0.874969	Sp1	trans-acting transcription factor 1 [Source:MGI Symbol;Acc:MGI:98372]	protein_coding	602.759	0.252037
ENSMUSG00000001281|Itgb7	61.3509	32.9387	48.2007	26.2242	58.7165	34.1609	38.8409	50.1022	25.8248	24.3938	37.0387	46.1316	27.1241	28.5933	22.5319	49.9466	38.6062	47.8187	19.8048	22.6138	36.6401	27.9409	43.8569	15.6521	35.6898	32.1513	27.9264	16.2856	39.7573	15.3941	30.1474	43.8436	39.3696	31.5238	5.11361	NA	NA	5.11361	NA	NA	1	0.765537	1	0.59836	Itgb7	integrin beta 7 [Source:MGI Symbol;Acc:MGI:96616]	protein_coding	34.6218	-0.258609
ENSMUSG00000001285|Myg1	285.415	293.454	235.876	284.72	210.883	233.433	259.935	298.568	238.621	315.086	318.097	261.747	247.655	298.548	264.505	213.497	291.477	237.218	227.172	214.379	243.657	192.199	248.211	241.042	279.731	209.502	275.275	217.141	290.856	244.106	231.823	247.851	189.349	198.843	8.05637	NA	NA	7.89357	NA	NA	1	0.890009	2	0.623612	Myg1	melanocyte proliferating gene 1 [Source:MGI Symbol;Acc:MGI:1929864]	protein_coding	251.173	-0.171401
ENSMUSG00000001288|Rarg	76.4663	90.8308	64.6095	67.4337	119.087	96.7892	81.6655	94.0694	79.5404	102.657	115.474	115.329	63.6827	130.352	149.886	86.1824	99.411	69.3841	31.4546	78.6962	127.324	78.7425	81.1819	76.1734	78.1317	106.825	60.8397	27.1426	80.5608	70.3729	67.5717	91.2663	98.424	35.1612	6.58425	NA	NA	6.24182	NA	NA	1	0.883837	2	0.635389	Rarg	retinoic acid receptor, gamma [Source:MGI Symbol;Acc:MGI:97858]	protein_coding	85.08	-0.329713
ENSMUSG00000001289|Pfdn5	552.158	614.855	493.288	561.948	420.112	462.121	620.458	742.33	606.366	661.681	521.81	608.737	370.303	605.505	554.482	606.215	526.01	500.69	405.415	550.873	626.545	430.12	563.608	610.431	651.097	566.278	526.612	427.767	685.29	641.053	666.361	705.971	566.172	364.949	9.12759	NA	NA	9.12759	NA	NA	1	0.817024	1	0.851777	Pfdn5	prefoldin 5 [Source:MGI Symbol;Acc:MGI:1928753]	protein_coding	559.342	-0.0275442
ENSMUSG00000001300|Efnb2	64.0183	76.8569	57.4307	122.692	110.817	82.5555	57.7634	71.5745	112.596	65.05	74.0774	86.2461	75.4758	103.44	95.026	81.2857	77.2124	78.7603	132.809	85.9326	173.124	71.969	51.3219	77.2169	37.619	82.9711	105.721	116.17	71.1446	85.767	103.956	96.6349	87.1755	84.8718	6.44259	NA	NA	6.44259	NA	NA	1	0.895053	1	0.819718	Efnb2	ephrin B2 [Source:MGI Symbol;Acc:MGI:105097]	protein_coding	86.9789	0.118388
ENSMUSG00000001305|Rrp15	109.365	140.738	140.5	118.946	133.146	130.95	119.51	157.464	195.236	186.002	129.636	189.541	129.724	121.101	154.785	138.088	105.202	112.515	116.499	120.306	141.064	133.778	150.233	169.042	153.37	227.133	162.572	122.685	128.688	146.244	147.618	161.953	163.103	152.769	7.1743	0.439453	13.7996	7.1743	0.439453	13.7996	4	0.850005	1	0.853579	Rrp15	ribosomal RNA processing 15 homolog [Source:MGI Symbol;Acc:MGI:1914473]	protein_coding	144.397	-0.0053479
ENSMUSG00000001313|Rnd2	206.281	148.723	218.442	123.628	179.457	131.899	210.139	266.871	202.466	134.166	397.622	218.624	162.745	285.933	242.953	260.506	146.704	220.341	121.159	148.347	164.88	151.558	82.115	145.043	175.555	140.014	178.53	156.341	260.515	306.782	173.607	295.273	252.153	206.117	7.58953	0.771301	18.9366	7.58953	0.771301	18.9366	4	0.876838	1	0.647091	Rnd2	Rho family GTPase 2 [Source:MGI Symbol;Acc:MGI:1338755]	protein_coding	197.514	-0.182265
ENSMUSG00000001323|Srr	641.072	900.323	968.117	669.654	756.698	828.402	828.606	627.811	810.899	724.698	846.444	924.638	1155.72	936.01	938.504	817.753	975.772	835.422	1042.66	861.135	671.429	743.397	866.873	813.908	849.802	803.783	565.51	978.219	813.978	1326.09	1008.38	987.823	1116.41	1220.94	9.7613	0.452631	19.7911	9.7613	0.452631	19.7911	4	0.894443	1	0.542542	Srr	serine racemase [Source:MGI Symbol;Acc:MGI:1351636]	protein_coding	878.144	0.142923
ENSMUSG00000001334|Fndc5	0.889143	5.98885	3.07664	8.42921	4.13496	7.59131	17.9266	4.08997	1.03299	6.09844	6.53624	8.02289	0	1.68196	1.9593	8.81411	9.65155	4.68811	6.98992	2.71366	4.58001	8.46694	0	5.21736	0	11.4085	2.99211	11.9427	6.27747	8.79661	10.3956	39.3698	0.937371	4.84982	2.72984	NA	NA	2.72984	NA	NA	0	0.591007	1	0.733943	Fndc5	fibronectin type III domain containing 5 [Source:MGI Symbol;Acc:MGI:1917614]	protein_coding	6.63383	0.441572
ENSMUSG00000001348|Acp5	1222.57	1233.7	1199.89	1086.43	1282.67	1343.66	1392.3	1703.47	1356.32	1513.43	1829.06	1418.05	1110.91	1418.73	1418.53	1379.9	1344.46	1172.97	1184.79	1368.59	1546.21	1259.03	1413.68	1457.73	1410.23	1441.62	1428.24	1153.02	1734.67	1372.27	1402.37	1186.46	1380.75	1216.09	10.4138	NA	NA	10.4138	NA	NA	0	0.456561	1	0.852003	Acp5	acid phosphatase 5, tartrate resistant [Source:MGI Symbol;Acc:MGI:87883]	protein_coding	1364.2	-0.0166361
ENSMUSG00000001349|Cnn1	3.55657	9.98141	2.0511	0.936579	0	8.54023	7.96736	7.15745	0	15.2461	3.26812	11.0315	2.35862	12.6147	24.4912	13.7108	8.6864	4.68811	0	0	3.66401	0.846694	19.5956	45.9128	3.85835	41.4856	1.99474	0	10.4624	3.29873	21.8309	2.6843	3.74948	1.21245	2.9203	NA	NA	2.9203	2.97116	12.2019	0	0.551349	1	0.853202	Cnn1	calponin 1 [Source:MGI Symbol;Acc:MGI:104979]	protein_coding	8.73183	-0.0725823
ENSMUSG00000001366|Fbxo9	956.718	975.184	947.606	1033.05	1198.31	1284.83	1043.72	1192.23	1165.22	1088.57	1008.76	935.669	1093.22	883.87	865.031	839.299	950.678	907.619	1071.79	1094.51	1113.86	1065.14	985.38	1023.65	944.332	1089	1052.23	1187.76	789.915	862.068	880.511	844.66	867.068	1030.59	9.97883	0.330703	8.36728	9.97883	0.330703	8.36728	4	0.892171	1	0.664663	Fbxo9	f-box protein 9 [Source:MGI Symbol;Acc:MGI:1918788]	protein_coding	1008	-0.0758777
ENSMUSG00000001376|Vps50	128.037	170.682	153.832	217.286	147.205	184.089	233.045	238.241	222.093	197.183	171.032	193.552	244.117	178.288	150.866	122.418	138.982	164.084	277.267	169.152	179.536	204.9	197.823	230.607	281.66	222.985	164.566	277.94	159.029	186.928	156.974	194.164	185.599	214.604	7.59308	0.444837	10.8185	7.59308	0.444837	10.8185	0	0.436935	1	0.761471	Vps50	VPS50 EARP/GARPII complex subunit [Source:MGI Symbol;Acc:MGI:1920538]	protein_coding	192.905	0.0986881
ENSMUSG00000001380|Hars	501.477	490.087	445.088	497.324	443.268	431.756	441.193	510.224	503.067	586.467	644.909	528.508	433.986	501.224	522.153	508.28	491.264	433.182	427.55	409.763	435.101	349.684	507.62	502.953	381.977	440.784	572.491	412.567	696.799	455.225	679.875	546.703	426.504	412.235	8.9248	0.345678	16.5809	8.9248	0.345678	16.5809	4	0.638249	1	0.776974	Hars	histidyl-tRNA synthetase [Source:MGI Symbol;Acc:MGI:108087]	protein_coding	487.391	-0.0762288
ENSMUSG00000001383|Zmat2	338.764	392.269	394.836	396.173	302.679	281.827	367.495	468.302	326.426	363.874	282.148	323.924	321.952	317.049	315.447	314.37	361.933	333.794	298.237	228.852	319.685	321.744	346.19	364.172	440.817	391.001	355.064	267.083	414.313	456.324	415.826	419.646	371.199	293.414	8.45204	NA	NA	8.45204	NA	NA	1	0.602316	1	0.8308	Zmat2	zinc finger, matrin type 2 [Source:MGI Symbol;Acc:MGI:1913742]	protein_coding	350.201	0.0339417
ENSMUSG00000001403|Ube2c	136.039	40.9238	66.6606	185.443	98.4121	96.7892	38.8409	51.1247	13.4289	39.6399	51.2006	22.0629	36.5586	36.1621	17.6337	43.0912	55.979	55.3197	82.7141	55.1778	61.3721	114.304	32.6594	76.1734	31.8314	29.0399	24.9343	34.7425	19.8786	21.9915	28.0683	25.9483	39.3696	19.3993	5.53038	1.91311	4.15774	5.53038	1.91311	4.15774	4	0.967149	1	0.511641	Ube2c	ubiquitin-conjugating enzyme E2C [Source:MGI Symbol;Acc:MGI:1915862]	protein_coding	52.4386	-0.31882
ENSMUSG00000001415|Smg5	584.167	454.154	457.394	535.723	612.801	627.232	754.908	485.684	744.787	661.681	584.994	704.008	503.565	770.337	660.284	656.161	560.755	626.332	397.261	589.769	543.189	564.745	836.08	681.387	698.362	648.212	627.347	547.195	741.787	497.009	549.93	583.388	579.295	551.667	9.24441	NA	NA	9.24441	NA	NA	0	0.516949	1	0.847046	Smg5	SMG5 nonsense mediated mRNA decay factor [Source:MGI Symbol;Acc:MGI:2447364]	protein_coding	606.517	-0.0433389
ENSMUSG00000001416|Cct3	1684.04	1758.72	1751.64	1523.81	1374.46	1414.83	1453.05	1341.51	1801.54	1551.04	1991.38	1940.54	1967.09	1621.41	1884.85	2000.8	1759.48	1628.65	1764.96	1242.86	1323.62	1185.37	1369.83	1237.56	1443.99	1630.38	1695.53	1504.79	2071.56	2389.38	2065.62	1935.38	1878.49	2004.19	10.6908	0.628266	18.9718	10.6908	0.628266	18.9718	4	0.689071	1	0.848555	Cct3	chaperonin containing Tcp1, subunit 3 (gamma) [Source:MGI Symbol;Acc:MGI:104708]	protein_coding	1682.13	-0.0121706
ENSMUSG00000001418|Glmp	962.942	936.256	781.467	1129.51	1068.47	1010.59	1006.88	1033.74	962.749	1027.59	1093.73	1035.96	518.896	957.035	869.929	949.965	1049.12	1100.77	658.218	1184.06	1184.39	1029.58	1061.9	1088.34	939.509	859.788	994.379	573.252	1039.97	689.435	871.155	782.921	800.515	591.678	9.86936	0.375624	6.68538	9.86936	0.375624	6.68538	0	0.442326	1	0.794437	Glmp	glycosylated lysosomal membrane protein [Source:MGI Symbol;Acc:MGI:1913318]	protein_coding	936.609	-0.0813603
ENSMUSG00000001419|Mef2d	561.05	476.113	449.19	659.352	751.736	923.293	548.752	458.077	561.948	588.499	613.318	463.322	380.917	473.472	564.278	528.846	491.264	457.56	490.459	507.455	542.273	601.152	466.563	468.519	421.525	589.095	569.499	513.538	576.481	357.362	481.319	508.228	409.631	429.209	9.13412	0.462504	6.2226	8.94694	NA	NA	0	0.406059	2	0.63	Mef2d	myocyte enhancer factor 2D [Source:MGI Symbol;Acc:MGI:99533]	protein_coding	525.979	-0.174292
ENSMUSG00000001420|Tmem79	60.4618	31.9405	45.1241	19.6682	45.4846	42.7011	25.8939	51.1247	35.1217	25.4102	22.8769	27.0772	30.6621	49.6178	54.8604	25.463	75.2821	44.0683	36.1146	30.7548	43.0521	34.7144	17.7294	33.3911	18.3272	37.337	32.9133	23.8855	48.1273	20.892	45.7409	27.7378	29.9959	21.8242	5.15972	NA	NA	5.15972	NA	NA	0	0.563035	1	0.830362	Tmem79	transmembrane protein 79 [Source:MGI Symbol;Acc:MGI:1919163]	protein_coding	35.7463	-0.0981837
ENSMUSG00000001424|Snd1	2938.62	3379.71	3108.43	3045.76	3190.54	2994.77	2796.54	2406.95	3811.74	2871.35	3618.9	3266.32	2859.83	2985.48	3277.91	3513.89	3163.78	3432.64	3161.77	2843.01	2984.33	2093.03	1930.64	2421.9	2098.94	3059.56	3333.22	2317.98	3780.08	2704.96	3198.74	2882.05	2835.55	2789.86	11.5275	0.323448	20.2601	11.5275	0.323448	20.2601	0	0.452209	1	0.502551	Snd1	staphylococcal nuclease and tudor domain containing 1 [Source:MGI Symbol;Acc:MGI:1929266]	protein_coding	2973.49	-0.136362
ENSMUSG00000001435|Col18a1	17225.4	15518.1	12644	13545.7	19678.3	15595.4	14908.9	14578.7	14780.1	15451.4	15358	13082.3	6499.18	15246.1	16147.6	15826.2	17029.2	17669.5	8193.35	18208.7	16397.4	16628.2	14679.9	10833.3	11572.2	11147.2	15351.5	6309.02	15904	6587.56	11978.9	10941.2	11973	8067.67	13.729	0.45849	4.1165	13.729	0.45849	4.1165	0	0.372303	1	0.557034	Col18a1	collagen, type XVIII, alpha 1 [Source:MGI Symbol;Acc:MGI:88451]	protein_coding	13692.9	-0.217545
ENSMUSG00000001436|Slc19a1	134.261	154.712	157.934	103.024	138.935	155.622	230.058	311.86	288.205	243.938	224.411	187.535	122.648	95.8717	144.988	148.86	171.798	169.71	115.334	128.447	154.804	160.872	226.749	222.26	191.953	209.502	271.285	241.026	151.705	128.65	195.438	101.109	98.424	127.308	7.4237	0.974102	11.3064	7.4237	0.974102	11.3064	4	0.95876	1	0.788111	Slc19a1	solute carrier family 19 (folate transporter), member 1 [Source:MGI Symbol;Acc:MGI:103182]	protein_coding	173.801	-0.112244
ENSMUSG00000001440|Kpnb1	2300.21	2267.78	2345.43	1593.12	1646.54	1732.72	1765.77	1354.8	2054.62	1749.24	2600.34	2582.37	2605.1	2750	3160.35	2913.55	2236.26	2268.11	2399.87	1552.21	1700.1	1502.88	1584.45	1506.77	1690.92	2077.39	2229.13	1868.5	2386.48	2844.6	2336.94	2800.62	2658.38	2689.22	11.0337	0.8899	19.8791	11.0337	0.8899	19.8791	4	0.940282	1	0.845149	Kpnb1	karyopherin (importin) beta 1 [Source:MGI Symbol;Acc:MGI:107532]	protein_coding	2169.26	-0.0197133
ENSMUSG00000001441|Npepps	484.583	425.208	498.416	413.968	431.69	525.698	512.899	469.324	501.001	462.465	478.235	475.356	544.841	438.991	448.68	453.437	459.414	405.053	506.769	435.995	485.481	472.455	465.63	443.476	499.657	565.241	439.841	562.394	473.949	449.727	458.448	413.382	511.805	480.132	8.88674	NA	NA	8.88674	NA	NA	1	0.808482	1	0.853289	Npepps	aminopeptidase puromycin sensitive [Source:MGI Symbol;Acc:MGI:1101358]	protein_coding	473.342	-0.00399986
ENSMUSG00000001444|Tbx21	8.00229	7.98513	10.2555	6.55605	14.8859	3.79566	0	15.3374	3.09898	7.11485	14.1619	5.01431	1.17931	8.4098	0.97965	7.83476	10.6167	5.62573	0	18.0911	0	6.77355	6.53188	3.13042	4.82294	15.5571	9.97372	2.17141	1.04624	6.59746	3.11869	8.94767	12.1858	0	2.75678	NA	NA	2.75678	NA	NA	1	0.904384	1	0.845654	Tbx21	T-box 21 [Source:MGI Symbol;Acc:MGI:1888984]	protein_coding	6.75888	-0.205958
ENSMUSG00000001445|Mrpl10	697.978	633.82	618.405	693.069	621.071	538.983	734.989	690.183	647.686	682.009	756.026	675.928	553.096	669.42	669.101	638.533	680.434	629.145	619.773	656.706	616.469	523.257	631.726	557.214	642.416	627.469	629.341	510.281	697.845	590.473	531.218	543.124	560.548	477.707	9.36098	NA	NA	9.21918	NA	NA	1	0.889257	2	0.771208	Mrpl10	mitochondrial ribosomal protein L10 [Source:MGI Symbol;Acc:MGI:1333801]	protein_coding	624.866	-0.147155
ENSMUSG00000001467|Cyp51	3157.35	5179.35	3901.18	4244.58	3475.02	3637.19	4773.45	4168.71	3770.42	2997.38	3702.78	6569.74	4435.38	6181.2	5552.65	7595.8	3286.35	5751.38	3499.62	3298	3185.85	3792.34	2779.78	3402.76	4076.35	3365.52	3203.56	3051.91	2785.1	5626.53	3269.43	5482.24	4639.05	5219.62	12.118	0.592115	21.0327	11.9042	0.592115	21.0327	4	0.91074	2	0.548668	Cyp51	cytochrome P450, family 51 [Source:MGI Symbol;Acc:MGI:106040]	protein_coding	4207.58	-0.205336
ENSMUSG00000001472|Tcf25	1983.68	1881.5	1791.63	2286.19	2293.25	2141.7	2424.07	2192.23	2721.93	2474.95	2335.62	2173.2	1893.97	2050.31	1982.81	1982.19	1973.74	2200.6	1770.78	2222.49	2260.69	2157.38	2465.32	2614.94	2152	2273.41	2534.32	1815.3	2543.42	1831.89	2038.59	1596.26	1731.32	1719.26	11.0621	0.385067	10.346	11.0621	0.385067	10.346	4	0.938186	1	0.759737	Tcf25	transcription factor 25 (basic helix-loop-helix) [Source:MGI Symbol;Acc:MGI:1914105]	protein_coding	2132.67	-0.0599948
ENSMUSG00000001473|Tubb6	248.071	317.409	183.573	397.11	296.063	214.455	193.209	235.173	163.213	273.413	242.93	268.767	186.331	264.909	352.674	328.081	313.675	524.131	249.307	208.047	204.268	366.618	191.291	199.303	168.803	157.645	182.519	186.741	204.018	291.388	146.579	399.961	233.405	177.018	7.93651	0.755857	0.352158	7.93651	0.755857	0.352158	0	0.542786	1	0.824391	Tubb6	tubulin, beta 6 class V [Source:MGI Symbol;Acc:MGI:1915201]	protein_coding	252.062	-0.0780676
ENSMUSG00000001482|Def8	776.222	599.883	577.383	566.63	732.715	684.167	703.12	535.786	606.366	527.515	711.361	749.137	514.179	829.206	871.888	850.072	806.87	666.65	429.88	665.752	612.805	672.275	762.363	717.909	516.055	560.055	613.384	410.396	812.932	576.178	600.868	701.498	657.097	598.953	9.35195	NA	NA	9.35195	NA	NA	1	0.652573	1	0.758637	Def8	differentially expressed in FDCP 8 [Source:MGI Symbol;Acc:MGI:1346331]	protein_coding	653.457	-0.0774428
ENSMUSG00000001493|Meox1	6.224	10.9796	17.4343	10.3024	7.44293	8.54023	1.99184	3.06748	0	0	7.62562	10.0286	0	3.36392	12.7354	18.6076	6.75609	0	0	2.71366	2.74801	1.69339	1.86625	6.26083	0	5.1857	0.997372	1.0857	9.4162	5.49788	2.07913	23.2639	5.62423	8.48718	2.28666	2.4406	22.7387	2.28666	2.4406	22.7387	0	0.578236	1	0.756271	Meox1	mesenchyme homeobox 1 [Source:MGI Symbol;Acc:MGI:103220]	protein_coding	5.94175	-0.515528
ENSMUSG00000001506|Col1a1	525.484	653.782	281	481.402	550.777	577.889	488.997	387.525	533.024	389.284	355.136	417.19	248.834	408.716	364.43	481.838	531.8	986.379	263.287	676.606	828.066	562.205	415.241	644.866	224.749	810.006	788.921	710.05	356.769	327.674	417.905	577.125	488.37	266.74	8.96766	NA	NA	8.96766	NA	NA	1	0.654307	1	0.511924	Col1a1	collagen, type I, alpha 1 [Source:MGI Symbol;Acc:MGI:88467]	protein_coding	500.649	0.249145
ENSMUSG00000001507|Itga3	103.141	148.723	86.146	132.058	208.402	99.636	97.6002	89.9794	153.916	96.5586	153.602	150.429	119.11	203.517	222.38	156.695	146.704	170.647	96.6939	116.687	140.148	116.844	85.8475	118.956	69.4504	113.048	170.551	56.4566	126.596	95.6632	122.669	126.162	179.975	116.396	6.98717	0.569683	21.8061	6.98717	0.569683	21.8061	0	0.466	1	0.726595	Itga3	integrin alpha 3 [Source:MGI Symbol;Acc:MGI:96602]	protein_coding	129.158	-0.153322
ENSMUSG00000001517|Foxm1	61.3509	26.9498	29.7409	59.9411	78.5643	51.2414	17.9266	37.8323	22.7258	25.4102	11.9831	25.0715	22.4069	21.8655	11.7558	29.3804	65.6305	30.9415	29.1247	26.2321	32.0601	49.9549	27.0606	38.6085	10.6105	11.4085	25.9317	26.0569	7.32371	12.0953	13.5143	25.9483	14.0606	3.63736	4.72938	1.65851	4.57769	4.72938	1.65851	4.57769	4	0.969589	1	0.523741	Foxm1	forkhead box M1 [Source:MGI Symbol;Acc:MGI:1347487]	protein_coding	28.9514	-0.403645
ENSMUSG00000001518|Itfg2	86.2469	99.8141	122.04	84.2921	127.357	116.716	123.494	107.362	113.629	107.739	100.222	136.389	123.828	125.306	106.782	94.9965	135.122	138.768	92.034	104.928	119.996	115.15	139.969	100.173	141.795	91.2682	104.724	89.0277	137.058	109.958	87.3234	121.688	75.9271	107.908	6.80015	NA	NA	6.80015	NA	NA	1	0.86721	1	0.852426	Itfg2	integrin alpha FG-GAP repeat containing 2 [Source:MGI Symbol;Acc:MGI:1915450]	protein_coding	111.442	0.00737786
ENSMUSG00000001521|Tulp3	38.2332	36.9312	23.5876	41.2095	30.5987	21.825	31.8694	22.4949	19.6269	25.4102	40.3068	17.0486	17.6896	34.4802	16.654	20.5662	38.6062	40.3178	20.9698	34.373	35.7241	18.6273	29.86	5.21736	11.5751	17.6314	24.9343	34.7425	24.0636	40.6843	18.7122	28.6326	21.5595	21.8242	4.73684	NA	NA	4.73684	NA	NA	1	0.791263	1	0.843169	Tulp3	tubby-like protein 3 [Source:MGI Symbol;Acc:MGI:1329045]	protein_coding	26.6643	-0.0666426
ENSMUSG00000001524|Gtf2h4	228.51	252.53	189.726	221.033	229.904	228.688	219.102	255.623	221.06	214.462	206.981	223.638	185.152	242.202	241.973	259.526	232.602	255.033	157.273	258.702	324.265	246.388	213.686	235.825	194.847	178.388	189.501	151.999	231.22	213.318	214.15	191.48	216.533	195.205	7.78916	NA	NA	7.78916	NA	NA	0	0.429691	1	0.81001	Gtf2h4	general transcription factor II H, polypeptide 4 [Source:MGI Symbol;Acc:MGI:1338799]	protein_coding	221.192	-0.0601898
ENSMUSG00000001525|Tubb5	2414.91	1953.36	1916.75	2102.62	1955.01	1522.06	1104.48	1506.13	798.503	903.585	1478.28	1335.81	1524.85	1708.87	2096.45	2051.73	2221.79	2602.84	2374.24	1686.09	1724.83	1535.9	1269.05	1222.95	1138.21	897.125	956.479	910.905	1399.88	1461.34	1281.78	1683.06	1736.01	1898.7	10.56	1.17092	0.464384	10.56	1.17092	0.464384	4	0.969106	1	0.830698	Tubb5	tubulin, beta 5 class I [Source:MGI Symbol;Acc:MGI:107812]	protein_coding	1599.25	-0.0327968
ENSMUSG00000001542|Ell2	1411.96	2405.52	2370.04	1773.88	1735.86	1545.78	1342.5	1589.98	2068.05	1987.07	961.917	1489.25	3162.91	1092.43	1087.41	1326.03	1896.53	1560.2	2779.66	1251	1348.35	1489.33	1366.1	1664.34	1906.03	2115.76	1714.48	3830.36	1218.87	1890.17	2076.01	1139.93	1736.95	2768.03	10.8115	NA	NA	10.8115	NA	NA	1	0.868717	1	0.800152	Ell2	elongation factor for RNA polymerase II 2 [Source:MGI Symbol;Acc:MGI:2183438]	protein_coding	1797.14	0.11962
ENSMUSG00000001552|Jup	703.312	825.463	721.985	1007.76	881.574	835.993	688.181	676.891	739.622	846.667	1172.17	857.446	514.179	789.68	1022.75	873.576	785.636	1059.51	676.857	812.289	762.114	632.48	737.169	701.213	536.311	535.164	652.281	446.224	784.683	554.187	800.465	625.442	773.331	480.132	9.68371	NA	NA	9.4234	NA	NA	1	0.665969	2	0.84083	Jup	junction plakoglobin [Source:MGI Symbol;Acc:MGI:96650]	protein_coding	750.375	-0.247527
ENSMUSG00000001555|Fkbp10	23.1177	33.9368	14.3577	10.3024	21.5018	39.8544	42.8246	12.2699	33.0558	26.4266	40.3068	35.1001	8.25517	26.9113	30.3691	26.4423	29.9198	38.4425	15.1448	28.9457	24.7321	31.3277	15.8631	19.826	8.6813	39.4113	53.8581	22.7998	21.9711	8.79661	21.8309	25.0535	20.6222	9.69964	4.66401	NA	NA	4.66401	NA	NA	1	0.901879	1	0.834792	Fkbp10	FK506 binding protein 10 [Source:MGI Symbol;Acc:MGI:104769]	protein_coding	25.3517	-0.202522
ENSMUSG00000001569|Nom1	284.526	316.411	304.588	430.826	354.78	408.982	378.45	349.693	451.418	319.152	291.952	450.285	317.234	313.685	366.389	409.366	350.351	368.486	256.297	380.817	352.661	408.106	396.578	371.476	386.8	437.673	450.812	403.882	437.33	348.566	410.628	341.801	361.825	355.249	8.5299	NA	NA	8.5299	NA	NA	0	0.374656	1	0.763869	Nom1	nucleolar protein with MIF4G domain 1 [Source:MGI Symbol;Acc:MGI:1861749]	protein_coding	369.62	0.0660176
ENSMUSG00000001576|Ergic1	1411.07	1267.64	1450.12	970.296	1238.01	1207.02	1139.33	824.13	1206.53	1041.82	1678.73	1458.16	1175.77	1621.41	1817.25	1737.36	1389.82	1337.05	1230.23	1194.92	1081.8	1027.89	1065.63	1208.34	942.403	1015.36	1144.98	1018.39	1585.06	1304.1	1407.57	1401.21	1451.05	1368.86	10.2889	0.622501	20.7957	10.2889	0.622501	20.7957	4	0.910477	1	0.746149	Ergic1	endoplasmic reticulum-golgi intermediate compartment (ERGIC) 1 [Source:MGI Symbol;Acc:MGI:1914708]	protein_coding	1277.04	-0.0680535
ENSMUSG00000001588|Acap1	44.4572	42.9201	18.4599	20.6047	19.8478	25.6207	17.9266	25.5623	22.7258	27.443	11.9831	13.0372	9.43448	19.3425	15.6744	25.463	5.79093	11.2515	10.4849	21.7093	43.9681	17.7806	30.7931	21.9129	11.5751	16.5942	22.9395	19.5427	14.6474	15.3941	21.8309	14.3163	14.9979	8.48718	4.33148	NA	NA	4.33148	NA	NA	0	0.332426	1	0.62968	Acap1	ArfGAP with coiled-coil, ankyrin repeat and PH domains 1 [Source:MGI Symbol;Acc:MGI:2388270]	protein_coding	20.1329	-0.336327
ENSMUSG00000001604|Tcea3	635.738	516.039	585.588	542.279	502.811	483.946	687.185	789.365	464.847	543.778	611.139	518.479	514.179	573.548	464.354	554.309	544.347	483.813	530.069	547.255	828.066	535.957	523.483	656.344	578.753	612.949	524.617	513.538	677.966	479.415	493.793	479.595	565.235	533.48	9.13354	NA	NA	9.13354	NA	NA	1	0.752359	1	0.853607	Tcea3	transcription elongation factor A (SII), 3 [Source:MGI Symbol;Acc:MGI:1196908]	protein_coding	561.655	-0.0028588
ENSMUSG00000001627|Ifrd1	229.399	323.398	221.518	413.968	338.24	207.812	509.911	604.294	628.059	597.647	339.885	388.107	577.862	316.208	289.976	341.791	221.986	223.154	376.291	239.707	310.525	396.253	554.276	716.865	535.347	617.098	472.754	707.879	331.66	550.888	431.419	340.012	336.516	499.531	8.6726	1.187	12.548	8.6726	1.187	12.548	4	0.967378	1	0.802547	Ifrd1	interferon-related developmental regulator 1 [Source:MGI Symbol;Acc:MGI:1316717]	protein_coding	417.36	0.0787008
ENSMUSG00000001630|Stk38l	258.741	294.452	318.945	293.149	267.946	310.295	330.646	254.601	287.172	213.445	612.228	545.556	462.289	604.664	648.528	529.826	287.616	314.104	285.422	276.793	260.145	302.27	334.059	291.129	372.331	270.693	273.28	310.511	455.116	678.439	466.765	557.44	536.176	434.059	8.5105	1.01504	18.9599	8.5105	1.01504	18.9599	4	0.950502	1	0.8527	Stk38l	serine/threonine kinase 38 like [Source:MGI Symbol;Acc:MGI:1922250]	protein_coding	380.554	0.000813675
ENSMUSG00000001632|Brpf1	230.288	175.673	166.139	237.891	219.153	190.732	207.151	171.779	270.644	387.251	221.143	165.472	189.869	223.701	182.215	213.497	197.857	265.347	139.798	234.279	193.276	170.185	320.062	198.26	197.741	290.399	310.183	213.884	245.867	138.547	218.309	180.743	212.783	155.194	7.75653	0.448508	11.6586	7.75653	0.448508	11.6586	0	0.548996	1	0.85011	Brpf1	bromodomain and PHD finger containing, 1 [Source:MGI Symbol;Acc:MGI:1926033]	protein_coding	215.744	-0.0210313
ENSMUSG00000001642|Akr1b3	184.942	230.571	108.708	199.491	205.094	136.644	247.984	193.251	123.959	199.216	141.619	131.375	145.055	152.217	101.884	136.129	151.529	187.524	139.798	169.152	168.544	161.718	154.899	143.999	128.29	149.348	206.456	133.542	162.168	219.915	127.866	224.587	165.915	145.495	7.35972	0.633986	7.27704	7.35972	NA	NA	2	0.672537	1	0.852411	Akr1b3	aldo-keto reductase family 1, member B3 (aldose reductase) [Source:MGI Symbol;Acc:MGI:1353494]	protein_coding	164.085	-0.00456073
ENSMUSG00000001663|Gstt1	3454.32	3937.67	3020.24	2626.17	2828.31	2569.66	3263.63	3441.71	2689.91	2910.99	2707.09	3617.32	1878.64	3145.26	3048.67	3348.38	2593.37	2463.13	2233.28	3080.91	2995.33	2770.38	2107	2710.94	2891.84	2602.18	2549.28	1403.81	3588.62	2641.18	3674.86	3720.44	2770.87	2125.43	11.4843	NA	NA	11.4843	NA	NA	1	0.860495	1	0.633904	Gstt1	glutathione S-transferase, theta 1 [Source:MGI Symbol;Acc:MGI:107379]	protein_coding	2865.02	-0.151444
ENSMUSG00000001665|Gstt3	725.541	788.532	610.201	697.752	387.032	300.806	431.233	571.574	572.278	368.956	1196.13	808.306	432.807	732.493	999.243	995.994	415.982	393.801	627.928	416.095	489.145	436.894	270.606	458.084	358.827	357.813	286.246	297.483	586.943	489.312	825.414	972.612	594.293	550.454	9.27975	1.03065	20.7825	8.89373	1.03065	20.7825	4	0.964526	2	0.924904	Gstt3	glutathione S-transferase, theta 3 [Source:MGI Symbol;Acc:MGI:2143526]	protein_coding	571.965	-0.388646
ENSMUSG00000001666|Ddt	448.128	529.015	518.927	463.607	301.852	396.646	269.894	472.392	314.03	449.252	705.914	464.325	198.124	472.631	459.456	439.726	470.031	352.546	406.58	264.13	393.881	278.562	292.068	305.737	515.09	425.227	349.08	233.426	521.03	510.204	552.009	518.965	463.999	362.524	8.67839	0.488244	20.2645	8.67839	0.488244	20.2645	0	0.413327	1	0.812219	Ddt	D-dopachrome tautomerase [Source:MGI Symbol;Acc:MGI:1298381]	protein_coding	415.265	-0.0997675
ENSMUSG00000001670|Tat	51213.8	67608.1	57713.7	60017.9	50463.9	22069.8	49227.3	40733.1	102388	95858.3	59723.8	73794.5	77376.9	44995.8	60145.6	58505.1	71804.6	50013.7	46370	20684.4	45163.5	36748.2	46187.8	49084.9	54439.4	93977.2	97334.5	82268.1	60828.7	50924.7	75418.4	49368.8	68916.5	69339.1	15.8474	0.853012	15.8946	15.8474	0.853012	15.8946	4	0.946873	1	0.842215	Tat	tyrosine aminotransferase [Source:MGI Symbol;Acc:MGI:98487]	protein_coding	60020.8	-0.0702725
ENSMUSG00000001672|Marveld3	11.5589	22.9572	14.3577	20.6047	3.30797	8.54023	17.9266	9.20244	15.4949	21.3445	16.3406	13.0372	11.7931	21.0245	9.7965	15.6695	26.0592	10.3138	10.4849	12.6638	20.152	13.5471	8.39813	15.6521	10.6105	19.7056	13.9632	17.3713	18.8324	9.89619	10.3956	11.632	8.43634	16.9744	3.84341	NA	NA	3.84341	NA	NA	1	0.907701	1	0.851628	Marveld3	MARVEL (membrane-associating) domain containing 3 [Source:MGI Symbol;Acc:MGI:1920858]	protein_coding	14.3543	-0.0413067
ENSMUSG00000001674|Ddx18	393.001	326.392	258.438	375.568	240.655	368.179	315.707	375.255	434.89	399.448	272.344	364.039	458.752	362.462	404.595	460.292	402.47	317.854	257.462	325.639	388.385	343.758	352.721	426.78	335.677	395.15	448.817	461.424	397.573	467.32	330.582	415.172	394.633	414.659	8.54203	0.320482	15.5941	8.54203	0.320482	15.5941	0	0.438112	1	0.809597	Ddx18	DEAD box helicase 18 [Source:MGI Symbol;Acc:MGI:1914192]	protein_coding	373.12	0.064738
ENSMUSG00000001687|Ubl3	1085.64	1191.78	1128.1	1111.72	1206.58	1182.35	1246.89	1533.74	1451.35	1398.58	1238.62	1241.54	1438.76	1132.8	1254.93	1094.91	1072.29	1059.51	1371.19	960.636	1044.24	1043.13	1241.99	1166.6	1237.57	1270.5	1268.66	1535.18	1218.87	1125.97	1350.39	965.454	1084.54	1290.05	10.2464	0.304525	13.3008	10.2464	0.304525	13.3008	4	0.908943	1	0.610872	Ubl3	ubiquitin-like 3 [Source:MGI Symbol;Acc:MGI:1344373]	protein_coding	1213.09	-0.0926569
ENSMUSG00000001700|Gramd3	626.846	884.353	817.361	852.287	880.747	974.535	1207.06	1114.52	693.138	615.942	846.444	1075.07	1339.7	1011.7	1166.76	1019.5	782.741	836.359	1074.12	909.981	1066.23	788.272	963.918	1156.17	778.423	606.726	432.859	692.679	832.811	1000.61	996.943	894.767	896.127	1349.46	9.84111	NA	NA	9.84111	NA	NA	1	0.78912	1	0.816565	Gramd3	GRAM domain containing 3 [Source:MGI Symbol;Acc:MGI:1914815]	protein_coding	917.21	-0.0628918
ENSMUSG00000001707|Eef1e1	159.157	139.74	126.142	137.677	105.855	145.184	167.315	187.116	234.489	161.609	229.858	202.578	239.4	168.196	119.517	150.819	141.878	105.951	187.563	128.447	195.108	129.544	184.759	223.303	226.678	263.433	195.485	338.74	147.52	336.47	177.766	174.48	187.474	248.553	7.38551	0.800748	14.4431	7.61016	0.800748	14.4431	4	0.966696	2	0.579596	Eef1e1	eukaryotic translation elongation factor 1 epsilon 1 [Source:MGI Symbol;Acc:MGI:1913393]	protein_coding	184.347	0.222804
ENSMUSG00000001729|Akt1	1028.74	786.535	723.011	1002.14	1044.49	843.585	1118.42	958.076	1308.8	1348.77	1187.42	1091.11	816.082	1142.89	1039.41	1003.83	962.26	1109.21	655.888	863.849	976.458	960.997	1297.04	983.994	1075.52	1058.92	1393.33	765.421	1373.72	687.235	1028.13	786.5	919.561	670.487	9.96933	0.398903	12.3897	9.96933	0.398903	12.3897	4	0.625002	1	0.777047	Akt1	thymoma viral proto-oncogene 1 [Source:MGI Symbol;Acc:MGI:87986]	protein_coding	1000.35	-0.0947794
ENSMUSG00000001739|Cldn15	4.44572	9.98141	6.15329	10.3024	3.30797	12.3359	4.9796	16.3599	5.16496	4.06563	29.4131	11.0315	5.89655	17.6606	10.7761	6.85542	21.2334	0	0	3.61822	13.74	0.846694	1.86625	18.7825	0.964589	7.25997	11.9685	7.59993	2.09249	16.4936	1.03956	7.15814	6.5616	7.27473	3.0786	NA	NA	3.0786	NA	NA	1	0.896574	1	0.756768	Cldn15	claudin 15 [Source:MGI Symbol;Acc:MGI:1913103]	protein_coding	8.44795	-0.414711
ENSMUSG00000001741|Il16	45.3463	41.9219	54.354	52.4484	33.0797	37.9566	47.8042	55.2146	34.0887	55.9024	28.3237	50.1431	25.9448	37.8441	17.6337	34.2771	70.4563	68.4464	36.1146	54.2732	43.0521	53.3417	41.0575	32.3476	39.5481	28.0028	40.8922	39.0853	34.5261	27.4894	44.7013	40.2645	36.5575	36.3736	5.37253	NA	NA	5.37253	0.718147	2.54947	0	0.329372	1	0.847677	Il16	interleukin 16 [Source:MGI Symbol;Acc:MGI:1270855]	protein_coding	41.7298	0.0619703
ENSMUSG00000001750|Tcirg1	748.659	712.673	609.175	834.492	712.867	622.488	626.434	589.979	807.8	799.912	920.521	747.131	503.565	811.545	737.676	900.018	981.563	796.041	483.47	699.22	579.829	782.345	905.132	602.083	691.61	707.329	730.076	420.167	852.689	509.104	795.267	699.708	770.519	501.956	9.47484	NA	NA	9.47484	NA	NA	1	0.890314	1	0.820647	Tcirg1	T cell, immune regulator 1, ATPase, H+ transporting, lysosomal V0 protein A3 [Source:MGI Symbol;Acc:MGI:1350931]	protein_coding	711.56	-0.0649862
ENSMUSG00000001751|Naglu	689.975	706.684	660.453	575.996	781.508	737.306	734.989	665.643	819.163	873.093	860.606	863.463	533.048	764.45	736.697	792.29	860.918	937.622	481.14	837.617	760.282	729.85	703.577	627.127	605.762	750.889	965.456	578.68	857.921	497.009	699.627	606.652	814.575	556.517	9.50281	NA	NA	9.50281	NA	NA	1	0.885908	1	0.839118	Naglu	alpha-N-acetylglucosaminidase (Sanfilippo disease IIIB) [Source:MGI Symbol;Acc:MGI:1351641]	protein_coding	725.488	-0.0459636
ENSMUSG00000001755|Coasy	2169.51	2301.71	1813.17	2457.58	2543.83	2659.81	3111.25	2929.44	2961.59	2507.48	2610.14	2565.32	1562.59	2323.63	2698.93	2642.27	1986.29	1983.07	1598.36	2527.32	2761.75	2377.52	2591.29	2804.85	2190.58	2054.57	2544.29	1503.7	2540.28	2004.53	2168.53	1971.17	2132.52	1652.58	11.2955	0.349467	9.41216	11.09	0.349467	9.41216	0	0.592262	2	0.791182	Coasy	Coenzyme A synthase [Source:MGI Symbol;Acc:MGI:1918993]	protein_coding	2330.93	-0.203674
ENSMUSG00000001761|Smo	212.505	225.58	171.266	196.682	294.409	287.521	167.315	124.744	130.157	142.297	187.372	133.381	172.179	220.337	186.133	184.117	263.487	254.096	147.953	303.93	225.336	350.531	188.491	239.999	115.751	145.199	143.622	123.77	138.104	93.464	141.381	143.163	169.664	155.194	7.5043	0.923744	3.32768	7.5043	0.923744	3.32768	4	0.717623	1	0.843746	Smo	smoothened, frizzled class receptor [Source:MGI Symbol;Acc:MGI:108075]	protein_coding	187.622	-0.0267656
ENSMUSG00000001763|Tspan33	249.849	296.448	279.974	197.618	278.696	277.083	207.151	211.656	226.225	271.381	272.344	251.718	232.324	206.881	249.811	279.113	358.073	297.226	363.476	214.379	258.313	271.789	206.221	191.999	180.378	226.096	206.456	235.598	314.92	155.04	251.575	204.007	256.84	364.949	7.96293	NA	NA	7.96293	0.651423	23.3922	3	0.686548	1	0.853548	Tspan33	tetraspanin 33 [Source:MGI Symbol;Acc:MGI:1919012]	protein_coding	251.341	0.029692
ENSMUSG00000001767|Crnkl1	248.96	245.543	286.128	273.481	219.153	270.441	248.98	285.276	296.469	234.79	260.36	283.81	377.379	239.679	297.813	315.349	255.766	311.291	249.307	275.889	244.573	287.876	279.004	303.65	283.589	309.067	311.18	297.483	273.07	390.35	316.028	283.641	321.518	383.136	8.16087	0.270763	17.0376	8.16087	0.270763	17.0376	0	0.526638	1	0.519123	Crnkl1	crooked neck pre-mRNA splicing factor 1 [Source:MGI Symbol;Acc:MGI:1914127]	protein_coding	287.06	0.126154
ENSMUSG00000001768|Rin2	306.754	276.485	318.945	351.217	325.008	334.967	342.597	335.378	284.073	283.577	371.477	402.147	247.655	331.346	304.671	358.44	302.094	237.218	281.927	417.904	309.609	348.838	236.081	184.695	326.996	305.956	214.435	257.312	328.521	327.674	360.729	331.959	342.14	326.15	8.28635	NA	NA	8.28635	NA	NA	1	0.825146	1	0.759432	Rin2	Ras and Rab interactor 2 [Source:MGI Symbol;Acc:MGI:1921280]	protein_coding	312.205	-0.0892674
ENSMUSG00000001774|Chordc1	1103.43	923.281	1310.65	643.43	692.193	731.613	888.361	853.782	1241.66	1160.74	1198.31	1252.57	2067.33	1130.28	1478.29	1284.9	1271.11	911.369	1522.64	530.069	599.981	572.365	985.38	776.343	1241.43	1453.03	1138	1909.75	1179.12	2192.56	1524	1644.58	1586.03	1764.12	10.1634	1.18157	17.8524	10.1634	1.18157	17.8524	4	0.94969	1	0.655202	Chordc1	cysteine and histidine-rich domain (CHORD)-containing, zinc-binding protein 1 [Source:MGI Symbol;Acc:MGI:1914167]	protein_coding	1198.9	0.137489
ENSMUSG00000001783|Rtcb	855.356	968.197	839.923	956.247	841.051	878.694	909.275	989.774	807.8	900.536	985.884	904.581	650.979	819.114	913.033	921.564	893.734	845.735	666.373	881.035	914.17	938.137	997.511	1038.25	990.632	895.051	988.395	666.622	880.938	847.774	878.432	974.402	939.246	688.674	9.78844	NA	NA	9.78844	NA	NA	1	0.804909	1	0.853533	Rtcb	RNA 2',3'-cyclic phosphate and 5'-OH ligase [Source:MGI Symbol;Acc:MGI:106379]	protein_coding	884.327	-0.00697735
ENSMUSG00000001785|Pwp1	304.976	290.459	236.901	254.75	239.828	269.492	220.098	284.253	300.601	278.495	323.544	283.81	288.931	285.092	303.691	332.977	225.846	246.595	219.018	242.42	282.129	240.461	306.998	303.65	343.394	332.922	353.07	314.854	297.133	351.865	304.593	353.433	328.08	292.202	8.17131	NA	NA	8.17131	0.488495	14.6644	0	0.434591	1	0.75163	Pwp1	PWP1 homolog, endonuclein [Source:MGI Symbol;Acc:MGI:1914735]	protein_coding	289.311	0.061507
ENSMUSG00000001786|Fbxo7	224.953	290.459	289.204	332.486	322.527	251.462	260.931	343.558	245.852	271.381	296.31	223.638	247.655	252.294	243.933	265.403	246.115	305.665	266.782	232.47	316.937	265.015	261.275	355.824	325.066	262.396	282.256	230.169	198.786	308.981	232.863	257.693	251.215	259.465	8.08325	NA	NA	8.08325	NA	NA	0	0.441712	1	0.851182	Fbxo7	F-box protein 7 [Source:MGI Symbol;Acc:MGI:1917004]	protein_coding	271.206	-0.0227739
ENSMUSG00000001794|Capns1	1872.54	1758.72	1578.32	1742.97	1806.98	1802.94	2042.63	2175.87	1730.26	2083.63	2416.23	1944.55	1695.85	1773.63	1744.76	1749.11	1915.83	2019.64	1717.19	1872.43	1914.44	1715.4	1869.05	1950.25	1983.19	1784.92	1903.98	1723.01	1919.86	2029.82	1694.49	1654.42	1711.64	1673.19	10.855	NA	NA	10.855	NA	NA	0	0.502176	1	0.834969	Capns1	calpain, small subunit 1 [Source:MGI Symbol;Acc:MGI:88266]	protein_coding	1852.11	-0.0309334
ENSMUSG00000001802|Lrp3	450.796	393.268	320.996	338.105	463.116	467.815	558.711	394.682	651.818	551.909	497.844	564.611	294.827	547.478	570.156	399.573	595.501	489.439	222.513	516.5	501.053	460.601	492.69	507.127	409.95	506.124	562.518	283.369	535.677	328.773	386.718	313.169	423.692	221.879	8.8065	NA	NA	8.8065	NA	NA	1	0.677509	1	0.789118	Lrp3	low density lipoprotein receptor-related protein 3 [Source:MGI Symbol;Acc:MGI:3584516]	protein_coding	447.735	-0.132374
ENSMUSG00000001829|Clpb	685.53	795.519	615.329	640.62	767.449	717.379	800.72	822.085	884.241	635.254	801.779	680.943	675.745	765.291	735.717	827.547	835.824	607.579	749.087	656.706	657.689	604.539	666.252	681.387	675.212	728.072	685.194	643.822	847.458	553.087	734.972	591.441	748.959	688.674	9.47568	NA	NA	9.47568	NA	NA	1	0.895789	1	0.569046	Clpb	ClpB caseinolytic peptidase B [Source:MGI Symbol;Acc:MGI:1100517]	protein_coding	711.974	-0.112896
ENSMUSG00000001833|Septin7	981.614	1162.83	1170.15	1153.87	850.148	953.659	836.573	886.502	1061.92	933.061	1027.28	1126.21	1830.29	1202.6	1110.92	1159.54	1081.94	1052.01	1731.17	846.662	916.002	871.248	921.928	913.038	1044.65	1080.7	783.934	1556.9	743.88	2044.11	1474.1	1251.78	1450.11	1572.55	10.1302	0.610348	19.4438	10.1302	0.610348	19.4438	4	0.855513	1	0.736629	Septin7	septin 7 [Source:MGI Symbol;Acc:MGI:1335094]	protein_coding	NA	NA
ENSMUSG00000001844|Zdhhc4	349.433	269.498	232.799	264.115	257.195	258.105	283.837	292.433	342.953	241.905	401.979	335.958	326.669	288.456	288.997	278.134	369.654	285.037	298.237	303.93	275.717	243.848	300.466	195.129	299.987	234.393	217.427	338.74	261.561	304.583	215.19	226.376	254.965	299.476	8.14693	NA	NA	8.14693	NA	NA	1	0.730965	1	0.717212	Zdhhc4	zinc finger, DHHC domain containing 4 [Source:MGI Symbol;Acc:MGI:1920131]	protein_coding	283.447	-0.0988113
ENSMUSG00000001847|Rac1	2293.99	2226.85	2531.05	2452.9	2564.5	2446.3	2628.23	2746.42	2220.93	2418.03	3051.34	2281.51	2937.66	2405.2	2426.59	2393.52	2593.37	2495.01	3183.91	2424.2	2400.84	2199.71	2219.91	2518.94	2215.66	2304.52	2226.13	3324.42	2145.85	2515.83	2271.45	1892.43	2266.56	2994.76	11.2744	NA	NA	11.2744	NA	NA	1	0.902053	1	0.843575	Rac1	Rac family small GTPase 1 [Source:MGI Symbol;Acc:MGI:97845]	protein_coding	2477.02	-0.0289412
ENSMUSG00000001855|Nup214	151.154	151.717	214.339	185.443	253.06	288.47	154.368	88.9569	257.215	183.97	174.3	149.426	165.103	170.719	231.197	173.344	216.195	262.534	163.098	236.993	148.392	209.133	221.151	151.303	193.882	199.131	227.401	183.484	197.74	87.9661	149.697	158.374	176.226	164.894	7.54289	NA	NA	7.54289	NA	NA	1	0.800894	1	0.853355	Nup214	nucleoporin 214 [Source:MGI Symbol;Acc:MGI:1095411]	protein_coding	186.482	0.00594799
ENSMUSG00000001870|Ltbp1	27.5634	46.9126	59.4818	29.034	59.5434	63.5772	72.7022	50.1022	57.8476	48.7875	68.6306	59.1688	56.6069	50.4588	51.9214	64.6368	57.9093	45.9435	40.7745	65.1279	41.2201	49.1082	39.1913	57.391	59.8045	80.8968	107.716	79.2564	62.7747	47.2818	45.7409	47.4227	79.6765	61.8352	5.83144	NA	NA	5.83144	NA	NA	0	0.466542	1	0.782219	Ltbp1	latent transforming growth factor beta binding protein 1 [Source:MGI Symbol;Acc:MGI:109151]	protein_coding	56.9425	0.0874246
ENSMUSG00000001891|Ugp2	4645.77	6202.45	5537.96	4575.19	8134.3	6698.38	10446.2	12185.1	6929.31	7351.67	4865.14	4916.02	6674.89	3561.55	4049.87	4379.63	4154.03	3657.67	6830.32	5669.74	6444.99	6596.59	7276.51	8720.29	8010.91	7577.34	6222.6	8319.75	3916.09	8325.99	5276.83	5104.65	5073.05	6520.58	12.6132	0.879001	9.85773	12.6132	0.879001	9.85773	4	0.699137	1	0.853385	Ugp2	UDP-glucose pyrophosphorylase 2 [Source:MGI Symbol;Acc:MGI:2183447]	protein_coding	6319.16	-0.00454436
ENSMUSG00000001909|Trmt1	504.144	432.195	430.73	522.611	557.393	481.099	487.005	634.968	531.991	629.156	627.479	523.493	387.993	467.585	401.656	487.714	400.539	512.879	440.365	522.832	551.433	495.316	461.897	559.301	384.871	495.752	674.223	477.71	532.538	476.117	454.29	376.697	392.758	351.612	8.94148	0.356412	10.5214	8.94148	0.356412	10.5214	4	0.793799	1	0.66116	Trmt1	tRNA methyltransferase 1 [Source:MGI Symbol;Acc:MGI:1289155]	protein_coding	490.245	-0.111629
ENSMUSG00000001910|Nacc1	711.315	520.032	492.263	434.573	611.147	577.889	549.748	428.425	747.886	627.123	762.562	576.645	488.234	680.353	710.246	666.934	733.518	571.95	447.355	464.036	491.893	480.075	619.595	489.388	429.242	604.652	658.265	429.939	716.678	520.1	534.336	538.65	593.356	515.293	9.15807	NA	NA	9.15807	NA	NA	0	0.536366	1	0.641015	Nacc1	nucleus accumbens associated 1, BEN and BTB (POZ) domain containing [Source:MGI Symbol;Acc:MGI:1914080]	protein_coding	571.285	-0.124469
ENSMUSG00000001911|Nfix	1771.17	1636.95	1512.68	1374.9	2556.23	2303.01	2482.83	1926.38	2279.81	2174.09	1810.54	1762.03	1418.71	1784.56	1820.19	1844.11	1971.81	1837.74	1262.85	2113.04	1941.92	2396.14	2504.51	1915.81	1986.09	1964.34	2028.65	1536.27	1705.38	1171.05	1489.7	1370.78	1736.95	1260.95	10.8461	0.51048	8.20081	10.8461	0.51048	8.20081	4	0.811994	1	0.658291	Nfix	nuclear factor I/X [Source:MGI Symbol;Acc:MGI:97311]	protein_coding	1842.71	-0.120221
ENSMUSG00000001918|Slc1a5	46.2355	33.9368	22.562	53.385	32.2527	29.4163	17.9266	18.4049	49.5836	31.5086	43.575	38.1087	28.3034	42.049	44.0842	36.2358	10.6167	35.6297	17.4748	39.8004	46.7161	28.7876	40.1244	182.608	47.2648	26.9656	38.8975	15.1999	43.9423	34.0869	45.7409	29.5273	28.1211	25.4615	5.21008	NA	NA	5.21008	1.43303	10.0489	3	0.84279	1	0.837178	Slc1a5	solute carrier family 1 (neutral amino acid transporter), member 5 [Source:MGI Symbol;Acc:MGI:105305]	protein_coding	38.3686	-0.0143107
ENSMUSG00000001924|Uba1	3109.33	3507.47	3425.33	3282.71	3508.93	3731.13	3302.47	2290.39	3358.26	2981.12	4056.83	3443.82	3265.51	3276.46	3585.52	3544.25	3553.7	3675.48	3347.01	3528.66	2880.83	2925.33	3041.06	2806.94	2610.18	3110.38	3218.52	2794.6	3384.6	2792.92	3077.11	2886.52	3466.4	3659.19	11.6567	0.244303	22.3483	11.6567	0.244303	22.3483	0	0.509316	1	0.695532	Uba1	ubiquitin-like modifier activating enzyme 1 [Source:MGI Symbol;Acc:MGI:98890]	protein_coding	3247.91	-0.0733779
ENSMUSG00000001930|Vwf	147.598	237.558	186.65	81.4824	219.98	313.142	172.294	133.947	183.873	191.084	90.418	244.698	150.952	179.129	324.264	257.568	275.069	149.082	129.314	173.674	116.332	213.367	182.893	166.956	135.042	260.322	224.409	165.027	227.035	128.65	182.963	142.268	172.476	153.982	7.53676	NA	NA	7.53676	NA	NA	1	0.864097	1	0.799264	Vwf	Von Willebrand factor [Source:MGI Symbol;Acc:MGI:98941]	protein_coding	185.691	-0.118333
ENSMUSG00000001942|Siae	746.881	942.245	932.223	997.457	1209.89	1197.53	1078.58	1100.2	978.244	1019.46	703.736	813.32	955.241	753.518	748.452	751.158	1088.69	984.504	1145.18	1180.44	1135.84	1241.25	1129.08	1172.86	1240.46	992.542	983.408	1040.1	685.29	853.271	691.311	739.973	960.805	859.63	9.91584	0.625539	7.04924	9.91584	0.625539	7.04924	4	0.840156	1	0.582887	Siae	sialic acid acetylesterase [Source:MGI Symbol;Acc:MGI:104803]	protein_coding	972.141	0.0891979
ENSMUSG00000001946|Esam	109.365	239.554	174.343	251.94	197.651	180.294	147.396	204.499	237.588	279.512	247.288	228.652	125.007	220.337	191.032	177.261	210.404	218.466	180.573	188.147	265.641	235.381	142.768	197.216	192.918	197.056	183.516	158.513	176.815	122.053	181.924	165.532	168.727	110.333	7.58047	NA	NA	7.58047	NA	NA	0	0.599076	1	0.73929	Esam	endothelial cell-specific adhesion molecule [Source:MGI Symbol;Acc:MGI:1916774]	protein_coding	191.403	-0.139607
ENSMUSG00000001948|Spa17	5.33486	7.98513	3.07664	3.74632	0	1.89783	6.97144	3.06748	0	11.1805	0	8.02289	3.53793	0.84098	4.89825	3.91738	0	13.1267	4.65995	9.95009	29.3121	5.92686	7.465	6.26083	4.82294	4.14856	2.99211	5.42852	12.5549	10.9958	3.11869	14.3163	4.68686	7.27473	2.00566	NA	NA	3.03517	NA	NA	1	0.893888	2	0.753891	Spa17	sperm autoantigenic protein 17 [Source:MGI Symbol;Acc:MGI:1333778]	protein_coding	6.22113	0.97249
ENSMUSG00000001962|Fam50a	192.944	199.628	228.697	200.428	189.381	139.49	187.233	220.859	177.675	230.724	252.735	276.79	160.386	212.768	259.607	247.774	227.777	251.283	207.368	144.729	219.84	160.872	187.558	237.912	215.103	202.242	207.453	182.398	260.515	257.301	213.111	198.638	214.658	173.381	7.7141	NA	NA	7.7141	NA	NA	0	0.498669	1	0.851777	Fam50a	family with sequence similarity 50, member A [Source:MGI Symbol;Acc:MGI:1351626]	protein_coding	209.978	-0.0117349
ENSMUSG00000001964|Emd	163.602	182.66	177.42	131.121	157.956	79.7088	124.49	127.812	114.662	168.723	114.384	140.401	135.621	109.327	166.54	143.964	164.076	165.959	158.438	92.2645	137.4	164.259	107.309	128.347	193.882	138.977	169.553	121.599	157.983	152.841	141.381	112.741	135.919	158.832	7.15337	NA	NA	7.15337	NA	NA	1	0.858024	1	0.841044	Emd	emerin [Source:MGI Symbol;Acc:MGI:108117]	protein_coding	142.357	0.0557308
ENSMUSG00000001983|Taco1	400.115	327.39	347.661	315.627	349.818	357.741	324.67	263.803	355.349	305.938	439.018	393.122	275.959	406.193	400.677	416.222	412.121	306.603	320.371	312.071	378.309	319.204	291.135	299.476	308.668	304.919	286.246	232.341	357.816	368.358	422.063	454.542	395.571	314.026	8.41873	0.41136	21.4371	8.41873	0.41136	21.4371	4	0.910063	1	0.817471	Taco1	translational activator of mitochondrially encoded cytochrome c oxidase I [Source:MGI Symbol;Acc:MGI:1917457]	protein_coding	345.975	-0.0497525
ENSMUSG00000001986|Gria3	31.12	43.9182	63.5839	42.1461	68.6404	50.2924	37.845	27.6073	29.9568	25.4102	13.0725	26.0744	57.7862	31.9572	23.5116	47.0086	49.2229	30.0039	110.674	47.9414	58.6241	33.0211	12.1306	35.478	27.9731	39.4113	36.9027	56.4566	11.5087	61.5763	11.4352	34.0012	51.5554	58.1978	5.3493	NA	NA	5.3493	NA	NA	0	0.432238	1	0.830641	Gria3	glutamate receptor, ionotropic, AMPA3 (alpha 3) [Source:MGI Symbol;Acc:MGI:95810]	protein_coding	40.766	0.136549
ENSMUSG00000001995|Sipa1l2	88.0252	38.9275	25.6387	50.5753	81.8722	62.6283	112.539	122.699	68.1775	113.838	63.1837	52.1488	58.9655	45.4129	78.372	54.8433	39.5714	22.5029	26.7947	78.6962	95.2642	46.5682	140.902	138.782	121.538	53.9312	47.8738	49.9424	78.4683	32.9873	82.1256	52.7913	43.1191	37.5861	6.04904	1.23328	10.1467	6.04904	1.23328	10.1467	4	0.920711	1	0.765037	Sipa1l2	signal-induced proliferation-associated 1 like 2 [Source:MGI Symbol;Acc:MGI:2676970]	protein_coding	67.8615	-0.239346
ENSMUSG00000001998|Ap4e1	62.24	107.799	92.2993	87.1019	95.9311	115.768	96.6043	38.8547	131.19	95.5422	66.4518	96.2747	149.772	79.0521	103.843	100.873	88.7943	75.9474	138.633	102.215	86.1042	103.297	97.9782	61.5648	74.2733	110.974	109.711	121.599	80.5608	78.0699	83.1652	97.5296	148.105	100.634	6.59147	NA	NA	6.59147	NA	NA	1	0.877058	1	0.847191	Ap4e1	adaptor-related protein complex AP-4, epsilon 1 [Source:MGI Symbol;Acc:MGI:1336993]	protein_coding	96.4339	0.0483241
ENSMUSG00000001999|Blvra	188.498	212.604	196.905	229.462	203.44	206.863	257.943	280.163	160.114	227.675	213.517	228.652	169.821	147.171	178.296	257.568	230.672	213.778	177.078	189.052	250.985	200.666	288.336	235.825	290.341	188.759	216.43	180.227	244.821	222.114	181.924	238.903	227.781	210.967	7.75555	NA	NA	7.75555	NA	NA	1	0.731804	1	0.792583	Blvra	biliverdin reductase A [Source:MGI Symbol;Acc:MGI:88170]	protein_coding	216.099	0.0682002
ENSMUSG00000002006|Pdzd4	1.77829	4.99071	6.15329	7.49263	11.5779	4.74457	12.947	5.11247	0	5.08203	0	5.01431	7.07586	10.9327	3.9186	7.83476	0	7.50098	5.82493	7.23643	13.74	6.77355	1.86625	1.04347	6.75212	13.4828	1.99474	2.17141	10.4624	7.69704	4.15826	7.15814	6.5616	6.06227	2.59301	NA	NA	2.59301	NA	NA	1	0.892811	1	0.852614	Pdzd4	PDZ domain containing 4 [Source:MGI Symbol;Acc:MGI:2443483]	protein_coding	6.03358	0.089704
ENSMUSG00000002010|Idh3g	842.019	975.184	788.646	856.97	888.19	797.088	1063.64	974.436	927.627	874.11	857.337	844.409	905.71	760.246	707.307	828.526	690.086	919.808	823.646	827.667	969.13	833.993	795.023	1034.08	814.113	734.294	849.761	853.363	807.701	985.221	878.432	833.028	756.458	914.191	9.74678	NA	NA	9.74678	NA	NA	1	0.608833	1	0.836405	Idh3g	isocitrate dehydrogenase 3 (NAD+), gamma [Source:MGI Symbol;Acc:MGI:1099463]	protein_coding	859.16	-0.0325094
ENSMUSG00000002014|Ssr4	1487.54	1449.3	1598.83	1347.74	1382.73	1248.77	1276.77	1796.52	1334.63	1612.02	1181.97	1484.23	1635.7	1559.18	1310.77	1560.1	1567.41	1657.72	1686.9	1236.53	1466.52	1292.9	1412.75	1810.42	1696.71	1877.22	1619.73	1742.55	2044.36	1893.47	1733.99	2135.81	1553.22	1679.25	10.5059	NA	NA	10.7009	0.406072	17.1743	3	0.758448	2	0.955814	Ssr4	signal sequence receptor, delta [Source:MGI Symbol;Acc:MGI:1099464]	protein_coding	1569.83	0.190725
ENSMUSG00000002015|Bcap31	1695.6	1956.36	1975.2	1797.3	1684.58	1829.51	2045.62	2320.04	1881.08	1812.25	2373.75	2014.75	1629.81	1788.76	2187.56	2083.07	1997.87	1847.12	1713.7	1776.54	1888.8	1617.18	1776.67	1910.6	2268.71	1922.86	1704.51	1478.73	2006.7	1985.84	2203.88	1836.96	1967.54	1687.74	10.8933	NA	NA	10.8933	NA	NA	1	0.880477	1	0.791018	Bcap31	B cell receptor associated protein 31 [Source:MGI Symbol;Acc:MGI:1350933]	protein_coding	1901.97	-0.0586102
ENSMUSG00000002017|Fam98a	623.29	448.165	605.073	397.11	513.562	520.005	651.332	508.179	602.235	555.974	522.9	595.699	779.524	513.839	583.871	618.946	534.696	531.632	619.773	383.531	342.585	451.288	669.984	510.258	772.635	641.989	522.623	936.962	547.186	794.994	567.602	563.703	592.419	782.033	9.18082	0.441821	15.8479	9.18082	0.441821	15.8479	0	0.548907	1	0.821896	Fam98a	family with sequence similarity 98, member A [Source:MGI Symbol;Acc:MGI:1919972]	protein_coding	582.518	0.047279
ENSMUSG00000002020|Ltbp2	19.5612	38.9275	33.8431	28.0974	22.3288	50.2924	20.9143	8.17995	33.0558	20.3281	29.4131	26.0744	8.25517	50.4588	30.3691	19.5869	19.3031	25.3158	9.3199	35.2776	21.068	28.7876	13.9969	19.826	7.71671	44.597	39.8949	36.9139	33.4798	16.4936	19.7517	34.0012	23.4343	10.9121	4.69353	NA	NA	4.69353	NA	NA	1	0.831421	1	0.815524	Ltbp2	latent transforming growth factor beta binding protein 2 [Source:MGI Symbol;Acc:MGI:99502]	protein_coding	25.8758	-0.183748
ENSMUSG00000002028|Kmt2a	340.542	260.515	324.073	274.418	393.648	383.361	269.894	161.554	255.149	269.348	199.355	263.752	301.903	273.318	311.529	209.58	269.278	355.359	328.526	353.681	234.497	334.444	312.597	190.955	257.545	287.288	319.159	370.225	240.636	167.136	277.564	236.219	239.967	277.652	8.13302	NA	NA	8.13302	NA	NA	1	0.607148	1	0.853597	Kmt2a	lysine (K)-specific methyltransferase 2A [Source:MGI Symbol;Acc:MGI:96995]	protein_coding	280.726	0.00818562
ENSMUSG00000002031|Ift46	347.655	308.426	252.285	409.285	453.192	484.895	456.131	518.404	244.819	344.562	297.399	254.727	334.924	264.909	281.159	306.535	273.139	368.486	421.725	449.563	437.849	462.295	358.32	434.084	447.569	263.433	272.282	381.082	270.977	232.011	244.298	230.85	225.906	281.289	8.39259	0.846786	6.70988	8.39259	0.846786	6.70988	4	0.930538	1	0.784486	Ift46	intraflagellar transport 46 [Source:MGI Symbol;Acc:MGI:1923818]	protein_coding	341.602	-0.0668126
ENSMUSG00000002032|Tmem25	455.241	294.452	354.839	342.788	340.721	345.405	509.911	414.11	372.91	339.48	413.962	380.084	345.538	507.952	551.543	387.821	441.076	348.796	322.701	403.431	367.317	386.939	294.868	340.172	364.614	276.916	302.204	232.341	414.313	349.665	360.729	374.013	276.524	260.678	8.63445	NA	NA	8.40964	NA	NA	1	0.825494	2	0.793732	Tmem25	transmembrane protein 25 [Source:MGI Symbol;Acc:MGI:1918937]	protein_coding	366.884	-0.214359
ENSMUSG00000002033|Cd3g	17.7829	5.98885	8.20438	7.49263	4.13496	0	0.99592	10.2249	0	5.08203	1.08937	8.02289	2.35862	5.88686	4.89825	14.6902	2.89547	6.56336	3.49496	5.42732	0.916002	5.08016	14.93	7.3043	4.82294	15.5571	12.9658	3.25711	6.27747	5.49788	5.19782	10.7372	13.1232	9.69964	2.76179	NA	NA	2.76179	NA	NA	1	0.698277	1	0.810201	Cd3g	CD3 antigen, gamma polypeptide [Source:MGI Symbol;Acc:MGI:88333]	protein_coding	6.78237	0.287221
ENSMUSG00000002043|Trappc6a	197.39	159.703	149.73	142.36	159.61	166.06	191.217	287.321	167.345	161.609	213.517	181.518	106.138	206.04	161.642	210.559	158.285	155.645	116.499	197.193	172.208	180.346	161.431	170.086	219.926	141.051	173.543	166.113	189.37	158.339	117.471	181.638	133.107	135.795	7.41184	NA	NA	7.41184	NA	NA	1	0.78529	1	0.70116	Trappc6a	trafficking protein particle complex 6A [Source:MGI Symbol;Acc:MGI:1914341]	protein_coding	170.288	-0.144626
ENSMUSG00000002052|Supt6	793.116	847.422	750.701	732.405	841.878	981.177	689.177	591.001	987.541	865.978	769.098	792.26	733.531	812.386	850.336	763.889	840.65	821.357	739.767	775.203	697.994	731.543	1001.24	645.909	779.388	922.017	1052.23	817.535	842.227	623.46	787.99	628.127	822.074	702.011	9.63495	NA	NA	9.63495	NA	NA	1	0.834869	1	0.850133	Supt6	SPT6, histone chaperone and transcription elongation factor [Source:MGI Symbol;Acc:MGI:107726]	protein_coding	795.077	-0.0249807
ENSMUSG00000002055|Spag5	19.5612	17.9665	21.5365	34.6534	37.2147	41.7522	14.9388	23.5173	8.26394	8.13125	4.3575	19.0544	7.07586	18.5016	9.7965	14.6902	25.094	11.2515	17.4748	26.2321	13.74	44.0281	25.1944	33.3911	16.398	10.3714	13.9632	21.7141	18.8324	21.9915	4.15826	8.94767	6.5616	24.2491	4.1567	1.39522	5.31651	4.1567	1.39522	5.31651	4	0.774381	1	0.845911	Spag5	sperm associated antigen 5 [Source:MGI Symbol;Acc:MGI:1927470]	protein_coding	18.959	0.107718
ENSMUSG00000002058|Unc119	172.494	99.8141	111.785	121.755	174.495	156.571	169.306	250.511	100.2	78.2633	123.099	132.378	50.7103	134.557	113.639	155.716	151.529	133.142	100.189	152.87	154.804	124.464	91.4463	112.695	95.4943	79.8597	103.727	92.2848	105.671	105.559	95.64	112.741	75.9271	49.7106	7.0482	0.63173	5.00854	6.735	0.63173	5.00854	4	0.773676	2	0.705643	Unc119	unc-119 lipid binding chaperone [Source:MGI Symbol;Acc:MGI:1328357]	protein_coding	120.09	-0.299548
ENSMUSG00000002059|Rab34	127.148	158.704	84.0949	86.1653	143.897	157.52	133.453	207.566	149.784	105.706	127.457	142.406	94.3448	159.786	101.884	127.315	108.097	101.263	64.0743	144.729	103.508	157.485	128.771	107.478	113.821	114.085	162.572	94.4562	111.948	116.555	81.0861	90.3715	93.7371	66.685	7.04207	NA	NA	6.77027	NA	NA	0	0.360765	2	0.707322	Rab34	RAB34, member RAS oncogene family [Source:MGI Symbol;Acc:MGI:104606]	protein_coding	119.646	-0.303252
ENSMUSG00000002064|Sdf2	479.248	458.147	396.887	361.52	306.814	408.982	488.001	481.594	374.976	418.76	325.723	421.202	326.669	420.49	450.639	396.635	417.912	406.928	309.887	358.203	487.313	344.604	432.97	463.302	395.481	383.741	417.899	264.912	524.169	388.151	436.617	502.859	388.072	345.55	8.66333	NA	NA	8.66333	NA	NA	1	0.909672	1	0.852397	Sdf2	stromal cell derived factor 2 [Source:MGI Symbol;Acc:MGI:108019]	protein_coding	405.437	-0.0112473
ENSMUSG00000002068|Ccne1	25.7852	11.9777	22.562	46.829	20.6748	24.6718	84.6532	120.654	47.5176	54.886	23.9662	18.0515	31.8414	20.1835	15.6744	29.3804	18.3379	2.81287	20.9698	18.0911	23.8161	12.7004	70.9175	41.7389	84.8838	51.857	52.8607	62.9708	30.3411	26.3898	19.7517	9.84244	29.9959	21.8242	4.99134	2.10595	10.8561	4.99134	2.10595	10.8561	4	0.92657	1	0.677177	Ccne1	cyclin E1 [Source:MGI Symbol;Acc:MGI:88316]	protein_coding	35.2768	-0.312721
ENSMUSG00000002083|Bbc3	334.318	314.414	196.905	112.39	105.855	74.0153	97.6002	78.732	145.652	155.51	126.367	211.604	114.393	80.734	194.95	126.336	238.393	393.801	123.489	115.783	209.764	59.2686	89.58	91.8255	56.9107	63.2655	161.574	64.0565	162.168	52.7797	144.5	129.741	203.41	63.0476	7.08194	1.15756	23.12	7.08194	1.15756	23.12	4	0.75349	1	0.818222	Bbc3	BCL2 binding component 3 [Source:MGI Symbol;Acc:MGI:2181667]	protein_coding	143.916	-0.136202
ENSMUSG00000002102|Psmc3	1509.77	1664.9	1350.65	1898.45	1438.14	1505.93	1813.57	1855.83	1461.68	1423.99	1506.6	1663.75	1318.47	1461.62	1423.43	1560.1	1418.78	1530.2	1262.85	1321.55	1547.13	1413.98	1738.41	1537.03	1724.68	1461.33	1617.74	1098.73	1810	1529.51	1480.34	1646.37	1380.75	1305.81	10.5699	NA	NA	10.5699	NA	NA	1	0.773577	1	0.788968	Psmc3	proteasome (prosome, macropain) 26S subunit, ATPase 3 [Source:MGI Symbol;Acc:MGI:1098754]	protein_coding	1520.06	-0.065531
ENSMUSG00000002103|Acp2	1000.29	1040.06	967.091	927.213	983.294	935.629	845.536	770.96	848.087	885.29	861.695	1116.18	788.958	993.197	1201.05	1084.14	961.294	1023.88	836.461	976.918	1046.99	879.715	1011.51	966.255	858.484	869.123	837.792	683.993	938.481	880.761	900.263	1012.88	1002.05	796.583	9.85423	0.382916	22.6055	9.85423	NA	NA	0	0.461063	1	0.832686	Acp2	acid phosphatase 2, lysosomal [Source:MGI Symbol;Acc:MGI:87882]	protein_coding	933.297	-0.0409557
ENSMUSG00000002105|Slc39a13	225.842	146.727	136.398	178.887	187.727	204.965	167.315	195.296	208.664	177.871	225.5	204.584	89.6276	157.263	144.988	144.943	193.031	194.088	133.973	168.247	178.62	139.704	198.756	137.738	151.44	146.237	190.498	87.942	212.388	107.759	147.618	153.9	145.293	82.4469	7.35503	NA	NA	7.35503	NA	NA	1	0.836663	1	0.648539	Slc39a13	solute carrier family 39 (metal ion transporter), member 13 [Source:MGI Symbol;Acc:MGI:1915677]	protein_coding	163.714	-0.189097
ENSMUSG00000002107|Celf2	300.53	222.585	271.77	193.872	176.976	244.82	163.331	198.364	248.951	231.741	242.93	244.698	367.945	136.239	193.971	186.076	293.407	206.277	260.957	223.425	170.376	262.475	342.457	299.476	328.925	294.547	221.416	425.596	211.341	319.977	304.593	204.902	234.343	311.601	7.8222	NA	NA	8.09245	NA	NA	1	0.69539	2	0.729681	Celf2	CUGBP, Elav-like family member 2 [Source:MGI Symbol;Acc:MGI:1338822]	protein_coding	251.203	0.265457
ENSMUSG00000002108|Nr1h3	2011.24	1794.66	1640.88	1918.11	1897.95	1794.4	1843.45	2012.27	1662.08	1806.15	1972.86	2100.99	1564.94	1837.54	1963.22	2046.83	2032.62	2043.08	1358.37	1729.51	1857.65	1580.78	2101.4	1849.03	1664.88	1496.59	1686.56	1243.13	2299.65	1805.5	1789.09	1824.43	1618.84	1470.71	10.8166	NA	NA	10.8166	NA	NA	1	0.912154	1	0.704022	Nr1h3	nuclear receptor subfamily 1, group H, member 3 [Source:MGI Symbol;Acc:MGI:1352462]	protein_coding	1803.51	-0.0944566
ENSMUSG00000002109|Ddb2	26.6743	30.9424	22.562	20.6047	43.8306	30.3653	22.9062	35.7873	35.1217	21.3445	25.0556	19.0544	10.6138	26.0704	20.5726	13.7108	12.547	30.0039	23.2997	45.2277	32.0601	31.3277	24.2613	49.0432	15.4334	14.5199	17.9527	22.7998	26.1561	31.8877	22.8704	10.7372	29.9959	14.5495	4.64705	0.700622	6.64256	4.64705	0.700622	6.64256	0	0.44798	1	0.853018	Ddb2	damage specific DNA binding protein 2 [Source:MGI Symbol;Acc:MGI:1355314]	protein_coding	25.2909	-0.0267341
ENSMUSG00000002111|Spi1	266.743	141.736	185.624	208.857	182.765	157.52	144.408	153.374	117.761	210.396	221.143	147.421	83.731	121.942	80.3313	150.819	191.101	256.909	92.034	205.334	138.316	166.799	341.524	140.869	168.803	169.054	180.524	98.799	188.324	125.352	192.319	189.691	156.541	86.0843	7.37987	NA	NA	7.37987	NA	NA	1	0.788167	1	0.83004	Spi1	spleen focus forming virus (SFFV) proviral integration oncogene [Source:MGI Symbol;Acc:MGI:98282]	protein_coding	166.557	0.0938382
ENSMUSG00000002129|Sf3a1	386.777	371.309	381.504	376.505	386.205	481.099	412.311	356.85	384.273	377.087	493.486	428.222	400.965	442.355	478.069	434.829	412.121	373.174	382.116	274.984	359.989	396.253	528.149	391.302	378.119	455.304	468.765	425.596	513.706	450.826	340.977	367.749	447.126	347.974	8.67597	NA	NA	8.67597	NA	NA	0	0.525882	1	0.848263	Sf3a1	splicing factor 3a, subunit 1 [Source:MGI Symbol;Acc:MGI:1914715]	protein_coding	409.002	-0.027147
ENSMUSG00000002147|Stat6	817.123	850.416	810.183	921.594	1078.4	989.717	992.932	896.727	852.219	864.962	1024.01	853.435	724.096	824.16	1055.08	923.523	1004.73	816.669	645.403	1049.28	995.694	1098.16	1060.96	843.125	1005.1	914.757	906.611	659.022	924.88	650.949	875.314	818.712	913.937	657.15	9.7977	NA	NA	9.7977	0.372216	6.76859	0	0.37353	1	0.826637	Stat6	signal transducer and activator of transcription 6 [Source:MGI Symbol;Acc:MGI:103034]	protein_coding	891.736	-0.0461177
ENSMUSG00000002204|Napsa	0.889143	9.98141	10.2555	4.6829	12.4049	1.89783	6.97144	9.20244	3.09898	6.09844	4.3575	2.00572	2.35862	3.36392	1.9593	1.95869	9.65155	13.1267	6.98992	9.04554	6.41201	0	14.93	1.04347	4.82294	3.11142	9.97372	0	6.27747	7.69704	18.7122	19.6849	9.37371	6.06227	2.74797	NA	NA	2.74797	NA	NA	1	0.714772	1	0.536668	Napsa	napsin A aspartic peptidase [Source:MGI Symbol;Acc:MGI:109365]	protein_coding	6.71769	0.691092
ENSMUSG00000002205|Vrk3	398.336	388.277	391.759	534.787	473.867	468.764	460.115	542.944	404.933	348.627	429.213	349.999	349.076	411.239	422.229	431.891	361.933	479.125	347.166	483.936	491.893	451.288	398.445	416.345	327.96	314.253	362.046	347.425	362.001	323.276	353.452	295.273	311.207	327.363	8.73056	0.41732	5.67175	8.54247	0.41732	5.67175	4	0.930736	2	0.921958	Vrk3	vaccinia related kinase 3 [Source:MGI Symbol;Acc:MGI:2182465]	protein_coding	398.837	-0.182833
ENSMUSG00000002210|Smg9	157.378	128.76	102.555	94.5945	143.897	106.278	96.6043	170.756	129.124	112.821	224.411	138.395	141.517	102.6	127.354	130.253	163.111	134.08	99.0239	92.2645	132.82	153.252	120.373	101.217	108.034	84.0083	114.698	108.57	132.873	126.451	143.46	119.004	107.798	89.7216	6.96172	NA	NA	6.96172	NA	NA	1	0.8398	1	0.695332	Smg9	SMG9 nonsense mediated mRNA decay factor [Source:MGI Symbol;Acc:MGI:1919247]	protein_coding	124.649	-0.13488
ENSMUSG00000002221|Paxip1	242.736	259.517	288.179	279.101	254.714	268.543	326.662	250.511	401.834	351.677	230.947	287.821	318.414	300.23	262.546	253.65	293.407	290.663	271.442	291.266	322.433	326.824	293.934	253.564	296.129	301.807	378.004	382.168	341.076	249.604	296.276	224.587	308.395	282.502	8.20101	0.29116	12.1877	8.20101	0.29116	12.1877	0	0.452165	1	0.807668	Paxip1	PAX interacting (with transcription-activation domain) protein 1 [Source:MGI Symbol;Acc:MGI:1890430]	protein_coding	293.564	0.0575249
ENSMUSG00000002222|Rmnd5a	2286.88	2860.67	3396.61	2820.98	3361.72	3639.09	3236.74	3496.93	3301.44	2853.05	2373.75	2473.06	3283.2	2325.31	2362.91	2625.62	2635.84	2478.14	3966.78	3333.28	3173.03	3788.95	2902.95	3290.07	3329.76	3038.82	2695.9	4404.7	2257.8	3142.59	2884.79	2304.03	2634.01	3466.41	11.5576	0.372177	8.08587	11.5576	0.372177	8.08587	4	0.676996	1	0.788908	Rmnd5a	required for meiotic nuclear division 5 homolog A [Source:MGI Symbol;Acc:MGI:1915727]	protein_coding	3012.52	0.0752575
ENSMUSG00000002227|Mov10	368.105	320.403	298.434	679.02	726.099	636.721	503.936	472.392	222.093	314.07	324.633	208.595	153.31	305.276	325.244	303.597	474.856	549.447	196.883	635.901	687.001	630.787	699.844	400.693	481.33	232.319	303.201	160.684	277.255	183.629	237.021	244.271	350.577	186.718	8.49098	1.49074	5.42421	8.49098	1.49074	5.42421	4	0.964788	1	0.850636	Mov10	Mov10 RISC complex RNA helicase [Source:MGI Symbol;Acc:MGI:97054]	protein_coding	385.128	-0.0107418
ENSMUSG00000002233|Rhoc	147.598	168.686	115.887	201.365	172.841	168.907	179.266	185.071	106.398	151.445	104.58	154.441	63.6827	183.334	134.212	107.728	161.181	175.335	78.0541	142.92	261.977	221.834	143.701	179.477	136.007	80.8968	116.692	65.1422	95.2083	90.1653	144.5	146.742	83.426	65.4725	7.0908	0.846168	5.10485	7.0908	0.846168	5.10485	4	0.863911	1	0.729033	Rhoc	ras homolog family member C [Source:MGI Symbol;Acc:MGI:106028]	protein_coding	139.24	-0.173873
ENSMUSG00000002249|Tead3	120.034	138.742	69.7372	124.565	132.319	112.921	140.425	120.654	97.1013	125.018	105.669	71.2031	49.531	129.511	122.456	125.356	120.644	144.394	107.179	150.156	105.34	127.004	130.638	109.565	112.857	71.5626	88.7661	56.4566	95.2083	54.9788	76.9278	76.0552	63.7412	55.7729	6.79516	0.751222	4.95874	6.56339	0.751222	4.95874	0	0.481981	2	0.53794	Tead3	TEA domain family member 3 [Source:MGI Symbol;Acc:MGI:109241]	protein_coding	103.897	-0.230943
ENSMUSG00000002250|Ppard	849.132	622.84	734.292	110.516	139.762	126.206	118.515	78.732	189.038	130.1	474.967	323.924	160.386	941.897	951.24	1012.64	840.65	875.739	490.459	113.069	124.576	108.377	118.507	117.912	107.069	131.717	124.671	122.685	410.128	332.072	277.564	807.975	741.461	649.876	8.09142	3.34774	21.7445	8.09142	3.34774	21.7445	4	0.959953	1	0.842193	Ppard	peroxisome proliferator activator receptor delta [Source:MGI Symbol;Acc:MGI:101884]	protein_coding	395.844	-0.100343
ENSMUSG00000002257|Def6	17.7829	2.99442	3.07664	8.42921	9.09692	1.89783	3.98368	5.11247	8.26394	19.3117	4.3575	10.0286	3.53793	3.36392	2.93895	4.89673	5.79093	4.68811	4.65995	3.61822	6.41201	10.1603	13.0638	10.4347	10.6105	8.29711	13.9632	3.25711	9.4162	8.79661	9.35608	6.26337	1.87474	0	2.81784	NA	NA	2.81784	NA	NA	0	0.512523	1	0.848689	Def6	differentially expressed in FDCP 6 [Source:MGI Symbol;Acc:MGI:1346328]	protein_coding	7.05107	0.0110445
ENSMUSG00000002265|Peg3	92.4709	97.8178	54.354	73.0532	102.547	66.424	80.6695	34.7648	53.7156	99.6078	63.1837	82.2346	82.5517	86.6209	73.4737	75.4096	103.272	125.641	136.303	94.0736	65.0361	96.5231	76.5163	67.8257	70.415	56.0055	102.729	113.999	75.3296	70.3729	94.6004	76.0552	69.3655	66.685	6.35322	NA	NA	6.35322	NA	NA	1	0.816404	1	0.689066	Peg3	paternally expressed 3 [Source:MGI Symbol;Acc:MGI:104748]	protein_coding	81.7543	0.184216
ENSMUSG00000002274|Metrn	7.11315	3.99256	8.20438	5.61948	6.61594	0	4.9796	6.13496	4.13197	0	0	1.00286	0	7.56882	1.9593	12.7315	1.93031	20.6277	4.65995	15.3774	7.32802	9.31363	1.86625	2.08694	8.6813	4.14856	15.9579	4.34281	18.8324	1.09958	4.15826	10.7372	9.37371	1.21245	2.14303	NA	NA	2.98473	NA	NA	1	0.733738	2	0.509185	Metrn	meteorin, glial cell differentiation regulator [Source:MGI Symbol;Acc:MGI:1917333]	protein_coding	6.22909	1.03544
ENSMUSG00000002279|Lmf1	809.121	711.675	644.044	694.942	803.01	721.175	673.242	788.342	753.051	708.435	807.226	718.049	416.296	631.576	811.15	782.497	766.333	831.671	520.749	723.643	676.925	603.693	659.72	559.301	636.628	696.957	678.213	408.225	764.805	564.083	618.541	604.863	617.728	556.517	9.48641	NA	NA	9.31853	NA	NA	1	0.868209	2	0.558212	Lmf1	lipase maturation factor 1 [Source:MGI Symbol;Acc:MGI:1923733]	protein_coding	675.365	-0.165544
ENSMUSG00000002280|Ciao3	367.216	296.448	269.719	312.817	344.029	351.098	376.458	401.84	383.24	375.054	355.136	331.947	228.786	336.392	359.531	355.502	350.351	267.222	236.492	327.448	384.721	355.611	335.925	344.346	343.394	272.768	372.02	270.34	328.521	292.487	333.7	368.644	359.95	280.077	8.37264	NA	NA	8.37264	NA	NA	1	0.832028	1	0.786803	Ciao3	cytosolic iron-sulfur assembly component 3 [Source:MGI Symbol;Acc:MGI:1914813]	protein_coding	NA	NA
ENSMUSG00000002289|Angptl4	4096.28	4921.83	3486.86	2767.59	3706.58	4172.38	2885.18	4130.87	5039.97	4740.52	1506.6	3211.16	2131.01	1141.21	1752.59	2371.97	3086.57	3383.88	2870.53	3588.37	2782.81	4334.22	2665.94	3082.42	2957.43	3777.26	5001.82	3213.68	2351.96	1953.95	4079.25	969.033	2190.64	2034.5	11.6012	0.845995	8.21284	11.6012	0.845995	8.21284	4	0.80221	1	0.807807	Angptl4	angiopoietin-like 4 [Source:MGI Symbol;Acc:MGI:1888999]	protein_coding	3129.03	-0.106799
ENSMUSG00000002297|Dbf4	63.1292	59.8885	73.8394	75.8629	95.9311	72.1175	91.6247	101.227	37.1877	92.493	54.4687	41.1173	56.6069	48.7768	37.2267	68.5542	50.1881	62.8207	78.0541	68.7461	45.8001	78.7425	69.9844	93.9125	67.5212	51.857	51.8633	82.5135	56.4972	29.6886	53.0178	26.843	52.4928	72.7473	5.97478	0.757242	7.14924	5.97478	0.757242	7.14924	4	0.885366	1	0.757775	Dbf4	DBF4 zinc finger [Source:MGI Symbol;Acc:MGI:1351328]	protein_coding	63.6277	-0.157802
ENSMUSG00000002307|Daxx	218.729	205.617	175.369	245.384	262.984	193.578	170.302	197.341	153.916	189.052	228.769	160.458	110.855	195.948	194.95	218.394	249.975	199.714	181.738	220.711	229	303.963	277.138	162.782	176.52	160.757	178.53	115.085	206.11	146.244	171.528	160.163	195.911	150.344	7.58824	0.510099	3.848	7.58824	0.510099	3.848	4	0.796068	1	0.853039	Daxx	Fas death domain-associated protein [Source:MGI Symbol;Acc:MGI:1197015]	protein_coding	194.349	-0.00491926
ENSMUSG00000002308|Cd320	105.808	75.8587	53.3285	83.3556	66.1594	39.8544	88.6369	71.5745	87.8043	55.9024	84.9712	103.295	71.9379	85.7799	69.5551	84.2237	49.2229	63.7583	93.199	69.6506	76.9442	58.4219	54.1213	111.651	94.5297	78.8226	59.8423	61.8851	105.671	91.2649	44.7013	76.95	67.4907	82.4469	6.23931	NA	NA	6.23931	NA	NA	1	0.8775	1	0.845715	Cd320	CD320 antigen [Source:MGI Symbol;Acc:MGI:1860083]	protein_coding	75.5476	-0.0485619
ENSMUSG00000002319|Ipo4	328.094	280.478	249.208	306.261	224.115	250.513	291.805	332.31	311.964	270.364	429.213	199.569	195.765	297.707	210.625	294.783	291.477	410.679	290.082	240.611	250.985	237.074	297.667	316.172	301.916	252.025	395.957	281.197	305.503	203.422	284.841	220.113	229.656	263.103	8.1331	NA	NA	8.1331	NA	NA	1	0.892263	1	0.85284	Ipo4	importin 4 [Source:MGI Symbol;Acc:MGI:1923001]	protein_coding	280.743	-0.0121104
ENSMUSG00000002320|Tm9sf1	782.446	741.619	831.719	796.092	698.809	707.89	811.675	661.553	803.668	761.289	756.026	778.22	768.91	659.328	733.758	772.703	695.877	876.677	778.211	843.044	713.566	723.076	790.357	680.344	650.133	791.337	829.813	776.278	844.319	681.737	677.796	610.231	780.83	837.806	9.55905	NA	NA	9.55905	NA	NA	1	0.916653	1	0.853585	Tm9sf1	transmembrane 9 superfamily member 1 [Source:MGI Symbol;Acc:MGI:1921390]	protein_coding	754.328	0.000269242
ENSMUSG00000002324|Rec8	18.672	18.9647	17.4343	13.1121	38.8686	19.9272	26.8898	30.6748	12.3959	22.3609	23.9662	14.0401	15.331	26.0704	24.4912	27.4217	23.1637	8.4386	12.8149	28.9457	13.74	14.3938	12.1306	21.9129	35.6898	15.5571	3.98949	13.0284	19.8786	10.9958	10.3956	4.47384	14.0606	12.1245	4.45794	NA	NA	3.93964	NA	NA	0	0.591263	2	0.751488	Rec8	REC8 meiotic recombination protein [Source:MGI Symbol;Acc:MGI:1929645]	protein_coding	18.4222	-0.554779
ENSMUSG00000002325|Irf9	716.65	770.565	857.358	919.721	497.022	578.838	481.029	491.819	284.073	527.515	370.387	565.614	530.689	527.294	677.918	679.666	1002.8	829.796	623.268	857.517	666.849	839.073	904.198	562.431	937.58	561.092	647.294	452.738	684.244	581.676	648.688	664.812	746.147	619.564	9.15835	0.647056	2.21288	9.46933	0.647056	2.21288	4	0.675438	2	0.964994	Irf9	interferon regulatory factor 9 [Source:MGI Symbol;Acc:MGI:107587]	protein_coding	656.057	0.307718
ENSMUSG00000002326|Gmpr2	48.0137	51.9033	72.8139	73.9898	61.1974	62.6283	80.6695	65.4396	64.0455	54.886	66.4518	74.2117	101.421	77.3701	68.5755	114.583	63.7002	57.195	75.7242	75.078	43.0521	70.2756	61.5863	86.6082	71.3796	71.5626	61.837	71.6564	65.9134	129.75	74.8487	93.0558	82.4887	134.582	6.19951	0.47981	18.4478	6.19951	0.47981	18.4478	0	0.467846	1	0.786444	Gmpr2	guanosine monophosphate reductase 2 [Source:MGI Symbol;Acc:MGI:1917903]	protein_coding	74.3675	0.122734
ENSMUSG00000002329|Mdp1	209.838	144.73	163.062	135.804	148.032	116.716	166.319	133.947	118.794	175.838	137.261	132.378	115.572	195.107	159.683	157.675	115.819	146.269	150.283	153.774	82.4402	143.938	109.176	98.0864	157.228	116.16	132.65	121.599	145.428	150.642	134.104	157.479	129.357	135.795	7.23745	NA	NA	7.0468	NA	NA	1	0.733574	2	0.585531	Mdp1	magnesium-dependent phosphatase 1 [Source:MGI Symbol;Acc:MGI:1915131]	protein_coding	140.911	-0.176333
ENSMUSG00000002332|Dhrs1	1961.45	2095.1	1902.39	1409.55	1653.98	2278.34	2135.25	1854.8	2051.52	2183.24	2625.39	2388.82	1869.21	2317.74	2513.78	2253.47	2280.66	1591.15	1271	1854.34	1536.14	1665.45	1791.6	2099.47	1808.6	2026.57	1843.14	1361.47	2567.48	1779.11	1968.94	2015.02	2080.03	1741.08	11.0231	0.301455	17.5634	10.8505	0.301455	17.5634	0	0.437206	2	0.649645	Dhrs1	dehydrogenase/reductase (SDR family) member 1 [Source:MGI Symbol;Acc:MGI:1196314]	protein_coding	1963.98	-0.174404
ENSMUSG00000002342|Tmem161a	382.332	314.414	182.547	247.257	270.426	334.967	261.927	278.118	291.304	365.906	245.109	340.973	171	279.205	300.752	290.866	359.038	255.971	143.293	341.921	278.465	281.949	267.807	304.694	166.874	224.022	304.198	159.598	343.168	197.924	276.524	256.798	279.337	249.766	8.08753	NA	NA	8.08753	NA	NA	1	0.904393	1	0.768491	Tmem161a	transmembrane protein 161A [Source:MGI Symbol;Acc:MGI:2384577]	protein_coding	272.013	-0.124111
ENSMUSG00000002343|Armc6	121.813	98.816	96.4015	110.516	121.568	87.3001	96.6043	131.902	112.596	98.5914	118.742	104.298	91.9862	135.398	160.663	152.778	121.61	142.519	72.2292	107.642	110.836	110.07	115.708	101.217	94.5297	76.7483	114.698	72.7421	127.642	117.655	116.431	110.951	92.7997	116.396	6.78997	NA	NA	6.78997	NA	NA	1	0.764128	1	0.76414	Armc6	armadillo repeat containing 6 [Source:MGI Symbol;Acc:MGI:1924063]	protein_coding	110.659	-0.0867168
ENSMUSG00000002345|Borcs8	184.942	121.773	142.551	163.901	115.779	158.469	164.327	134.969	120.86	151.445	151.423	158.452	128.545	136.239	169.479	177.261	139.947	128.454	99.0239	157.392	151.14	123.617	136.236	112.695	146.617	118.234	137.637	130.284	188.324	140.746	132.025	165.532	125.608	132.158	7.15514	NA	NA	7.15514	NA	NA	1	0.891572	1	0.689938	Borcs8	BLOC-1 related complex subunit 8 [Source:MGI Symbol;Acc:MGI:1919618]	protein_coding	142.532	-0.112318
ENSMUSG00000002346|Slc25a42	1302.6	1087.97	1077.85	1007.76	1391	1660.6	1117.42	1285.27	967.914	990.996	937.951	1008.88	931.655	1126.91	1020.79	994.035	1071.32	1176.72	1067.13	1495.23	1023.17	1403.82	1127.22	1137.38	953.013	743.629	683.2	952.162	901.863	793.894	872.195	630.811	950.494	811.132	10.1173	0.592137	4.84729	9.92789	0.592137	4.84729	4	0.936584	2	0.830379	Slc25a42	solute carrier family 25, member 42 [Source:MGI Symbol;Acc:MGI:1920345]	protein_coding	1050.12	-0.186506
ENSMUSG00000002365|Snx9	770.887	756.591	814.285	776.424	973.37	923.293	973.014	892.637	795.404	884.274	1015.3	937.675	842.027	946.943	775.883	968.572	944.887	817.607	722.292	861.135	832.646	858.547	762.363	808.691	624.089	815.191	759.997	735.021	804.562	849.973	838.929	661.233	748.022	862.055	9.77801	NA	NA	9.63448	NA	NA	1	0.886225	2	0.780983	Snx9	sorting nexin 9 [Source:MGI Symbol;Acc:MGI:1913866]	protein_coding	833.936	-0.13845
ENSMUSG00000002372|Ranbp3	403.671	404.247	305.613	448.621	469.732	495.333	521.862	547.034	465.88	558.007	576.279	512.462	299.545	539.909	527.052	549.413	463.274	360.047	337.846	551.778	501.969	463.141	535.614	513.388	493.869	414.856	465.773	328.968	518.937	373.856	418.945	440.225	388.072	320.088	8.83394	NA	NA	8.83394	NA	NA	0	0.564265	1	0.696858	Ranbp3	RAN binding protein 3 [Source:MGI Symbol;Acc:MGI:1919060]	protein_coding	456.333	-0.130748
ENSMUSG00000002379|Ndufa11	850.91	905.314	703.526	648.113	674.826	642.415	936.165	1096.11	832.592	961.521	983.705	951.715	700.51	794.726	861.112	862.803	1050.09	866.363	665.208	690.175	814.326	762.871	838.88	931.82	907.678	890.902	817.845	614.508	1088.09	1052.29	888.828	1127.41	853.008	699.586	9.73461	NA	NA	9.73461	NA	NA	1	0.644342	1	0.833933	Ndufa11	NADH:ubiquinone oxidoreductase subunit A11 [Source:MGI Symbol;Acc:MGI:1917125]	protein_coding	851.94	0.0433549
ENSMUSG00000002393|Nr2f6	2352.67	1651.92	1030.68	2146.64	2459.48	2257.47	2130.27	2144.17	1756.09	1719.76	2129.73	1945.55	708.765	2452.3	2570.6	2644.23	2380.07	2166.85	818.986	2422.4	2530.91	1949.09	1773.87	1820.86	1356.21	1079.66	1422.25	626.451	2401.13	913.748	1622.76	1992.65	1579.47	872.967	10.8286	NA	NA	10.8286	NA	NA	0	0.574875	1	0.565418	Nr2f6	nuclear receptor subfamily 2, group F, member 6 [Source:MGI Symbol;Acc:MGI:1352453]	protein_coding	1818.55	-0.274335
ENSMUSG00000002395|Use1	235.623	293.454	278.949	343.725	353.953	271.389	315.707	397.75	277.875	418.76	181.925	325.93	247.655	225.383	280.18	234.064	220.055	249.408	253.967	377.199	519.373	281.949	355.521	350.607	395.481	380.63	480.733	298.569	400.712	249.604	274.445	427.699	305.583	303.114	8.20451	0.485528	9.64891	8.40397	0.485528	9.64891	4	0.699159	2	0.513617	Use1	unconventional SNARE in the ER 1 homolog (S. cerevisiae) [Source:MGI Symbol;Acc:MGI:1914273]	protein_coding	317.852	0.189049
ENSMUSG00000002396|Ocel1	165.381	171.68	145.628	246.32	199.305	240.075	241.013	216.769	215.895	153.477	218.964	175.501	90.8069	242.202	207.686	236.022	203.648	176.273	143.293	262.321	218.924	228.607	205.288	251.477	125.397	155.571	148.608	94.4562	189.37	135.248	133.064	187.901	149.979	115.183	7.52287	NA	NA	7.52287	0.666833	4.91245	0	0.453119	1	0.548884	Ocel1	occludin/ELL domain containing 1 [Source:MGI Symbol;Acc:MGI:1924340]	protein_coding	185.039	-0.192941
ENSMUSG00000002409|Dyrk1b	224.064	348.351	286.128	271.608	317.565	314.091	337.617	289.366	202.466	166.691	160.138	203.581	112.034	227.905	184.174	171.385	291.477	399.427	199.213	357.299	370.981	269.249	201.555	253.564	141.795	123.42	114.698	106.399	126.596	73.6716	150.737	102.898	143.418	117.608	7.84268	1.39842	4.41135	7.49819	1.39842	4.41135	4	0.605683	2	0.947143	Dyrk1b	dual-specificity tyrosine-(Y)-phosphorylation regulated kinase 1b [Source:MGI Symbol;Acc:MGI:1330302]	protein_coding	216.505	-0.35051
ENSMUSG00000002413|Braf	289.861	329.387	404.066	307.198	385.378	397.595	308.735	251.533	390.471	354.726	253.824	337.964	497.669	261.545	316.427	254.63	311.745	318.792	485.8	381.722	240.909	341.218	345.256	318.259	373.296	434.561	370.025	598.223	278.301	477.216	322.265	298.852	306.52	375.861	8.45361	NA	NA	8.45361	NA	NA	1	0.825331	1	0.737658	Braf	Braf transforming gene [Source:MGI Symbol;Acc:MGI:88190]	protein_coding	350.583	0.118873
ENSMUSG00000002416|Ndufb2	240.069	301.439	289.204	182.633	139.762	154.673	158.351	258.691	229.324	229.708	256.003	226.647	308.979	264.909	240.014	195.869	249.01	182.836	365.806	136.588	215.26	187.119	240.746	262.955	399.34	263.433	214.435	337.654	322.243	478.316	282.762	459.016	268.088	375.861	7.8215	0.631694	18.3119	8.16222	0.631694	18.3119	4	0.749949	2	0.878153	Ndufb2	NADH:ubiquinone oxidoreductase subunit B2 [Source:MGI Symbol;Acc:MGI:1915448]	protein_coding	262.287	0.329742
ENSMUSG00000002428|Hltf	256.962	318.407	341.507	268.798	313.43	327.375	355.544	278.118	270.644	190.068	148.155	199.569	343.179	287.615	216.503	286.948	315.606	341.295	401.92	261.416	280.297	331.904	302.333	304.694	379.083	245.802	209.448	364.796	178.908	318.877	219.348	250.535	339.328	343.125	8.15864	0.41886	3.90208	8.15864	0.41886	3.90208	0	0.526893	1	0.725232	Hltf	helicase-like transcription factor [Source:MGI Symbol;Acc:MGI:1196437]	protein_coding	287.986	0.121109
ENSMUSG00000002455|Prpf6	716.65	741.619	779.416	875.702	908.865	1597.02	923.218	864.007	893.538	790.764	1070.85	911.601	623.855	806.499	832.702	994.035	706.494	644.147	738.602	1035.71	1024.09	999.945	813.685	901.56	816.042	1154.34	1158.95	827.306	786.776	778.5	677.796	652.285	1029.23	853.568	9.78181	NA	NA	9.78181	NA	NA	1	0.635722	1	0.838317	Prpf6	pre-mRNA splicing factor 6 [Source:MGI Symbol;Acc:MGI:1922946]	protein_coding	880.276	-0.0603239
ENSMUSG00000002458|Rgs19	44.4572	14.9721	47.1752	35.59	43.0036	26.5696	25.8939	25.5623	33.0558	27.443	25.0556	13.0372	25.9448	17.6606	18.6133	26.4423	55.0138	26.2534	19.8048	28.0412	30.2281	31.3277	31.7263	31.3042	28.9377	17.6314	45.8791	33.6568	24.0636	23.0911	45.7409	40.2645	30.9332	25.4615	4.90666	NA	NA	4.90666	NA	NA	1	0.724198	1	0.782073	Rgs19	regulator of G-protein signaling 19 [Source:MGI Symbol;Acc:MGI:1915153]	protein_coding	29.9952	0.194514
ENSMUSG00000002475|Abhd3	863.358	934.26	1145.54	876.638	826.165	888.184	1037.75	1137.01	1004.07	1068.24	1153.65	1066.04	1077.89	1000.77	1206.93	1102.74	1215.13	971.377	1132.37	901.84	850.05	827.22	1116.95	911.994	1019.57	986.319	848.763	1097.65	1044.15	1156.75	1221.49	918.926	1073.29	1090	9.99371	0.253271	17.8204	9.99371	0.253271	17.8204	4	0.600818	1	0.853607	Abhd3	abhydrolase domain containing 3 [Source:MGI Symbol;Acc:MGI:2147183]	protein_coding	1022.74	-0.00513348
ENSMUSG00000002477|Snrpd1	147.598	155.71	147.679	87.1019	80.2183	68.3218	83.6573	95.0919	116.728	84.3617	116.563	152.435	156.848	116.896	152.825	90.0998	192.066	90.9494	186.398	69.6506	107.172	82.1293	124.106	123.13	159.157	113.048	115.695	175.884	145.428	237.509	147.618	230.85	186.537	217.029	6.79926	0.855543	19.6852	7.19353	0.855543	19.6852	4	0.939042	2	0.956197	Snrpd1	small nuclear ribonucleoprotein D1 [Source:MGI Symbol;Acc:MGI:98344]	protein_coding	134.014	0.384184
ENSMUSG00000002486|Tchp	29.3417	6.98699	11.281	14.9853	10.7509	12.3359	7.96736	7.15745	19.6269	17.2789	37.0387	11.0315	10.6138	22.7065	8.81685	25.463	1.93031	26.2534	11.6499	13.5683	8.24402	7.62024	9.33125	19.826	10.6105	8.29711	6.9816	9.77133	24.0636	15.3941	12.4748	31.3169	14.0606	10.9121	3.86583	NA	NA	3.86583	NA	NA	0	0.565877	1	0.796483	Tchp	trichoplein, keratin filament binding [Source:MGI Symbol;Acc:MGI:1925082]	protein_coding	14.5791	-0.209486
ENSMUSG00000002489|Tiam1	28.4526	23.9554	16.4088	35.59	33.0797	25.6207	15.9347	21.4724	18.5939	9.14766	50.1112	29.083	36.5586	37.0031	43.1046	31.339	33.7804	18.7524	4.65995	28.0412	19.236	15.2405	20.5288	18.7825	16.398	36.2999	17.9527	5.42852	14.6474	16.4936	29.1078	27.7378	20.6222	44.8608	4.63368	NA	NA	4.63368	NA	NA	1	0.651717	1	0.511865	Tiam1	T cell lymphoma invasion and metastasis 1 [Source:MGI Symbol;Acc:MGI:103306]	protein_coding	24.8243	-0.315134
ENSMUSG00000002496|Tsc2	566.384	577.924	576.358	657.479	817.068	735.408	652.328	412.065	882.175	753.157	727.702	661.888	745.324	666.056	701.429	676.728	601.292	646.022	653.558	729.07	719.062	738.317	766.096	642.779	474.578	684.512	684.197	770.85	705.169	579.477	543.692	519.86	617.728	692.312	9.37517	NA	NA	9.37517	NA	NA	1	0.830444	1	0.830214	Tsc2	TSC complex subunit 2 [Source:MGI Symbol;Acc:MGI:102548]	protein_coding	664.06	-0.0415532
ENSMUSG00000002504|Nherf2	382.332	356.336	234.85	261.306	493.714	396.646	381.437	460.122	459.682	397.415	378.013	404.153	298.365	395.26	380.104	361.378	344.56	365.673	237.657	322.021	482.733	320.05	249.144	369.389	233.43	365.073	415.904	269.255	375.602	249.604	324.344	358.802	299.959	263.103	8.56104	NA	NA	8.34415	NA	NA	1	0.857017	2	0.622484	Nherf2	NHERF family PDZ scaffold protein 2 [Source:MGI Symbol;Acc:MGI:1890662]	protein_coding	NA	NA
ENSMUSG00000002524|Puf60	1005.62	982.171	818.387	995.584	823.684	956.505	938.157	940.694	844.988	879.192	1081.75	893.549	643.903	840.98	889.522	1041.04	937.166	1078.27	674.527	912.695	938.902	893.262	860.342	862.951	917.324	746.74	907.608	513.538	997.071	725.721	764.08	905.504	785.517	662	9.76872	NA	NA	9.76872	NA	NA	1	0.765784	1	0.642274	Puf60	poly-U binding splicing factor 60 [Source:MGI Symbol;Acc:MGI:1915209]	protein_coding	872.322	-0.118527
ENSMUSG00000002546|Golga2	558.382	490.087	432.781	407.412	509.427	447.887	447.168	425.357	379.108	501.088	557.76	421.202	286.572	437.309	454.557	436.788	473.891	541.008	359.981	454.991	577.081	527.49	512.286	425.737	409.95	383.741	525.615	293.14	476.041	243.006	427.261	445.594	429.316	329.788	8.78798	NA	NA	8.78798	NA	NA	0	0.53806	1	0.837668	Golga2	golgi autoantigen, golgin subfamily a, 2 [Source:MGI Symbol;Acc:MGI:2139395]	protein_coding	442.024	-0.0477203
ENSMUSG00000002550|Uck1	675.749	499.071	556.872	276.291	486.271	591.173	499.952	563.394	509.265	520.4	851.891	870.483	470.545	781.27	1042.35	756.054	581.989	445.371	337.846	515.596	305.029	443.667	474.961	524.866	512.197	367.147	409.92	336.568	683.198	553.087	539.534	718.498	642.099	546.817	9.22836	0.652135	19.5949	8.94643	0.652135	19.5949	4	0.824286	2	0.800976	Uck1	uridine-cytidine kinase 1 [Source:MGI Symbol;Acc:MGI:98904]	protein_coding	555.571	-0.290166
ENSMUSG00000002578|Ikzf4	7.11315	15.9703	3.07664	0	5.78895	25.6207	7.96736	15.3374	14.4619	2.03281	19.6087	20.0572	1.17931	46.2539	3.9186	37.2151	3.86062	22.5029	15.1448	18.0911	18.32	5.92686	3.7325	4.17389	7.71671	20.7428	24.9343	14.1141	11.5087	30.7881	13.5143	2.6843	13.1232	10.9121	3.78103	NA	NA	3.78103	NA	NA	1	0.784383	1	0.851217	Ikzf4	IKAROS family zinc finger 4 [Source:MGI Symbol;Acc:MGI:1343139]	protein_coding	13.7469	-0.0128496
ENSMUSG00000002580|Mien1	181.385	199.628	174.343	179.823	160.437	189.783	192.213	256.646	210.73	210.396	179.747	242.692	57.7862	214.45	203.767	202.724	249.01	187.524	80.3841	158.297	183.2	165.952	170.762	185.738	260.439	116.16	168.556	37.9996	247.96	142.945	195.438	300.642	190.286	53.348	7.49919	NA	NA	7.49919	NA	NA	1	0.909239	1	0.808392	Mien1	migration and invasion enhancer 1 [Source:MGI Symbol;Acc:MGI:1913678]	protein_coding	180.917	-0.170689
ENSMUSG00000002588|Pon1	12758.3	15469.2	14996.6	10990.8	11314.1	12157.5	11937.1	14621.7	13457.8	12173.5	13349.2	16225.3	18109.5	11200.2	15104.2	12669.8	12553.8	11587.1	14685.8	11751.1	11159.7	11641.2	13497.7	12890	14765.9	14600.8	10865.4	11815.7	12397	16179.2	17056.1	13488.6	14418.6	15507.3	13.7101	0.280869	18.0574	13.7101	0.280869	18.0574	0	0.584036	1	0.851631	Pon1	paraoxonase 1 [Source:MGI Symbol;Acc:MGI:103295]	protein_coding	13452.8	-0.0102035
ENSMUSG00000002602|Axl	670.414	668.755	713.781	815.761	757.525	708.839	570.662	495.909	543.354	639.32	787.617	673.923	304.262	600.459	393.819	634.616	659.201	616.018	498.614	857.517	693.413	867.014	888.335	512.345	713.796	733.257	824.826	485.31	672.735	442.03	608.145	681.813	729.275	390.41	9.32809	NA	NA	9.32809	NA	NA	0	0.557221	1	0.817292	Axl	AXL receptor tyrosine kinase [Source:MGI Symbol;Acc:MGI:1347244]	protein_coding	642.737	0.0826964
ENSMUSG00000002603|Tgfb1	295.196	248.537	208.186	310.944	343.202	282.776	267.903	294.478	185.939	310.004	378.013	288.824	120.29	300.23	204.747	260.506	295.337	307.54	121.159	280.412	326.097	372.545	301.399	243.129	184.236	206.391	214.435	210.627	249.006	120.953	198.557	237.113	175.288	109.121	7.94596	NA	NA	7.94596	0.76716	5.80501	0	0.520521	1	0.518352	Tgfb1	transforming growth factor, beta 1 [Source:MGI Symbol;Acc:MGI:98725]	protein_coding	248.621	-0.242311
ENSMUSG00000002608|Ccdc97	410.784	342.362	341.507	405.539	420.112	450.734	329.65	290.388	381.174	324.234	504.38	389.11	280.676	446.56	372.267	474.003	450.727	464.123	295.907	419.713	434.185	413.186	510.42	334.954	366.544	350.553	367.033	290.969	397.573	260.6	293.157	310.484	360.888	297.051	8.55015	NA	NA	8.55015	0.471098	5.26392	0	0.541472	1	0.794795	Ccdc97	coiled-coil domain containing 97 [Source:MGI Symbol;Acc:MGI:1196455]	protein_coding	375.928	-0.0608563
ENSMUSG00000002617|Zfp40	30.2309	11.9777	29.7409	24.3511	4.96195	19.9272	22.9062	7.15745	21.6928	14.2297	21.7875	14.0401	42.4552	15.1376	39.186	15.6695	23.1637	17.8148	26.7947	16.282	11.908	14.3938	23.3281	36.5215	23.1501	14.5199	10.9711	49.9424	14.6474	60.4767	20.7913	38.475	23.4343	32.7363	4.54699	NA	NA	4.54699	NA	NA	1	0.654765	1	0.745551	Zfp40	zinc finger protein 40 [Source:MGI Symbol;Acc:MGI:99185]	protein_coding	23.3766	0.272611
ENSMUSG00000002625|Akap8l	162.713	143.732	151.781	226.652	175.322	178.396	200.18	263.803	190.071	183.97	168.853	124.355	94.3448	205.199	170.459	145.922	153.46	200.651	132.809	250.561	258.313	228.607	216.485	188.868	187.13	138.977	152.598	120.513	183.093	161.638	167.37	153.005	134.981	95.7839	7.43408	0.595852	6.90027	7.43408	0.595852	6.90027	4	0.902131	1	0.849767	Akap8l	A kinase (PRKA) anchor protein 8-like [Source:MGI Symbol;Acc:MGI:1860606]	protein_coding	173.841	-0.0259381
ENSMUSG00000002635|Pdcd2l	104.919	112.79	111.785	123.628	109.163	107.227	147.396	99.1819	96.0683	89.4438	77.3456	94.2689	86.0896	120.26	128.334	125.356	71.4215	80.6355	73.3942	113.974	128.24	116.844	145.568	148.173	91.6359	87.1197	106.719	96.6276	140.197	78.0699	88.363	103.793	66.5533	65.4725	6.69282	NA	NA	6.69282	0.662915	9.4149	3	0.72743	1	0.718806	Pdcd2l	programmed cell death 2-like [Source:MGI Symbol;Acc:MGI:1915329]	protein_coding	104.002	-0.136677
ENSMUSG00000002658|Gtf2f1	290.75	224.582	228.697	182.633	201.786	174.6	189.225	183.026	298.535	287.643	309.382	246.704	176.896	246.407	347.776	346.688	365.794	254.096	135.138	188.147	155.72	193.046	284.603	196.173	259.474	285.213	294.225	128.113	363.047	226.513	318.107	386.539	331.829	201.267	7.94356	0.624392	18.6646	7.94356	0.624392	18.6646	4	0.832739	1	0.837955	Gtf2f1	general transcription factor IIF, polypeptide 1 [Source:MGI Symbol;Acc:MGI:1923848]	protein_coding	250.07	0.0541063
ENSMUSG00000002660|Clpp	613.509	510.05	593.792	498.26	545.815	501.027	633.405	579.754	610.498	578.335	587.173	646.845	462.289	586.163	492.764	625.802	519.253	574.763	524.244	545.446	481.817	404.72	575.738	500.867	559.461	468.787	537.583	413.653	734.464	535.494	595.671	609.337	551.174	555.304	9.10739	NA	NA	9.10739	NA	NA	1	0.699617	1	0.754467	Clpp	caseinolytic mitochondrial matrix peptidase proteolytic subunit [Source:MGI Symbol;Acc:MGI:1858213]	protein_coding	551.566	-0.077989
ENSMUSG00000002661|Alkbh7	222.286	227.576	142.551	119.882	148.032	145.184	127.478	129.857	111.563	139.248	147.065	146.418	107.317	169.037	235.116	187.055	153.46	177.211	136.303	184.529	178.62	109.223	127.838	136.695	118.644	101.64	128.661	91.1991	216.573	140.746	114.352	265.746	131.232	95.7839	7.19992	0.65029	23.2731	7.19992	0.65029	23.2731	4	0.833568	1	0.834299	Alkbh7	alkB homolog 7 [Source:MGI Symbol;Acc:MGI:1913650]	protein_coding	150.415	-0.0660218
ENSMUSG00000002668|Dennd1c	71.1315	53.8996	65.635	60.8777	63.6784	36.0587	41.8286	48.0572	29.9568	50.8203	45.7537	79.226	20.0483	83.257	66.6162	52.8846	68.526	47.8187	38.4446	74.1734	66.8681	48.2615	38.2581	47.9997	26.0439	25.9285	30.9185	23.8855	75.3296	38.4852	56.1365	61.7389	69.3655	38.7985	5.63911	0.821946	23.7038	5.63911	0.821946	23.7038	4	0.792305	1	0.813343	Dennd1c	DENN domain containing 1C [Source:MGI Symbol;Acc:MGI:1918035]	protein_coding	51.3738	-0.130893
ENSMUSG00000002679|Med6	130.704	107.799	126.142	128.311	84.3532	74.9642	97.6002	134.969	99.1673	146.363	91.5074	123.352	199.303	67.2784	103.843	134.17	112.923	115.328	146.788	85.0281	136.484	121.924	97.9782	95.9994	116.715	150.385	84.7766	143.313	97.3007	113.256	120.59	103.793	135.919	185.506	6.8833	NA	NA	6.8833	NA	NA	1	0.832872	1	0.839511	Med6	mediator complex subunit 6 [Source:MGI Symbol;Acc:MGI:1917042]	protein_coding	118.054	0.0623824
ENSMUSG00000002699|Lcp2	185.831	99.8141	132.296	201.365	149.686	104.381	101.584	76.687	44.4187	96.5586	100.222	126.36	84.9103	96.7127	58.779	82.265	189.17	165.022	164.263	170.056	105.34	155.792	240.746	127.304	142.759	144.162	96.745	133.542	124.503	101.161	130.985	161.058	129.357	90.9341	6.72869	0.640993	3.92315	7.15045	0.640993	3.92315	4	0.653406	2	0.944592	Lcp2	lymphocyte cytosolic protein 2 [Source:MGI Symbol;Acc:MGI:1321402]	protein_coding	126.905	0.43962
ENSMUSG00000002718|Cse1l	612.62	894.335	941.453	641.557	778.2	774.314	793.748	756.645	898.703	645.418	806.137	979.795	1195.82	851.912	802.333	818.733	699.737	695.716	1142.85	708.266	643.949	657.034	850.077	824.343	776.494	920.979	750.023	1097.65	718.77	1133.66	859.72	824.081	892.377	1185.78	9.70668	0.372195	17.6819	9.70668	0.372195	17.6819	4	0.632761	1	0.828915	Cse1l	chromosome segregation 1-like (S. cerevisiae) [Source:MGI Symbol;Acc:MGI:1339951]	protein_coding	840.389	0.0503033
ENSMUSG00000002728|Naa20	224.953	245.543	260.489	186.379	152.994	113.87	205.16	223.926	181.807	207.347	222.232	203.581	291.29	222.019	171.439	166.489	211.369	205.339	273.772	155.583	200.604	210.827	242.613	249.39	284.554	210.539	258.319	301.826	225.989	305.682	257.812	283.641	270.9	259.465	7.6776	NA	NA	7.93492	NA	NA	0	0.516248	2	0.862513	Naa20	N(alpha)-acetyltransferase 20, NatB catalytic subunit [Source:MGI Symbol;Acc:MGI:1915127]	protein_coding	226.11	0.258766
ENSMUSG00000002731|Prkra	260.519	324.396	315.869	280.974	271.253	376.719	291.805	337.423	238.621	231.741	275.612	307.878	319.593	317.89	237.075	304.576	268.313	283.162	393.766	373.581	361.821	314.97	279.004	370.433	288.412	241.653	195.485	302.911	201.925	365.059	223.506	275.588	261.527	444.971	8.22003	NA	NA	8.22003	NA	NA	0	0.498105	1	0.83929	Prkra	protein kinase, interferon inducible double stranded RNA dependent activator [Source:MGI Symbol;Acc:MGI:1344375]	protein_coding	298.177	0.0520892
ENSMUSG00000002732|Fkbp7	36.4549	51.9033	36.9197	18.7316	24.8098	23.7229	32.8654	30.6748	26.8578	72.1649	56.6475	40.1144	37.7379	46.2539	22.5319	29.3804	31.8501	44.0683	43.1045	28.0412	16.488	30.481	24.2613	36.5215	19.2918	40.4484	34.908	47.771	49.1735	71.4725	24.9496	51.8965	58.117	48.4982	5.20296	0.896133	18.1953	5.20296	0.896133	18.1953	4	0.721767	1	0.839711	Fkbp7	FK506 binding protein 7 [Source:MGI Symbol;Acc:MGI:1336879]	protein_coding	37.9151	0.0827924
ENSMUSG00000002733|Plekha3	354.768	343.361	400.989	289.403	327.489	327.375	350.564	483.639	453.484	563.089	437.928	406.159	535.407	359.939	339.938	322.205	346.491	396.614	525.409	284.934	316.937	342.064	421.773	388.172	544.993	473.973	462.78	693.765	333.752	457.424	410.628	324.801	348.702	436.484	8.6629	0.515265	13.6145	8.6629	0.515265	13.6145	4	0.907091	1	0.815835	Plekha3	pleckstrin homology domain-containing, family A (phosphoinositide binding specific) member 3 [Source:MGI Symbol;Acc:MGI:1932515]	protein_coding	406.042	0.0521663
ENSMUSG00000002741|Ykt6	1088.31	1002.13	896.329	972.169	1203.27	957.454	1132.36	1058.28	1213.77	1204.44	1228.81	1013.89	1003.59	1149.62	1057.04	1190.88	1169.77	951.687	990.239	937.118	816.158	998.252	1022.71	1060.17	1098.67	1173	1160.94	955.419	1157.15	994.017	1062.44	998.56	901.751	1057.26	10.0433	NA	NA	10.0433	NA	NA	0	0.582787	1	0.663335	Ykt6	YKT6 v-SNARE homolog (S. cerevisiae) [Source:MGI Symbol;Acc:MGI:1927550]	protein_coding	1055.23	-0.0885527
ENSMUSG00000002748|Baz1b	810.01	850.416	846.077	806.395	924.577	1070.38	1073.6	950.919	1399.7	1061.13	933.594	1033.95	1061.38	954.512	1187.34	912.75	892.768	870.114	855.1	869.276	826.234	979.625	1134.68	953.733	1088.06	1336.87	1329.5	1326.73	1045.2	849.973	949.123	973.507	1136.09	917.828	9.97565	0.438192	13.3441	9.97565	0.438192	13.3441	4	0.95238	1	0.850069	Baz1b	bromodomain adjacent to zinc finger domain, 1B [Source:MGI Symbol;Acc:MGI:1353499]	protein_coding	1006.21	0.00690465
ENSMUSG00000002763|Pex6	2077.93	2039.2	1544.47	1879.71	2499.17	2300.17	2383.24	2592.02	2065.98	2002.32	2269.17	1843.26	1198.18	1964.53	1989.67	2142.81	2084.74	1956.82	1197.61	2385.31	2407.25	2212.41	2104.2	1993.03	1614.72	1602.38	2238.1	1233.36	2112.37	1232.63	1549.99	1537.21	1413.56	1389.47	11.0077	0.436507	6.86199	10.7959	0.436507	6.86199	4	0.668435	2	0.68135	Pex6	peroxisomal biogenesis factor 6 [Source:MGI Symbol;Acc:MGI:2385054]	protein_coding	1913.44	-0.209478
ENSMUSG00000002767|Mrpl2	641.962	510.05	431.756	490.768	456.5	479.202	639.381	722.903	561.948	533.613	668.876	532.519	294.827	457.493	408.514	455.396	548.208	497.878	362.311	494.791	529.449	465.682	539.346	583.301	500.621	456.341	623.357	317.025	548.232	313.379	470.923	401.751	386.197	294.626	8.93522	0.390397	8.76833	8.93522	0.390397	8.76833	0	0.513117	1	0.536632	Mrpl2	mitochondrial ribosomal protein L2 [Source:MGI Symbol;Acc:MGI:1351622]	protein_coding	488.798	-0.180927
ENSMUSG00000002768|Mea1	287.193	197.632	189.726	232.272	231.558	155.622	293.796	347.648	274.776	334.398	173.21	206.589	74.2965	249.771	269.404	234.064	249.975	195.025	86.209	209.856	290.373	241.308	279.004	257.738	272.979	191.871	344.093	72.7421	440.469	159.439	248.456	251.43	187.474	90.9341	7.84574	NA	NA	7.84574	NA	NA	1	0.801279	1	0.848321	Mea1	male enhanced antigen 1 [Source:MGI Symbol;Acc:MGI:96957]	protein_coding	230.039	-0.0718114
ENSMUSG00000002769|Gnmt	20823.7	22957.2	20339.7	21561.9	20340.7	21649.5	20121.6	25030.6	25036.6	22560.2	29270.4	28705.9	12652.8	24999	28681.2	28230.6	21656.2	18000.5	15360.4	22354.2	27713.6	18539.2	20666.9	24400.5	18215.3	18517.1	23151	12026.3	28275.8	17519.6	23614.8	29035.2	22938.4	18052.2	14.4348	NA	NA	14.4348	NA	NA	1	0.860049	1	0.699234	Gnmt	glycine N-methyltransferase [Source:MGI Symbol;Acc:MGI:1202304]	protein_coding	22147	-0.138059
ENSMUSG00000002778|Kdelr1	1463.53	1076.99	1066.57	1477.92	1214.85	1213.66	1414.21	1412.06	1245.79	1168.87	1360.63	1039.97	1053.12	1074.77	1256.89	1377.94	1267.25	1458	1004.22	1248.28	1463.77	1192.14	1357.7	1356.51	1218.28	962.465	1168.92	980.39	1239.8	897.254	1011.5	969.033	1060.17	978.451	10.2251	0.302278	5.95415	10.2251	0.302278	5.95415	0	0.47585	1	0.556648	Kdelr1	KDEL (Lys-Asp-Glu-Leu) endoplasmic reticulum protein retention receptor 1 [Source:MGI Symbol;Acc:MGI:1915387]	protein_coding	1198.59	-0.115676
ENSMUSG00000002781|Tmem143	278.302	242.548	226.646	295.022	341.548	297.959	269.894	276.073	247.918	242.921	163.406	247.707	147.414	225.383	287.037	275.196	235.498	285.037	146.788	329.258	295.869	276.022	274.339	337.041	225.714	158.682	289.238	97.7133	242.729	149.542	176.726	191.48	260.589	145.495	7.89602	0.612641	5.24136	7.89602	0.612641	5.24136	4	0.849528	1	0.689703	Tmem143	transmembrane protein 143 [Source:MGI Symbol;Acc:MGI:1917459]	protein_coding	240.669	-0.16172
ENSMUSG00000002797|Ggct	165.381	166.69	171.266	143.297	109.99	120.512	162.335	144.172	115.695	99.6078	96.9543	141.403	122.648	123.624	151.846	118.501	119.679	142.519	210.863	141.11	134.652	154.098	102.644	112.695	163.98	66.3769	134.645	121.599	111.948	173.733	168.41	180.743	175.288	173.381	7.10367	0.447018	23.9715	7.10367	0.447018	23.9715	0	0.470632	1	0.765841	Ggct	gamma-glutamyl cyclotransferase [Source:MGI Symbol;Acc:MGI:95700]	protein_coding	139.479	0.113995
ENSMUSG00000002799|Jag2	4.44572	4.99071	3.07664	12.1755	2.48098	3.79566	5.97552	8.17995	4.13197	2.03281	0	5.01431	2.35862	1.68196	5.8779	7.83476	5.79093	0	0	1.80911	9.16002	2.54008	4.66563	15.6521	0	1.03714	5.98423	0	0	2.19915	4.15826	8.94767	0	1.21245	2.01278	NA	NA	2.01278	NA	NA	1	0.823488	1	0.812479	Jag2	jagged 2 [Source:MGI Symbol;Acc:MGI:1098270]	protein_coding	4.03558	-0.471168
ENSMUSG00000002803|Btbd6	206.281	217.595	154.858	181.696	198.478	172.702	204.164	235.173	151.85	212.429	202.624	198.566	148.593	211.927	202.787	170.406	177.589	183.774	166.593	200.811	173.124	221.834	217.418	219.129	162.051	156.608	167.558	147.656	168.445	153.941	200.636	134.215	132.169	123.67	7.58521	NA	NA	7.42317	0.451909	7.28836	0	0.55358	2	0.575146	Btbd6	BTB (POZ) domain containing 6 [Source:MGI Symbol;Acc:MGI:3026623]	protein_coding	181.687	-0.168356
ENSMUSG00000002804|Nudt14	147.598	137.743	139.474	137.677	132.319	153.724	146.4	174.846	184.906	179.904	140.529	168.481	101.421	125.306	102.863	117.521	113.888	141.581	137.468	154.679	145.644	134.624	134.37	160.695	212.209	154.534	162.572	113.999	162.168	141.845	134.104	157.479	144.355	104.271	7.1759	0.363525	10.3091	7.1759	0.363525	10.3091	0	0.545319	1	0.853426	Nudt14	nudix hydrolase 14 [Source:MGI Symbol;Acc:MGI:1913424]	protein_coding	144.153	0.00426797
ENSMUSG00000002808|Epdr1	4.44572	28.9461	7.17883	33.7169	53.7545	6.6424	24.898	31.6973	20.6598	20.3281	5.44687	10.0286	16.5103	5.04588	3.9186	20.5662	13.5122	48.7564	16.3098	14.4729	43.9681	30.481	12.1306	20.8694	7.71671	18.6685	16.9553	34.7425	14.6474	39.5848	14.5539	28.6326	19.6848	9.69964	4.33179	1.9084	7.96687	4.33179	NA	NA	2	0.749361	1	0.707303	Epdr1	ependymin related protein 1 (zebrafish) [Source:MGI Symbol;Acc:MGI:2145369]	protein_coding	20.5638	0.379405
ENSMUSG00000002812|Flii	724.652	816.48	804.029	746.454	993.218	836.942	703.12	664.621	741.688	687.091	838.818	680.943	535.407	560.092	727.88	763.889	746.065	808.231	671.032	890.986	783.182	870.401	884.603	807.647	674.247	708.366	800.889	554.795	699.938	451.926	439.736	610.231	667.408	607.44	9.48574	0.439366	5.32964	9.48574	0.439366	5.32964	0	0.588274	1	0.759294	Flii	flightless I actin binding protein [Source:MGI Symbol;Acc:MGI:1342286]	protein_coding	720.66	-0.0821482
ENSMUSG00000002814|Top3a	111.143	48.9089	68.7117	47.7655	65.3324	95.8403	85.6491	42.9447	46.4847	100.624	72.9881	120.343	47.1724	84.9389	56.8197	69.5335	91.6897	85.3236	71.0642	97.6918	77.8602	94.8297	93.3125	82.4343	92.6005	69.4883	100.735	70.5707	94.162	64.875	67.5717	61.7389	57.1796	75.1722	6.2643	NA	NA	6.2643	NA	NA	1	0.844891	1	0.767899	Top3a	topoisomerase (DNA) III alpha [Source:MGI Symbol;Acc:MGI:1197527]	protein_coding	76.8677	0.134573
ENSMUSG00000002820|Atg4d	411.673	383.286	241.004	414.905	422.593	390.004	535.805	604.294	536.123	525.482	533.793	446.273	318.414	424.695	460.435	446.581	320.431	375.049	222.513	414.286	551.433	456.368	599.066	433.041	426.348	491.604	522.623	387.596	566.018	272.695	349.294	356.117	297.147	293.414	8.7302	0.601607	10.9322	8.7302	0.601607	10.9322	4	0.861402	1	0.596019	Atg4d	autophagy related 4D, cysteine peptidase [Source:MGI Symbol;Acc:MGI:2444308]	protein_coding	424.424	-0.16204
ENSMUSG00000002825|Qtrt1	37.344	26.9498	29.7409	70.2434	21.5018	40.8033	37.845	35.7873	26.8578	34.5578	46.8431	61.1745	10.6138	38.6851	25.4709	34.2771	39.5714	17.8148	18.6398	52.4641	83.3562	47.4148	29.86	71.9996	27.9731	54.9684	31.9159	33.6568	53.3585	28.589	36.3848	45.6331	52.4928	29.0989	5.29396	NA	NA	5.29396	NA	NA	1	0.870577	1	0.769195	Qtrt1	queuine tRNA-ribosyltransferase catalytic subunit 1 [Source:MGI Symbol;Acc:MGI:1931441]	protein_coding	39.232	0.190127
ENSMUSG00000002831|Plin4	53.3486	34.9349	43.073	37.4632	26.4638	16.1315	17.9266	44.9897	51.6496	65.05	30.5025	43.123	27.1241	31.9572	23.5116	43.0912	45.3623	33.7544	31.4546	18.9956	20.152	37.2545	33.5925	132.521	60.7691	71.5626	118.687	64.0565	52.3122	52.7797	46.7804	34.0012	23.4343	18.1868	5.37439	NA	NA	5.37439	1.65975	12.0797	3	0.913325	1	0.63764	Plin4	perilipin 4 [Source:MGI Symbol;Acc:MGI:1929709]	protein_coding	43.7058	0.24328
ENSMUSG00000002833|Hdgfl2	384.999	260.515	252.285	285.657	361.396	268.543	351.56	313.905	308.865	245.97	381.281	269.77	182.793	333.028	382.063	307.514	314.641	361.922	191.058	312.071	298.617	243.001	344.323	299.476	269.12	303.882	368.03	192.17	327.475	183.629	259.891	255.009	269.963	183.081	8.18101	NA	NA	8.18101	NA	NA	1	0.853201	1	0.703714	Hdgfl2	HDGF like 2 [Source:MGI Symbol;Acc:MGI:1194492]	protein_coding	290.221	-0.151892
ENSMUSG00000002835|Chaf1a	29.3417	26.9498	27.6898	34.6534	28.9447	45.5479	31.8694	25.5623	20.6598	34.5578	4.3575	3.00858	14.1517	30.2753	14.6947	25.463	44.3971	30.9415	18.6398	28.0412	21.984	45.7215	31.7263	17.739	22.1855	22.8171	32.9133	31.4854	12.5549	10.9958	18.7122	29.5273	22.4969	18.1868	4.61507	1.07413	5.13745	4.61507	1.07413	5.13745	4	0.712242	1	0.841201	Chaf1a	chromatin assembly factor 1, subunit A (p150) [Source:MGI Symbol;Acc:MGI:1351331]	protein_coding	25.2586	0.0848169
ENSMUSG00000002844|Adprh	283.637	271.494	253.31	234.145	174.495	153.724	173.29	145.194	105.365	172.789	263.629	232.664	91.9862	361.621	375.206	330.039	242.254	234.406	182.903	177.293	204.268	146.478	138.103	153.39	104.176	124.457	157.585	59.7137	283.532	210.019	185.043	314.063	285.898	234.004	7.60288	1.24667	22.3061	7.60288	1.24667	22.3061	4	0.967931	1	0.683756	Adprh	ADP-ribosylarginine hydrolase [Source:MGI Symbol;Acc:MGI:1098234]	protein_coding	207.652	-0.175818
ENSMUSG00000002845|Tmem39a	342.32	150.719	242.029	243.511	124.049	171.753	242.009	242.331	222.093	322.201	185.194	197.564	363.227	206.881	246.872	243.857	320.431	211.903	209.698	184.529	164.88	261.628	365.785	269.216	444.675	266.545	265.301	350.682	182.047	274.894	192.319	316.748	286.836	301.901	7.98544	NA	NA	7.98544	NA	NA	1	0.824628	1	0.632101	Tmem39a	transmembrane protein 39a [Source:MGI Symbol;Acc:MGI:1915096]	protein_coding	253.43	0.164116
ENSMUSG00000002846|Timmdc1	434.791	428.203	340.482	378.378	325.008	368.179	448.164	471.369	401.834	323.217	363.851	452.29	324.31	434.786	471.211	457.354	445.902	390.051	328.526	376.294	420.445	366.618	382.581	394.432	401.269	352.627	337.112	306.168	512.66	391.449	389.837	545.808	422.754	392.835	8.64182	NA	NA	8.64182	NA	NA	1	0.741722	1	0.851596	Timmdc1	translocase of inner mitochondrial membrane domain containing 1 [Source:MGI Symbol;Acc:MGI:1922139]	protein_coding	399.435	-0.00567039
ENSMUSG00000002847|Pla1a	1113.21	1202.76	1118.87	1109.85	1047.8	996.36	1114.43	1343.56	1029.89	1227.82	1078.48	1197.42	671.027	1070.57	1253.95	1196.76	1049.12	1014.51	799.181	1200.34	1217.37	1106.63	1369.83	1086.25	1177.76	1112.85	1258.68	643.822	1261.77	964.329	1184.06	1181.09	994.551	752.934	10.0935	NA	NA	10.0935	NA	NA	1	0.845045	1	0.836412	Pla1a	phospholipase A1 member A [Source:MGI Symbol;Acc:MGI:1934677]	protein_coding	1092.58	-0.0549544
ENSMUSG00000002870|Mcm2	96.9166	85.8401	70.7628	118.009	103.374	97.7382	81.6655	39.8772	46.4847	81.3125	78.4349	88.2518	33.0207	127.829	74.4534	109.687	109.063	111.577	90.869	79.6007	75.1122	93.983	90.5132	76.1734	61.7337	70.5255	82.7818	33.6568	85.7921	42.8835	43.6617	68.8971	102.173	66.685	6.28654	0.734624	1.6352	6.28654	0.734624	1.6352	4	0.828231	1	0.829035	Mcm2	minichromosome maintenance complex component 2 [Source:MGI Symbol;Acc:MGI:105380]	protein_coding	79.9805	-0.0814839
ENSMUSG00000002871|Tpra1	237.401	228.574	201.007	300.642	254.714	202.119	245.992	286.298	131.19	218.527	248.377	210.601	154.49	246.407	211.604	206.642	315.606	271.911	126.984	283.125	265.641	319.204	205.288	235.825	257.545	174.239	197.48	131.37	240.636	144.045	215.19	144.952	219.345	140.645	7.76782	0.517798	4.73811	7.76782	0.517798	4.73811	4	0.603594	1	0.833328	Tpra1	transmembrane protein, adipocyte asscociated 1 [Source:MGI Symbol;Acc:MGI:1345190]	protein_coding	219.812	-0.0573323
ENSMUSG00000002881|Nab1	1031.41	1382.43	1521.91	1802.92	1472.05	1409.14	1582.52	1539.87	1391.44	1427.03	947.755	1342.83	2055.54	1175.69	1399.92	1195.78	1278.83	1260.16	2038.73	1411.1	1459.19	1500.34	1504.2	1519.3	1715.04	1468.59	1246.71	2081.29	1014.86	1552.6	1469.94	1244.62	1268.26	1669.55	10.5042	NA	NA	10.5042	NA	NA	1	0.781343	1	0.819281	Nab1	Ngfi-A binding protein 1 [Source:MGI Symbol;Acc:MGI:107564]	protein_coding	1452.4	0.0568541
ENSMUSG00000002885|Adgre5	442.793	392.269	510.723	335.295	456.5	405.186	287.821	353.783	382.207	436.038	439.018	475.356	277.138	327.982	298.793	454.416	483.543	470.686	281.927	464.941	283.961	309.043	372.317	297.389	294.199	523.755	390.97	301.826	457.209	273.795	432.459	375.802	389.009	298.264	8.57614	NA	NA	8.57614	NA	NA	1	0.891648	1	0.819886	Adgre5	adhesion G protein-coupled receptor E5 [Source:MGI Symbol;Acc:MGI:1347095]	protein_coding	381.659	-0.0654967
ENSMUSG00000002897|Il17ra	256.962	261.513	245.106	497.324	303.506	343.507	310.727	335.378	345.019	328.299	357.315	254.727	294.827	171.56	213.564	234.064	255.766	311.291	179.408	316.594	285.793	245.541	352.721	244.172	361.721	337.07	323.148	302.911	245.867	160.538	204.794	195.059	234.343	272.802	8.13565	0.633626	8.90394	8.13565	0.633626	8.90394	4	0.952008	1	0.551484	Il17ra	interleukin 17 receptor A [Source:MGI Symbol;Acc:MGI:107399]	protein_coding	281.851	-0.164419
ENSMUSG00000002900|Lamb1	185.831	313.416	163.062	224.779	283.658	204.017	198.188	166.666	183.873	176.855	166.674	159.455	150.952	183.334	142.049	186.076	123.54	241.907	171.253	197.193	225.336	231.994	146.501	208.694	92.6005	187.722	286.246	178.055	136.012	141.845	134.104	197.744	284.023	158.832	7.5637	NA	NA	7.5637	NA	NA	1	0.602409	1	0.840914	Lamb1	laminin B1 [Source:MGI Symbol;Acc:MGI:96743]	protein_coding	189.191	-0.0588768
ENSMUSG00000002908|Kcnn1	78.2446	78.8532	82.0438	43.0826	54.5815	70.2196	72.7022	77.7095	111.563	78.2633	125.278	117.335	89.6276	66.4374	125.395	91.0791	51.1532	67.5088	55.9194	76.8871	64.1201	48.2615	68.1182	53.2171	53.0524	85.0454	101.732	40.171	92.0695	71.4725	70.6904	85.0029	75.9271	80.022	6.37878	0.664971	17.3165	6.09754	0.664971	17.3165	4	0.804279	2	0.778293	Kcnn1	potassium intermediate/small conductance calcium-activated channel, subfamily N, member 1 [Source:MGI Symbol;Acc:MGI:1933993]	protein_coding	76.5525	-0.282536
ENSMUSG00000002910|Arrdc2	210.727	189.647	146.653	97.4042	114.125	107.227	137.437	110.429	148.751	158.559	108.937	154.441	81.3724	104.281	119.517	86.1824	256.731	180.961	61.7443	159.201	77.8602	118.537	149.3	212.868	217.997	60.1541	144.619	113.999	108.809	67.0742	109.154	113.635	141.543	123.67	7.04618	NA	NA	7.04618	NA	NA	1	0.695276	1	0.84757	Arrdc2	arrestin domain containing 2 [Source:MGI Symbol;Acc:MGI:1918057]	protein_coding	132.163	0.0186728
ENSMUSG00000002944|Cd36	661.523	1078.99	820.438	1476.05	800.529	794.241	602.532	843.557	693.138	611.877	695.021	947.704	893.917	714.833	763.147	817.753	502.846	807.293	1613.51	724.548	1301.64	1088	697.978	1394.08	555.603	812.08	615.378	1217.07	424.775	1290.9	796.307	1011.98	681.469	1043.92	9.7753	NA	NA	9.7753	NA	NA	1	0.839775	1	0.770233	Cd36	CD36 molecule [Source:MGI Symbol;Acc:MGI:107899]	protein_coding	876.313	0.182531
ENSMUSG00000002948|Map2k7	259.63	189.647	178.445	279.101	202.613	262.849	272.882	246.421	222.093	234.79	223.322	170.486	152.131	259.863	199.849	175.303	281.825	218.466	166.593	239.707	185.948	250.621	278.071	186.781	228.607	147.274	239.369	176.97	196.694	158.339	200.636	188.796	238.092	166.106	7.73972	0.357956	5.96475	7.73972	0.357956	5.96475	0	0.482241	1	0.791472	Map2k7	mitogen-activated protein kinase kinase 7 [Source:MGI Symbol;Acc:MGI:1346871]	protein_coding	214.068	-0.0867539
ENSMUSG00000002949|Timm44	695.31	742.617	596.869	614.396	776.546	668.984	786.777	935.581	604.3	671.845	467.341	573.637	458.752	573.548	564.278	678.686	595.501	594.453	530.069	565.346	810.662	717.996	698.911	704.344	580.682	497.827	721.1	533.08	564.972	597.07	652.847	563.703	519.304	469.22	9.29086	0.413336	6.96059	9.29086	0.413336	6.96059	4	0.83596	1	0.665662	Timm44	translocase of inner mitochondrial membrane 44 [Source:MGI Symbol;Acc:MGI:1343262]	protein_coding	627.252	-0.104981
ENSMUSG00000002957|Ap2a2	1892.99	1886.49	1911.62	1521.94	1858.25	1673.88	1190.12	1014.31	1448.26	1342.67	2354.14	1696.84	1892.79	2057.04	2447.16	2181.98	2207.31	1894.93	2037.56	1646.29	1526.06	1330.16	1188.8	1232.34	1038.86	1448.88	1254.69	1350.62	1993.1	1630.67	1742.31	1719.74	1951.61	2149.68	10.6801	0.843388	21.7577	10.6801	0.843388	21.7577	4	0.966101	1	0.722965	Ap2a2	adaptor-related protein complex 2, alpha 2 subunit [Source:MGI Symbol;Acc:MGI:101920]	protein_coding	1697.47	-0.0704148
ENSMUSG00000002963|Pnkp	521.038	440.18	270.745	384.934	311.776	326.426	329.65	278.118	312.997	358.792	444.465	322.921	235.862	438.15	379.124	428.953	459.414	382.55	266.782	380.817	357.241	295.496	297.667	265.042	265.262	249.951	333.122	168.284	404.897	243.006	359.689	366.855	404.007	280.077	8.38745	0.502151	23.2639	8.38745	0.502151	23.2639	4	0.739548	1	0.672728	Pnkp	polynucleotide kinase 3'- phosphatase [Source:MGI Symbol;Acc:MGI:1891698]	protein_coding	340.126	-0.14736
ENSMUSG00000002968|Med25	830.46	590.9	519.953	759.566	869.996	802.781	754.908	715.745	714.831	693.189	677.591	672.92	547.2	621.484	700.449	729.612	612.873	977.003	505.604	705.552	707.154	771.338	875.272	731.474	656.885	582.872	780.942	493.995	664.365	448.627	600.868	510.912	579.295	495.894	9.39357	0.380866	6.55047	9.39357	0.380866	6.55047	4	0.627397	1	0.667359	Med25	mediator complex subunit 25 [Source:MGI Symbol;Acc:MGI:1922863]	protein_coding	673.603	-0.121281
ENSMUSG00000002980|Bcam	80.9121	85.8401	72.8139	94.5945	95.9311	98.6871	88.6369	96.1144	108.464	86.3946	190.64	92.2632	63.6827	132.875	98.9446	120.459	110.028	87.1989	53.5894	115.783	124.576	85.5161	81.1819	108.521	95.4943	129.642	133.648	77.085	73.2371	64.875	119.55	101.109	89.9876	53.348	6.60586	NA	NA	6.60586	NA	NA	1	0.787371	1	0.826813	Bcam	basal cell adhesion molecule [Source:MGI Symbol;Acc:MGI:1929940]	protein_coding	97.4007	-0.0886219
ENSMUSG00000002981|Clptm1	1978.34	2048.19	2019.3	2229.06	2197.32	2344.77	2200.98	2215.74	2638.26	2482.06	2752.85	2472.05	2076.76	2115.9	2251.23	2482.64	2305.76	2275.61	2013.1	2011.73	2265.27	1971.1	2028.61	2043.12	2056.5	2316.97	2457.52	1946.67	2360.33	2216.75	2236.1	1971.17	2100.65	1938.71	11.1628	0.262045	14.0684	11.0633	NA	NA	0	0.403273	2	0.629322	Clptm1	cleft lip and palate associated transmembrane protein 1 [Source:MGI Symbol;Acc:MGI:1927155]	protein_coding	2206.5	-0.0935361
ENSMUSG00000002983|Relb	40.0115	56.894	35.8942	124.565	46.3116	54.0881	56.7675	75.6645	33.0558	36.5906	47.9325	44.1259	41.2758	46.2539	56.8197	33.2977	47.2926	51.5692	32.6196	27.1366	70.5322	57.5752	76.5163	83.4778	50.1586	36.2999	33.9106	43.4281	55.451	17.5932	23.91	44.7384	40.307	10.9121	5.55971	0.886563	6.55172	5.55971	0.886563	6.55172	4	0.836827	1	0.689382	Relb	avian reticuloendotheliosis viral (v-rel) oncogene related B [Source:MGI Symbol;Acc:MGI:103289]	protein_coding	48.0287	-0.238298
ENSMUSG00000002984|Tomm40	775.333	511.048	396.887	498.26	430.036	488.691	661.291	715.745	810.899	778.567	713.54	753.149	362.048	642.508	539.787	586.628	526.01	601.016	328.526	408.858	566.089	368.312	643.856	588.518	508.338	604.652	829.813	363.711	757.481	516.801	556.167	442.91	566.172	305.539	9.13729	0.47041	13.6274	9.13729	0.47041	13.6274	0	0.580346	1	0.520387	Tomm40	translocase of outer mitochondrial membrane 40 [Source:MGI Symbol;Acc:MGI:1858259]	protein_coding	563.153	-0.221025
ENSMUSG00000002985|Apoe	297933	252527	162000	229101	269781	263060	307151	343767	304905	295868	312928	290687	86385.6	266524	285009	304005	286210	254789	78648.3	277627	304036	261804	270303	271311	224406	192888	303605	71489.2	350023	126019	274094	237686	209270	90366.7	17.907	NA	NA	17.907	NA	NA	1	0.863825	1	0.704102	Apoe	apolipoprotein E [Source:MGI Symbol;Acc:MGI:88057]	protein_coding	245771	-0.254943
ENSMUSG00000002992|Apoc2	22.2286	31.9405	25.6387	1.87316	11.5779	24.6718	19.9184	1.02249	4.13197	7.11485	8.71499	14.0401	14.1517	16.8196	10.7761	4.89673	23.1637	15.002	18.6398	10.8546	5.49601	15.2405	5.59875	5.21736	2.89377	23.8542	13.9632	22.7998	10.4624	13.1949	13.5143	8.05291	4.68686	1.21245	3.67198	NA	NA	3.67198	NA	NA	1	0.704103	1	0.826182	Apoc2	apolipoprotein C2 [Source:MGI Symbol;Acc:MGI:88054]	protein_coding	12.746	-0.280024
ENSMUSG00000002996|Hbp1	531.708	862.394	938.376	776.424	816.241	950.812	668.262	678.936	704.501	620.008	387.817	602.719	1022.46	518.043	526.072	683.583	665.957	676.026	1246.54	843.949	706.238	856.007	639.191	700.17	674.247	705.255	670.234	1037.93	502.197	808.189	812.94	565.493	730.212	940.865	9.52621	NA	NA	9.52621	NA	NA	1	0.775359	1	0.775667	Hbp1	high mobility group box transcription factor 1 [Source:MGI Symbol;Acc:MGI:894659]	protein_coding	737.353	0.131333
ENSMUSG00000002997|Prkar2b	9.78058	13.974	15.3832	1.87316	15.7129	15.1826	4.9796	6.13496	14.4619	18.2953	4.3575	10.0286	10.6138	9.25078	7.8372	5.87607	5.79093	11.2515	11.6499	12.6638	14.656	22.014	24.2613	280.694	4.82294	13.4828	15.9579	26.0569	12.5549	2.19915	18.7122	11.632	12.1858	20.6117	3.35596	NA	NA	4.45722	2.69413	9.32697	3	0.910154	2	0.917725	Prkar2b	protein kinase, cAMP dependent regulatory, type II beta [Source:MGI Symbol;Acc:MGI:97760]	protein_coding	20.1453	0.732378
ENSMUSG00000003031|Cdkn1b	342.32	385.283	362.018	334.359	313.43	231.535	334.629	297.546	334.689	367.939	253.824	292.835	408.041	244.725	300.752	248.754	249.975	284.1	428.715	252.371	304.113	318.357	332.193	369.389	377.154	296.622	324.146	424.51	296.087	339.769	347.215	314.958	407.756	383.136	8.35123	NA	NA	8.35123	NA	NA	1	0.892308	1	0.777907	Cdkn1b	cyclin-dependent kinase inhibitor 1B [Source:MGI Symbol;Acc:MGI:104565]	protein_coding	326.566	0.0832945
ENSMUSG00000003032|Klf4	38.2332	4.99071	20.511	32.7803	24.8098	41.7522	20.9143	41.9222	50.6166	44.7219	35.9493	60.1717	21.2276	68.1194	52.9011	46.0292	24.1289	25.3158	8.15491	23.5184	51.2961	45.7215	36.3919	53.2171	21.2209	68.4512	40.8922	19.5427	28.2486	32.9873	22.8704	37.5802	24.3716	13.337	5.12065	NA	NA	5.12065	NA	NA	0	0.583517	1	0.765694	Klf4	Kruppel-like factor 4 (gut) [Source:MGI Symbol;Acc:MGI:1342287]	protein_coding	34.7911	-0.253093
ENSMUSG00000003033|Ap1m1	501.477	470.125	435.858	442.065	473.04	443.143	345.584	369.12	399.768	424.858	496.755	376.073	522.434	470.949	473.171	480.858	417.912	472.562	412.405	443.231	485.481	447.054	404.043	497.736	342.429	324.625	399.946	318.111	435.238	395.848	392.956	404.435	454.625	426.784	8.73643	0.276282	23.8936	8.73643	0.276282	23.8936	0	0.535537	1	0.674655	Ap1m1	adaptor-related protein complex AP-1, mu subunit 1 [Source:MGI Symbol;Acc:MGI:102776]	protein_coding	429.432	-0.0816841
ENSMUSG00000003037|Rab8a	1130.99	1108.93	1048.11	1099.54	1090.8	925.191	1197.1	1109.41	926.594	1101.78	997.867	1006.87	875.048	1045.34	1158.93	1165.42	1039.47	985.441	945.969	926.263	1116.61	913.582	1046.03	1076.86	1086.13	876.383	1089.13	753.478	1317.22	958.831	993.824	1122.04	943.933	971.176	10.0138	NA	NA	10.0138	NA	NA	1	0.89529	1	0.740621	Rab8a	RAB8A, member RAS oncogene family [Source:MGI Symbol;Acc:MGI:96960]	protein_coding	1033.83	-0.0726771
ENSMUSG00000003038|Hmgn2	264.965	182.66	169.215	359.646	214.191	152.775	255.952	264.826	127.058	183.97	176.479	140.401	193.407	128.67	111.68	201.745	192.066	213.778	260.957	180.911	277.549	204.9	261.275	233.738	225.714	165.942	192.493	230.169	165.307	160.538	130.985	140.478	194.036	147.919	7.60806	0.702088	6.39962	7.60806	0.702088	6.39962	4	0.956467	1	0.85184	Hmgn2	high mobility group nucleosomal binding domain 2 [Source:MGI Symbol;Acc:MGI:96136]	protein_coding	197.247	0.0195117
ENSMUSG00000003039|Fam32a	621.511	685.723	625.584	668.718	639.265	621.539	661.291	789.365	589.839	628.139	622.033	565.614	541.303	708.946	639.711	687.5	661.131	576.638	578.999	638.615	765.778	673.121	633.592	680.344	711.866	593.244	601.415	512.452	546.14	735.617	669.48	655.864	702.091	567.429	9.32457	NA	NA	9.32457	NA	NA	1	0.822513	1	0.851847	Fam32a	family with sequence similarity 32, member A [Source:MGI Symbol;Acc:MGI:1915172]	protein_coding	641.173	-0.00888722
ENSMUSG00000003051|Elf3	21.3394	28.9461	16.4088	21.5413	1.65398	5.69348	4.9796	0	9.29693	5.08203	7.62562	7.02003	10.6138	16.8196	16.654	8.81411	26.0592	37.5049	18.6398	0	11.908	6.77355	0	20.8694	2.89377	3.11142	8.97634	11.9427	10.4624	7.69704	10.3956	42.0541	13.1232	7.27473	3.40963	1.99595	22.9499	3.40963	1.99595	22.9499	4	0.917012	1	0.79499	Elf3	E74-like factor 3 [Source:MGI Symbol;Acc:MGI:1101781]	protein_coding	12.4169	0.296116
ENSMUSG00000003053|Cyp2c29	18638.2	24848.7	24410.1	14975	16633.3	22428.5	14073.3	14769.9	16767.5	14289.7	16927.8	19929.9	28272.8	15658.2	21354.4	18005.3	18559	16429	28496.7	16578.7	17182.4	14009.4	15899.5	13900.1	16841.7	17338.9	11625.4	15541.8	17085.2	19895.7	21941.1	21811.7	19150.5	21887.2	14.1431	0.547027	21.9562	14.1431	0.547027	21.9562	4	0.926976	1	0.837788	Cyp2c29	cytochrome P450, family 2, subfamily c, polypeptide 29 [Source:MGI Symbol;Acc:MGI:103238]	protein_coding	18416.4	-0.034797
ENSMUSG00000003062|Stard3nl	216.951	163.695	187.675	224.779	181.111	150.877	170.302	186.094	114.662	117.903	129.636	139.398	266.524	190.061	172.418	237.002	236.463	204.402	231.832	189.052	153.888	171.032	183.826	166.956	167.838	129.642	117.69	201.941	146.474	210.019	185.043	207.586	198.723	227.941	7.48332	0.481174	23.7954	7.48332	0.481174	23.7954	4	0.792969	1	0.809721	Stard3nl	STARD3 N-terminal like [Source:MGI Symbol;Acc:MGI:1923455]	protein_coding	181.748	0.0832205
ENSMUSG00000003068|Stk11	1344.38	1076.99	956.836	1144.5	1364.54	1328.48	1577.54	1603.27	1200.34	1260.34	1171.08	1033.95	635.648	1177.37	1282.36	1246.71	1301.03	1277.98	698.992	1166.87	1484.84	1349.63	1450.08	1227.12	1221.17	872.234	1239.73	607.994	1478.34	644.352	1027.09	1020.93	902.688	659.575	10.1604	0.466245	6.66697	10.1604	0.466245	6.66697	4	0.611033	1	0.656197	Stk11	serine/threonine kinase 11 [Source:MGI Symbol;Acc:MGI:1341870]	protein_coding	1148.09	-0.168448
ENSMUSG00000003072|Atp5d	4775.59	4641.36	3446.87	4310.14	4753.55	4642.09	5396.89	5861.95	5164.96	5087.12	6586.36	5650.12	2914.07	5037.47	5895.53	5879.99	4762.08	4691.86	2684.13	4758.86	5030.68	4090.38	4115.08	4745.71	3865.11	3847.79	4655.73	2721.86	5849.55	3687.98	5141.69	5147.6	4214.42	3181.48	12.2885	NA	NA	12.0663	NA	NA	1	0.886693	2	0.631733	Atp5d	ATP synthase, H+ transporting, mitochondrial F1 complex, delta subunit [Source:MGI Symbol;Acc:MGI:1913293]	protein_coding	4624.59	-0.219332
ENSMUSG00000003099|Ppp5c	863.358	906.312	828.642	835.429	855.11	894.826	932.181	938.649	891.472	941.193	1002.22	1005.87	863.255	848.548	985.528	844.196	992.179	850.424	817.821	739.02	784.098	768.798	789.424	802.43	708.973	847.343	940.521	762.164	920.695	932.441	880.511	722.972	828.636	860.843	9.81713	NA	NA	9.69725	NA	NA	0	0.59496	2	0.815985	Ppp5c	protein phosphatase 5, catalytic subunit [Source:MGI Symbol;Acc:MGI:102666]	protein_coding	864.297	-0.121267
ENSMUSG00000003119|Cdk12	268.521	323.398	353.814	363.393	385.378	442.194	288.817	195.296	337.788	263.249	234.215	282.807	371.483	306.117	310.549	301.638	332.013	306.603	396.096	386.244	322.433	361.538	356.454	202.434	234.395	333.959	312.177	385.425	257.376	301.284	312.909	297.063	300.896	351.612	8.30855	NA	NA	8.30855	NA	NA	1	0.747415	1	0.849741	Cdk12	cyclin-dependent kinase 12 [Source:MGI Symbol;Acc:MGI:1098802]	protein_coding	317.046	0.043901
ENSMUSG00000003123|Lipe	220.508	181.662	155.883	139.55	155.475	157.52	262.923	284.253	153.916	179.904	388.907	253.724	113.214	242.202	277.241	219.373	221.021	255.971	136.303	210.761	185.948	165.952	237.014	394.432	192.918	158.682	179.527	90.1134	220.758	160.538	195.438	172.69	185.599	121.245	7.65888	NA	NA	7.65888	NA	NA	1	0.794058	1	0.800986	Lipe	lipase, hormone sensitive [Source:MGI Symbol;Acc:MGI:96790]	protein_coding	202.093	-0.131258
ENSMUSG00000003131|Pafah1b2	504.144	563.95	544.566	590.045	584.684	575.991	581.617	544.989	696.237	589.516	819.209	640.828	885.662	616.438	600.525	580.752	503.811	526.006	648.898	657.611	567.005	579.138	655.054	550.953	674.247	808.968	652.281	929.362	490.689	925.843	650.768	544.913	605.542	734.747	9.31061	0.42212	14.7362	9.31061	0.42212	14.7362	4	0.903761	1	0.815746	Pafah1b2	platelet-activating factor acetylhydrolase, isoform 1b, subunit 2 [Source:MGI Symbol;Acc:MGI:108415]	protein_coding	636.029	0.0628014
ENSMUSG00000003134|Tbc1d8	373.44	422.214	388.683	415.841	382.897	334.018	284.833	268.916	726.194	610.86	266.897	265.758	390.352	232.951	189.072	213.497	344.56	461.31	481.14	234.279	444.261	371.699	402.177	295.303	344.358	531.015	645.299	779.535	278.301	178.131	400.232	207.586	202.472	230.366	8.52727	0.804665	9.91942	8.52727	0.804665	9.91942	4	0.74345	1	0.851638	Tbc1d8	TBC1 domain family, member 8 [Source:MGI Symbol;Acc:MGI:1927225]	protein_coding	370.543	0.0250937
ENSMUSG00000003135|Cnot11	477.47	389.275	407.142	440.192	458.981	408.033	372.474	473.414	454.517	340.496	326.812	398.136	413.938	372.554	435.944	449.519	350.351	355.359	384.446	379.913	371.897	434.354	331.26	354.78	390.658	330.847	338.109	422.339	307.596	362.86	381.52	309.589	374.948	412.235	8.69297	NA	NA	8.51647	NA	NA	1	0.802064	2	0.916464	Cnot11	CCR4-NOT transcription complex, subunit 11 [Source:MGI Symbol;Acc:MGI:106580]	protein_coding	388.587	-0.174128
ENSMUSG00000003153|Slc2a3	22.2286	23.9554	14.3577	13.1121	7.44293	8.54023	5.97552	21.4724	12.3959	5.08203	15.2512	13.0372	12.9724	12.6147	5.8779	12.7315	21.2334	11.2515	11.6499	3.61822	6.41201	7.62024	1.86625	7.3043	6.75212	12.4457	15.9579	15.1999	6.27747	1.09958	15.5935	17.8953	10.3111	8.48718	3.51254	NA	NA	3.51254	NA	NA	1	0.799012	1	0.708098	Slc2a3	solute carrier family 2 (facilitated glucose transporter), member 3 [Source:MGI Symbol;Acc:MGI:95757]	protein_coding	11.4124	-0.395158
ENSMUSG00000003154|Foxj2	170.716	132.753	150.755	137.677	138.935	185.987	109.551	63.3946	152.883	152.461	161.227	165.472	113.214	175.765	133.232	142.984	143.808	148.144	115.334	123.924	141.98	161.718	124.106	117.912	119.609	124.457	179.527	162.856	116.133	89.0657	147.618	130.636	149.042	106.696	7.10778	NA	NA	7.10778	NA	NA	1	0.840582	1	0.790019	Foxj2	forkhead box J2 [Source:MGI Symbol;Acc:MGI:1926805]	protein_coding	137.929	-0.0792525
ENSMUSG00000003161|Sri	441.015	480.106	615.329	575.06	497.849	380.515	496.964	484.662	390.471	365.906	400.89	363.036	558.993	380.964	421.249	399.573	398.609	403.178	647.733	452.277	608.225	478.382	571.073	503.997	601.903	384.779	412.912	585.194	341.076	583.875	383.599	459.016	473.372	527.418	8.88455	NA	NA	8.88455	NA	NA	1	0.643613	1	0.732088	Sri	sorcin [Source:MGI Symbol;Acc:MGI:98419]	protein_coding	472.623	0.113723
ENSMUSG00000003166|Dgcr2	775.333	650.788	633.788	712.737	693.02	734.46	706.107	623.721	682.808	703.353	931.415	706.014	603.807	779.588	829.763	704.149	680.434	774.476	650.063	663.038	687.917	590.992	751.166	652.17	651.097	662.732	699.157	610.165	751.204	625.659	629.976	561.914	666.471	572.279	9.48596	NA	NA	9.3667	NA	NA	1	0.873161	2	0.582305	Dgcr2	DiGeorge syndrome critical region gene 2 [Source:MGI Symbol;Acc:MGI:892866]	protein_coding	686.817	-0.117483
ENSMUSG00000003184|Irf3	790.449	580.918	522.004	707.117	741.812	632.926	758.891	832.31	662.148	562.073	699.378	618.765	333.745	817.432	781.76	897.08	666.922	712.593	380.951	786.057	862.874	722.23	832.348	721.039	644.345	443.896	734.065	301.826	835.949	505.805	585.275	718.498	619.602	386.773	9.36374	NA	NA	9.36374	NA	NA	1	0.78267	1	0.806834	Irf3	interferon regulatory factor 3 [Source:MGI Symbol;Acc:MGI:1859179]	protein_coding	658.819	-0.102114
ENSMUSG00000003190|Bcl2l12	50.6812	51.9033	37.9453	49.6387	39.6956	37.9566	34.8572	20.4499	27.8908	32.525	61.0049	46.1316	22.4069	53.8227	45.0639	51.9053	60.8048	48.7564	22.1348	40.7049	34.8081	22.8607	42.9238	37.565	16.398	38.3741	34.908	31.4854	59.6359	39.5848	35.3452	30.4221	44.0564	26.674	5.29118	NA	NA	5.29118	NA	NA	0	0.480585	1	0.766828	Bcl2l12	BCL2-like 12 (proline rich) [Source:MGI Symbol;Acc:MGI:1922986]	protein_coding	39.1565	-0.121726
ENSMUSG00000003198|Zfp959	72.9098	88.8346	138.449	91.7848	76.9103	74.9642	93.6165	132.924	90.9033	74.1977	111.116	89.2546	158.028	68.9603	75.433	101.852	61.7699	66.5712	189.893	65.1279	53.1281	83.8227	48.5225	98.0864	96.4589	108.9	73.8055	210.627	69.0521	152.841	128.906	102.898	111.547	161.256	6.65373	NA	NA	6.65373	NA	NA	0	0.445395	1	0.818375	Zfp959	zinc finger protein 959 [Source:MGI Symbol;Acc:MGI:2385058]	protein_coding	100.687	0.0903394
ENSMUSG00000003199|Mpnd	1047.41	947.236	801.978	1064.89	919.615	838.84	1078.58	1235.17	1070.18	1055.03	1386.77	1114.18	621.496	1199.24	1101.13	1283.92	1052.98	1175.78	572.009	903.649	1097.37	807.746	880.87	915.125	909.607	904.385	1113.07	639.479	1369.53	687.235	1141.44	1153.36	904.563	763.846	9.95547	NA	NA	9.95547	NA	NA	1	0.87764	1	0.682964	Mpnd	MPN domain containing [Source:MGI Symbol;Acc:MGI:1915297]	protein_coding	992.874	-0.14564
ENSMUSG00000003200|Sh3gl1	374.329	304.433	246.131	349.344	347.337	335.916	310.727	311.86	360.514	318.135	355.136	297.85	174.538	397.783	402.636	418.18	335.874	365.673	163.098	291.266	256.481	291.263	370.451	267.129	259.474	304.919	368.03	176.97	394.434	260.6	337.859	357.907	316.831	185.506	8.28549	NA	NA	8.28549	NA	NA	1	0.900751	1	0.667566	Sh3gl1	SH3-domain GRB2-like 1 [Source:MGI Symbol;Acc:MGI:700010]	protein_coding	312.018	-0.159468
ENSMUSG00000003206|Ebi3	8.00229	12.9758	14.3577	23.4145	5.78895	16.1315	12.947	16.3599	19.6269	16.2625	10.8937	32.0916	12.9724	34.4802	4.89825	21.5456	2.89547	26.2534	9.3199	39.8004	13.74	29.6343	24.2613	31.3042	15.4334	18.6685	25.9317	20.6284	24.0636	32.9873	22.8704	19.6849	19.6848	8.48718	4.25327	NA	NA	4.25327	NA	NA	1	0.826617	1	0.640118	Ebi3	Epstein-Barr virus induced gene 3 [Source:MGI Symbol;Acc:MGI:1354171]	protein_coding	19.0705	0.355871
ENSMUSG00000003208|Yju2	38.2332	44.9164	53.3285	59.0045	71.1213	35.1098	45.8123	60.3271	44.4187	42.6891	57.7368	65.186	27.1241	53.8227	65.6365	67.5748	33.7804	75.9474	39.6096	73.2689	57.7081	42.3347	93.3125	44.8693	56.9107	34.2256	35.9054	24.9712	66.9597	29.6886	68.6113	59.0546	37.4948	23.0366	5.66887	NA	NA	5.66887	NA	NA	1	0.860477	1	0.846213	Yju2	YJU2 splicing factor [Source:MGI Symbol;Acc:MGI:1920136]	protein_coding	50.8744	-0.0712298
ENSMUSG00000003226|Ranbp2	1625.35	1740.76	1922.9	1833.82	1694.51	2068.63	1694.06	1309.81	2401.71	1844.78	1493.53	1757.01	2932.94	1585.25	1928.93	1570.87	1547.14	1642.71	2665.49	1624.58	1384.99	2023.6	2127.53	1726.95	2074.83	2476.69	2112.43	3362.42	1635.28	2272.82	2138.38	1840.54	2020.97	2491.59	10.9352	NA	NA	10.9352	NA	NA	0	0.563876	1	0.591588	Ranbp2	RAN binding protein 2 [Source:MGI Symbol;Acc:MGI:894323]	protein_coding	1958.05	0.15192
ENSMUSG00000003228|Grk5	96.0275	160.701	201.007	108.643	95.9311	103.432	51.7879	68.5071	52.6826	37.607	68.6306	76.2174	100.241	188.379	163.601	166.489	243.219	105.951	154.943	110.356	72.3642	74.509	53.1881	41.7389	46.3002	44.597	61.837	43.4281	75.3296	86.8665	84.2048	133.32	167.789	200.055	6.48947	1.99837	23.2574	6.48947	1.99837	23.2574	4	0.958315	1	0.838378	Grk5	G protein-coupled receptor kinase 5 [Source:MGI Symbol;Acc:MGI:109161]	protein_coding	104.114	-0.0557191
ENSMUSG00000003233|Dvl3	352.101	345.357	346.635	296.896	396.956	462.121	343.592	249.488	380.141	387.251	337.706	322.921	386.814	428.9	447.7	410.346	360.003	416.304	352.991	368.153	295.869	321.744	432.037	361.041	320.243	458.415	420.891	423.424	325.382	275.994	308.751	303.326	363.7	320.088	8.50164	NA	NA	8.50164	NA	NA	1	0.827919	1	0.832146	Dvl3	dishevelled segment polarity protein 3 [Source:MGI Symbol;Acc:MGI:108100]	protein_coding	362.449	-0.0552284
ENSMUSG00000003234|Abcf3	1089.2	726.647	737.369	659.352	710.386	775.263	799.724	659.508	757.183	777.551	797.422	732.089	571.965	778.747	876.786	814.815	797.218	847.611	549.874	678.415	618.301	662.961	919.128	825.386	839.192	786.151	860.732	522.223	870.475	611.365	763.041	807.08	769.582	551.667	9.55326	NA	NA	9.55326	NA	NA	1	0.875691	1	0.824715	Abcf3	ATP-binding cassette, sub-family F (GCN20), member 3 [Source:MGI Symbol;Acc:MGI:1351656]	protein_coding	751.306	-0.0624062
ENSMUSG00000003235|Eif2b5	695.31	703.69	628.661	627.508	631.822	563.655	760.883	746.42	815.031	773.485	753.847	718.049	801.931	712.31	667.141	765.848	682.365	794.166	721.127	653.992	585.325	712.069	648.522	750.256	655.92	714.589	772.963	664.451	875.707	754.31	737.051	702.392	728.337	760.209	9.47812	0.23835	16.4408	9.47812	0.23835	16.4408	4	0.678354	1	0.847449	Eif2b5	eukaryotic translation initiation factor 2B, subunit 5 epsilon [Source:MGI Symbol;Acc:MGI:2446176]	protein_coding	714.098	0.01278
ENSMUSG00000003269|Cyth2	192.055	226.578	171.266	251.003	301.025	182.192	339.609	391.615	326.426	278.495	238.573	211.604	176.896	242.202	190.052	268.341	270.243	261.597	117.664	254.18	297.701	259.088	254.743	307.824	268.156	247.876	327.138	172.627	264.7	185.828	213.111	198.638	180.913	92.1465	7.90478	0.665269	9.43966	7.90478	0.665269	9.43966	4	0.923354	1	0.745663	Cyth2	cytohesin 2 [Source:MGI Symbol;Acc:MGI:1334255]	protein_coding	240.062	-0.133185
ENSMUSG00000003273|Car11	0.889143	7.98513	3.07664	0	0	8.54023	0	3.06748	8.26394	15.2461	8.71499	3.00858	1.17931	5.04588	3.9186	0.979345	1.93031	0	1.16499	0	0	3.38677	3.7325	9.39125	1.92918	2.07428	0	0	3.13873	2.19915	2.07913	9.84244	11.2485	1.21245	1.85792	NA	NA	1.85792	NA	NA	1	0.858042	1	0.790706	Car11	carbonic anhydrase 11 [Source:MGI Symbol;Acc:MGI:1336193]	protein_coding	3.62485	-0.829225
ENSMUSG00000003279|Dlgap1	25.7852	48.9089	54.354	44.0192	35.5607	34.1609	23.9021	7.15745	29.9568	20.3281	25.0556	30.0858	43.6345	29.4343	52.9011	42.1118	36.6759	45.0059	34.9496	48.8459	69.6161	41.488	42.9238	41.7389	13.5042	38.3741	28.9238	55.3709	50.2197	80.2691	42.6222	44.7384	28.1211	78.8095	4.98545	1.13696	23.1749	5.51044	NA	NA	0	0.407267	2	0.899782	Dlgap1	DLG associated protein 1 [Source:MGI Symbol;Acc:MGI:1346065]	protein_coding	40.281	0.492404
ENSMUSG00000003282|Plag1	9.78058	2.99442	7.17883	5.61948	3.30797	1.89783	6.97144	3.06748	2.06598	0	2.17875	5.01431	10.6138	5.04588	2.93895	2.93804	5.79093	3.75049	6.98992	3.61822	0	3.38677	9.33125	8.34778	6.75212	2.07428	1.99474	8.68563	1.04624	5.49788	8.31652	5.3686	10.3111	10.9121	2.35372	NA	NA	2.35372	NA	NA	1	0.883579	1	0.794879	Plag1	pleiomorphic adenoma gene 1 [Source:MGI Symbol;Acc:MGI:1891916]	protein_coding	5.11142	0.339521
ENSMUSG00000003283|Hck	179.607	133.751	94.3504	250.067	129.011	130.95	107.559	117.587	58.8806	105.706	118.742	105.3	91.9862	77.3701	85.2295	100.873	126.435	154.708	111.839	140.206	85.1882	115.15	211.819	100.173	128.29	108.9	118.687	79.2564	164.26	113.256	133.064	153.9	138.731	71.5348	6.91249	0.807959	4.52652	6.91249	NA	NA	2	0.67583	1	0.791083	Hck	hemopoietic cell kinase [Source:MGI Symbol;Acc:MGI:96052]	protein_coding	121.834	0.134169
ENSMUSG00000003299|Mrpl4	672.192	474.117	458.42	515.119	559.874	513.363	448.164	502.044	552.651	549.876	793.064	685.957	508.283	709.787	623.057	601.318	658.236	503.503	411.24	514.691	550.517	508.016	474.961	489.388	450.463	424.19	541.573	366.968	749.111	556.386	603.987	612.021	561.485	481.344	9.08547	0.377475	19.7853	9.08547	0.377475	19.7853	4	0.720389	1	0.69856	Mrpl4	mitochondrial ribosomal protein L4 [Source:MGI Symbol;Acc:MGI:2137210]	protein_coding	547.805	-0.104204
ENSMUSG00000003308|Keap1	767.331	732.636	671.734	811.078	793.913	833.147	808.687	679.958	703.468	813.125	883.482	789.252	582.579	941.897	1164.8	935.275	817.486	812.919	537.059	802.339	779.518	779.805	936.858	739.822	733.087	605.689	699.157	480.967	908.14	586.074	715.221	756.078	762.083	609.865	9.57735	NA	NA	9.57735	NA	NA	1	0.816029	1	0.541078	Keap1	kelch-like ECH-associated protein 1 [Source:MGI Symbol;Acc:MGI:1858732]	protein_coding	763.957	-0.140617
ENSMUSG00000003309|Ap1m2	0	4.99071	0	1.87316	10.7509	0	2.98776	8.17995	5.16496	0	0	0	1.17931	5.04588	5.8779	3.91738	0.965155	1.87524	0	4.52277	0	9.31363	4.66563	33.3911	6.75212	4.14856	2.99211	1.0857	7.32371	6.59746	2.07913	0.894767	6.5616	2.42491	2.09802	NA	NA	2.09802	NA	NA	1	0.682029	1	0.708255	Ap1m2	adaptor protein complex AP-1, mu 2 subunit [Source:MGI Symbol;Acc:MGI:1336974]	protein_coding	4.28122	0.524101
ENSMUSG00000003316|Glg1	714.871	894.335	871.715	841.985	1045.32	1008.7	723.038	605.316	856.351	652.533	666.697	656.874	965.855	722.402	773.923	735.488	886.978	842.923	798.016	868.372	763.03	861.934	829.548	663.648	770.706	787.189	875.692	919.591	724.001	608.066	771.357	616.495	912.999	866.905	9.63869	NA	NA	9.63869	NA	NA	1	0.697579	1	0.853433	Glg1	golgi apparatus protein 1 [Source:MGI Symbol;Acc:MGI:104967]	protein_coding	797.143	0.0155335
ENSMUSG00000003344|Btbd2	470.357	418.221	327.15	374.632	531.756	451.683	546.76	547.034	393.57	374.038	455.358	383.093	274.779	433.105	529.99	505.342	540.487	608.517	251.637	517.405	513.877	551.198	468.429	392.345	424.419	298.696	382.991	225.826	305.503	275.994	301.474	353.433	453.688	303.114	8.68908	NA	NA	8.68908	0.870429	3.93619	3	0.846473	1	0.582216	Btbd2	BTB (POZ) domain containing 2 [Source:MGI Symbol;Acc:MGI:1933831]	protein_coding	417.232	-0.154045
ENSMUSG00000003345|Csnk1g2	1315.04	1189.78	731.215	1501.34	1404.23	1203.22	1696.05	1574.64	1340.82	1389.43	1374.79	1173.35	543.662	1368.27	1183.42	1163.46	1193.9	1300.48	653.558	1317.93	1505.91	1461.39	1501.4	1341.9	1302.19	961.428	1388.34	681.822	1331.87	689.435	886.749	977.086	864.256	641.388	10.2002	0.581476	7.60935	10.2002	0.581476	7.60935	4	0.742951	1	0.520505	Csnk1g2	casein kinase 1, gamma 2 [Source:MGI Symbol;Acc:MGI:1920014]	protein_coding	1180.99	-0.212527
ENSMUSG00000003346|Abhd17a	1467.98	1365.46	1087.08	1529.43	1590.31	1414.83	1850.42	2157.46	1874.88	1742.12	2220.14	1624.63	1044.87	1518.81	1552.74	1656.07	1496.96	1541.45	1014.7	1714.13	1808.19	1466.47	1602.18	1688.34	1269.4	1319.24	1678.58	1181.25	1610.17	1102.88	1238.12	1192.72	1130.47	1005.12	10.6631	0.380362	9.71034	10.4371	0.380362	9.71034	0	0.450584	2	0.848439	Abhd17a	abhydrolase domain containing 17A [Source:MGI Symbol;Acc:MGI:106388]	protein_coding	1492.87	-0.223452
ENSMUSG00000003348|Mob3a	32.8983	37.9294	24.6131	21.5413	38.0416	34.1609	35.8531	24.5398	38.2207	15.2461	29.4131	44.1259	20.0483	27.7523	36.247	43.0912	26.0592	33.7544	25.6297	40.7049	19.236	21.1673	23.3281	14.6086	6.75212	18.6685	34.908	18.457	34.5261	20.892	13.5143	36.6855	32.808	30.3114	4.813	NA	NA	4.813	NA	NA	0	0.584486	1	0.505399	Mob3a	MOB kinase activator 3A [Source:MGI Symbol;Acc:MGI:3050117]	protein_coding	28.1098	-0.320315
ENSMUSG00000003352|Cacnb3	6.224	11.9777	4.10219	5.61948	11.5779	10.4381	15.9347	17.3824	5.16496	15.2461	21.7875	4.01144	3.53793	13.4557	14.6947	11.7521	4.82578	24.3782	10.4849	15.3774	21.984	19.474	11.1975	20.8694	8.6813	8.29711	25.9317	9.77133	8.36996	17.5932	13.5143	22.3692	18.7474	14.5495	3.43454	NA	NA	3.94536	NA	NA	1	0.905	2	0.544908	Cacnb3	calcium channel, voltage-dependent, beta 3 subunit [Source:MGI Symbol;Acc:MGI:103307]	protein_coding	13.2154	0.520556
ENSMUSG00000003355|Fkbp11	338.764	258.519	271.77	339.978	307.641	239.126	450.156	474.437	230.357	347.611	160.138	242.692	465.827	196.789	177.317	248.754	219.09	312.228	418.23	259.607	333.425	233.687	363.919	497.736	393.552	339.144	330.13	293.14	314.92	374.956	238.06	355.223	241.842	280.077	8.27696	0.524648	9.45568	8.27696	0.524648	9.45568	0	0.437088	1	0.796168	Fkbp11	FK506 binding protein 11 [Source:MGI Symbol;Acc:MGI:1913370]	protein_coding	310.26	0.108324
ENSMUSG00000003360|Ddx23	666.858	681.73	582.511	669.654	690.539	710.737	606.515	599.181	681.775	683.025	685.216	616.76	597.91	667.738	741.595	790.332	637.002	592.577	542.884	661.229	671.429	704.449	660.653	639.648	536.311	640.952	756.008	548.28	819.21	502.506	763.041	654.075	589.606	583.191	9.34919	NA	NA	9.34919	NA	NA	1	0.894099	1	0.78641	Ddx23	DEAD box helicase 23 [Source:MGI Symbol;Acc:MGI:1921601]	protein_coding	652.21	-0.0573963
ENSMUSG00000003363|Pld3	512.147	420.217	379.453	472.036	575.587	509.567	420.278	416.155	396.669	417.743	453.18	403.15	265.345	443.196	450.639	557.247	573.302	607.579	253.967	458.609	485.481	462.295	356.454	481.041	345.323	365.073	458.791	236.683	457.209	367.259	447.013	425.014	441.502	255.828	8.74335	NA	NA	8.74335	NA	NA	1	0.622627	1	0.799599	Pld3	phospholipase D family, member 3 [Source:MGI Symbol;Acc:MGI:1333782]	protein_coding	428.56	-0.0780548
ENSMUSG00000003378|Grik5	165.381	82.8457	60.5073	66.4971	84.3532	131.899	132.457	89.9794	128.091	116.887	70.8093	80.2289	51.8896	105.963	88.1685	92.0584	138.017	91.887	50.0944	88.6463	117.248	117.69	99.8444	116.869	71.3796	65.3398	120.682	58.628	91.0233	83.5678	56.1365	42.0541	51.5554	43.6484	6.48261	0.58621	6.98761	6.48261	0.58621	6.98761	0	0.361309	1	0.620119	Grik5	glutamate receptor, ionotropic, kainate 5 (gamma 2) [Source:MGI Symbol;Acc:MGI:95818]	protein_coding	89.7743	-0.255147
ENSMUSG00000003379|Cd79a	24.0069	15.9703	11.281	12.1755	13.2319	1.89783	1.99184	4.08997	6.19795	5.08203	7.62562	2.00572	0	3.36392	9.7965	15.6695	2.89547	0	2.32997	17.1865	0.916002	2.54008	4.66563	12.5217	3.85835	4.14856	1.99474	0	0	2.19915	0	0	0	2.42491	3.07722	NA	NA	1.05533	3.91389	7.17777	0	0.514441	2	0.999539	Cd79a	CD79A antigen (immunoglobulin-associated alpha) [Source:MGI Symbol;Acc:MGI:101774]	protein_coding	5.64904	-1.66138
ENSMUSG00000003380|Rabac1	1105.21	1005.13	747.624	1122.96	936.982	948.914	1124.39	1507.16	1151.79	1152.61	912.895	1067.04	853.82	1151.3	962.996	974.448	961.294	1067.01	707.147	900.031	1281.49	934.75	871.539	1210.43	1039.83	1161.6	1324.51	921.762	1602.85	877.462	1086.35	1085.35	799.578	910.553	10.0268	NA	NA	10.0268	NA	NA	0	0.505627	1	0.853356	Rabac1	Rab acceptor 1 (prenylated) [Source:MGI Symbol;Acc:MGI:1201692]	protein_coding	1043.2	-0.0211945
ENSMUSG00000003382|Etv3	208.949	261.513	233.825	215.413	218.326	346.354	262.923	207.566	290.271	244.954	200.445	241.69	228.786	306.117	265.485	214.477	207.508	257.846	224.842	268.652	188.696	224.374	287.403	208.694	242.112	325.662	291.232	256.226	222.85	257.301	229.744	243.377	280.274	236.429	7.94876	NA	NA	7.94876	NA	NA	1	0.845669	1	0.853479	Etv3	ets variant 3 [Source:MGI Symbol;Acc:MGI:1350926]	protein_coding	247.068	-0.00773859
ENSMUSG00000003402|Prkcsh	1662.7	1608.01	1510.63	1518.2	1576.25	1461.33	1570.57	1845.6	1450.32	1582.55	1859.56	1397.99	1194.64	1362.39	1542.95	1704.06	1628.22	1717.72	1269.84	1446.38	1405.15	1237.87	1311.04	1160.34	1341.74	1345.17	1610.76	1253.99	1585.06	1144.66	1557.27	1212.41	1457.61	1281.56	10.6009	NA	NA	10.438	NA	NA	1	0.895809	2	0.784009	Prkcsh	protein kinase C substrate 80K-H [Source:MGI Symbol;Acc:MGI:107877]	protein_coding	1465.13	-0.163641
ENSMUSG00000003411|Rab3b	11.5589	17.9665	11.281	6.55605	8.26992	8.54023	7.96736	14.3149	2.06598	7.11485	5.44687	7.02003	4.71724	12.6147	10.7761	7.83476	0	14.0643	5.82493	6.33188	10.076	5.92686	0.933125	17.739	10.6105	7.25997	1.99474	4.34281	5.23122	6.59746	14.5539	8.05291	6.5616	2.42491	3.00303	NA	NA	3.00303	NA	NA	1	0.813414	1	0.765059	Rab3b	RAB3B, member RAS oncogene family [Source:MGI Symbol;Acc:MGI:1917158]	protein_coding	8.01681	-0.290877
ENSMUSG00000003420|Fcgrt	2628.31	2690.99	2013.15	2250.6	2874.63	2730.97	3099.3	3698.36	2905.81	3174.24	2918.43	2641.54	1489.47	2258.87	2331.57	2391.56	2629.08	2219.35	1543.61	2685.62	2551.07	2813.56	2814.31	2930.07	2642.97	2800.28	2970.17	1717.58	2858.34	2100.19	2350.46	1747.48	2005.97	1393.11	11.3783	0.546402	9.49099	11.2004	0.546402	9.49099	4	0.930963	2	0.53452	Fcgrt	Fc fragment of IgG receptor and transporter [Source:MGI Symbol;Acc:MGI:103017]	protein_coding	2496.21	-0.179255
ENSMUSG00000003421|Nosip	383.221	335.375	275.872	324.993	353.126	352.047	391.397	360.94	309.898	331.349	359.493	304.87	248.834	231.269	293.895	325.143	313.675	393.801	187.563	347.349	336.173	369.158	340.591	316.172	335.677	260.322	317.164	197.598	346.307	247.405	261.97	302.431	318.706	229.154	8.28471	NA	NA	8.28471	NA	NA	0	0.410196	1	0.741193	Nosip	nitric oxide synthase interacting protein [Source:MGI Symbol;Acc:MGI:1913644]	protein_coding	311.851	-0.107673
ENSMUSG00000003423|Pih1d1	610.842	577.924	351.763	635.937	623.552	624.385	701.128	820.04	566.08	698.271	516.363	498.422	423.372	558.41	498.642	580.752	616.734	526.944	460.17	603.337	704.406	564.745	597.2	640.692	598.045	463.601	548.554	370.225	653.903	418.939	511.466	496.596	408.694	338.275	9.1101	0.459794	7.62722	9.1101	0.459794	7.62722	4	0.889661	1	0.57505	Pih1d1	PIH1 domain containing 1 [Source:MGI Symbol;Acc:MGI:1916095]	protein_coding	553.188	-0.148011
ENSMUSG00000003429|Rps11	1618.24	1658.91	1574.22	1460.13	1344.69	1250.67	1431.14	2020.45	1423.46	1786.84	1823.61	1554.43	1566.12	1561.7	1359.75	1502.32	1672.61	1761.79	1844.17	1350.5	1681.78	1437.69	1639.5	1810.42	1671.63	1713.35	1540.94	1568.84	1475.2	2267.33	2346.3	2123.28	1867.24	1474.34	10.6058	NA	NA	10.7614	NA	NA	0	0.568488	2	0.654267	Rps11	ribosomal protein S11 [Source:MGI Symbol;Acc:MGI:1351329]	protein_coding	1652.46	0.152655
ENSMUSG00000003435|Supt5	942.492	596.888	673.785	664.971	770.757	806.577	729.014	602.249	806.767	775.518	765.83	839.395	592.014	670.261	935.565	784.456	997.005	944.186	578.999	773.394	734.634	706.989	925.66	683.474	734.052	664.806	845.771	530.909	758.527	488.212	693.39	850.029	849.258	695.949	9.54575	NA	NA	9.54575	NA	NA	1	0.807469	1	0.853595	Supt5	suppressor of Ty 5, DSIF elongation factor subunit [Source:MGI Symbol;Acc:MGI:1202400]	protein_coding	747.405	0.000379755
ENSMUSG00000003437|Paf1	300.53	187.651	273.821	272.545	294.409	269.492	292.801	317.995	291.304	294.758	295.22	274.784	232.324	299.389	331.122	307.514	264.453	309.415	230.667	304.835	308.693	247.235	306.065	250.433	348.216	282.102	312.177	208.455	284.579	245.206	248.456	268.43	284.961	227.941	8.12138	NA	NA	8.12138	NA	NA	1	0.850492	1	0.825135	Paf1	Paf1, RNA polymerase II complex component [Source:MGI Symbol;Acc:MGI:1923988]	protein_coding	278.47	-0.0542529
ENSMUSG00000003438|Timm50	633.07	643.801	503.544	590.982	612.801	613.947	643.364	830.265	565.047	632.205	744.042	704.008	487.055	661.01	601.505	780.538	637.002	681.652	531.234	645.851	669.597	520.717	679.315	539.475	604.797	608.801	781.939	447.31	776.313	647.651	580.077	654.075	529.615	516.506	9.29104	NA	NA	9.29104	NA	NA	1	0.903894	1	0.813616	Timm50	translocase of inner mitochondrial membrane 50 [Source:MGI Symbol;Acc:MGI:1913775]	protein_coding	626.444	-0.0611124
ENSMUSG00000003444|Med29	248.96	165.691	136.398	199.491	171.187	130.001	225.078	203.476	202.466	159.576	213.517	180.515	174.538	181.652	205.726	196.848	166.972	190.337	192.223	198.097	152.972	163.412	188.491	158.608	213.174	196.019	194.487	131.37	238.544	252.903	211.032	257.693	166.852	134.582	7.55705	NA	NA	7.55705	NA	NA	1	0.816141	1	0.851756	Med29	mediator complex subunit 29 [Source:MGI Symbol;Acc:MGI:1914474]	protein_coding	188.32	0.0131736
ENSMUSG00000003452|Bicd1	0.889143	3.99256	1.02555	7.49263	0	12.3359	0.99592	1.02249	7.23095	2.03281	8.71499	3.00858	4.71724	1.68196	0	0.979345	0	3.75049	8.15491	2.71366	2.74801	0	2.79938	20.8694	0	8.29711	9.97372	7.59993	7.32371	4.39831	5.19782	2.6843	0.937371	8.48718	2.16099	NA	NA	2.16099	NA	NA	1	0.77022	1	0.748151	Bicd1	BICD cargo adaptor 1 [Source:MGI Symbol;Acc:MGI:1101760]	protein_coding	4.47222	0.677393
ENSMUSG00000003458|Ncstn	931.822	962.208	938.376	974.042	971.716	947.965	865.455	794.477	950.353	908.668	964.096	881.515	820.8	766.973	810.17	788.373	961.294	1059.51	963.444	960.636	935.238	1007.57	967.651	783.647	877.776	851.491	945.508	869.649	853.736	783.998	744.328	657.654	797.703	727.473	9.78503	0.240829	5.7483	9.78503	0.240829	5.7483	0	0.448492	1	0.826279	Ncstn	nicastrin [Source:MGI Symbol;Acc:MGI:1891700]	protein_coding	883.097	-0.0322023
ENSMUSG00000003464|Pex19	1497.32	1392.41	1319.88	1211	1577.07	1516.36	1670.16	1935.58	1483.38	1649.63	1581.77	1538.39	1049.59	1422.1	1371.51	1552.26	1402.37	1247.04	1031.01	1278.13	1476.6	1434.3	1797.2	1672.69	1608.93	1491.41	1674.59	1093.3	1587.15	1343.68	1423.16	1471	1382.62	1243.98	10.5095	0.273466	10.576	10.5095	0.273466	10.576	0	0.525857	1	0.762965	Pex19	peroxisomal biogenesis factor 19 [Source:MGI Symbol;Acc:MGI:1334458]	protein_coding	1453.75	-0.0787704
ENSMUSG00000003477|Inmt	13171.8	16165.9	11581.5	6703.1	11178.5	9733.96	17234.4	19232.1	14901.9	14636.3	14633.6	13141.5	12142.2	10688	10936.8	11231.1	10966.1	6553.98	10338.1	10051.4	13828	9196.79	10870	13456.6	11144.9	18056.6	12287.6	11758.2	18627.3	12907.9	15110.1	14463.9	10828.5	11517.1	13.6224	0.500463	13.9481	13.6224	0.500463	13.9481	4	0.670401	1	0.786003	Inmt	indolethylamine N-methyltransferase [Source:MGI Symbol;Acc:MGI:102963]	protein_coding	12625.8	-0.0849125
ENSMUSG00000003484|Cyp4f18	5.33486	11.9777	15.3832	16.8584	11.5779	2.84674	14.9388	13.2924	6.19795	4.06563	11.9831	18.0515	5.89655	8.4098	12.7354	7.83476	4.82578	11.2515	12.8149	11.7592	6.41201	14.3938	13.0638	11.4782	5.78753	8.29711	4.98686	7.59993	17.7862	10.9958	12.4748	15.211	10.3111	6.06227	3.37564	NA	NA	3.37564	NA	NA	1	0.907942	1	0.853267	Cyp4f18	cytochrome P450, family 4, subfamily f, polypeptide 18 [Source:MGI Symbol;Acc:MGI:1919304]	protein_coding	10.3793	0.0148707
ENSMUSG00000003500|Impdh1	80.0229	47.9108	52.3029	73.9898	51.2735	59.7816	50.7919	62.3721	58.8806	42.6891	70.8093	40.1144	38.9172	71.4833	64.6569	47.0086	40.5365	45.0059	40.7745	50.655	73.2802	59.2686	44.79	124.173	50.1586	66.3769	69.816	31.4854	51.266	15.3941	45.7409	53.686	39.3696	31.5238	5.74634	NA	NA	5.74634	0.905321	8.32312	3	0.67683	1	0.750807	Impdh1	inosine monophosphate dehydrogenase 1 [Source:MGI Symbol;Acc:MGI:96567]	protein_coding	54.3031	-0.190992
ENSMUSG00000003518|Dusp3	582.389	626.833	640.967	499.197	762.487	666.138	683.201	633.946	981.343	876.142	955.381	746.129	753.579	848.548	970.833	806.98	667.887	615.08	664.043	597.006	610.973	652.801	689.58	755.474	685.822	722.886	833.803	643.822	869.429	700.43	873.234	741.762	705.84	601.377	9.49729	0.43704	16.0905	9.49729	0.43704	16.0905	4	0.868866	1	0.652598	Dusp3	dual specificity phosphatase 3 (vaccinia virus phosphatase VH1-related) [Source:MGI Symbol;Acc:MGI:1919599]	protein_coding	725.451	-0.0958195
ENSMUSG00000003526|Prodh	2797.25	3057.31	2496.18	1713.94	2173.34	2168.27	2276.67	2814.92	3933.63	3341.94	4618.95	4362.45	2539.05	3905.51	4108.65	4683.23	2779.65	2579.4	1409.63	2497.47	2030.78	2306.39	3383.51	2733.9	2584.13	3254.54	4279.72	1920.61	4744.72	3273.44	4136.43	4434.47	3441.09	2543.73	11.5611	0.892636	17.207	11.5611	0.892636	17.207	4	0.927518	1	0.833022	Prodh	proline dehydrogenase [Source:MGI Symbol;Acc:MGI:97770]	protein_coding	3097.79	-0.0635632
ENSMUSG00000003527|Ess2	86.2469	103.807	64.6095	69.3069	102.547	84.4534	91.6247	92.0244	59.9136	70.1321	57.7368	89.2546	69.5793	74.8472	84.2499	86.1824	93.62	88.1365	59.4143	104.024	88.8522	85.5161	105.443	77.2169	68.4858	73.6369	101.732	51.0281	78.4683	51.6801	73.8091	53.686	70.3028	53.348	6.28872	0.401705	5.5124	6.28872	0.401705	5.5124	0	0.372649	1	0.817657	Ess2	ess-2 splicing factor [Source:MGI Symbol;Acc:MGI:107854]	protein_coding	78.3799	-0.076606
ENSMUSG00000003528|Slc25a1	3944.24	4070.42	3200.73	3788.46	4037.38	4226.46	4813.28	4623.71	4328.24	3595.03	5337.93	4422.62	2279.61	4392.44	4740.52	5347.22	4311.35	4622.48	2765.68	4068.68	4057.89	3689.89	3848.21	4379.45	3737.78	2850.06	3289.33	2284.32	3634.65	3387.8	3271.51	3780.39	3649.19	3172.99	12.0351	NA	NA	11.8139	NA	NA	1	0.718504	2	0.765304	Slc25a1	solute carrier family 25 (mitochondrial carrier, citrate transporter), member 1 [Source:MGI Symbol;Acc:MGI:1345283]	protein_coding	3880.88	-0.221104
ENSMUSG00000003531|Dgcr6	596.615	480.106	433.807	457.987	499.503	471.61	621.454	846.624	607.399	696.239	520.721	616.76	337.283	680.353	676.938	655.182	571.372	551.322	320.371	545.446	521.205	521.563	517.885	579.127	607.691	464.638	513.646	294.226	767.944	431.034	537.455	550.282	437.752	346.762	9.07038	NA	NA	9.07038	NA	NA	1	0.875977	1	0.597318	Dgcr6	DiGeorge syndrome critical region gene 6 [Source:MGI Symbol;Acc:MGI:1202877]	protein_coding	537.597	-0.191536
ENSMUSG00000003534|Ddr1	44.4572	66.8755	17.4343	26.2242	57.0625	62.6283	46.8083	29.6523	41.3197	57.9352	55.5581	50.1431	22.4069	93.3487	54.8604	33.2977	52.1184	83.4484	13.9798	57.8914	45.8001	54.1884	34.5256	80.3473	38.5835	41.4856	93.7529	21.7141	49.1735	46.1822	34.3056	56.3703	51.5554	19.3993	5.58747	NA	NA	5.58747	NA	NA	1	0.902622	1	0.852047	Ddr1	discoidin domain receptor family, member 1 [Source:MGI Symbol;Acc:MGI:99216]	protein_coding	48.0834	0.0410561
ENSMUSG00000003541|Ier3	18.672	22.9572	19.4854	27.1608	5.78895	16.1315	20.9143	28.6298	18.5939	26.4266	2.17875	13.0372	9.43448	16.8196	3.9186	15.6695	0	18.7524	10.4849	6.33188	18.32	8.46694	3.7325	12.5217	26.0439	37.337	23.9369	15.1999	15.6937	17.5932	6.23739	23.2639	9.37371	13.337	3.96903	NA	NA	3.96903	NA	NA	1	0.702415	1	0.832327	Ier3	immediate early response 3 [Source:MGI Symbol;Acc:MGI:104814]	protein_coding	15.6602	-0.216001
ENSMUSG00000003545|Fosb	6.224	3.99256	5.12774	3.74632	0.826992	7.59131	3.98368	12.2699	19.6269	2.03281	2.17875	0	7.07586	1.68196	4.89825	5.87607	0	14.0643	5.82493	1.80911	7.32802	22.8607	16.7963	4.17389	1.92918	9.33425	7.97897	3.25711	7.32371	9.89619	3.11869	21.4744	0.937371	1.21245	2.7356	NA	NA	2.7356	NA	NA	1	0.872199	1	0.749266	Fosb	FBJ osteosarcoma oncogene B [Source:MGI Symbol;Acc:MGI:95575]	protein_coding	6.66037	0.558848
ENSMUSG00000003546|Klc4	1286.59	1095.96	937.35	976.852	1340.55	1192.79	1425.16	1357.87	1422.43	1456.51	1357.36	1502.29	693.434	1244.65	1380.33	1311.34	1260.49	1398.93	832.966	1143.36	1210.95	1153.2	1306.38	1237.56	1085.16	1197.9	1584.82	738.278	1615.4	885.159	1154.96	1121.14	1152.03	618.352	10.2245	NA	NA	10.2245	NA	NA	1	0.847664	1	0.761787	Klc4	kinesin light chain 4 [Source:MGI Symbol;Acc:MGI:1922014]	protein_coding	1196.43	-0.130232
ENSMUSG00000003549|Ercc1	29.3417	62.8829	28.7153	44.9558	43.0036	24.6718	26.8898	36.8098	13.4289	34.5578	19.6087	32.0916	22.4069	33.6392	64.6569	36.2358	32.8153	36.5673	36.1146	48.8459	35.7241	55.8818	40.1244	58.4344	20.2564	16.5942	43.8843	14.1141	61.7284	23.0911	27.0287	45.6331	29.0585	19.3993	5.14038	NA	NA	5.14038	NA	NA	1	0.612155	1	0.84902	Ercc1	excision repair cross-complementing rodent repair deficiency, complementation group 1 [Source:MGI Symbol;Acc:MGI:95412]	protein_coding	35.2704	0.0863326
ENSMUSG00000003555|Cyp17a1	386.777	345.357	192.803	795.156	114.125	137.593	212.131	174.846	615.663	303.906	754.936	1179.36	418.655	638.304	1460.66	674.769	138.982	140.643	322.701	140.206	434.185	226.067	271.539	333.911	247.899	277.953	251.338	128.113	392.342	370.557	820.217	595.915	449.938	383.136	8.85955	1.38568	18.6841	8.31855	1.38568	18.6841	4	0.776529	2	0.585528	Cyp17a1	cytochrome P450, family 17, subfamily a, polypeptide 1 [Source:MGI Symbol;Acc:MGI:88586]	protein_coding	421.491	-0.545443
ENSMUSG00000003559|As3mt	745.102	797.515	651.223	974.979	586.338	563.655	785.781	740.285	908	758.239	1171.08	1360.88	912.786	1292.59	1362.69	1193.82	776.95	646.022	718.797	672.083	773.106	617.24	759.564	630.257	707.043	697.995	853.75	721.993	929.065	1091.88	1194.46	1011.09	1088.29	940.865	9.73154	0.786208	18.5504	9.73154	0.786208	18.5504	4	0.959994	1	0.585095	As3mt	arsenite methyltransferase [Source:MGI Symbol;Acc:MGI:1929882]	protein_coding	871.63	-0.130677
ENSMUSG00000003573|Homer3	32.0092	30.9424	25.6387	6.55605	29.7717	33.212	8.96328	24.5398	28.9238	19.3117	21.7875	20.0572	4.71724	35.3211	21.5523	16.6489	34.7456	22.5029	9.3199	13.5683	32.9761	27.0942	31.7263	12.5217	23.1501	18.6685	10.9711	8.68563	13.6012	14.2945	29.1078	24.1587	25.309	14.5495	4.41816	NA	NA	4.41816	NA	NA	1	0.748461	1	0.827931	Homer3	homer scaffolding protein 3 [Source:MGI Symbol;Acc:MGI:1347359]	protein_coding	21.3795	-0.11765
ENSMUSG00000003575|Crtc1	184.053	124.768	95.3759	104.897	119.914	187.885	149.388	82.822	152.883	108.756	148.155	142.406	106.138	169.037	178.296	145.922	101.341	195.025	93.199	168.247	130.988	165.952	128.771	137.738	88.7421	89.194	118.687	108.57	177.862	68.1737	109.154	93.0558	130.295	99.4213	7.0175	NA	NA	7.0175	NA	NA	1	0.784031	1	0.717698	Crtc1	CREB regulated transcription coactivator 1 [Source:MGI Symbol;Acc:MGI:2142523]	protein_coding	129.562	-0.155256
ENSMUSG00000003581|Rnf215	216.062	145.729	141.526	133.931	180.284	154.673	201.176	168.711	205.565	214.462	189.551	244.698	172.179	206.04	213.564	179.22	234.533	152.832	140.963	180.006	193.276	128.697	182.893	212.868	149.511	174.239	214.435	187.827	193.555	145.144	171.528	149.426	151.854	155.194	7.48385	NA	NA	7.48385	NA	NA	0	0.56589	1	0.752438	Rnf215	ring finger protein 215 [Source:MGI Symbol;Acc:MGI:1918923]	protein_coding	179.005	-0.107224
ENSMUSG00000003585|Sec14l2	8932.34	8568.04	9173.52	5535.18	8636.28	8644.61	7863.79	6207.56	6373.56	6671.69	7164.81	8072.03	4861.12	8151.62	9670.12	9690.62	9829.14	7873.22	6090.55	9064.53	7547.86	7328.13	6257.54	6601	6028.68	5685.6	6119.87	3855.33	8404.48	5203.2	6102.25	7985.8	8192.62	7282	12.8153	0.570811	0.44659	12.8153	0.570811	0.44659	4	0.945417	1	0.635325	Sec14l2	SEC14-like lipid binding 2 [Source:MGI Symbol;Acc:MGI:1915065]	protein_coding	7343.2	-0.13226
ENSMUSG00000003604|Aven	229.399	295.45	239.978	224.779	222.461	222.046	225.078	261.758	279.941	250.036	214.607	227.649	202.841	248.93	238.055	267.361	319.466	285.975	235.327	176.388	233.581	218.447	209.02	231.651	250.793	262.396	240.367	157.427	296.087	262.799	250.535	246.061	266.213	221.879	7.91654	NA	NA	7.91654	NA	NA	1	0.733555	1	0.852349	Aven	apoptosis, caspase activation inhibitor [Source:MGI Symbol;Acc:MGI:1921518]	protein_coding	241.611	0.0102767
ENSMUSG00000003617|Cp	16563.9	25265.9	26649.9	32059.1	19639.4	19419.5	17762.2	16386.5	18931.6	17500.5	16801.4	19271	25762	18591.5	21172.2	19428.3	21486.3	27242.6	31073.7	21096.9	21955.7	21417.1	25511.6	15308.8	24905.7	21476	17474.9	28784.2	17391.7	29777.6	23955.7	25185	27160.3	28662.4	14.3374	NA	NA	14.5436	NA	NA	1	0.621481	2	0.646427	Cp	ceruloplasmin [Source:MGI Symbol;Acc:MGI:88476]	protein_coding	22384.5	0.226662
ENSMUSG00000003623|Crot	13982.7	16148.9	14377.2	17589.9	14936.3	16133.4	10095.6	9965.22	3770.42	4875.7	3765.97	5495.68	7360.07	6296.41	6730.19	7599.72	13074	15332	20063.4	15169.4	14234.7	19112.4	11547.4	10619.4	12081.5	4829.96	3416	6774.79	3556.19	6456.71	5991.01	5953.78	8695.05	10301	13.1434	1.89114	3.60536	13.1434	1.89114	3.60536	4	0.971027	1	0.777082	Crot	carnitine O-octanoyltransferase [Source:MGI Symbol;Acc:MGI:1921364]	protein_coding	10186.2	0.117252
ENSMUSG00000003644|Rps6ka1	325.427	196.634	271.77	148.916	367.185	334.967	373.47	390.592	195.236	230.724	374.745	240.687	128.545	233.792	260.587	309.473	292.442	231.593	161.933	351.871	211.596	297.189	328.46	256.694	265.262	160.757	213.438	113.999	309.688	147.343	193.359	278.273	232.468	198.843	7.98734	NA	NA	7.98734	NA	NA	1	0.647079	1	0.651873	Rps6ka1	ribosomal protein S6 kinase polypeptide 1 [Source:MGI Symbol;Acc:MGI:104558]	protein_coding	253.763	-0.218079
ENSMUSG00000003660|Snrnp200	1345.27	1548.12	1331.16	1350.55	1460.47	1506.88	1133.36	1111.45	1338.76	1166.83	1262.58	1172.34	1272.48	1237.08	1541.97	1555.2	1264.35	1416.75	1368.86	1421.05	1358.43	1477.48	1395.02	1119.65	1191.27	1338.95	1516	1091.13	1305.71	1207.34	1243.32	1144.41	1483.86	1308.24	10.3604	0.316266	0.326245	10.3604	NA	NA	0	0.366138	1	0.853595	Snrnp200	small nuclear ribonucleoprotein 200 (U5) [Source:MGI Symbol;Acc:MGI:2444401]	protein_coding	1323.13	-0.00652186
ENSMUSG00000003662|Ciao1	657.966	697.701	628.661	689.322	686.404	652.853	793.748	775.05	738.589	726.731	637.284	627.791	596.731	559.251	602.485	648.327	752.821	725.72	673.362	703.743	752.038	627.4	767.962	677.213	762.99	722.886	748.029	586.28	671.689	686.136	602.948	541.334	628.039	556.517	9.39809	0.283257	8.39464	9.39809	0.283257	8.39464	4	0.903472	1	0.852909	Ciao1	cytosolic iron-sulfur protein assembly 1 [Source:MGI Symbol;Acc:MGI:1346998]	protein_coding	673.706	0.0021413
ENSMUSG00000003680|Taf6l	317.424	292.455	275.872	329.676	288.62	288.47	238.025	327.198	207.631	221.577	234.215	238.681	234.683	261.545	279.2	352.564	303.059	350.671	260.957	247.848	283.961	283.642	255.676	225.39	276.837	222.985	182.519	179.141	259.469	294.687	278.603	280.062	236.218	225.517	8.03799	0.428365	1.534	8.03799	0.428365	1.534	4	0.912225	1	0.793424	Taf6l	TATA-box binding protein associated factor 6 like [Source:MGI Symbol;Acc:MGI:2444957]	protein_coding	265.738	-0.0677216
ENSMUSG00000003721|Insig2	8841.64	11674.3	9831.92	4469.36	5157.12	4514.93	2105.38	2092.02	3000.84	3423.26	5095	4710.44	5125.28	5336.02	7796.05	7103.19	7992.45	9135.26	12698.4	4604.18	4074.38	4018.41	1916.64	2401.03	1858.76	3256.62	2714.85	3932.42	4038.5	5847.55	6682.32	8267.65	6534.41	10701.1	12.2433	2.02406	22.6058	12.2433	2.02406	22.6058	4	0.92173	1	0.841081	Insig2	insulin induced gene 2 [Source:MGI Symbol;Acc:MGI:1920249]	protein_coding	5616.22	0.0558725
ENSMUSG00000003731|Kpna6	752.215	665.76	781.467	721.166	874.958	948.914	810.679	651.328	914.198	830.404	840.997	805.297	737.069	877.142	859.153	766.827	854.162	678.839	619.773	872.894	794.174	838.227	1013.37	788.865	887.421	940.685	926.558	803.421	867.337	765.305	715.221	750.71	893.315	811.132	9.668	NA	NA	9.668	NA	NA	1	0.675003	1	0.828775	Kpna6	karyopherin (importin) alpha 6 [Source:MGI Symbol;Acc:MGI:1100836]	protein_coding	813.5	0.0273111
ENSMUSG00000003746|Man1a	3900.67	4804.05	4698.03	4446.88	4211.04	4479.82	4194.82	4503.06	5159.8	5056.62	4724.62	4790.67	6454.36	4372.25	4786.57	4289.53	4417.51	3977.39	6137.15	4206.18	4427.95	4312.21	4708.55	4697.71	4935.8	5141.1	5008.8	7004.96	4953.97	5052.55	5872.5	4148.14	4919.32	5566.38	12.2381	0.296814	15.3973	12.2381	0.296814	15.3973	4	0.74805	1	0.728505	Man1a	mannosidase 1, alpha [Source:MGI Symbol;Acc:MGI:104677]	protein_coding	4834.15	0.0799553
ENSMUSG00000003752|Itpkc	70.2423	37.9294	56.4051	71.18	77.7373	67.3729	56.7675	73.6195	63.0125	50.8203	82.7924	59.1688	47.1724	71.4833	58.779	47.0086	72.3866	60.0078	45.4345	66.0324	44.8841	60.1152	27.9938	60.5214	36.6544	52.8941	64.8292	40.171	55.451	21.9915	43.6617	50.107	55.3049	56.9854	5.95568	NA	NA	5.67045	NA	NA	1	0.827389	2	0.645246	Itpkc	inositol 1,4,5-trisphosphate 3-kinase C [Source:MGI Symbol;Acc:MGI:2442554]	protein_coding	56.0858	-0.284032
ENSMUSG00000003762|Coq8b	286.304	177.669	142.551	377.441	330.797	263.798	308.735	373.21	240.687	230.724	332.259	174.498	133.262	182.493	226.299	272.258	264.453	247.532	139.798	230.661	433.269	224.374	227.683	293.216	222.82	145.199	238.372	146.57	206.11	148.443	152.816	194.164	178.101	110.333	7.98202	0.749244	6.64003	7.69339	0.749244	6.64003	4	0.882155	2	0.662404	Coq8b	coenzyme Q8B [Source:MGI Symbol;Acc:MGI:1924139]	protein_coding	231.085	-0.277445
ENSMUSG00000003778|Brd8	228.51	168.686	206.135	209.794	136.454	189.783	177.274	111.452	96.0683	134.166	174.3	169.484	167.462	171.56	157.724	141.026	167.937	160.333	179.408	195.384	185.032	166.799	180.093	145.043	178.449	91.2682	101.732	163.941	118.226	169.335	124.748	122.583	187.474	186.718	7.30736	0.508765	1.85262	7.30736	0.508765	1.85262	4	0.817996	1	0.835143	Brd8	bromodomain containing 8 [Source:MGI Symbol;Acc:MGI:1925906]	protein_coding	160.717	-0.0448486
ENSMUSG00000003779|Kif20a	64.0183	37.9294	44.0985	111.453	66.9864	77.811	49.796	25.5623	15.4949	11.1805	30.5025	36.103	9.43448	13.4557	23.5116	16.6489	35.7107	25.3158	43.1045	42.514	37.5561	110.917	33.5925	39.6519	22.1855	14.5199	16.9553	13.0284	5.23122	4.39831	7.27695	18.7901	35.6201	18.1868	5.06559	2.35177	4.35633	4.59679	2.35177	4.35633	4	0.948537	2	0.630269	Kif20a	kinesin family member 20A [Source:MGI Symbol;Acc:MGI:1201682]	protein_coding	34.0748	-0.42394
ENSMUSG00000003808|Farsa	384.11	298.444	296.383	244.447	280.35	245.769	248.98	218.814	351.217	343.545	383.46	359.024	234.683	324.618	355.613	331.019	328.153	316.916	201.543	257.798	243.657	220.987	411.508	283.824	326.996	321.513	380.996	279.026	399.665	263.898	351.373	357.907	315.894	264.315	8.25567	0.36306	17.0244	8.25567	0.36306	17.0244	0	0.459115	1	0.853369	Farsa	phenylalanyl-tRNA synthetase, alpha subunit [Source:MGI Symbol;Acc:MGI:1913840]	protein_coding	306.66	-0.00165306
ENSMUSG00000003809|Gcdh	7549.72	7331.35	7058.84	6993.44	6774.72	7721.31	8121.73	8827.18	8064.57	8406.7	8209.52	8514.29	5263.26	7363.62	7881.28	7993.42	6918.23	6029.85	5809.79	6761.54	6924.06	6787.94	7243.85	8184.99	7980.04	7421.77	7683.75	5182.06	8877.39	7082.37	7830	7720.95	6914.05	5873.13	12.8401	NA	NA	12.8401	NA	NA	1	0.729779	1	0.601123	Gcdh	glutaryl-Coenzyme A dehydrogenase [Source:MGI Symbol;Acc:MGI:104541]	protein_coding	7332.37	-0.122651
ENSMUSG00000003810|Mast2	257.852	244.545	250.234	177.013	297.717	278.981	326.662	194.274	275.809	284.594	205.892	248.71	240.579	223.701	328.183	236.022	298.233	330.043	223.677	323.83	230.832	316.663	332.193	243.129	247.899	257.21	290.235	245.369	202.971	256.201	193.359	247.851	211.846	288.564	8.01761	NA	NA	8.01761	NA	NA	1	0.714222	1	0.832141	Mast2	microtubule associated serine/threonine kinase 2 [Source:MGI Symbol;Acc:MGI:894676]	protein_coding	259.143	0.0394772
ENSMUSG00000003812|Dnase2a	272.967	269.498	197.931	281.91	276.215	261.9	278.858	380.368	278.908	363.874	338.795	306.875	226.428	248.93	239.035	197.828	260.592	190.337	325.031	307.548	349.913	267.555	320.995	296.346	322.173	293.51	255.327	242.112	305.503	223.214	246.377	255.009	292.46	223.092	8.11386	0.359956	9.6998	8.11386	0.359956	9.6998	0	0.451162	1	0.852264	Dnase2a	deoxyribonuclease II alpha [Source:MGI Symbol;Acc:MGI:1329019]	protein_coding	276.395	-0.0100132
ENSMUSG00000003813|Rad23a	344.988	410.236	269.719	305.325	458.154	353.945	423.266	433.537	440.055	437.055	495.665	414.182	204.021	327.982	312.508	396.635	265.418	313.166	207.368	390.767	371.897	379.319	444.168	495.649	373.296	375.444	444.828	309.426	398.619	243.006	302.513	270.22	298.084	191.568	8.58543	0.598556	10.1139	8.37509	0.598556	10.1139	0	0.517751	2	0.63577	Rad23a	RAD23 homolog A, nucleotide excision repair protein [Source:MGI Symbol;Acc:MGI:105126]	protein_coding	355.942	-0.2107
ENSMUSG00000003814|Calr	14108	13567.7	16182.1	14768	10765.8	11401.2	9288.95	7455	11159.4	9541.01	12465.7	11346.4	13371	13493.5	17633.7	16293.4	17703.8	18857.5	13603.6	10590.5	9778.32	8669.3	10589.1	7077.87	11032	10362.1	10865.4	8413.12	13704.8	13451.1	13709.8	16837.7	15470.4	16568.2	13.5736	0.873814	22.0285	13.5736	0.873814	22.0285	4	0.949568	1	0.844999	Calr	calreticulin [Source:MGI Symbol;Acc:MGI:88252]	protein_coding	12650.7	0.0226358
ENSMUSG00000003824|Syce2	120.924	91.829	62.5584	97.4042	100.893	92.0447	103.576	128.834	124.992	117.903	125.278	78.2232	120.29	103.44	107.761	96.9552	102.306	69.3841	126.984	118.497	111.752	102.45	122.239	155.477	106.105	113.048	83.7792	120.513	79.5146	117.655	115.392	118.109	97.4866	137.007	6.75434	NA	NA	6.75434	NA	NA	1	0.787	1	0.803053	Syce2	synaptonemal complex central element protein 2 [Source:MGI Symbol;Acc:MGI:1919096]	protein_coding	107.959	0.0702738
ENSMUSG00000003847|Nfat5	384.999	388.277	454.318	347.471	529.275	597.816	351.56	263.803	534.057	310.004	237.484	451.287	596.731	379.282	382.063	298.7	459.414	351.608	787.531	536.4	519.373	485.155	388.18	368.346	389.694	554.869	486.717	759.993	352.584	525.598	479.239	337.327	458.374	524.993	8.66779	NA	NA	8.92716	NA	NA	1	0.913268	2	0.551808	Nfat5	nuclear factor of activated T cells 5 [Source:MGI Symbol;Acc:MGI:1859333]	protein_coding	449.192	0.266051
ENSMUSG00000003848|Nob1	143.152	111.792	99.4781	182.633	115.779	196.425	157.355	157.464	271.677	152.461	133.993	155.443	116.752	169.037	144.988	157.675	93.62	128.454	101.354	146.538	215.26	127.851	172.628	126.26	136.007	184.611	231.39	94.4562	209.249	171.534	168.41	159.269	111.547	109.121	7.24679	0.49861	12.2462	7.24679	0.49861	12.2462	0	0.498373	1	0.829606	Nob1	NIN1/RPN12 binding protein 1 homolog [Source:MGI Symbol;Acc:MGI:1914869]	protein_coding	151.578	-0.0673799
ENSMUSG00000003849|Nqo1	62.24	45.9145	78.9672	116.136	66.9864	97.7382	89.6328	87.9344	47.5176	77.2469	52.29	75.2146	104.959	62.2325	106.782	86.1824	57.9093	57.195	67.5692	44.3231	107.172	63.502	110.109	126.26	43.4065	44.597	81.7845	75.9993	89.977	69.2733	69.6508	77.8448	75.9271	44.8608	6.23747	NA	NA	6.23747	NA	NA	1	0.855524	1	0.816084	Nqo1	NAD(P)H dehydrogenase, quinone 1 [Source:MGI Symbol;Acc:MGI:103187]	protein_coding	75.451	-0.118146
ENSMUSG00000003865|Gys1	56.016	35.9331	20.511	50.5753	28.9447	33.212	27.8858	21.4724	49.5836	68.0992	50.1112	55.1574	25.9448	52.1407	72.4941	50.926	51.1532	60.0078	59.4143	49.7505	27.4801	36.4078	60.6531	87.6516	15.4334	43.5598	58.8449	39.0853	70.0984	28.589	42.6222	89.4767	38.4322	48.4982	5.56194	NA	NA	5.56194	NA	NA	1	0.737027	1	0.765394	Gys1	glycogen synthase 1, muscle [Source:MGI Symbol;Acc:MGI:101805]	protein_coding	47.2402	0.228859
ENSMUSG00000003868|Ruvbl2	190.277	160.701	143.577	175.14	164.571	127.154	140.425	178.936	159.081	152.461	214.607	237.678	148.593	181.652	241.973	209.58	234.533	227.842	96.6939	145.633	170.376	132.931	174.494	164.869	124.432	133.791	188.503	110.742	202.971	113.256	188.161	206.691	188.412	157.619	7.41148	NA	NA	7.41148	NA	NA	0	0.434876	1	0.789325	Ruvbl2	RuvB-like protein 2 [Source:MGI Symbol;Acc:MGI:1342299]	protein_coding	170.246	-0.079879
ENSMUSG00000003873|Bax	221.397	214.6	191.777	181.696	219.153	191.681	249.976	296.523	166.312	205.314	180.836	175.501	97.8827	248.93	218.462	207.621	142.843	216.591	145.623	190.861	191.444	199.82	242.613	183.651	176.52	154.534	202.466	145.484	266.792	194.625	201.676	277.378	178.101	135.795	7.6256	NA	NA	7.6256	NA	NA	1	0.851326	1	0.803503	Bax	BCL2-associated X protein [Source:MGI Symbol;Acc:MGI:99702]	protein_coding	197.485	-0.0860151
ENSMUSG00000003882|Il7r	20.4503	13.974	3.07664	9.36579	8.26992	9.48914	5.97552	7.15745	12.3959	17.2789	17.43	0	7.07586	10.0918	8.81685	22.5249	8.6864	15.9396	12.8149	6.33188	11.908	6.77355	6.53188	5.21736	7.71671	21.7799	9.97372	8.68563	4.18498	7.69704	12.4748	4.47384	1.87474	10.9121	3.31064	NA	NA	3.31064	NA	NA	1	0.904882	1	0.803935	Il7r	interleukin 7 receptor [Source:MGI Symbol;Acc:MGI:96562]	protein_coding	9.92206	-0.269639
ENSMUSG00000003923|Tfam	834.017	686.721	705.577	810.141	593.78	644.313	837.569	960.121	614.63	682.009	737.506	736.1	921.041	711.469	723.961	701.211	676.574	626.332	994.899	714.598	831.73	662.114	720.373	776.343	785.175	672.066	638.318	846.849	664.365	966.528	722.498	709.55	692.717	868.117	9.54901	NA	NA	9.54901	NA	NA	1	0.909749	1	0.849687	Tfam	transcription factor A, mitochondrial [Source:MGI Symbol;Acc:MGI:107810]	protein_coding	749.097	0.0239521
ENSMUSG00000003929|Zfp81	59.5726	82.8457	71.7883	48.7021	45.4846	73.0664	46.8083	79.7545	63.0125	37.607	42.4856	61.1745	93.1655	93.3487	60.7383	47.9879	59.8396	64.6959	122.324	88.6463	54.9601	83.8227	46.6563	58.4344	80.0608	71.5626	19.9474	92.2848	26.1561	111.057	61.3343	76.0552	84.3634	112.758	6.094	NA	NA	6.094	NA	NA	1	0.740391	1	0.734755	Zfp81	zinc finger protein 81 [Source:MGI Symbol;Acc:MGI:1890752]	protein_coding	68.3089	0.230373
ENSMUSG00000003948|Mmd	1556	1600.02	1584.47	1770.13	1379.42	1638.77	1675.14	2377.3	1257.15	1455.49	1492.44	1453.15	2293.76	1263.99	1181.46	1216.35	1481.51	1643.65	1937.37	1656.24	1390.49	1546.06	1700.15	1734.25	2202.16	1226.94	932.542	2041.12	1008.58	1665.86	1543.75	1010.19	1357.31	1658.64	10.6044	NA	NA	10.6044	NA	NA	1	0.605872	1	0.847985	Mmd	monocyte to macrophage differentiation-associated [Source:MGI Symbol;Acc:MGI:1914718]	protein_coding	1556.82	-0.034494
ENSMUSG00000003949|Hlf	582.389	456.151	679.938	447.685	882.401	697.452	1091.53	1057.26	1148.69	1189.2	1300.71	963.749	1383.33	826.683	1085.45	758.993	571.372	522.256	620.938	749.875	628.377	836.533	1060.96	1072.69	1112.17	951.057	913.592	1373.42	1027.41	1008.31	906.501	760.552	891.44	1035.44	9.79286	0.974583	13.8823	9.79286	0.974583	13.8823	4	0.922778	1	0.838794	Hlf	hepatic leukemia factor [Source:MGI Symbol;Acc:MGI:96108]	protein_coding	899.838	-0.0474555
ENSMUSG00000003955|Fam162a	645.518	673.745	425.602	588.172	492.06	501.976	656.311	801.635	505.133	593.581	638.373	655.871	587.296	671.102	562.319	647.347	609.978	505.378	535.894	458.609	641.201	474.148	559.875	660.518	637.593	564.204	686.192	526.566	772.128	643.252	701.706	626.337	562.423	554.092	9.22642	NA	NA	9.22642	NA	NA	0	0.598127	1	0.850069	Fam162a	family with sequence similarity 162, member A [Source:MGI Symbol;Acc:MGI:1917436]	protein_coding	599.004	-0.0238657
ENSMUSG00000003970|Rpl8	4217.21	3922.69	2939.22	3820.31	3866.19	3562.22	4168.92	5549.07	4286.92	4518.94	5156.01	4208.01	2329.14	4537.09	4618.07	4627.41	3792.09	3989.58	2283.37	3707.77	4345.51	3762.71	3634.52	4140.5	3433.94	3476.49	5332.95	2288.66	5650.77	2731.35	4305.88	4773.58	3390.47	2451.58	11.9425	NA	NA	11.9425	NA	NA	1	0.88463	1	0.728552	Rpl8	ribosomal protein L8 [Source:MGI Symbol;Acc:MGI:1350927]	protein_coding	3935.86	-0.148936
ENSMUSG00000003992|Ssbp2	15.1154	14.9721	12.3066	23.4145	24.8098	16.1315	11.951	6.13496	29.9568	25.4102	39.2175	20.0572	9.43448	11.7737	5.8779	11.7521	3.86062	3.75049	11.6499	14.4729	18.32	25.4008	12.1306	23.9999	13.5042	14.5199	27.9264	5.42852	10.4624	15.3941	15.5935	11.632	12.1858	9.69964	3.95761	NA	NA	3.95761	NA	NA	0	0.552742	1	0.718084	Ssbp2	single-stranded DNA binding protein 2 [Source:MGI Symbol;Acc:MGI:1914220]	protein_coding	15.5367	-0.331866
ENSMUSG00000004018|Fancl	48.0137	96.8197	68.7117	140.487	61.1974	102.483	83.6573	113.497	68.1775	38.6235	79.5243	56.1602	91.9862	79.8931	78.372	76.3889	49.2229	51.5692	110.674	60.6051	109.92	88.0561	65.3188	100.173	108.999	69.4883	69.816	60.7994	69.0521	144.045	74.8487	52.7913	83.426	116.396	6.34779	NA	NA	6.34779	NA	NA	1	0.859319	1	0.849905	Fancl	Fanconi anemia, complementation group L [Source:MGI Symbol;Acc:MGI:1914280]	protein_coding	81.4468	0.0589517
ENSMUSG00000004032|Gstm5	148.487	193.639	187.675	138.614	157.129	156.571	187.233	199.386	133.256	130.1	145.976	174.498	135.621	156.422	121.477	142.005	163.111	131.267	161.933	90.4554	166.712	149.018	120.373	173.216	171.697	157.645	133.648	123.77	140.197	159.439	138.262	178.059	162.165	174.593	7.25785	NA	NA	7.25785	NA	NA	1	0.851017	1	0.814115	Gstm5	glutathione S-transferase, mu 5 [Source:MGI Symbol;Acc:MGI:1309466]	protein_coding	153.049	-0.0627777
ENSMUSG00000004035|Gstm7	1062.53	981.173	932.223	1195.08	817.895	887.235	900.312	978.526	618.762	566.138	855.159	714.037	620.317	1036.09	1086.43	1166.4	912.072	1017.32	1042.66	763.443	1119.35	818.753	760.497	848.343	779.388	544.498	528.607	498.338	712.493	655.348	654.926	983.349	712.402	925.103	9.76627	0.74508	1.58166	9.60507	0.74508	1.58166	4	0.963614	2	0.589775	Gstm7	glutathione S-transferase, mu 7 [Source:MGI Symbol;Acc:MGI:1915562]	protein_coding	843.976	-0.157199
ENSMUSG00000004038|Gstm3	1843.19	2100.09	1836.76	2410.76	1969.9	1546.73	1260.84	1641.1	812.965	959.488	1341.02	1171.34	949.344	1412.85	1858.4	1704.06	1736.31	1556.45	2199.5	1469	2385.27	1412.28	1115.08	2269.55	1260.72	717.7	619.368	705.707	922.788	1200.74	739.131	1641	1346.06	1073.02	10.4224	1.19219	2.52225	10.4224	1.19219	2.52225	4	0.947501	1	0.601841	Gstm3	glutathione S-transferase, mu 3 [Source:MGI Symbol;Acc:MGI:106026]	protein_coding	1446.72	-0.186412
ENSMUSG00000004040|Stat3	1960.56	2336.65	2141.34	5119.34	1861.56	2103.74	1766.76	1665.64	1805.67	1721.79	1627.52	1551.43	1734.76	1570.11	1579.2	1631.59	2600.13	3513.27	2385.89	2752.56	1818.26	1878.81	2120.06	1462.95	2279.32	1649.05	1866.08	2680.6	1689.68	1062.19	1972.05	1476.37	1788.5	1754.42	10.9627	0.669168	4.50395	10.9627	0.669168	4.50395	0	0.863793	1	0.845646	Stat3	signal transducer and activator of transcription 3 [Source:MGI Symbol;Acc:MGI:103038]	protein_coding	2027.29	0.0451026
ENSMUSG00000004043|Stat5a	344.099	262.511	312.792	267.862	210.056	174.6	133.453	112.474	153.916	154.494	177.568	181.518	198.124	299.389	356.592	244.836	247.08	288.788	209.698	237.898	172.208	280.256	146.501	219.129	128.29	130.68	101.732	112.913	235.405	162.737	197.517	185.217	321.518	244.916	7.64554	1.15476	23.6827	7.64554	1.15476	23.6827	4	0.931658	1	0.818612	Stat5a	signal transducer and activator of transcription 5A [Source:MGI Symbol;Acc:MGI:103036]	protein_coding	211.964	-0.0743968
ENSMUSG00000004044|Cavin1	214.284	295.45	96.4015	163.901	216.672	128.103	205.16	148.262	114.662	199.216	218.964	182.521	119.11	264.909	200.828	204.683	177.589	233.468	110.674	236.993	273.885	246.388	133.437	346.433	125.397	210.539	245.353	131.37	173.677	135.248	175.686	301.537	228.719	105.484	7.59312	NA	NA	7.59312	NA	NA	1	0.844701	1	0.824331	Cavin1	caveolae associated 1 [Source:MGI Symbol;Acc:MGI:1277968]	protein_coding	193.088	0.104672
ENSMUSG00000004054|Map3k11	938.935	643.801	596.869	860.716	1063.51	959.352	829.602	936.604	860.483	761.289	893.287	787.246	370.303	765.291	681.836	813.836	763.438	850.424	439.2	1014.91	954.474	939.83	858.475	704.344	535.347	623.321	909.603	464.681	872.568	438.731	633.095	668.391	584.92	478.92	9.54533	0.460155	6.3381	9.54533	0.460155	6.3381	0	0.559617	1	0.618584	Map3k11	mitogen-activated protein kinase kinase kinase 11 [Source:MGI Symbol;Acc:MGI:1346880]	protein_coding	749.93	-0.184008
ENSMUSG00000004056|Akt2	1644.03	1553.11	1494.22	2347.07	1727.59	1994.62	1863.37	1998.97	1789.14	1602.87	1921.66	1755.01	1360.92	1933.41	1882.89	2006.68	1827.04	2031.83	1384	1881.47	1940.09	1945.7	1879.31	1790.6	1703.46	1584.75	1795.27	1326.73	1982.63	1253.52	1679.94	1649.95	1510.1	1365.22	10.7709	NA	NA	10.7709	NA	NA	1	0.613627	1	0.731223	Akt2	thymoma viral proto-oncogene 2 [Source:MGI Symbol;Acc:MGI:104874]	protein_coding	1747.27	-0.0871356
ENSMUSG00000004069|Dnaja3	1699.15	1764.71	1878.8	1388.01	1314.92	1523.01	1311.63	1322.08	1853.19	1844.78	1984.84	1765.04	1827.93	1343.04	1570.38	1468.04	1717.98	1537.7	1804.56	1459.95	1266.83	1311.53	1427.68	1471.3	1749.76	1755.88	2123.4	1715.41	1928.23	1603.18	1807.8	1442.36	1586.97	1533.76	10.6589	0.300965	16.6624	10.6589	0.300965	16.6624	4	0.71419	1	0.85313	Dnaja3	DnaJ heat shock protein family (Hsp40) member A3 [Source:MGI Symbol;Acc:MGI:1933786]	protein_coding	1620.7	0.00806249
ENSMUSG00000004070|Hmox2	558.382	808.494	618.405	543.216	549.95	556.064	526.842	730.06	607.399	615.942	644.909	564.611	387.993	430.582	458.476	481.838	461.344	602.891	506.769	559.014	622.881	545.271	533.748	520.692	595.151	538.275	645.299	347.425	500.105	542.091	671.559	509.123	620.54	480.132	9.11753	NA	NA	9.11753	NA	NA	1	0.83732	1	0.821925	Hmox2	heme oxygenase 2 [Source:MGI Symbol;Acc:MGI:109373]	protein_coding	555.455	-0.0544743
ENSMUSG00000004071|Cdip1	1823.63	1748.74	1738.3	1248.46	1319.88	1214.61	1060.66	1252.55	1911.04	1850.88	1722.3	1453.15	1141.57	1022.63	1042.35	1111.56	1627.25	1750.54	1403.81	1264.57	1204.54	1373.34	1353.96	1110.25	1450.74	1607.57	1802.25	1450.5	1278.51	962.13	1477.22	989.613	1093.91	926.315	10.4264	NA	NA	10.4264	NA	NA	1	0.870675	1	0.816023	Cdip1	cell death inducing Trp53 target 1 [Source:MGI Symbol;Acc:MGI:1913876]	protein_coding	1376.16	-0.0821818
ENSMUSG00000004085|Map3k20	123.591	180.664	155.883	233.208	296.89	219.199	222.09	171.779	154.949	155.51	140.529	123.352	147.414	170.719	174.378	132.212	147.669	165.959	194.553	245.134	291.289	226.914	165.163	213.912	134.078	134.828	102.729	134.627	118.226	177.032	169.449	169.111	176.226	164.894	7.42533	0.672631	4.74485	7.42533	0.672631	4.74485	4	0.902356	1	0.85344	Map3k20	mitogen-activated protein kinase kinase kinase 20 [Source:MGI Symbol;Acc:MGI:2443258]	protein_coding	174.534	0.00229448
ENSMUSG00000004096|Cwc15	489.918	634.818	558.923	563.821	451.538	497.231	578.63	667.688	577.443	532.597	559.938	558.594	627.393	481.04	482.967	504.363	508.637	598.203	643.073	494.791	579.829	520.717	604.665	650.083	699.327	503.012	574.486	676.393	541.955	613.564	633.095	512.702	516.491	697.161	9.15147	NA	NA	9.15147	NA	NA	1	0.811173	1	0.641034	Cwc15	CWC15 spliceosome-associated protein [Source:MGI Symbol;Acc:MGI:1913320]	protein_coding	568.679	0.090686
ENSMUSG00000004098|Col5a3	348.544	147.725	181.522	190.126	272.907	271.389	225.078	216.769	130.157	152.461	117.652	141.403	49.531	225.383	115.599	150.819	292.442	184.712	150.283	287.648	327.013	227.761	181.959	337.041	203.528	78.8226	133.648	87.942	121.364	82.4682	84.2048	147.637	108.735	101.846	7.38858	1.45908	4.72841	7.38858	1.45908	4.72841	4	0.921754	1	0.791016	Col5a3	collagen, type V, alpha 3 [Source:MGI Symbol;Acc:MGI:1858212]	protein_coding	178.709	-0.134706
ENSMUSG00000004099|Dnmt1	232.066	154.712	207.161	192.935	210.056	177.447	191.217	151.329	166.312	169.74	183.015	189.541	139.159	192.584	216.503	210.559	270.243	197.838	175.913	199.906	174.956	216.754	243.546	134.608	181.343	156.608	201.469	142.227	163.214	138.547	144.5	193.27	246.529	162.469	7.52862	0.367513	1.61075	7.52862	0.367513	1.61075	0	0.522749	1	0.853148	Dnmt1	DNA methyltransferase (cytosine-5) 1 [Source:MGI Symbol;Acc:MGI:94912]	protein_coding	186.126	0.00203895
ENSMUSG00000004100|Ppan	120.034	100.812	85.1204	151.726	143.897	290.368	186.237	226.994	196.269	151.445	237.484	176.504	101.421	160.627	156.744	251.692	126.435	135.018	95.5289	208.047	239.077	144.785	196.889	119.999	117.68	200.168	272.282	160.684	134.966	159.439	92.5213	144.952	97.4866	88.5092	7.33207	0.578421	10.4791	7.33207	0.578421	10.4791	0	0.408962	1	0.670345	Ppan	peter pan homolog [Source:MGI Symbol;Acc:MGI:2178445]	protein_coding	160.936	-0.206111
ENSMUSG00000004105|Angptl2	178.718	260.515	152.807	149.853	242.309	220.148	289.813	203.476	288.205	322.201	234.215	176.504	162.745	248.089	173.398	186.076	177.589	270.035	184.068	252.371	232.665	288.723	139.036	234.781	212.209	247.876	471.757	289.883	219.711	147.343	165.291	192.375	252.153	115.183	7.80092	NA	NA	7.80092	NA	NA	0	0.446752	1	0.84014	Angptl2	angiopoietin-like 2 [Source:MGI Symbol;Acc:MGI:1347002]	protein_coding	223.003	0.00984119
ENSMUSG00000004127|Trmt10a	71.1315	94.8234	116.912	71.18	52.9275	66.424	85.6491	55.2146	94.0023	83.3453	77.3456	100.286	130.903	132.034	101.884	135.15	73.3518	70.3217	115.334	69.6506	89.7682	93.1363	96.1119	90.7821	94.5297	80.8968	103.727	129.199	91.0233	137.447	66.5322	96.6349	89.0503	115.183	6.51273	0.873271	19.4511	6.51273	NA	NA	2	0.838629	1	0.787285	Trmt10a	tRNA methyltransferase 10A [Source:MGI Symbol;Acc:MGI:1920421]	protein_coding	93.2909	0.0714339
ENSMUSG00000004151|Etv1	21.3394	18.9647	27.6898	29.9705	4.96195	10.4381	5.97552	7.15745	16.5279	21.3445	6.53624	5.01431	21.2276	11.7737	9.7965	22.5249	19.3031	7.50098	40.7745	16.282	10.992	11.8537	12.1306	16.6956	11.5751	20.7428	17.9527	31.4854	2.09249	25.2903	22.8704	17.0006	27.1838	15.7619	4.06414	NA	NA	4.06414	NA	NA	1	0.855316	1	0.784646	Etv1	ets variant 1 [Source:MGI Symbol;Acc:MGI:99254]	protein_coding	16.7274	0.318305
ENSMUSG00000004187|Kifc2	88.0252	40.9238	27.6898	38.3998	42.1766	55.9859	63.7389	54.1921	47.5176	60.9844	57.7368	56.1602	20.0483	65.5964	70.5348	32.3184	49.2229	39.3801	29.1247	81.4098	86.1042	54.1884	44.79	55.304	57.8753	46.6713	45.8791	21.7141	80.5608	20.892	56.1365	37.5802	33.7454	13.337	5.6233	NA	NA	5.6233	NA	NA	1	0.721224	1	0.831075	Kifc2	kinesin family member C2 [Source:MGI Symbol;Acc:MGI:109187]	protein_coding	49.2925	-0.171922
ENSMUSG00000004207|Psap	7654.64	7939.22	8122.34	7557.26	8307.96	8227.09	7371.8	8155.41	7573.9	8297.94	10219.4	8303.69	7229.17	7563.77	7280.76	8356.75	7949.98	8072.93	6902.55	8844.73	7068.79	7727.77	9026.12	6562.39	7067.54	7474.66	8379.92	7168.9	8113.63	6066.36	7361.16	7531.26	8132.63	7072.25	12.9265	NA	NA	12.9265	NA	NA	1	0.902848	1	0.677707	Psap	prosaposin [Source:MGI Symbol;Acc:MGI:97783]	protein_coding	7784.84	-0.0773183
ENSMUSG00000004221|Ikbkg	737.989	1020.1	985.551	841.985	1121.4	1832.35	858.483	1037.83	1005.1	734.862	895.465	905.584	1211.15	1232.04	1143.25	1139.96	1057.81	959.188	1259.35	1145.17	1048.82	1144.73	1414.62	1314.77	1252.04	782.003	806.874	1098.73	935.343	1389.86	1094.66	1190.04	1138.91	1406.45	10.0933	NA	NA	10.0933	NA	NA	1	0.862453	1	0.743375	Ikbkg	inhibitor of kappaB kinase gamma [Source:MGI Symbol;Acc:MGI:1338074]	protein_coding	1092.43	0.134802
ENSMUSG00000004233|Wars2	94.2492	147.725	101.529	122.692	152.167	124.308	86.6451	92.0244	104.332	120.952	65.3624	85.2432	128.545	91.6668	95.026	70.5129	95.5504	99.388	149.118	122.115	111.752	110.917	95.1788	132.521	125.397	98.5282	92.7556	137.884	105.671	100.061	88.363	72.4761	88.1129	118.821	6.73733	NA	NA	6.73733	NA	NA	0	0.425831	1	0.846461	Wars2	tryptophanyl tRNA synthetase 2 (mitochondrial) [Source:MGI Symbol;Acc:MGI:1917810]	protein_coding	106.694	0.0412309
ENSMUSG00000004263|Atn1	10.6697	12.9758	14.3577	7.49263	9.09692	10.4381	4.9796	10.2249	0	9.14766	15.2512	3.00858	12.9724	4.2049	3.9186	0.979345	12.547	11.2515	19.8048	0.904554	10.076	4.23347	12.1306	11.4782	14.4688	19.7056	11.9685	16.2856	37.6648	3.29873	18.7122	16.1058	6.5616	15.7619	3.01392	NA	NA	3.74848	NA	NA	1	0.778042	2	0.691194	Atn1	atrophin 1 [Source:MGI Symbol;Acc:MGI:104725]	protein_coding	10.9611	0.750859
ENSMUSG00000004264|Phb2	2534.95	2103.08	1965.97	2294.62	2268.44	2194.84	2594.37	2913.08	2601.07	2701.61	2752.85	2619.47	1666.36	2205.05	2417.78	2498.31	2160.02	2154.66	1750.98	2029.82	2499.77	2057.47	2320.68	2384.33	2127.88	2105.39	2752.75	1637.24	2676.29	1863.78	2344.22	2149.23	1923.49	1838.08	11.2263	NA	NA	11.0731	NA	NA	1	0.674193	2	0.623601	Phb2	prohibitin 2 [Source:MGI Symbol;Acc:MGI:102520]	protein_coding	2267.88	-0.163336
ENSMUSG00000004266|Ptpn6	343.209	291.457	357.916	370.885	292.755	256.207	249.976	281.186	227.258	277.479	417.23	291.833	258.269	284.251	330.142	338.853	347.456	390.051	284.257	343.73	327.929	303.116	346.19	284.868	202.564	283.139	248.346	205.198	321.197	308.981	271.326	336.432	337.454	243.703	8.22262	0.362847	23.9173	8.22262	0.362847	23.9173	0	0.59815	1	0.853324	Ptpn6	protein tyrosine phosphatase, non-receptor type 6 [Source:MGI Symbol;Acc:MGI:96055]	protein_coding	301.613	-0.000341649
ENSMUSG00000004268|Emg1	622.4	665.76	542.515	591.918	497.022	441.245	485.013	662.576	524.76	525.482	599.156	569.625	495.31	566.82	508.438	569	566.546	589.765	631.423	553.587	725.474	556.278	535.614	571.823	572.001	435.598	520.628	463.595	727.14	627.858	559.286	756.973	515.554	592.89	9.154	NA	NA	9.154	NA	NA	1	0.700307	1	0.769834	Emg1	EMG1 N1-specific pseudouridine methyltransferase [Source:MGI Symbol;Acc:MGI:1315195]	protein_coding	569.679	0.0828887
ENSMUSG00000004270|Lpcat3	1035.85	1804.64	1490.12	1416.11	1480.32	1430.01	1441.1	2113.49	1207.57	1244.08	1232.08	1373.92	1288.99	1492.74	1583.11	1707.98	1298.13	1407.37	1576.23	1721.37	1605.75	1626.5	1289.58	1500.51	1362	1195.82	1161.94	1061.82	1260.72	1633.97	1473.06	1394.94	1310.44	1425.85	10.4826	NA	NA	10.4826	NA	NA	1	0.627469	1	0.820968	Lpcat3	lysophosphatidylcholine acyltransferase 3 [Source:MGI Symbol;Acc:MGI:1315211]	protein_coding	1430.83	-0.0438591
ENSMUSG00000004285|Atp6v1f	511.257	527.019	467.65	444.875	375.455	366.281	531.821	570.551	422.494	496.006	340.974	437.247	431.627	570.184	395.778	414.263	411.156	420.992	486.965	388.958	505.633	394.559	452.566	485.214	654.956	434.561	510.654	346.339	692.614	519	586.315	594.125	461.187	407.385	8.88342	NA	NA	8.88342	NA	NA	1	0.835514	1	0.778978	Atp6v1f	ATPase, H+ transporting, lysosomal V1 subunit F [Source:MGI Symbol;Acc:MGI:1913394]	protein_coding	472.255	0.0819891
ENSMUSG00000004317|Clcn5	135.15	108.797	169.215	126.438	131.492	149.928	101.584	83.8445	162.18	126.034	172.121	148.423	234.683	172.401	193.971	154.737	155.39	168.772	178.243	115.783	115.416	121.077	137.169	152.347	124.432	153.497	137.637	158.513	181	159.439	185.043	167.321	197.785	202.48	7.22386	0.635418	19.3612	7.22386	0.635418	19.3612	4	0.967139	1	0.737584	Clcn5	chloride channel, voltage-sensitive 5 [Source:MGI Symbol;Acc:MGI:99486]	protein_coding	152.422	0.104612
ENSMUSG00000004319|Clcn3	1159.44	1160.84	1287.06	1060.21	1039.53	1159.57	1018.83	1017.38	1347.02	1310.15	1161.27	1114.18	1523.67	1120.18	1163.82	1166.4	1214.17	1148.59	1439.92	1103.56	1009.43	1001.64	1034.84	1114.43	1163.29	1240.42	1065.19	1574.27	951.036	1307.4	1286.98	1037.93	1223.27	1359.16	10.2033	NA	NA	10.2033	NA	NA	1	0.655703	1	0.852767	Clcn3	chloride channel, voltage-sensitive 3 [Source:MGI Symbol;Acc:MGI:103555]	protein_coding	1178.97	0.00724131
ENSMUSG00000004341|Gpx6	12.448	9.98141	6.15329	1.87316	3.30797	9.48914	4.9796	10.2249	3.09898	12.1969	0	7.02003	5.89655	10.0918	3.9186	8.81411	13.5122	4.68811	5.82493	11.7592	7.32802	11.007	9.33125	6.26083	9.64589	6.22283	9.97372	7.59993	8.36996	17.5932	10.3956	7.15814	4.68686	12.1245	3.00517	NA	NA	3.00517	NA	NA	1	0.909096	1	0.684068	Gpx6	glutathione peroxidase 6 [Source:MGI Symbol;Acc:MGI:1922762]	protein_coding	8.02873	0.418593
ENSMUSG00000004356|Utp20	483.694	352.344	383.555	321.247	301.852	379.566	334.629	261.758	524.76	456.367	368.208	383.093	568.427	359.939	366.389	377.048	358.073	408.803	326.196	302.121	263.809	293.803	516.951	437.215	408.986	568.352	544.565	474.452	373.509	466.22	417.905	382.96	463.999	579.553	8.65887	0.505031	15.7202	8.65887	0.505031	15.7202	4	0.752524	1	0.769132	Utp20	UTP20 small subunit processome component [Source:MGI Symbol;Acc:MGI:1917933]	protein_coding	406.187	0.0859981
ENSMUSG00000004359|Spic	50.6812	48.9089	72.8139	71.18	36.3877	28.4674	29.8776	30.6748	28.9238	32.525	35.9493	34.0973	24.7655	31.9572	20.5726	30.3597	27.0243	65.6336	37.2796	53.3687	59.5401	64.3487	76.5163	64.6953	33.7606	29.0399	74.8029	52.1138	57.5435	41.7839	79.0069	56.3703	66.5533	14.5495	5.24984	NA	NA	5.73122	NA	NA	0	0.58465	2	0.860542	Spic	Spi-C transcription factor (Spi-1/PU.1 related) [Source:MGI Symbol;Acc:MGI:1341168]	protein_coding	45.9433	0.527266
ENSMUSG00000004364|Cul3	921.153	1210.75	1295.27	1258.76	1132.15	1144.39	1285.73	1172.8	1214.8	1112.97	887.84	1111.17	1685.23	1003.29	1017.86	1086.09	1008.59	991.067	1756.8	1100.84	1117.52	1231.94	1193.47	1221.91	1279.04	1202.04	1049.23	1941.24	947.898	1485.53	1322.33	881.346	1176.4	1424.63	10.2314	NA	NA	10.2314	NA	NA	1	0.870274	1	0.774345	Cul3	cullin 3 [Source:MGI Symbol;Acc:MGI:1347360]	protein_coding	1202.12	0.089116
ENSMUSG00000004383|Large1	124.48	93.8253	96.4015	92.7213	124.049	127.154	94.6124	85.8894	104.332	97.575	102.401	97.2775	107.317	112.691	93.0667	102.831	105.202	90.9494	97.8589	126.638	104.424	140.551	141.835	140.869	90.6713	97.4911	95.7477	121.599	75.3296	74.7712	84.2048	99.3192	118.109	83.6594	6.69924	NA	NA	6.69924	0.55072	6.63532	3	0.738351	1	0.853335	Large1	LARGE xylosyl- and glucuronyltransferase 1 [Source:MGI Symbol;Acc:MGI:1342270]	protein_coding	104.29	0.00551877
ENSMUSG00000004393|Ddx56	469.468	378.296	335.354	418.651	392.821	369.128	434.221	401.84	401.834	394.366	489.129	359.024	271.241	277.523	298.793	409.366	402.47	420.055	320.371	363.631	425.941	340.371	442.301	448.693	412.844	277.953	491.704	283.369	460.348	296.886	337.859	378.487	300.896	278.865	8.5546	NA	NA	8.5546	NA	NA	1	0.673832	1	0.84233	Ddx56	DEAD box helicase 56 [Source:MGI Symbol;Acc:MGI:1277172]	protein_coding	376.003	-0.0505654
ENSMUSG00000004394|Tmed4	1022.51	909.307	857.358	917.848	921.269	894.826	971.022	950.919	1140.42	1292.87	1070.85	960.741	964.676	1027.68	914.993	904.915	874.431	914.182	908.69	900.031	972.794	925.436	1026.44	901.56	1020.53	1051.66	1163.93	1004.28	1049.38	887.358	1059.32	849.134	887.69	872.967	9.92538	0.271597	13.0509	9.92538	0.271597	13.0509	4	0.93836	1	0.774047	Tmed4	transmembrane p24 trafficking protein 4 [Source:MGI Symbol;Acc:MGI:1915070]	protein_coding	970.354	-0.0469151
ENSMUSG00000004446|Bid	192.055	149.721	173.318	251.003	143.897	183.14	230.058	197.341	169.411	182.953	240.752	178.509	214.634	213.609	186.133	183.138	162.146	160.333	184.068	208.047	261.061	193.046	276.205	187.825	197.741	169.054	192.493	204.112	202.971	155.04	200.636	143.163	163.103	157.619	7.5751	NA	NA	7.5751	0.479183	8.603	0	0.594871	1	0.843484	Bid	BH3 interacting domain death agonist [Source:MGI Symbol;Acc:MGI:108093]	protein_coding	191.422	-0.0382618
ENSMUSG00000004451|Ralb	169.826	130.756	187.675	223.842	191.035	164.162	176.278	192.229	103.299	142.297	174.3	168.481	149.772	195.948	200.828	146.902	167.937	172.523	145.623	159.201	189.612	179.499	150.233	182.608	130.219	147.274	152.598	133.542	223.896	146.244	137.223	266.641	225.906	163.681	7.41241	NA	NA	7.41241	NA	NA	0	0.554979	1	0.85307	Ralb	v-ral simian leukemia viral oncogene B [Source:MGI Symbol;Acc:MGI:1927244]	protein_coding	170.356	0.0273286
ENSMUSG00000004455|Ppp1cc	705.98	725.649	806.08	974.979	802.183	867.307	1010.86	1029.65	893.538	887.323	994.599	821.343	787.779	676.148	580.932	712.963	630.246	732.283	789.861	819.526	850.966	894.108	885.536	835.821	859.448	787.189	895.64	1125.87	750.157	917.047	864.918	688.971	731.149	783.246	9.69475	0.434	10.6339	9.69475	0.434	10.6339	4	0.905631	1	0.838596	Ppp1cc	protein phosphatase 1 catalytic subunit gamma [Source:MGI Symbol;Acc:MGI:104872]	protein_coding	827.038	-0.0226634
ENSMUSG00000004460|Dnajb11	2440.7	1714.81	2299.28	1940.59	1161.92	1300.96	1320.59	1109.41	1791.21	1549	1885.71	1711.88	2070.87	1957.8	2513.78	1973.38	2431.23	2420	1817.38	1251	1173.4	988.938	1465.94	1055.99	1739.15	1553.63	1922.93	1315.87	2328.94	2034.22	2241.3	2516.09	2073.46	2243.04	10.7684	0.860208	20.4964	10.7684	0.860208	20.4964	4	0.940594	1	0.845	Dnajb11	DnaJ heat shock protein family (Hsp40) member B11 [Source:MGI Symbol;Acc:MGI:1915088]	protein_coding	1803.36	0.0204703
ENSMUSG00000004462|Tbccd1	636.627	352.344	569.179	354.027	383.724	387.157	516.883	357.873	428.692	588.499	455.358	460.313	681.641	606.346	673.019	480.858	558.825	587.889	553.369	359.108	328.845	313.277	488.958	353.737	472.648	434.561	369.027	459.253	583.804	509.104	536.415	586.967	605.542	654.725	8.91111	0.629507	19.8142	8.91111	0.629507	19.8142	4	0.940347	1	0.852308	Tbccd1	TBCC domain containing 1 [Source:MGI Symbol;Acc:MGI:1917823]	protein_coding	490.841	-0.0278648
ENSMUSG00000004473|Clec11a	44.4572	46.9126	34.8686	18.7316	37.2147	52.1903	40.8327	22.4949	32.0228	35.5742	11.9831	53.1516	42.4552	54.6637	28.4098	45.0499	45.3623	29.0663	17.4748	50.655	43.0521	38.9479	25.1944	62.6083	13.5042	33.1884	45.8791	28.2283	28.2486	28.589	22.8704	43.8436	41.2443	16.9744	5.1604	NA	NA	5.1604	NA	NA	1	0.864414	1	0.819976	Clec11a	C-type lectin domain family 11, member a [Source:MGI Symbol;Acc:MGI:1298219]	protein_coding	35.7631	-0.135834
ENSMUSG00000004500|Zfp324	133.372	43.9182	56.4051	54.3216	98.4121	73.0664	66.7267	92.0244	79.5404	80.2961	75.1668	96.2747	127.365	106.804	134.212	128.294	142.843	102.201	51.2594	73.2689	115.416	75.3557	152.099	70.9561	142.759	96.4539	103.727	83.5992	100.439	102.261	61.3343	139.584	121.858	94.5715	6.59034	NA	NA	6.59034	NA	NA	1	0.727265	1	0.755246	Zfp324	zinc finger protein 324 [Source:MGI Symbol;Acc:MGI:2444641]	protein_coding	96.3584	0.181419
ENSMUSG00000004508|Gab2	91.5818	69.8699	94.3504	63.6874	76.0833	77.811	59.7552	43.9672	85.7384	84.3617	74.0774	65.186	82.5517	63.9145	58.779	41.1325	41.5017	96.5751	87.374	57.8914	57.7081	88.0561	61.5863	58.4344	53.0524	73.6369	77.795	92.2848	43.9423	49.4809	42.6222	76.0552	70.3028	55.7729	6.09053	NA	NA	6.09053	NA	NA	1	0.90035	1	0.811897	Gab2	growth factor receptor bound protein 2-associated protein 2 [Source:MGI Symbol;Acc:MGI:1333854]	protein_coding	68.1447	-0.105084
ENSMUSG00000004530|Coro1c	454.352	381.29	359.967	485.148	518.524	538.034	435.217	402.862	482.407	369.972	469.52	424.21	334.924	423.013	492.764	459.313	343.595	462.248	329.691	467.654	514.793	563.898	349.922	472.693	345.323	427.301	351.075	355.025	342.122	296.886	344.096	423.225	420.88	316.451	8.78038	NA	NA	8.62109	0.450697	4.97812	0	0.455092	2	0.572948	Coro1c	coronin, actin binding protein 1C [Source:MGI Symbol;Acc:MGI:1345964]	protein_coding	416.423	-0.151439
ENSMUSG00000004535|Tax1bp1	2256.65	2840.71	2898.2	2671.12	2459.48	2914.12	2891.16	2901.84	2381.05	2419.05	1809.45	2220.33	3276.12	1916.59	2029.83	2010.6	2230.47	2373.12	3197.89	2224.3	2350.46	2574.8	2758.32	2782.94	3316.26	2737.01	2327.87	3518.77	1838.25	2883.09	2339.02	2009.65	2433.42	2865.03	11.3156	NA	NA	11.3156	NA	NA	0	0.458801	1	0.819517	Tax1bp1	Tax1 (human T cell leukemia virus type I) binding protein 1 [Source:MGI Symbol;Acc:MGI:1289308]	protein_coding	2548.73	0.0466362
ENSMUSG00000004552|Ctse	6.224	1.99628	1.02555	12.1755	13.2319	0	0	10.2249	0	0	3.26812	0	3.53793	2.52294	2.93895	10.7728	0	2.81287	3.49496	6.33188	0.916002	8.46694	0.933125	2.08694	0	0	0	6.51422	0	4.39831	11.4352	0	0.937371	0	1.77358	NA	NA	1.77358	NA	NA	1	0.864364	1	0.785889	Ctse	cathepsin E [Source:MGI Symbol;Acc:MGI:107361]	protein_coding	3.41902	-0.648834
ENSMUSG00000004558|Ndrg2	19562.9	19955.8	20400.2	18643.5	18479.1	20035.4	21961	22956	20841.7	21196.1	26064.4	20750.2	17991.6	18504.1	20042.7	21158.8	20176.6	19054.4	18417.3	20699.8	19946.9	19711	21106.4	18033.3	19618.8	20590.3	18598	17640.5	20065.9	16898.3	18446	16068.2	17958.2	19336.2	14.3257	NA	NA	14.2153	NA	NA	1	0.719231	2	0.761051	Ndrg2	N-myc downstream regulated gene 2 [Source:MGI Symbol;Acc:MGI:1352498]	protein_coding	19732.6	-0.114943
ENSMUSG00000004561|Mettl17	240.069	134.749	167.164	166.711	143.07	118.614	236.033	165.644	140.487	206.331	185.194	195.558	195.765	164.832	209.645	195.869	168.902	213.778	142.128	146.538	170.376	114.304	163.297	176.347	171.697	127.568	138.635	145.484	179.954	167.136	127.866	146.742	192.161	164.894	7.39523	NA	NA	7.39523	NA	NA	1	0.845636	1	0.530184	Mettl17	methyltransferase like 17 [Source:MGI Symbol;Acc:MGI:1098577]	protein_coding	168.339	-0.170623
ENSMUSG00000004562|Arhgef40	143.152	123.77	71.7883	131.121	178.63	133.797	156.359	180.981	85.7384	100.624	147.065	89.2546	56.6069	106.804	120.497	129.274	84.9337	142.519	94.3639	160.106	214.344	150.711	103.577	116.869	91.6359	98.5282	111.706	73.8278	141.243	86.8665	97.7191	115.425	89.0503	53.348	6.857	0.625505	5.51805	6.857	0.625505	5.51805	4	0.779552	1	0.796355	Arhgef40	Rho guanine nucleotide exchange factor (GEF) 40 [Source:MGI Symbol;Acc:MGI:2685515]	protein_coding	117.125	-0.122758
ENSMUSG00000004565|Pnpla6	363.66	250.533	329.201	175.14	279.523	244.82	190.221	185.071	381.174	342.529	417.23	411.173	314.876	382.646	499.621	328.081	367.724	350.671	271.442	263.225	229	216.754	249.144	182.608	280.695	349.516	273.28	220.398	433.145	264.998	307.711	358.802	386.197	339.487	8.22228	0.818135	19.4745	8.22228	0.818135	19.4745	4	0.914386	1	0.830469	Pnpla6	patatin-like phospholipase domain containing 6 [Source:MGI Symbol;Acc:MGI:1354723]	protein_coding	307.068	-0.0538687
ENSMUSG00000004567|Mcoln1	442.793	401.253	542.515	469.226	544.161	480.151	568.67	621.676	674.544	649.484	596.977	576.645	534.227	409.557	502.56	592.504	546.278	447.246	457.84	440.518	489.145	444.514	543.079	555.127	490.011	580.798	585.457	720.907	532.538	472.818	481.319	319.432	407.756	497.106	9.01907	0.444172	12.2932	9.01907	0.444172	12.2932	4	0.955379	1	0.50826	Mcoln1	mucolipin 1 [Source:MGI Symbol;Acc:MGI:1890498]	protein_coding	518.201	-0.133573
ENSMUSG00000004568|Arhgef18	429.456	372.307	431.756	502.943	491.233	450.734	348.572	255.623	436.956	498.039	641.641	533.522	398.607	507.111	509.418	444.623	571.372	474.437	439.2	524.641	359.989	461.448	334.992	362.085	369.437	387.89	460.786	385.425	500.105	387.051	423.103	423.225	465.873	408.597	8.78446	NA	NA	8.78446	NA	NA	0	0.476304	1	0.794766	Arhgef18	rho/rac guanine nucleotide exchange factor (GEF) 18 [Source:MGI Symbol;Acc:MGI:2142567]	protein_coding	440.947	-0.0433341
ENSMUSG00000004591|Pkn2	659.744	1036.07	1068.62	1080.81	962.619	1034.32	854.5	852.759	1084.64	883.257	691.753	941.687	1661.65	755.2	940.464	860.844	882.152	936.685	1531.96	984.155	875.698	1044.82	1022.71	863.995	982.916	1118.04	949.498	1671.98	835.949	1334.89	1115.45	821.396	981.428	1384.62	9.99549	NA	NA	9.99549	NA	NA	1	0.879321	1	0.66707	Pkn2	protein kinase N2 [Source:MGI Symbol;Acc:MGI:109211]	protein_coding	1020.8	0.162554
ENSMUSG00000004609|Cd33	51.5703	23.9554	24.6131	38.3998	24.8098	50.2924	9.9592	20.4499	21.6928	16.2625	34.86	26.0744	28.3034	30.2753	32.3284	26.4423	21.2334	37.5049	47.7645	26.2321	21.068	30.481	15.8631	26.0868	24.1147	30.077	22.9395	28.2283	27.2024	25.2903	38.4639	30.4221	29.0585	31.5238	4.80603	0.639617	23.3575	4.80603	0.639617	23.3575	0	0.378016	1	0.851857	Cd33	CD33 molecule [Source:MGI Symbol;Acc:MGI:99440]	protein_coding	28.6425	0.0504448
ENSMUSG00000004610|Etfb	566.384	577.924	395.861	490.768	386.205	390.953	470.074	719.835	470.011	651.517	794.154	549.568	201.662	511.316	514.316	522.97	505.741	440.683	242.317	416.095	458.917	473.302	523.483	464.345	749.485	519.607	592.439	154.17	775.267	459.623	577.998	551.177	434.94	263.103	8.9501	NA	NA	8.9501	NA	NA	1	0.844176	1	0.824421	Etfb	electron transferring flavoprotein, beta polypeptide [Source:MGI Symbol;Acc:MGI:106098]	protein_coding	494.594	-0.129521
ENSMUSG00000004612|Nkg7	39.1223	9.98141	33.8431	12.1755	14.0589	6.6424	14.9388	15.3374	2.06598	15.2461	6.53624	14.0401	2.35862	12.6147	14.6947	12.7315	12.547	0.937622	15.1448	10.8546	16.488	7.62024	13.9969	4.17389	12.5397	10.3714	9.97372	8.68563	21.9711	5.49788	5.19782	25.0535	8.43634	7.27473	3.63757	NA	NA	3.63757	NA	NA	0	0.598212	1	0.725696	Nkg7	natural killer cell group 7 sequence [Source:MGI Symbol;Acc:MGI:1931250]	protein_coding	12.4457	-0.238756
ENSMUSG00000004626|Stxbp2	425.011	385.283	380.478	409.285	511.081	407.084	600.54	516.359	370.844	451.285	408.515	329.941	251.193	387.692	356.592	472.044	352.282	431.306	253.967	417.904	447.925	502.089	495.49	452.867	380.048	337.07	417.899	217.141	363.047	291.388	419.984	324.801	358.076	215.817	8.61267	0.485427	7.05182	8.61267	0.485427	7.05182	4	0.863898	1	0.515045	Stxbp2	syntaxin binding protein 2 [Source:MGI Symbol;Acc:MGI:107370]	protein_coding	392.421	-0.181037
ENSMUSG00000004631|Sgce	94.2492	154.712	104.606	105.833	141.416	144.235	156.359	138.037	94.0023	102.657	86.0606	73.2089	75.4758	77.3701	73.4737	121.439	100.376	110.639	74.5592	106.737	141.064	184.579	89.58	117.912	63.6628	112.011	103.727	96.6276	68.0059	74.7712	94.6004	111.846	122.796	60.6227	6.70165	0.661061	5.62669	6.70165	0.661061	5.62669	4	0.829503	1	0.819918	Sgce	sarcoglycan, epsilon [Source:MGI Symbol;Acc:MGI:1329042]	protein_coding	105.213	-0.0952305
ENSMUSG00000004633|Chn2	571.719	624.836	525.08	686.513	762.487	664.24	776.818	1084.87	714.831	624.074	481.503	582.662	635.648	602.141	566.237	553.33	512.497	552.26	657.053	714.598	757.534	699.369	591.601	751.3	782.281	640.952	572.491	648.165	557.648	579.477	500.031	481.385	436.815	561.366	9.29793	0.568638	8.25177	9.29793	0.568638	8.25177	4	0.956454	1	0.513391	Chn2	chimerin 2 [Source:MGI Symbol;Acc:MGI:1917243]	protein_coding	630.994	-0.115579
ENSMUSG00000004637|Wwox	118.256	58.8903	79.9927	105.833	113.298	134.746	144.408	100.204	132.223	103.673	89.3287	118.338	71.9379	90.8258	68.5755	90.0998	69.4912	110.639	68.7342	107.642	98.9282	130.391	125.972	162.782	116.715	98.5282	139.632	104.228	76.3759	71.4725	60.2948	54.5808	59.9917	65.4725	6.60642	0.889784	8.86811	6.60642	0.889784	8.86811	4	0.809712	1	0.647372	Wwox	WW domain-containing oxidoreductase [Source:MGI Symbol;Acc:MGI:1931237]	protein_coding	98.3089	-0.15948
ENSMUSG00000004642|Slbp	335.207	255.524	243.055	290.34	280.35	201.17	309.731	355.828	222.093	314.07	236.394	233.667	234.683	292.661	207.686	239.94	193.996	247.532	357.651	217.093	258.313	193.893	275.272	272.346	363.65	260.322	243.359	335.482	183.093	272.695	223.506	220.113	219.345	264.315	8.02471	NA	NA	8.02471	NA	NA	1	0.685596	1	0.829106	Slbp	stem-loop binding protein [Source:MGI Symbol;Acc:MGI:108402]	protein_coding	260.423	-0.0829186
ENSMUSG00000004655|Aqp1	1345.27	2075.14	1674.72	1128.58	2329.64	2029.73	1876.31	1540.9	2001.94	2089.73	1788.75	2017.76	1296.06	1917.43	2167.96	1612.98	2169.67	1589.27	1084.6	1811.82	1530.64	1921.99	1377.29	1859.47	1170.05	2271.33	1675.58	1403.81	1822.56	1492.13	1716.32	1724.22	1624.46	1376.14	10.749	NA	NA	10.749	NA	NA	1	0.913445	1	0.709556	Aqp1	aquaporin 1 [Source:MGI Symbol;Acc:MGI:103201]	protein_coding	1721.01	-0.135116
ENSMUSG00000004661|Arid3b	51.5703	40.9238	56.4051	29.034	28.1177	37.9566	17.9266	16.3599	39.2537	47.7711	40.3068	37.1059	44.8138	68.1194	52.9011	35.2564	52.1184	52.5069	37.2796	28.9457	41.2201	44.0281	33.5925	38.6085	32.796	49.7827	24.9343	34.7425	61.7284	50.5805	32.2265	37.5802	31.8706	27.8865	5.27432	1.07053	20.8887	5.27432	NA	NA	2	0.790101	1	0.837668	Arid3b	AT rich interactive domain 3B (BRIGHT-like) [Source:MGI Symbol;Acc:MGI:1930768]	protein_coding	39.8897	0.0377669
ENSMUSG00000004665|Cnn2	182.274	196.634	112.81	167.648	176.149	98.6871	117.519	123.722	115.695	163.641	116.563	141.403	20.0483	181.652	195.93	195.869	142.843	130.33	55.9194	155.583	164.88	131.238	105.443	160.695	116.715	88.1568	95.7477	57.5423	95.2083	74.7712	110.194	202.217	83.426	63.0476	7.17281	NA	NA	6.82251	NA	NA	0	0.540877	2	0.548866	Cnn2	calponin 2 [Source:MGI Symbol;Acc:MGI:105093]	protein_coding	127.653	-0.329642
ENSMUSG00000004667|Polr2e	285.415	246.541	205.11	257.559	262.157	260.951	286.825	326.175	244.819	222.593	252.735	190.544	108.497	275	272.343	220.353	271.209	225.029	192.223	215.284	313.273	273.482	232.348	316.172	289.377	183.574	258.319	156.341	290.856	173.733	224.546	241.587	215.595	151.557	7.90024	0.397861	6.02466	7.90024	0.397861	6.02466	0	0.452281	1	0.827426	Polr2e	polymerase (RNA) II (DNA directed) polypeptide E [Source:MGI Symbol;Acc:MGI:1913670]	protein_coding	239.474	-0.0659512
ENSMUSG00000004677|Myo9b	493.475	450.162	451.241	549.772	630.168	631.977	442.189	414.11	519.595	401.481	471.699	417.19	428.09	474.313	441.822	429.933	459.414	534.445	372.796	574.392	530.365	668.888	697.978	582.257	553.674	454.267	409.92	333.311	439.423	294.687	334.74	455.437	505.243	408.597	8.89164	0.518882	5.5612	8.89164	0.518882	5.5612	4	0.635448	1	0.850622	Myo9b	myosin IXb [Source:MGI Symbol;Acc:MGI:106624]	protein_coding	478.148	-0.0168953
ENSMUSG00000004698|Hdac9	41.7897	29.9442	49.2263	59.0045	49.6195	27.5185	46.8083	31.6973	12.3959	60.9844	63.1837	28.0801	61.3241	28.5933	18.6133	42.1118	25.094	33.7544	34.9496	54.2732	32.9761	50.8016	40.1244	31.3042	38.5835	30.077	36.9027	53.1995	35.5723	41.7839	40.543	59.9494	38.4322	37.5861	5.32913	NA	NA	5.32913	NA	NA	1	0.912156	1	0.851954	Hdac9	histone deacetylase 9 [Source:MGI Symbol;Acc:MGI:1931221]	protein_coding	40.2001	-0.015647
ENSMUSG00000004707|Ly9	52.4595	52.9015	84.0949	71.18	34.7337	58.8327	34.8572	61.3496	41.3197	39.6399	72.9881	45.1287	49.531	31.1162	25.4709	27.4217	69.4912	90.9494	45.4345	75.9825	26.5641	71.969	71.8507	27.1303	76.2025	52.8941	51.8633	40.171	62.7747	57.178	38.4639	45.6331	72.1776	50.9231	5.73485	NA	NA	5.73485	NA	NA	1	0.826014	1	0.708154	Ly9	lymphocyte antigen 9 [Source:MGI Symbol;Acc:MGI:96885]	protein_coding	53.2552	0.271142
ENSMUSG00000004709|Cd244a	6.224	0.998141	3.07664	9.36579	3.30797	9.48914	0.99592	0	9.29693	7.11485	1.08937	0	5.89655	0.84098	0	14.6902	9.65155	1.87524	5.82493	6.33188	8.24402	3.38677	2.79938	3.13042	0.964589	9.33425	0.997372	3.25711	7.32371	2.19915	1.03956	0.894767	0.937371	3.63736	2.08462	NA	NA	2.08462	NA	NA	1	0.89602	1	0.844927	Cd244a	CD244 molecule A [Source:MGI Symbol;Acc:MGI:109294]	protein_coding	4.24164	-0.047731
ENSMUSG00000004730|Adgre1	749.548	675.742	1002.99	734.278	713.694	697.452	429.242	523.517	473.11	529.548	699.378	622.777	503.565	592.05	474.15	653.223	615.769	735.096	770.056	891.89	629.293	730.697	792.223	724.169	565.249	714.589	591.441	766.507	666.458	737.816	665.322	927.874	858.632	517.718	9.25422	0.612178	1.09192	9.48561	NA	NA	2	0.761821	2	0.854454	Adgre1	adhesion G protein-coupled receptor E1 [Source:MGI Symbol;Acc:MGI:106912]	protein_coding	675.737	0.226696
ENSMUSG00000004748|Mtfp1	409.895	337.372	366.12	264.115	325.835	296.061	402.352	393.66	479.308	389.284	581.726	457.305	353.793	477.676	507.459	519.053	341.665	281.287	231.832	319.307	494.641	283.642	392.846	402.78	345.323	460.49	495.694	346.339	548.232	344.167	361.769	479.595	446.189	361.311	8.62394	0.512385	16.4908	8.62394	0.512385	16.4908	4	0.763032	1	0.795511	Mtfp1	mitochondrial fission process 1 [Source:MGI Symbol;Acc:MGI:1916686]	protein_coding	397.004	-0.0893663
ENSMUSG00000004768|Rab23	150.265	221.587	242.029	142.36	99.2391	86.3512	179.266	115.542	86.7714	142.297	139.44	141.403	99.062	172.401	169.479	159.633	122.575	204.402	114.169	105.833	148.392	142.245	125.972	127.304	96.4589	105.788	90.7608	87.942	130.781	171.534	140.341	125.267	176.226	164.894	7.08608	0.636393	23.1074	7.08608	0.636393	23.1074	4	0.872916	1	0.789042	Rab23	RAB23, member RAS oncogene family [Source:MGI Symbol;Acc:MGI:99833]	protein_coding	139.059	-0.105054
ENSMUSG00000004771|Rab11a	668.636	854.409	894.277	903.799	760.006	753.438	853.504	1009.2	774.744	824.306	862.784	751.143	1291.34	652.6	756.29	686.521	692.016	596.328	1305.95	745.352	789.594	753.557	824.883	858.777	1144	833.86	693.173	1194.27	640.302	1264.51	921.054	857.187	922.373	1051.2	9.75535	NA	NA	9.75535	NA	NA	1	0.838667	1	0.778662	Rab11a	RAB11A, member RAS oncogene family [Source:MGI Symbol;Acc:MGI:1858202]	protein_coding	864.276	0.102278
ENSMUSG00000004788|Eif2b2	347.655	316.411	267.668	255.686	267.946	266.645	255.952	320.04	297.502	340.496	315.918	304.87	224.069	311.162	260.587	319.267	305.954	300.039	203.873	214.379	239.993	253.161	290.202	302.607	270.085	266.545	239.369	263.826	335.845	275.994	227.665	297.957	265.276	300.689	8.13009	NA	NA	8.13009	NA	NA	1	0.878478	1	0.63073	Eif2b2	eukaryotic translation initiation factor 2B, subunit 2 beta [Source:MGI Symbol;Acc:MGI:2145118]	protein_coding	280.157	-0.119883
ENSMUSG00000004789|Dlst	3561.02	3501.48	3377.13	3177.81	3437.81	3773.83	3621.17	3185.07	3760.09	3748.51	4051.38	4138.81	3164.09	3643.96	3856.88	4259.17	3239.06	3021.96	2708.59	3034.78	3136.39	2972.74	3191.29	3590.59	3225.58	3482.71	3750.12	2933.57	3634.65	3549.43	3223.69	3024.31	3564.82	3414.27	11.8306	0.187183	16.332	11.6695	0.187183	16.332	0	0.510335	2	0.98539	Dlst	dihydrolipoamide S-succinyltransferase (E2 component of 2-oxo-glutarate complex) [Source:MGI Symbol;Acc:MGI:1926170]	protein_coding	3439.91	-0.161539
ENSMUSG00000004798|Ulk2	1738.28	1846.56	2218.26	1669.92	2121.24	2615.21	2342.4	1735.17	2440.96	2027.73	1745.18	2121.05	3028.47	1986.39	1855.46	1957.71	1868.54	1838.68	2438.32	2340.99	1845.74	2197.17	2112.6	2060.86	2043.96	2403.05	1762.36	2829.34	1913.58	2150.77	1984.53	1446.84	2076.28	2350.95	11.0304	NA	NA	11.0304	NA	NA	1	0.83231	1	0.853592	Ulk2	unc-51 like kinase 2 [Source:MGI Symbol;Acc:MGI:1352758]	protein_coding	2091.6	-0.0045254
ENSMUSG00000004814|Ccl24	74.6881	77.855	63.5839	63.6874	58.7165	63.5772	52.7838	81.7995	55.7816	47.7711	94.7755	72.206	29.4827	51.2998	45.0639	80.3063	47.2926	36.5673	51.2594	81.4098	51.2961	66.0421	77.4494	20.8694	84.8838	53.9312	52.8607	23.8855	83.6996	42.8835	70.6904	127.952	104.048	46.0733	5.97355	NA	NA	5.97355	NA	NA	1	0.854852	1	0.852935	Ccl24	chemokine (C-C motif) ligand 24 [Source:MGI Symbol;Acc:MGI:1928953]	protein_coding	62.8374	-0.0348968
ENSMUSG00000004815|Dgkq	112.032	124.768	112.81	91.7848	155.475	190.732	153.372	94.0694	197.302	146.363	136.172	138.395	127.365	160.627	180.256	128.294	151.529	158.458	113.004	201.716	130.072	185.426	144.634	132.521	129.255	152.459	167.558	112.913	195.648	107.759	153.856	120.794	156.541	92.1465	7.15812	NA	NA	7.15812	NA	NA	1	0.888923	1	0.84413	Dgkq	diacylglycerol kinase, theta [Source:MGI Symbol;Acc:MGI:102918]	protein_coding	142.827	0.0469605
ENSMUSG00000004837|Grap	34.6766	61.8848	39.9964	66.4971	71.9483	57.8838	49.796	43.9672	43.3857	72.1649	64.2731	52.1488	17.6896	58.0276	54.8604	63.6574	44.3971	55.3197	20.9698	60.6051	54.0441	69.4289	67.185	62.6083	45.3357	50.8198	76.7976	20.6284	37.6648	8.79661	53.0178	60.8442	46.8686	32.7363	5.66151	NA	NA	5.66151	NA	NA	1	0.749802	1	0.812905	Grap	GRB2-related adaptor protein [Source:MGI Symbol;Acc:MGI:1918770]	protein_coding	50.6155	-0.166647
ENSMUSG00000004843|Chmp2b	406.339	536.002	503.544	732.405	473.867	512.414	399.364	524.539	418.362	431.973	501.112	533.522	625.034	512.998	467.293	476.941	426.599	450.996	661.713	532.782	577.081	537.65	458.165	531.127	427.313	370.259	376.009	539.595	365.139	597.07	559.286	502.859	520.241	623.202	8.97532	NA	NA	8.97532	NA	NA	1	0.789799	1	0.853591	Chmp2b	charged multivesicular body protein 2B [Source:MGI Symbol;Acc:MGI:1916192]	protein_coding	503.317	0.0198208
ENSMUSG00000004846|Plod3	442.793	445.171	469.701	406.475	524.313	444.092	481.029	438.65	643.554	580.368	605.692	600.714	462.289	635.781	520.194	604.256	675.609	539.133	425.22	512.882	477.237	495.316	502.955	470.606	482.294	514.421	672.228	508.109	659.134	424.437	502.11	467.963	458.374	401.322	9.00459	0.431912	16.681	9.00459	NA	NA	0	0.543129	1	0.850106	Plod3	procollagen-lysine, 2-oxoglutarate 5-dioxygenase 3 [Source:MGI Symbol;Acc:MGI:1347008]	protein_coding	514.542	-0.0225629
ENSMUSG00000004849|Ap1s1	529.04	412.232	332.277	500.133	519.351	428.909	566.679	635.991	494.803	538.695	473.878	503.436	279.496	507.111	429.087	503.383	514.428	480.063	297.072	408.858	501.969	463.988	458.165	508.171	521.842	417.967	552.544	293.14	568.111	348.566	432.459	475.121	350.577	263.103	8.83351	NA	NA	8.83351	NA	NA	1	0.652459	1	0.716448	Ap1s1	adaptor protein complex AP-1, sigma 1 [Source:MGI Symbol;Acc:MGI:1098244]	protein_coding	456.195	-0.14547
ENSMUSG00000004864|Mapk13	0.889143	9.98141	0	4.6829	0	3.79566	4.9796	5.11247	2.06598	4.06563	7.62562	2.00572	0	5.88686	0.97965	3.91738	0	1.87524	1.16499	1.80911	0	6.77355	0.933125	21.9129	1.92918	2.07428	0	14.1141	12.5549	1.09958	2.07913	6.26337	0.937371	0	1.95155	NA	NA	1.95155	NA	NA	1	0.744028	1	0.840834	Mapk13	mitogen-activated protein kinase 13 [Source:MGI Symbol;Acc:MGI:1346864]	protein_coding	3.86791	-0.0112843
ENSMUSG00000004865|Srpk1	330.761	294.452	339.456	292.213	286.139	349.2	336.621	354.805	519.595	394.366	405.247	435.242	340.821	355.734	370.308	381.945	309.815	335.669	309.887	330.162	275.717	340.371	302.333	302.607	354.969	464.638	459.788	370.225	418.498	422.237	424.142	376.697	385.26	343.125	8.49483	0.489779	15.5666	8.49483	0.489779	15.5666	4	0.963421	1	0.852718	Srpk1	serine/arginine-rich protein specific kinase 1 [Source:MGI Symbol;Acc:MGI:106908]	protein_coding	362.148	-0.00746808
ENSMUSG00000004880|Lbr	277.413	299.442	282.026	383.998	378.762	313.142	302.76	269.938	380.141	325.25	367.119	419.196	392.71	380.964	364.43	373.131	364.829	403.178	399.591	276.793	246.405	317.51	261.275	296.346	327.96	428.338	371.022	352.854	302.365	391.449	320.186	342.696	336.516	318.876	8.41046	NA	NA	8.41046	NA	NA	0	0.508285	1	0.840453	Lbr	lamin B receptor [Source:MGI Symbol;Acc:MGI:2138281]	protein_coding	340.253	-0.0301676
ENSMUSG00000004891|Nes	46.2355	69.8699	15.3832	38.3998	75.2563	60.7305	48.8001	35.7873	33.0558	20.3281	55.5581	30.0858	21.2276	65.5964	79.3516	49.9466	71.4215	40.3178	11.6499	22.6138	49.4641	81.2826	29.86	41.7389	20.2564	37.337	41.8896	16.2856	42.896	32.9873	41.5826	60.8442	29.0585	29.0989	5.41059	NA	NA	5.41059	NA	NA	1	0.653309	1	0.740284	Nes	nestin [Source:MGI Symbol;Acc:MGI:101784]	protein_coding	42.5352	-0.188262
ENSMUSG00000004895|Prcc	366.327	384.284	300.485	445.812	422.593	470.661	397.372	430.47	461.748	365.906	401.979	387.104	246.476	450.765	438.883	418.18	418.877	435.994	238.822	378.103	451.589	399.639	390.98	331.824	344.358	352.627	411.914	330.054	341.076	269.396	303.553	348.959	316.831	343.125	8.64228	NA	NA	8.47703	NA	NA	1	0.658211	2	0.565266	Prcc	papillary renal cell carcinoma (translocation-associated) [Source:MGI Symbol;Acc:MGI:2137738]	protein_coding	376.376	-0.16763
ENSMUSG00000004896|Rrnad1	80.9121	36.9312	73.8394	44.9558	69.4674	77.811	100.588	80.777	65.0785	88.4274	80.6137	64.1831	61.3241	81.575	55.84	89.1204	70.4563	71.2593	55.9194	115.783	63.2041	71.1223	75.5832	70.9561	65.592	60.1541	86.7713	51.0281	74.2834	54.9788	73.8091	73.3709	71.2402	46.0733	6.14318	NA	NA	6.14318	NA	NA	1	0.85477	1	0.844455	Rrnad1	ribosomal RNA adenine dimethylase domain containing 1 [Source:MGI Symbol;Acc:MGI:2387197]	protein_coding	70.6773	-0.0537699
ENSMUSG00000004897|Hdgf	2340.23	2569.22	1899.31	2000.53	1954.18	2053.45	2623.25	2794.47	2749.83	2924.2	3118.88	2681.65	1684.05	2824.01	2839.02	2876.34	2241.09	2165.91	1604.19	2105.8	2311.99	1868.65	2237.63	2342.59	2208.91	2338.75	2658	1661.13	2888.68	2092.49	2536.54	2423.03	2347.18	1804.13	11.2853	NA	NA	11.112	NA	NA	0	0.433084	2	0.624715	Hdgf	heparin binding growth factor [Source:MGI Symbol;Acc:MGI:1194494]	protein_coding	2346.16	-0.174749
ENSMUSG00000004929|Thop1	268.521	243.546	147.679	152.662	212.537	197.374	196.196	155.419	160.114	147.379	273.433	245.701	140.338	228.746	226.299	291.845	225.846	255.033	158.438	164.629	153.888	198.126	195.023	203.477	158.193	163.868	256.324	115.085	257.376	247.405	179.845	209.376	214.658	167.319	7.63003	0.425893	21.0961	7.63003	0.425893	21.0961	0	0.365288	1	0.844553	Thop1	thimet oligopeptidase 1 [Source:MGI Symbol;Acc:MGI:1354165]	protein_coding	200.344	-0.0405568
ENSMUSG00000004931|Apba3	819.79	543.987	476.88	562.884	678.134	637.67	676.23	562.371	726.194	660.664	753.847	785.24	373.841	864.527	862.092	906.874	828.103	890.741	328.526	604.242	652.193	671.428	712.908	621.909	553.674	650.286	737.058	282.283	908.14	450.826	647.649	759.657	740.523	400.11	9.35933	NA	NA	9.35933	NA	NA	1	0.859141	1	0.815577	Apba3	amyloid beta (A4) precursor protein-binding, family A, member 3 [Source:MGI Symbol;Acc:MGI:1888527]	protein_coding	656.808	-0.0797933
ENSMUSG00000004933|Matk	8.00229	2.99442	0	12.1755	4.96195	2.84674	4.9796	10.2249	8.26394	14.2297	5.44687	4.01144	0	2.52294	3.9186	8.81411	4.82578	1.87524	4.65995	0.904554	1.832	2.54008	0	1.04347	5.78753	1.03714	1.99474	1.0857	8.36996	2.19915	5.19782	10.7372	1.87474	1.21245	2.54804	NA	NA	1.67176	NA	NA	1	0.736518	2	0.617732	Matk	megakaryocyte-associated tyrosine kinase [Source:MGI Symbol;Acc:MGI:99259]	protein_coding	4.42855	-0.895559
ENSMUSG00000004934|Pias4	288.082	255.524	210.237	341.851	279.523	302.704	290.809	314.928	215.895	272.397	286.505	264.755	135.621	238.838	268.424	244.836	272.174	304.727	195.718	289.457	419.529	286.182	192.224	251.477	179.413	208.465	224.409	170.455	277.255	212.218	226.625	201.323	215.595	161.256	7.95704	0.432061	4.77666	7.95704	0.432061	4.77666	4	0.611225	1	0.681118	Pias4	protein inhibitor of activated STAT 4 [Source:MGI Symbol;Acc:MGI:2136940]	protein_coding	249.983	-0.14861
ENSMUSG00000004936|Map2k1	1021.63	971.191	975.296	949.691	903.076	928.987	1001.9	904.907	919.363	936.11	966.275	892.546	1278.37	1106.73	1134.43	1056.71	1031.75	1072.64	1090.43	862.04	893.102	883.948	1053.5	913.038	1146.9	988.394	1005.35	1030.33	937.435	933.541	987.587	816.028	1006.74	989.363	9.94825	NA	NA	9.94825	NA	NA	1	0.687112	1	0.839865	Map2k1	mitogen-activated protein kinase kinase 1 [Source:MGI Symbol;Acc:MGI:1346866]	protein_coding	987.921	-0.0253422
ENSMUSG00000004937|Sgta	1288.37	1151.85	884.022	1087.37	1292.59	1115.92	1171.2	1146.22	1151.79	1268.48	1406.38	1205.44	777.165	1102.52	1257.87	1323.1	1275.94	1246.1	785.201	1190.39	1141.34	1100.7	1161.74	1141.56	941.438	990.468	1081.15	698.107	1154.01	741.115	882.591	949.348	1000.17	749.297	10.1855	NA	NA	9.98472	NA	NA	1	0.630984	2	0.759336	Sgta	small glutamine-rich tetratricopeptide repeat (TPR)-containing, alpha [Source:MGI Symbol;Acc:MGI:1098703]	protein_coding	1084.15	-0.207238
ENSMUSG00000004945|Tmem242	368.995	379.294	366.12	318.437	296.063	262.849	385.421	428.425	338.821	372.005	327.902	414.182	279.496	363.303	352.674	407.408	388.958	328.168	344.836	338.303	341.669	282.796	334.992	356.867	377.154	329.81	391.967	284.454	435.238	362.86	418.945	456.331	330.892	362.524	8.47861	NA	NA	8.47861	NA	NA	1	0.736155	1	0.847839	Tmem242	transmembrane protein 242 [Source:MGI Symbol;Acc:MGI:1917794]	protein_coding	356.711	0.0222685
ENSMUSG00000004947|Dtx2	101.362	112.79	84.0949	110.516	81.8722	107.227	89.6328	119.632	116.728	97.575	83.8818	48.1373	54.2483	88.3029	117.558	94.0171	73.3518	82.5108	53.5894	103.119	89.7682	102.45	93.3125	109.565	95.4943	73.6369	102.729	35.8282	86.8383	38.4852	75.8882	80.5291	63.7412	77.5971	6.55912	0.494048	6.21624	6.30874	0.494048	6.21624	0	0.459984	2	0.540412	Dtx2	deltex 2, E3 ubiquitin ligase [Source:MGI Symbol;Acc:MGI:1921448]	protein_coding	86.6474	-0.249156
ENSMUSG00000004951|Hspb1	132.482	141.736	115.887	39.3363	69.4674	109.125	99.592	98.1594	131.19	155.51	318.097	322.921	333.745	316.208	277.241	280.093	247.08	240.969	65.2393	103.119	56.7921	50.8016	83.0482	63.6518	90.6713	189.796	228.398	175.884	275.162	212.218	320.186	295.273	321.518	202.48	7.28593	2.1736	18.6302	7.28593	2.1736	18.6302	4	0.966403	1	0.844278	Hspb1	heat shock protein 1 [Source:MGI Symbol;Acc:MGI:96240]	protein_coding	181.267	0.0364107
ENSMUSG00000004952|Rasa4	48.0137	24.9535	34.8686	36.5266	33.0797	33.212	33.8613	38.8547	42.3527	33.5414	30.5025	33.0944	20.0483	24.3884	12.7354	34.2771	14.4773	34.692	19.8048	64.2233	19.236	38.9479	47.5894	43.8258	50.1586	39.4113	45.8791	42.3424	38.711	16.4936	25.9891	28.6326	30.9332	23.0366	5.05926	0.790587	9.02943	5.05926	0.790587	9.02943	0	0.55594	1	0.847682	Rasa4	RAS p21 protein activator 4 [Source:MGI Symbol;Acc:MGI:1858600]	protein_coding	33.491	0.0475754
ENSMUSG00000004980|Hnrnpa2b1	3938.02	3948.65	4263.2	4533.04	3437.81	3436.97	3688.89	4022.49	3458.46	3439.52	4117.83	3678.49	4207.78	3807.11	3677.6	4456.02	3755.42	3526.4	5038.57	3161.42	3918.66	3549.34	3499.22	3853.54	4555.75	3785.56	3498.78	4101.79	3573.97	4821.64	4605.27	4771.79	4687.79	4705.54	11.9582	NA	NA	11.9582	0.315535	19.742	0	0.365471	1	0.762137	Hnrnpa2b1	heterogeneous nuclear ribonucleoprotein A2/B1 [Source:MGI Symbol;Acc:MGI:104819]	protein_coding	3985.95	0.0755923
ENSMUSG00000004994|Ccdc130	41.7897	71.8662	30.7664	64.624	27.2907	28.4674	38.8409	79.7545	55.7816	27.443	57.7368	48.1373	50.7103	60.5505	58.779	66.5955	35.7107	38.4425	20.9698	49.7505	32.0601	54.1884	56.9206	45.9128	72.3441	31.1142	43.8843	40.171	37.6648	68.1737	25.9891	36.6855	51.5554	36.3736	5.54466	NA	NA	5.54466	NA	NA	1	0.853476	1	0.703429	Ccdc130	coiled-coil domain containing 130 [Source:MGI Symbol;Acc:MGI:1914986]	protein_coding	46.6778	-0.238196
ENSMUSG00000004996|Mri1	505.923	398.258	343.558	395.236	310.949	378.617	510.907	439.672	373.943	369.972	417.23	332.95	330.207	307.799	290.956	346.688	329.118	408.803	354.156	425.14	462.581	329.364	348.989	318.259	265.262	347.442	375.012	353.939	372.463	245.206	308.751	362.381	329.955	292.202	8.49678	NA	NA	8.49678	NA	NA	0	0.589132	1	0.630206	Mri1	methylthioribose-1-phosphate isomerase 1 [Source:MGI Symbol;Acc:MGI:1915123]	protein_coding	361.232	-0.130023
ENSMUSG00000005034|Prkacb	913.15	802.506	996.832	871.955	866.688	1009.64	1041.73	1047.03	1051.59	986.931	1059.96	846.415	1316.11	941.056	972.792	894.142	988.319	906.681	1300.13	981.441	916.918	993.172	943.39	1055.99	1163.29	1076.55	948.5	1445.07	779.452	1039.1	1056.2	727.446	923.31	1066.96	9.96283	NA	NA	9.96283	NA	NA	1	0.714521	1	0.808494	Prkacb	protein kinase, cAMP dependent, catalytic, beta [Source:MGI Symbol;Acc:MGI:97594]	protein_coding	997.955	0.0451244
ENSMUSG00000005043|Sgsh	119.145	76.8569	87.1715	72.1166	105.855	80.6577	70.7103	102.249	88.8373	87.411	137.261	93.2661	69.5793	111.85	145.968	135.15	88.7943	110.639	34.9496	80.5053	123.66	127.851	133.437	77.2169	74.2733	94.3797	87.7687	53.1995	112.994	48.3814	94.6004	94.8453	96.5492	63.0476	6.54788	NA	NA	6.54788	NA	NA	1	0.779655	1	0.761077	Sgsh	N-sulfoglucosamine sulfohydrolase (sulfamidase) [Source:MGI Symbol;Acc:MGI:1350341]	protein_coding	93.5641	-0.139709
ENSMUSG00000005054|Cstb	238.29	358.333	335.354	261.306	225.769	236.28	356.539	450.92	220.027	322.201	278.88	242.692	281.855	256.499	291.936	193.91	247.08	219.404	244.647	227.043	317.853	303.963	305.132	316.172	377.154	333.959	390.97	199.769	405.943	348.566	305.632	379.381	251.215	263.103	8.19848	NA	NA	8.19848	NA	NA	1	0.637229	1	0.804017	Cstb	cystatin B [Source:MGI Symbol;Acc:MGI:109514]	protein_coding	293.758	0.076726
ENSMUSG00000005057|Sh2b2	30.2309	46.9126	28.7153	75.8629	63.6784	80.6577	69.7144	34.7648	48.5506	39.6399	66.4518	54.1545	41.2758	56.3456	41.1453	49.9466	31.8501	57.195	36.1146	66.937	57.7081	49.1082	35.4588	53.2171	38.5835	60.1541	89.7634	47.771	37.6648	30.7881	32.2265	36.6855	20.6222	16.9744	5.56326	NA	NA	5.56326	1.00003	8.84068	0	0.423892	1	0.619841	Sh2b2	SH2B adaptor protein 2 [Source:MGI Symbol;Acc:MGI:1345171]	protein_coding	47.8491	-0.270521
ENSMUSG00000005069|Pex5	2275.32	1942.38	1851.11	1837.57	2216.34	2074.33	2206.96	2127.81	1919.3	1868.16	2771.37	2117.04	1514.23	2258.03	2349.2	2631.5	2254.6	2020.58	1458.56	1957.45	2106.8	1678.99	2109.8	2116.16	1805.71	1693.65	1913.96	1427.7	2503.66	1513.02	1810.92	1986.38	1911.3	1771.4	11.0517	NA	NA	10.8852	NA	NA	1	0.885207	2	0.610139	Pex5	peroxisomal biogenesis factor 5 [Source:MGI Symbol;Acc:MGI:1098808]	protein_coding	2000.04	-0.158842
ENSMUSG00000005078|Jkamp	277.413	308.426	316.894	284.72	206.748	327.375	314.711	368.098	304.733	324.234	337.706	274.784	334.924	289.297	291.936	264.423	252.871	226.905	454.345	311.167	359.989	340.371	274.339	308.868	324.102	272.768	284.251	425.596	291.902	391.449	305.632	348.959	361.825	420.722	8.30894	NA	NA	8.30894	NA	NA	1	0.869878	1	0.645179	Jkamp	JNK1/MAPK8-associated membrane protein [Source:MGI Symbol;Acc:MGI:1915057]	protein_coding	317.132	0.131513
ENSMUSG00000005087|Cd44	410.784	357.335	559.949	402.729	320.873	265.696	194.204	257.668	212.796	225.642	289.774	337.964	318.414	209.404	233.157	305.556	343.595	424.743	514.924	430.568	230.832	329.364	500.155	268.172	337.606	327.736	225.406	401.71	246.914	358.462	337.859	618.284	432.128	287.352	8.20997	0.56266	0.527075	8.51498	0.56266	0.527075	0	0.589739	2	0.748856	Cd44	CD44 antigen [Source:MGI Symbol;Acc:MGI:88338]	protein_coding	338.758	0.314626
ENSMUSG00000005089|Slc1a2	2171.29	1713.81	2394.65	1321.51	2242.8	2879.95	2705.92	2517.38	3426.44	3593	1489.17	2697.7	3482.5	1394.34	1812.35	1619.84	1905.22	1998.07	1719.52	2106.71	1162.41	2601.04	4149.61	3033.37	4234.54	3653.84	3063.93	3527.45	2525.63	2079.3	2428.42	1345.73	1462.3	1590.74	11.2136	1.08241	11.1933	11.2136	1.08241	11.1933	4	0.914928	1	0.851212	Slc1a2	solute carrier family 1 (glial high affinity glutamate transporter), member 2 [Source:MGI Symbol;Acc:MGI:101931]	protein_coding	2413.25	-0.0304376
ENSMUSG00000005102|Eif2ak4	128.926	204.619	177.42	191.999	143.897	169.856	208.147	108.384	238.621	125.018	160.138	159.455	221.71	188.379	171.439	208.601	226.811	229.717	202.708	197.193	165.796	199.82	200.622	157.564	201.599	206.391	206.456	188.912	177.862	175.932	196.478	178.953	188.412	177.018	7.5302	NA	NA	7.5302	NA	NA	1	0.889518	1	0.634408	Eif2ak4	eukaryotic translation initiation factor 2 alpha kinase 4 [Source:MGI Symbol;Acc:MGI:1353427]	protein_coding	184.849	0.142253
ENSMUSG00000005103|Wdr1	667.747	779.548	613.277	925.34	788.124	743.949	763.871	792.432	544.387	667.779	811.584	753.149	548.379	752.677	779.801	830.485	668.852	707.905	616.278	700.125	828.982	799.279	840.746	780.517	804.467	612.949	674.223	517.881	662.273	656.447	714.181	725.656	730.212	583.191	9.48634	NA	NA	9.48634	NA	NA	0	0.59827	1	0.784697	Wdr1	WD repeat domain 1 [Source:MGI Symbol;Acc:MGI:1337100]	protein_coding	717.256	-0.0638587
ENSMUSG00000005107|Slc2a9	534.375	468.128	427.653	654.669	760.833	738.255	897.324	739.263	700.369	589.516	433.571	515.471	362.048	467.585	529.99	573.896	572.337	541.946	407.745	834.903	906.842	822.986	892.068	812.865	737.91	683.475	724.092	483.138	606.822	432.134	363.848	461.7	416.193	449.821	9.21797	0.92171	7.94819	9.21797	0.92171	7.94819	4	0.944877	1	0.847405	Slc2a9	solute carrier family 2 (facilitated glucose transporter), member 9 [Source:MGI Symbol;Acc:MGI:2152844]	protein_coding	604.229	0.0303553
ENSMUSG00000005124|Ccn4	21.3394	49.9071	36.9197	51.5119	53.7545	36.0587	32.8654	13.2924	30.9898	21.3445	22.8769	22.0629	22.4069	54.6637	41.1453	25.463	33.7804	33.7544	51.2594	37.9913	31.1441	30.481	14.93	25.0433	24.1147	23.8542	15.9579	19.5427	7.32371	16.4936	19.7517	30.4221	45.9312	49.7106	4.86191	1.19784	1.32528	4.86191	1.19784	1.32528	4	0.920039	1	0.716943	Ccn4	cellular communication network factor 4 [Source:MGI Symbol;Acc:MGI:1197008]	protein_coding	NA	NA
ENSMUSG00000005125|Ndrg1	513.036	569.939	370.223	364.329	473.867	454.53	139.429	166.666	131.19	117.903	141.619	122.349	154.49	264.068	426.148	327.101	481.612	458.497	434.54	459.513	367.317	369.158	98.9113	210.781	85.8484	138.977	128.661	140.056	86.8383	107.759	186.082	252.324	258.714	229.154	7.84538	2.1625	1.6968	7.84538	2.1625	1.6968	4	0.961457	1	0.729587	Ndrg1	N-myc downstream regulated gene 1 [Source:MGI Symbol;Acc:MGI:1341799]	protein_coding	271.519	-0.156615
ENSMUSG00000005142|Man2b1	2459.37	2256.8	2421.32	2025.82	2875.45	2653.16	2321.49	2369.12	2794.24	2989.25	3200.58	2607.44	2024.88	2318.58	2486.35	2573.72	2663.83	2633.78	1756.8	2749.84	2475.04	2415.62	2811.51	2286.25	2069.04	2689.3	2915.32	2051.98	2773.59	1840.69	2452.33	1979.23	2394.05	1983.58	11.2589	NA	NA	11.2589	NA	NA	1	0.825372	1	0.765421	Man2b1	mannosidase 2, alpha B1 [Source:MGI Symbol;Acc:MGI:107286]	protein_coding	2450.57	-0.0870118
ENSMUSG00000005148|Klf5	0	3.99256	4.10219	3.74632	6.61594	8.54023	2.98776	5.11247	6.19795	0	3.26812	8.02289	11.7931	5.04588	7.8372	0	1.93031	7.50098	1.16499	4.52277	0	4.23347	6.53188	25.0433	3.85835	9.33425	5.98423	7.59993	0	9.89619	23.91	0.894767	1.87474	2.42491	2.51221	NA	NA	2.51221	NA	NA	0	0.521707	1	0.793106	Klf5	Kruppel-like factor 5 [Source:MGI Symbol;Acc:MGI:1338056]	protein_coding	5.70493	0.179417
ENSMUSG00000005150|Wdr83	294.306	265.506	195.88	273.481	288.62	243.871	263.919	285.276	239.654	252.069	277.79	279.798	167.462	299.389	268.424	282.051	268.313	205.339	160.768	237.898	256.481	193.893	254.743	243.129	240.183	248.913	283.254	122.685	236.451	185.828	213.111	263.062	178.101	185.506	8.02958	NA	NA	7.7892	NA	NA	1	0.877964	2	0.804906	Wdr83	WD repeat domain containing 83 [Source:MGI Symbol;Acc:MGI:1915086]	protein_coding	239.857	-0.245182
ENSMUSG00000005161|Prdx2	1746.28	1793.66	1532.17	1617.47	1518.36	1516.36	1892.25	2395.7	1572.21	1990.12	2005.54	1988.67	1576.74	1809.79	1701.65	1823.54	1485.37	1719.6	1727.68	1380.35	1702.85	1519.82	1662.83	1851.12	2014.06	1822.25	1883.04	1628.56	1921.95	2021.02	1961.66	2049.02	1723.83	1665.91	10.7913	0.243072	14.8596	10.7913	0.243072	14.8596	0	0.506233	1	0.845119	Prdx2	peroxiredoxin 2 [Source:MGI Symbol;Acc:MGI:109486]	protein_coding	1771.22	-0.0220578
ENSMUSG00000005198|Polr2a	794.005	769.567	854.281	502.943	794.74	949.863	585.601	424.335	806.767	817.191	645.999	687.963	904.531	587.004	843.478	666.934	824.242	997.63	1089.26	791.485	642.117	791.659	858.475	613.561	617.337	871.197	838.789	1043.36	660.18	466.22	540.574	511.807	670.22	756.572	9.53481	NA	NA	9.53481	NA	NA	1	0.849348	1	0.83892	Polr2a	polymerase (RNA) II (DNA directed) polypeptide A [Source:MGI Symbol;Acc:MGI:98086]	protein_coding	741.762	0.0393932
ENSMUSG00000005204|Senp3	546.823	416.225	415.347	452.368	587.992	463.07	518.874	479.549	694.171	611.877	514.185	469.339	448.138	455.811	516.275	542.557	515.393	531.632	420.56	432.377	526.701	539.344	567.34	517.562	502.551	538.275	616.376	535.252	499.059	423.337	534.336	516.281	446.189	411.022	8.98751	0.254341	11.501	8.98751	0.254341	11.501	0	0.460999	1	0.844658	Senp3	SUMO/sentrin specific peptidase 3 [Source:MGI Symbol;Acc:MGI:2158736]	protein_coding	506.064	-0.0243823
ENSMUSG00000005220|Corin	6.224	11.9777	0	14.0487	2.48098	4.74457	3.98368	1.02249	6.19795	2.03281	0	9.02575	0	3.36392	0.97965	4.89673	0	3.75049	4.65995	1.80911	8.24402	5.08016	2.79938	12.5217	2.89377	2.07428	1.99474	2.17141	4.18498	0	5.19782	0.894767	4.68686	2.42491	2.00389	NA	NA	2.00389	NA	NA	1	0.802173	1	0.827518	Corin	corin, serine peptidase [Source:MGI Symbol;Acc:MGI:1349451]	protein_coding	4.0108	-0.308403
ENSMUSG00000005225|Plekha8	512.147	415.227	471.752	499.197	466.424	427.96	677.226	693.25	749.952	657.615	740.774	628.794	678.103	564.297	777.842	580.752	507.672	405.053	528.904	400.717	492.809	430.967	679.315	652.17	817.006	704.217	509.657	811.021	627.747	669.642	564.484	682.707	614.915	749.297	9.22102	0.619689	14.7079	9.22102	0.619689	14.7079	4	0.964444	1	0.853564	Plekha8	pleckstrin homology domain containing, family A (phosphoinositide binding specific) member 8 [Source:MGI Symbol;Acc:MGI:2681164]	protein_coding	599.694	-0.013687
ENSMUSG00000005233|Spc25	172.494	117.781	95.3759	155.472	148.859	133.797	177.274	222.904	110.53	184.986	160.138	92.2632	152.131	86.6209	87.1888	74.4302	122.575	36.5673	196.883	113.069	155.72	118.537	105.443	173.216	191.953	126.531	76.7976	142.227	72.1909	124.252	90.4421	54.5808	102.173	83.6594	6.95545	0.827922	8.50467	6.95545	0.827922	8.50467	4	0.896921	1	0.571938	Spc25	SPC25, NDC80 kinetochore complex component, homolog (S. cerevisiae) [Source:MGI Symbol;Acc:MGI:1913692]	protein_coding	125.267	-0.253997
ENSMUSG00000005237|Dnah2	1.77829	17.9665	4.10219	0	7.44293	0	0	5.11247	6.19795	1.01641	7.62562	3.00858	0	0	9.7965	2.93804	0	15.9396	1.16499	3.61822	6.41201	9.31363	4.66563	3.13042	0	4.14856	3.98949	2.17141	2.09249	0	1.03956	0.894767	0.937371	1.21245	1.90933	NA	NA	1.90933	NA	NA	1	0.739666	1	0.836433	Dnah2	dynein, axonemal, heavy chain 2 [Source:MGI Symbol;Acc:MGI:107731]	protein_coding	3.75636	-0.447817
ENSMUSG00000005251|Ripk4	63.1292	118.779	93.3248	73.0532	112.471	110.074	130.466	95.0919	142.553	230.724	225.5	138.395	91.9862	137.08	142.049	111.645	101.341	126.579	90.869	96.7873	76.0282	79.5892	173.561	136.695	138.901	113.048	164.566	209.541	174.723	125.352	129.946	164.637	119.983	150.344	6.99227	0.855697	14.9847	6.99227	0.855697	14.9847	4	0.961277	1	0.841477	Ripk4	receptor-interacting serine-threonine kinase 4 [Source:MGI Symbol;Acc:MGI:1919638]	protein_coding	129.083	0.0373315
ENSMUSG00000005262|Ufd1	573.498	454.154	450.215	472.973	436.652	431.756	488.997	488.752	444.187	450.268	538.151	436.245	450.496	436.468	449.659	484.776	557.86	489.439	457.84	378.103	490.061	423.347	470.295	453.91	607.691	533.089	486.717	479.881	459.301	527.797	526.02	575.335	500.556	481.344	8.9127	NA	NA	8.9127	NA	NA	1	0.868567	1	0.705033	Ufd1	ubiquitin recognition factor in ER-associated degradation 1 [Source:MGI Symbol;Acc:MGI:109353]	protein_coding	481.936	0.075418
ENSMUSG00000005267|Zfp287	8.00229	11.9777	3.07664	11.239	8.26992	18.0294	0.99592	5.11247	13.4289	12.1969	4.3575	7.02003	5.89655	6.72784	5.8779	3.91738	2.89547	8.4386	0	10.8546	6.41201	5.92686	9.33125	3.13042	5.78753	5.1857	4.98686	1.0857	7.32371	0	5.19782	4.47384	7.49897	1.21245	2.98218	NA	NA	2.34038	NA	NA	1	0.815586	2	0.502041	Zfp287	zinc finger protein 287 [Source:MGI Symbol;Acc:MGI:2176561]	protein_coding	6.34906	-0.595288
ENSMUSG00000005268|Prlr	2181.07	1761.72	2670.53	3254.61	2631.49	2721.49	1549.65	1233.13	3112.41	1743.14	2887.93	3444.83	4471.94	3100.69	3435.63	2901.8	2634.87	2596.28	3611.46	3268.15	2438.4	2484.2	3015.86	2072.34	1910.85	1896.93	1348.45	2179.01	2068.43	3670.39	3505.41	2256.6	3321.11	3062.66	11.3504	0.582563	21.1564	11.3504	0.582563	21.1564	0	0.587919	1	0.853601	Prlr	prolactin receptor [Source:MGI Symbol;Acc:MGI:97763]	protein_coding	2660.1	0.0363177
ENSMUSG00000005299|Letm1	1502.65	1380.43	1432.69	1018.06	1337.25	1291.47	1470.97	1170.75	1695.14	1531.72	1701.6	1683.8	1426.97	1700.46	1946.56	1856.84	1404.3	1379.24	1158	1261.85	1063.48	1085.46	1093.62	1244.86	1210.56	1403.25	1629.71	1157.36	1903.12	1390.96	1522.96	1346.62	1501.67	1550.73	10.5391	0.49928	18.2693	10.3892	0.49928	18.2693	4	0.968227	2	0.787591	Letm1	leucine zipper-EF-hand containing transmembrane protein 1 [Source:MGI Symbol;Acc:MGI:1932557]	protein_coding	1425.15	-0.150761
ENSMUSG00000005312|Ubqln1	3318.28	3541.4	3885.8	2475.38	2823.35	3064.04	2558.52	2300.61	2857.26	2804.27	3520.86	3427.78	3697.14	3149.47	3922.52	3804.76	3870.27	3273.24	4104.25	2601.5	2410.92	2505.37	2525.97	2320.68	2647.8	2970.37	2776.68	2851.06	3271.61	3742.96	3698.77	3685.55	3888.22	4407.27	11.6083	0.682713	20.8116	11.6083	0.682713	20.8116	4	0.946649	1	0.840887	Ubqln1	ubiquilin 1 [Source:MGI Symbol;Acc:MGI:1860276]	protein_coding	3197.17	0.0193695
ENSMUSG00000005320|Fgfr4	842.019	593.894	657.376	888.814	876.612	772.416	787.773	687.116	913.165	672.861	881.304	830.369	607.345	837.616	830.743	807.96	972.876	957.313	641.908	854.803	995.694	679.048	655.987	629.214	704.15	671.029	641.31	635.137	705.169	598.17	623.739	504.649	767.707	642.601	9.53872	NA	NA	9.53872	0.459768	3.25736	3	0.693291	1	0.574221	Fgfr4	fibroblast growth factor receptor 4 [Source:MGI Symbol;Acc:MGI:95525]	protein_coding	746.114	-0.124881
ENSMUSG00000005338|Cadm3	76.4663	99.8141	52.3029	96.4677	115.779	90.1468	69.7144	86.9119	76.4414	73.1813	38.1281	46.1316	38.9172	47.0949	54.8604	69.5335	53.0835	62.8207	71.0642	126.638	73.2802	88.0561	53.1881	95.9994	76.2025	91.2682	100.735	35.8282	57.5435	35.1865	44.7013	74.2657	104.048	61.8352	6.14109	0.798644	5.73115	6.14109	0.798644	5.73115	4	0.707596	1	0.842637	Cadm3	cell adhesion molecule 3 [Source:MGI Symbol;Acc:MGI:2137858]	protein_coding	71.6951	0.0410146
ENSMUSG00000005354|Txn2	2671.88	2028.22	1858.29	2154.13	1960.8	2099	2658.11	2745.39	2662.02	2622.33	3019.74	2654.57	2033.13	2721.41	2444.23	2721.6	2230.47	2233.42	1724.18	2097.66	2394.43	1991.42	2228.3	2297.73	2200.23	2099.17	2774.69	1677.41	3108.39	2170.56	2456.49	2406.92	2071.59	1905.98	11.1844	NA	NA	11.1844	NA	NA	0	0.440856	1	0.535841	Txn2	thioredoxin 2 [Source:MGI Symbol;Acc:MGI:1929468]	protein_coding	2327.17	-0.135598
ENSMUSG00000005360|Slc1a3	14.2263	11.9777	12.3066	7.49263	4.96195	14.2337	3.98368	6.13496	1.03299	0	5.44687	4.01144	0	6.72784	1.9593	3.91738	1.93031	7.50098	1.16499	15.3774	0	3.38677	22.395	52.1736	2.89377	10.3714	2.99211	4.34281	6.27747	5.49788	5.19782	2.6843	4.68686	3.63736	2.53961	2.55684	2.46875	2.53961	2.61949	9.59678	5	0.728561	1	0.698758	Slc1a3	solute carrier family 1 (glial high affinity glutamate transporter), member 3 [Source:MGI Symbol;Acc:MGI:99917]	protein_coding	7.38012	0.29514
ENSMUSG00000005362|Crbn	334.318	417.223	446.113	530.104	468.905	513.363	388.409	470.347	390.471	382.169	344.242	357.019	555.455	338.915	290.956	356.482	399.574	370.361	659.383	528.259	519.373	463.988	602.799	545.736	552.709	521.681	460.786	765.421	257.376	520.1	400.232	382.96	479.934	592.89	8.68459	NA	NA	8.969	NA	NA	0	0.451961	2	0.882088	Crbn	cereblon [Source:MGI Symbol;Acc:MGI:1913277]	protein_coding	459.06	0.269398
ENSMUSG00000005370|Msh6	150.265	198.63	180.496	219.16	225.769	272.338	164.327	232.106	157.015	208.363	230.947	243.695	176.896	252.294	276.261	206.642	192.066	188.462	172.418	203.525	220.756	187.966	166.096	147.13	237.289	158.682	157.585	141.141	215.526	164.936	173.607	156.584	246.529	197.63	7.73002	NA	NA	7.53138	NA	NA	1	0.832076	2	0.617848	Msh6	mutS homolog 6 [Source:MGI Symbol;Acc:MGI:1343961]	protein_coding	197.739	-0.177285
ENSMUSG00000005371|Fbxo11	366.327	400.255	482.007	519.801	441.614	457.377	449.16	470.347	429.725	431.973	442.286	356.016	579.041	450.765	388.921	487.714	434.32	426.618	552.204	470.368	449.757	463.141	422.706	435.128	456.25	496.79	391.967	641.651	373.509	575.079	483.398	413.382	433.065	562.579	8.84505	NA	NA	8.84505	NA	NA	1	0.903587	1	0.781386	Fbxo11	F-box protein 11 [Source:MGI Symbol;Acc:MGI:2147134]	protein_coding	459.86	0.074464
ENSMUSG00000005373|Mlxipl	2023.69	1927.41	2027.51	1746.72	2002.15	2190.09	1967.94	1145.19	1712.7	1582.55	1629.7	1843.26	1468.24	2410.25	2110.17	2011.58	1856.96	2048.71	1791.75	2016.25	1847.58	2149.76	1503.26	1376.34	1232.74	1456.14	1182.88	1180.16	1974.26	1901.17	1840.03	1699.16	1713.51	1861.12	10.772	0.518346	23.8821	10.772	0.518346	23.8821	4	0.950136	1	0.673794	Mlxipl	MLX interacting protein-like [Source:MGI Symbol;Acc:MGI:1927999]	protein_coding	1777.38	-0.106797
ENSMUSG00000005374|Tbl2	408.117	288.463	322.022	275.354	314.257	301.755	324.67	359.918	426.626	490.924	468.431	361.03	465.827	385.169	527.052	376.069	377.376	450.059	305.227	255.084	262.893	253.161	434.836	356.867	452.392	453.23	466.77	426.682	376.648	427.735	336.819	337.327	431.191	440.121	8.56334	0.523942	16.1632	8.56334	0.523942	16.1632	4	0.915356	1	0.853576	Tbl2	transducin (beta)-like 2 [Source:MGI Symbol;Acc:MGI:1351652]	protein_coding	380.591	-0.0241506
ENSMUSG00000005378|Bud23	384.11	359.331	308.69	339.042	314.257	324.529	314.711	299.591	317.129	305.938	555.581	418.193	235.862	469.267	492.764	436.788	366.759	369.423	193.388	260.512	365.485	267.555	277.138	289.042	325.066	292.473	373.017	212.798	562.88	374.956	452.211	411.593	359.95	260.678	8.43015	0.531672	19.3971	8.43015	0.531672	19.3971	4	0.813085	1	0.761595	Bud23	BUD23, rRNA methyltransferase and ribosome maturation factor [Source:MGI Symbol;Acc:MGI:1913388]	protein_coding	349.727	-0.116712
ENSMUSG00000005397|Nid1	431.235	693.708	595.843	649.049	730.234	701.248	474.058	373.21	496.869	482.793	421.588	497.419	609.703	543.273	565.258	478.9	587.779	711.655	707.147	543.637	718.146	664.655	411.508	534.258	435.994	568.352	654.276	676.393	363.047	562.983	516.664	609.337	731.149	472.857	9.14242	NA	NA	9.14242	NA	NA	0	0.415135	1	0.788457	Nid1	nidogen 1 [Source:MGI Symbol;Acc:MGI:97342]	protein_coding	565.124	0.108786
ENSMUSG00000005410|Mcm5	136.928	84.842	77.9416	189.189	104.201	129.052	103.576	62.3721	49.5836	80.2961	63.1837	105.3	45.9931	79.0521	50.9418	112.625	89.7594	113.452	90.869	70.5552	70.5322	118.537	138.103	92.869	123.467	94.3797	83.7792	52.1138	71.1446	79.1695	50.9387	49.2122	131.232	38.7985	6.45455	0.763553	4.95364	6.45455	0.763553	4.95364	4	0.695444	1	0.841494	Mcm5	minichromosome maintenance complex component 5 [Source:MGI Symbol;Acc:MGI:103197]	protein_coding	89.235	-0.0713009
ENSMUSG00000005413|Hmox1	461.465	440.18	384.58	892.56	387.859	5206.69	318.694	381.39	417.329	417.743	598.066	485.385	251.193	429.741	297.813	451.478	461.344	485.688	321.536	396.195	362.737	445.361	446.034	323.476	507.374	402.41	475.746	230.169	484.411	325.475	498.991	487.648	508.055	204.905	9.32467	1.96174	5.58067	8.67721	NA	NA	2	0.93688	2	0.723154	Hmox1	heme oxygenase 1 [Source:MGI Symbol;Acc:MGI:96163]	protein_coding	564.404	-0.380176
ENSMUSG00000005417|Mprip	1293.7	1325.53	1079.9	1224.11	1257.86	1245.92	1296.69	937.626	1141.46	974.734	1021.83	1042.98	850.282	1139.53	1048.23	1045.94	1173.63	1166.4	1072.95	1173.21	1224.69	1237.02	1156.14	1113.38	886.457	969.725	1077.16	934.791	1079.72	819.185	971.993	1058.51	1000.17	954.202	10.0803	0.339355	3.90653	10.0803	0.339355	3.90653	4	0.959199	1	0.682176	Mprip	myosin phosphatase Rho interacting protein [Source:MGI Symbol;Acc:MGI:1349438]	protein_coding	1088.11	-0.0747483
ENSMUSG00000005442|Cic	546.823	528.017	419.449	545.089	530.102	476.355	379.446	222.904	591.905	434.006	427.035	566.617	329.027	542.432	636.772	551.371	717.11	788.54	346.001	557.205	383.805	489.389	501.088	447.649	320.243	444.933	417.899	334.397	553.463	255.102	411.668	501.07	504.306	386.773	8.86547	0.47279	23.9753	8.86547	0.47279	23.9753	0	0.430743	1	0.847607	Cic	capicua transcriptional repressor [Source:MGI Symbol;Acc:MGI:1918972]	protein_coding	473.176	-0.0285858
ENSMUSG00000005447|Pafah1b3	21.3394	32.9387	20.511	32.7803	36.3877	19.9272	36.849	40.8997	22.7258	20.3281	41.3962	21.0601	8.25517	15.1376	20.5726	49.9466	27.0243	25.3158	18.6398	39.8004	29.3121	41.488	28.9269	42.7823	41.4773	26.9656	24.9343	19.5427	31.3873	20.892	33.2661	29.5273	21.5595	16.9744	4.82074	NA	NA	4.82074	NA	NA	1	0.643352	1	0.843224	Pafah1b3	platelet-activating factor acetylhydrolase, isoform 1b, subunit 3 [Source:MGI Symbol;Acc:MGI:108414]	protein_coding	28.2609	0.0525321
ENSMUSG00000005465|Il27ra	9.78058	31.9405	16.4088	32.7803	38.8686	35.1098	11.951	31.6973	18.5939	19.3117	16.3406	39.1116	15.331	27.7523	25.4709	30.3597	16.4076	30.0039	10.4849	34.373	45.8001	31.3277	33.5925	20.8694	23.1501	36.2999	20.9448	17.3713	29.2948	4.39831	23.91	25.0535	26.2464	10.9121	4.62893	NA	NA	4.62893	NA	NA	1	0.742669	1	0.852219	Il27ra	interleukin 27 receptor, alpha [Source:MGI Symbol;Acc:MGI:1355318]	protein_coding	24.7426	-0.026538
ENSMUSG00000005469|Prkaca	1330.16	1094.96	1107.59	937.516	1183.43	1091.25	989.945	896.727	738.589	915.782	1204.85	1085.1	875.048	1399.39	1408.74	1229.08	1263.39	1172.03	789.861	1137.93	1091.87	1019.42	914.463	978.777	874.882	758.149	834.8	560.223	1154.01	867.566	938.727	1088.04	1158.59	982.088	9.98535	0.544412	23.6908	9.98535	0.544412	23.6908	4	0.933494	1	0.554125	Prkaca	protein kinase, cAMP dependent, catalytic, alpha [Source:MGI Symbol;Acc:MGI:97592]	protein_coding	1031.56	-0.129031
ENSMUSG00000005470|Asf1b	22.2286	24.9535	24.6131	29.034	26.4638	18.9783	5.97552	14.3149	12.3959	18.2953	18.5194	12.0343	22.4069	32.7982	7.8372	20.5662	36.6759	31.8792	16.3098	19.9002	5.49601	20.3206	24.2613	12.5217	26.0439	13.4828	8.97634	17.3713	12.5549	14.2945	14.5539	8.94767	22.4969	9.69964	4.20532	NA	NA	4.20532	NA	NA	0	0.508501	1	0.821887	Asf1b	anti-silencing function 1B histone chaperone [Source:MGI Symbol;Acc:MGI:1914179]	protein_coding	18.4471	-0.140731
ENSMUSG00000005481|Ddx39a	338.764	305.431	267.668	355.9	251.406	240.075	264.915	239.263	265.479	261.216	270.165	338.967	299.545	316.208	269.404	362.358	279.895	264.41	270.277	232.47	250.069	190.506	264.074	251.477	250.793	273.805	288.24	195.427	365.139	258.4	320.186	340.012	322.456	341.912	8.12801	0.398537	20.2522	8.12801	0.398537	20.2522	4	0.652121	1	0.788696	Ddx39a	DEAD box helicase 39a [Source:MGI Symbol;Acc:MGI:1915528]	protein_coding	NA	NA
ENSMUSG00000005483|Dnajb1	510.368	446.169	387.657	372.759	501.984	504.822	675.234	694.273	745.82	605.778	735.327	564.611	450.496	847.707	646.569	810.898	625.421	512.879	354.156	363.631	314.189	412.34	722.239	428.867	535.347	909.571	785.929	523.309	741.787	527.797	600.868	671.97	427.441	455.883	9.14663	0.661758	15.3333	9.14663	0.661758	15.3333	4	0.877825	1	0.739985	Dnajb1	DnaJ heat shock protein family (Hsp40) member B1 [Source:MGI Symbol;Acc:MGI:1931874]	protein_coding	571.003	-0.140536
ENSMUSG00000005501|Usp40	485.472	430.199	476.88	531.977	505.292	526.647	431.233	438.65	418.362	362.857	459.716	488.393	491.772	524.771	610.322	474.982	409.226	447.246	433.375	518.309	418.613	486.849	489.891	447.649	378.119	380.63	341.101	459.253	470.81	502.506	441.815	444.699	499.619	483.769	8.85203	NA	NA	8.85203	NA	NA	0	0.541876	1	0.626628	Usp40	ubiquitin specific peptidase 40 [Source:MGI Symbol;Acc:MGI:2443184]	protein_coding	462.088	-0.0776859
ENSMUSG00000005505|Kbtbd4	75.5772	77.855	102.555	64.624	80.2183	99.636	47.8042	36.8098	61.9795	77.2469	45.7537	64.1831	81.3724	67.2784	82.2906	78.3476	46.3274	59.0702	68.7342	81.4098	57.7081	60.1152	75.5832	56.3475	51.1232	61.1912	47.8738	40.171	78.4683	61.5763	61.3343	65.318	98.424	54.5605	6.06029	NA	NA	6.06029	NA	NA	0	0.510257	1	0.626173	Kbtbd4	kelch repeat and BTB (POZ) domain containing 4 [Source:MGI Symbol;Acc:MGI:1914386]	protein_coding	66.7314	-0.152839
ENSMUSG00000005506|Celf1	1507.99	1835.58	1827.53	1751.4	2034.4	2323.89	2013.75	1885.48	2030.86	1854.94	1625.35	1885.38	2154.6	1695.41	1824.11	1805.91	1872.4	1580.83	2056.2	1864.29	1857.65	2140.44	2061.27	2020.16	2043.96	2146.88	1906.97	2186.61	1631.1	1911.06	1803.65	1727.8	1857.87	1954.48	10.8965	0.20573	9.66292	10.8965	0.20573	9.66292	0	0.464804	1	0.840202	Celf1	CUGBP, Elav-like family member 1 [Source:MGI Symbol;Acc:MGI:1342295]	protein_coding	1902.36	0.0243692
ENSMUSG00000005510|Ndufs3	1692.93	1599.02	1434.74	1609.04	1523.32	1430.01	1920.13	2393.66	1881.08	1929.14	2021.88	1767.04	1435.22	1526.38	1370.53	1657.05	1416.85	1412.06	1439.92	1531.41	1646.06	1487.64	1536.86	1559.99	1826.93	1549.49	1797.26	1362.56	1868.59	1607.58	1738.15	1511.26	1423.87	1424.63	10.74	0.31212	12.0583	10.6091	0.31212	12.0583	0	0.588541	2	0.686034	Ndufs3	NADH:ubiquinone oxidoreductase core subunit S3 [Source:MGI Symbol;Acc:MGI:1915599]	protein_coding	1627.42	-0.129532
ENSMUSG00000005514|Por	4234.1	6414.06	4274.48	5957.58	4741.97	5090.92	10632.4	9892.62	23382.8	19927.7	14656.4	12888.8	7932.04	4647.25	5546.78	4806.63	4638.54	5397.89	4435.11	4190.8	6321.33	4965.01	9683.97	7915.78	8673.58	15818.4	22646.3	10909.2	9819.01	4500.57	10453.9	2565.3	4469.39	3261.5	13.0439	1.96563	12.6595	12.7705	1.96563	12.6595	4	0.938215	2	0.558671	Por	cytochrome p450 oxidoreductase [Source:MGI Symbol;Acc:MGI:97744]	protein_coding	8402.71	-0.291989
ENSMUSG00000005533|Igf1r	45.3463	48.9089	46.1496	69.3069	43.0036	39.8544	39.8368	39.8772	64.0455	62.0008	53.3793	64.1831	33.0207	70.6423	29.3895	32.3184	35.7107	46.8811	86.209	36.1822	81.5242	43.1814	35.4588	34.4346	44.3711	65.3398	57.8475	90.1134	38.711	38.4852	40.543	42.0541	57.1796	42.4359	5.6421	NA	NA	5.6421	NA	NA	1	0.904361	1	0.845774	Igf1r	insulin-like growth factor I receptor [Source:MGI Symbol;Acc:MGI:96433]	protein_coding	49.939	0.0322302
ENSMUSG00000005534|Insr	1743.61	2167.96	2286.97	2670.19	2547.14	2910.32	2242.81	2177.91	2139.33	1849.86	1903.14	1974.63	2502.5	1931.73	2110.17	1923.43	1959.26	2165.91	2719.08	2623.21	2351.38	2723.81	2294.56	2021.21	2410.51	1974.71	2049.6	2828.26	1798.49	2047.41	2304.72	1539	2108.15	2224.85	11.1097	0.314493	6.38786	11.1097	0.314493	6.38786	4	0.711147	1	0.848916	Insr	insulin receptor [Source:MGI Symbol;Acc:MGI:96575]	protein_coding	2212.52	0.0284571
ENSMUSG00000005547|Cyp2a5	4772.92	3543.4	4073.47	2369.55	3546.14	5112.75	11009.9	17473.4	15205.6	16025.7	11723.8	15360.8	9154.98	5910.4	6049.34	5924.06	3711.02	2117.15	2300.85	3102.62	2922.96	3915.11	16906.4	17140.1	12633.2	14572.8	13104.5	7083.13	14905.8	9904.99	12823	6017.31	5317.71	4036.26	12.8771	2.44352	13.3	12.8771	2.44352	13.3	4	0.949426	1	0.743947	Cyp2a5	cytochrome P450, family 2, subfamily a, polypeptide 5 [Source:MGI Symbol;Acc:MGI:88597]	protein_coding	8522.68	-0.208969
ENSMUSG00000005553|Atp4a	48.9029	46.9126	54.354	103.96	58.7165	34.1609	36.849	28.6298	25.8248	6.09844	31.5918	40.1144	23.5862	39.526	29.3895	76.3889	35.7107	65.6336	154.943	38.8958	84.2722	28.7876	23.3281	11.4782	33.7606	42.5227	23.9369	27.1426	33.4798	37.3856	40.543	64.4232	36.5575	48.4982	5.35338	1.48517	0.928076	5.35338	1.48517	0.928076	4	0.937776	1	0.817041	Atp4a	ATPase, H+/K+ exchanging, gastric, alpha polypeptide [Source:MGI Symbol;Acc:MGI:88113]	protein_coding	44.5972	0.166297
ENSMUSG00000005566|Trim28	1118.54	1282.61	1052.21	1065.83	1281.01	1346.51	1199.09	1327.2	1303.64	1109.92	1382.42	1174.35	1152.19	1092.43	1198.11	1276.09	1087.73	1379.24	1035.67	1299.84	1376.75	1228.55	1130.01	1178.08	982.916	1241.46	1384.35	1029.25	1178.07	907.151	978.231	887.609	1206.4	1018.46	10.1963	NA	NA	10.1963	NA	NA	1	0.702218	1	0.702883	Trim28	tripartite motif-containing 28 [Source:MGI Symbol;Acc:MGI:109274]	protein_coding	1173.29	-0.0929427
ENSMUSG00000005575|Ube2m	795.783	673.745	536.361	658.415	678.961	626.283	777.814	742.33	807.8	784.666	913.985	768.192	557.814	704.741	727.88	792.29	864.779	719.156	574.339	667.561	751.122	603.693	696.112	673.039	717.654	684.512	694.171	624.28	821.302	630.057	744.328	565.493	535.239	575.916	9.44452	NA	NA	9.44452	NA	NA	1	0.796029	1	0.698371	Ube2m	ubiquitin-conjugating enzyme E2M [Source:MGI Symbol;Acc:MGI:108278]	protein_coding	696.759	-0.105995
ENSMUSG00000005580|Adcy9	248.071	308.426	262.54	221.033	515.216	438.398	252.964	213.701	316.096	428.924	172.121	299.855	246.476	307.799	268.424	253.65	360.003	257.846	227.172	460.418	437.849	400.486	290.202	283.824	210.28	331.884	350.077	239.941	286.671	146.244	218.309	212.06	317.769	223.092	8.19304	0.538752	6.13853	8.19304	0.538752	6.13853	0	0.523569	1	0.845251	Adcy9	adenylate cyclase 9 [Source:MGI Symbol;Acc:MGI:108450]	protein_coding	294.348	-0.0325917
ENSMUSG00000005583|Mef2c	36.4549	62.8829	57.4307	62.7508	47.1386	55.037	89.6328	56.2371	111.563	75.2141	79.5243	115.329	94.3448	81.575	73.4737	45.0499	38.6062	60.0078	92.034	73.2689	109.004	83.8227	42.9238	100.173	81.0254	136.902	54.8554	134.627	64.8672	73.6716	57.1761	91.2663	67.4907	95.7839	6.25281	0.991913	14.4497	6.25281	NA	NA	0	0.595927	1	0.723961	Mef2c	myocyte enhancer factor 2C [Source:MGI Symbol;Acc:MGI:99458]	protein_coding	76.5043	0.170374
ENSMUSG00000005609|Ctr9	505.923	551.972	577.383	534.787	525.14	562.706	517.879	397.75	529.925	503.121	483.682	534.525	617.958	481.881	662.243	531.784	566.546	500.69	476.48	452.277	598.149	560.511	463.763	503.997	494.834	592.206	602.412	492.909	595.313	526.697	461.567	541.334	632.725	534.692	9.0575	NA	NA	9.0575	NA	NA	1	0.797191	1	0.853491	Ctr9	CTR9 homolog, Paf1/RNA polymerase II complex component [Source:MGI Symbol;Acc:MGI:109345]	protein_coding	532.817	0.0109207
ENSMUSG00000005610|Eif4g2	9232.87	9934.5	10455.5	11291.4	9535.22	10235	9863.59	10229	11669.7	9820.52	10162.8	10697.5	16469.1	9651.08	9496.72	10037.3	10198.8	9560	15076.1	8728.94	9441.23	8806.46	10333.4	10302.2	10530.4	11105.7	9498.97	15936	9067.8	13689.7	11052.7	8519.08	9401.83	13921.4	13.3859	NA	NA	13.3859	NA	NA	1	0.737029	1	0.840314	Eif4g2	eukaryotic translation initiation factor 4, gamma 2 [Source:MGI Symbol;Acc:MGI:109207]	protein_coding	10704.5	0.0349216
ENSMUSG00000005611|Irag1	16.0046	20.961	23.5876	24.3511	14.8859	19.9272	34.8572	10.2249	10.3299	16.2625	4.3575	15.0429	27.1241	31.1162	45.0639	13.7108	27.9895	18.7524	25.6297	41.6095	32.0601	32.1744	11.1975	19.826	15.4334	18.6685	35.9054	33.6568	15.6937	28.589	30.1474	39.3698	38.4322	33.9487	4.35859	NA	NA	4.79429	NA	NA	1	0.769612	2	0.570436	Irag1	inositol 1,4,5-triphosphate receptor associated 1 [Source:MGI Symbol;Acc:MGI:1338023]	protein_coding	NA	NA
ENSMUSG00000005615|Pcyt1a	1202.12	1235.7	1260.4	1105.16	1179.29	1266.8	1486.91	1064.42	1594.94	1475.82	1703.78	1823.2	1774.86	1538.99	1771.21	1412.22	1343.5	1353.93	1314.11	1397.54	1266.83	1198.92	1558.32	1397.21	1374.54	1438.51	1410.28	1405.99	1422.89	1622.98	1506.33	1332.31	1475.42	1505.87	10.4623	0.595731	16.9084	10.4623	NA	NA	2	0.739621	1	0.851037	Pcyt1a	phosphate cytidylyltransferase 1, choline, alpha isoform [Source:MGI Symbol;Acc:MGI:88557]	protein_coding	1418.27	-0.0118744
ENSMUSG00000005621|Zfp592	488.14	571.935	549.693	532.914	602.05	671.831	437.209	374.233	716.897	644.402	479.325	579.654	705.227	489.45	505.499	469.106	635.072	566.324	615.113	587.055	501.969	513.096	539.346	396.519	421.525	597.392	727.084	702.45	492.781	445.329	587.354	381.171	485.558	612.29	9.09749	NA	NA	9.09749	NA	NA	1	0.8993	1	0.851737	Zfp592	zinc finger protein 592 [Source:MGI Symbol;Acc:MGI:2443541]	protein_coding	547.794	-0.0148765
ENSMUSG00000005625|Psmd4	1224.35	1175.81	1008.11	1180.09	1074.26	962.199	1099.5	1083.84	1007.17	1010.31	1374.79	1109.16	904.531	1081.5	1259.83	1339.74	1312.61	1150.46	853.935	939.831	1012.18	843.307	1145.88	1076.86	1064.91	883.642	1053.22	717.65	1240.85	925.843	1231.88	1147.99	1057.35	971.176	10.0691	NA	NA	10.0691	NA	NA	1	0.790966	1	0.647106	Psmd4	proteasome (prosome, macropain) 26S subunit, non-ATPase, 4 [Source:MGI Symbol;Acc:MGI:1201670]	protein_coding	1074.26	-0.106401
ENSMUSG00000005656|Snx6	452.574	410.236	379.453	464.543	353.126	355.843	422.27	328.22	268.578	306.955	361.672	374.067	376.2	353.211	354.633	370.192	391.853	404.115	398.426	380.817	381.973	340.371	418.973	354.78	428.277	354.702	336.114	352.854	344.214	462.922	374.243	484.069	391.821	432.846	8.57489	NA	NA	8.57489	NA	NA	0	0.444978	1	0.742881	Snx6	sorting nexin 6 [Source:MGI Symbol;Acc:MGI:1919433]	protein_coding	381.328	0.0902313
ENSMUSG00000005667|Mthfd2	45.3463	39.9256	57.4307	143.297	23.9828	57.8838	24.898	51.1247	45.4517	30.4922	31.5918	28.0801	84.9103	57.1866	33.3081	70.5129	47.2926	59.0702	67.5692	28.9457	34.8081	55.0351	49.4556	75.13	59.8045	30.077	55.8528	36.9139	47.081	58.2776	44.7013	25.9483	42.1817	80.022	5.66374	NA	NA	5.66374	NA	NA	1	0.855339	1	0.849736	Mthfd2	methylenetetrahydrofolate dehydrogenase (NAD+ dependent), methenyltetrahydrofolate cyclohydrolase [Source:MGI Symbol;Acc:MGI:1338850]	protein_coding	50.6938	-0.0172046
ENSMUSG00000005672|Kit	160.935	135.747	153.832	74.9263	161.264	171.753	159.347	100.204	163.213	154.494	137.261	210.601	211.096	143.808	172.418	168.447	172.763	186.587	102.519	116.687	74.1962	158.332	171.695	113.738	187.13	263.433	109.711	153.084	173.677	151.742	170.489	110.056	138.731	162.469	7.25583	NA	NA	7.25583	NA	NA	1	0.651938	1	0.848063	Kit	KIT proto-oncogene receptor tyrosine kinase [Source:MGI Symbol;Acc:MGI:96677]	protein_coding	152.835	-0.0473854
ENSMUSG00000005674|Tomm40l	68.464	75.8587	67.6861	92.7213	95.1041	60.7305	74.694	95.0919	47.5176	83.3453	71.8987	60.1717	37.7379	68.9603	87.1888	61.6987	76.2473	109.702	37.2796	93.169	84.2722	69.4289	90.5132	85.5647	80.0608	56.0055	56.8502	52.1138	48.1273	38.4852	60.2948	76.0552	62.8039	44.8608	6.10985	0.625508	5.15394	6.10985	0.625508	5.15394	4	0.716625	1	0.814594	Tomm40l	translocase of outer mitochondrial membrane 40-like [Source:MGI Symbol;Acc:MGI:3589112]	protein_coding	69.7266	-0.0964004
ENSMUSG00000005677|Nr1i3	161.824	144.73	114.861	85.2287	184.419	147.082	157.355	174.846	201.433	269.348	167.764	230.658	145.055	141.285	166.54	157.675	117.749	104.076	80.3841	155.583	116.332	236.228	195.956	185.738	242.112	174.239	200.472	108.57	265.746	152.841	232.863	185.217	138.731	95.7839	7.37032	0.70082	13.0115	7.37032	0.70082	13.0115	4	0.856522	1	0.849727	Nr1i3	nuclear receptor subfamily 1, group I, member 3 [Source:MGI Symbol;Acc:MGI:1346307]	protein_coding	165.845	-0.0452622
ENSMUSG00000005681|Apoa2	30324.2	36049.9	49523.7	14617.2	17508.3	17076.7	18464.4	30650.3	19390.3	31240.3	28645.1	22076	42114.3	21711.6	26571	17453.9	26224.2	18170.2	41572.6	16907	19836	23400.9	24386.3	24910.8	49202.7	41926.3	43849.4	35087.8	66429.2	34214.4	32090.3	41938.6	23892.7	47710.1	14.6917	NA	NA	15.0122	0.992744	16.3489	3	0.610475	2	0.601678	Apoa2	apolipoprotein A-II [Source:MGI Symbol;Acc:MGI:88050]	protein_coding	30446.1	0.365132
ENSMUSG00000005682|Pan2	401.893	337.372	433.807	454.241	411.842	408.033	369.486	333.333	337.788	336.431	334.438	375.07	293.648	330.505	390.88	350.606	357.107	399.427	332.021	437.804	460.749	408.953	376.983	338.085	390.658	292.473	252.335	244.283	371.417	269.396	302.513	349.854	353.389	312.813	8.46902	0.440783	3.51823	8.46902	0.440783	3.51823	4	0.8844	1	0.708764	Pan2	PAN2 poly(A) specific ribonuclease subunit [Source:MGI Symbol;Acc:MGI:1918984]	protein_coding	357.342	-0.0806134
ENSMUSG00000005683|Cs	1804.07	1978.32	2063.4	1175.41	1813.59	1655.86	1507.82	1631.9	1326.36	1371.13	1907.49	1705.87	1246.53	1972.94	2390.35	2313.21	1560.66	1743.98	1621.66	1626.39	1396.9	1525.74	1607.77	1810.42	1607.97	1352.43	1386.35	1032.5	1906.26	1557	1637.31	2292.39	1787.57	1796.86	10.6922	0.479275	22.5383	10.6922	0.479275	22.5383	4	0.814428	1	0.805924	Cs	citrate synthase [Source:MGI Symbol;Acc:MGI:88529]	protein_coding	1679.84	-0.0714232
ENSMUSG00000005686|Ampd3	15.1154	21.9591	23.5876	24.3511	38.0416	22.7739	36.849	19.4274	34.0887	17.2789	25.0556	27.0772	16.5103	36.1621	15.6744	13.7108	13.5122	33.7544	10.4849	29.8503	15.572	30.481	39.1913	29.2172	27.0085	16.5942	35.9054	23.8855	9.4162	13.1949	23.91	27.7378	29.0585	12.1245	4.57175	NA	NA	4.57175	NA	NA	1	0.691492	1	0.849734	Ampd3	adenosine monophosphate deaminase 3 [Source:MGI Symbol;Acc:MGI:1096344]	protein_coding	23.7812	-0.0936176
ENSMUSG00000005687|Bcas2	411.673	421.216	422.526	462.67	334.105	346.354	424.262	637.013	399.768	392.333	455.358	407.162	504.745	354.893	396.758	393.697	465.205	339.419	509.099	390.767	448.841	379.319	430.171	468.519	457.215	326.699	351.075	508.109	308.642	445.329	436.617	418.751	378.698	549.242	8.72394	NA	NA	8.72394	NA	NA	1	0.874622	1	0.853581	Bcas2	BCAS2 pre-mRNA processing factor [Source:MGI Symbol;Acc:MGI:1915433]	protein_coding	422.831	-0.000342547
ENSMUSG00000005698|Ctcf	451.685	499.071	487.135	585.362	542.507	624.385	460.115	541.921	580.542	502.105	514.185	500.428	669.848	521.407	557.421	518.074	475.821	507.254	626.763	476.7	588.073	557.124	524.416	561.388	479.4	523.755	600.418	650.336	528.354	593.771	454.29	544.018	566.172	666.85	9.0863	NA	NA	9.0863	NA	NA	1	0.89958	1	0.822043	Ctcf	CCCTC-binding factor [Source:MGI Symbol;Acc:MGI:109447]	protein_coding	543.562	0.045554
ENSMUSG00000005699|Pard6a	90.6926	52.9015	41.0219	39.3363	52.1005	33.212	42.8246	58.2821	56.8146	78.2633	38.1281	88.2518	40.0965	84.9389	79.3516	71.4922	76.2473	54.3821	34.9496	41.6095	49.4641	46.5682	57.8538	71.9996	31.8314	38.3741	69.816	51.0281	72.1909	19.7924	57.1761	76.0552	60.9291	42.4359	5.80463	NA	NA	5.80463	NA	NA	1	0.745173	1	0.780612	Pard6a	par-6 family cell polarity regulator alpha [Source:MGI Symbol;Acc:MGI:1927223]	protein_coding	55.8945	-0.141734
ENSMUSG00000005718|Tfap4	36.4549	25.9517	26.6642	8.42921	27.2907	37.0076	28.8817	33.7423	28.9238	30.4922	37.0387	42.1202	25.9448	30.2753	25.4709	25.463	26.0592	16.8772	20.9698	37.0867	46.7161	26.2475	13.9969	33.3911	11.5751	12.4457	30.9185	28.2283	23.0174	30.7881	39.5035	40.2645	29.0585	14.5495	4.80712	NA	NA	4.80712	NA	NA	1	0.89794	1	0.821353	Tfap4	transcription factor AP4 [Source:MGI Symbol;Acc:MGI:103239]	protein_coding	27.9954	-0.135935
ENSMUSG00000005732|Ranbp1	175.161	234.563	168.19	141.423	124.876	135.695	151.38	172.801	162.18	174.822	164.495	147.421	180.434	131.193	132.253	144.943	199.787	168.772	234.162	95.8827	130.072	136.318	154.899	159.651	168.803	192.908	186.508	210.627	202.971	233.11	214.15	212.955	173.414	236.429	7.30983	NA	NA	7.50174	0.691954	18.3091	3	0.922124	2	0.626415	Ranbp1	RAN binding protein 1 [Source:MGI Symbol;Acc:MGI:96269]	protein_coding	172.154	0.196596
ENSMUSG00000005763|Cd247	16.0046	0	2.0511	1.87316	9.92391	0	1.99184	6.13496	3.09898	13.2133	0	7.02003	0	3.36392	0	0.979345	6.75609	0.937622	5.82493	4.52277	2.74801	4.23347	1.86625	4.17389	4.82294	4.14856	3.98949	1.0857	2.09249	0	5.19782	5.3686	2.81211	1.21245	1.90631	NA	NA	1.90631	NA	NA	1	0.876748	1	0.836182	Cd247	CD247 antigen [Source:MGI Symbol;Acc:MGI:88334]	protein_coding	3.74848	-0.169877
ENSMUSG00000005774|Rfx5	105.808	96.8197	88.1971	118.009	77.7373	114.819	73.6981	86.9119	119.827	82.3289	163.406	105.3	120.29	145.489	134.212	100.873	102.306	136.893	89.704	123.924	106.256	129.544	136.236	117.912	91.6359	33.1884	31.9159	54.2852	127.642	122.053	116.431	114.53	143.418	100.634	6.73121	NA	NA	6.73121	NA	NA	0	0.41984	1	0.845256	Rfx5	regulatory factor X, 5 (influences HLA class II expression) [Source:MGI Symbol;Acc:MGI:1858421]	protein_coding	106.242	-0.0700334
ENSMUSG00000005779|Psmb4	2312.66	2774.83	2112.63	2554.05	2450.38	2099	2853.31	3132.92	2441.99	2531.87	2358.49	2407.87	2189.98	2053.67	2076.86	2463.05	2327.95	2410.63	1993.29	2102.18	2394.43	2126.05	2469.05	2561.72	2573.52	2303.49	2341.83	1934.72	2456.58	2491.64	2209.08	2554.56	2038.78	1975.09	11.2017	NA	NA	11.2017	NA	NA	0	0.393958	1	0.670301	Psmb4	proteasome (prosome, macropain) subunit, beta type 4 [Source:MGI Symbol;Acc:MGI:1098257]	protein_coding	2355.24	-0.089479
ENSMUSG00000005802|Slc30a4	270.3	291.457	348.686	313.754	348.164	403.288	306.743	288.343	394.603	348.627	232.037	363.036	515.358	344.802	342.877	283.031	322.362	301.914	552.204	303.026	376.477	323.437	338.725	321.389	367.508	449.081	282.256	721.993	286.671	431.034	350.333	280.062	303.708	552.879	8.49423	NA	NA	8.49423	NA	NA	1	0.861176	1	0.669718	Slc30a4	solute carrier family 30 (zinc transporter), member 4 [Source:MGI Symbol;Acc:MGI:1345282]	protein_coding	360.593	0.163585
ENSMUSG00000005803|Sqor	2310.88	2811.76	2277.74	3788.46	2243.63	1949.07	2691.97	3306.74	2330.43	2650.79	3170.08	2561.31	1830.29	1997.33	2154.25	2209.4	2213.1	2277.48	2695.78	2560.79	3235.32	2317.4	2580.09	2431.29	2386.39	2572.1	2236.11	2464.55	2448.21	2651.08	2612.43	2515.19	2180.33	2252.74	11.2863	NA	NA	11.2863	NA	NA	1	0.640567	1	0.848623	Sqor	sulfide quinone oxidoreductase [Source:MGI Symbol;Acc:MGI:1929899]	protein_coding	2497.49	-0.022146
ENSMUSG00000005804|Bloc1s6	238.29	217.595	263.566	180.76	163.744	195.476	216.115	185.071	183.873	211.413	197.177	184.526	264.165	220.337	217.482	176.282	219.09	229.717	266.782	210.761	192.36	194.74	203.421	178.434	221.855	192.908	175.537	258.397	191.463	257.301	174.647	200.428	205.284	272.802	7.71864	NA	NA	7.71864	NA	NA	1	0.756243	1	0.833746	Bloc1s6	biogenesis of lysosomal organelles complex-1, subunit 6, pallidin [Source:MGI Symbol;Acc:MGI:1927580]	protein_coding	210.641	0.0524365
ENSMUSG00000005813|Metap1	662.412	655.779	661.478	566.63	605.358	640.517	797.732	684.048	728.26	757.223	823.567	719.051	1056.66	711.469	816.048	718.839	707.459	702.279	979.754	632.283	622.881	561.358	764.23	794.082	735.981	774.743	727.084	1010.79	681.105	925.843	857.641	620.074	845.509	950.564	9.54483	0.383509	16.5148	9.54483	0.383509	16.5148	4	0.861057	1	0.727307	Metap1	methionyl aminopeptidase 1 [Source:MGI Symbol;Acc:MGI:1922874]	protein_coding	749.963	0.0847308
ENSMUSG00000005823|Gpr108	351.212	347.353	327.15	265.052	357.261	352.996	410.319	384.457	360.514	453.317	400.89	383.093	265.345	295.184	297.813	353.544	394.748	306.603	281.927	338.303	262.893	327.67	327.527	342.259	321.208	459.453	441.836	245.369	480.226	344.167	382.56	291.694	277.462	278.865	8.42802	NA	NA	8.42802	NA	NA	0	0.398526	1	0.83387	Gpr108	G protein-coupled receptor 108 [Source:MGI Symbol;Acc:MGI:1925558]	protein_coding	344.42	-0.0668464
ENSMUSG00000005824|Tnfsf14	8.00229	7.98513	5.12774	0.936579	2.48098	0	4.9796	1.02249	2.06598	14.2297	4.3575	3.00858	0	4.2049	4.89825	5.87607	0	5.62573	1.16499	0	4.58001	3.38677	3.7325	0	2.89377	11.4085	1.99474	1.0857	2.09249	1.09958	2.07913	8.94767	0	1.21245	1.82519	NA	NA	1.82519	NA	NA	0	0.90294	1	0.756337	Tnfsf14	tumor necrosis factor (ligand) superfamily, member 14 [Source:MGI Symbol;Acc:MGI:1355317]	protein_coding	3.54353	-0.493108
ENSMUSG00000005836|Gata6	168.937	186.652	130.245	135.804	114.125	78.7599	78.6777	64.4171	199.368	216.495	200.445	204.584	93.1655	149.694	153.805	153.757	193.996	188.462	151.448	169.152	152.056	140.551	106.376	146.086	84.8838	133.791	175.537	213.884	173.677	102.261	176.726	118.109	149.979	111.546	7.18605	0.799116	18.4568	7.18605	NA	NA	0	0.470307	1	0.832213	Gata6	GATA binding protein 6 [Source:MGI Symbol;Acc:MGI:107516]	protein_coding	147.572	0.085066
ENSMUSG00000005846|Rsl1d1	718.428	703.69	624.558	626.572	578.895	698.401	811.675	888.547	947.254	931.028	752.757	755.154	1007.13	682.875	666.162	745.282	662.096	613.205	806.171	672.083	716.314	628.247	778.227	894.255	1060.08	1017.43	1039.26	1039.02	753.296	1065.49	759.922	773.079	729.275	1043.92	9.64022	0.549042	13.7569	9.64022	0.549042	13.7569	4	0.968004	1	0.584954	Rsl1d1	ribosomal L1 domain containing 1 [Source:MGI Symbol;Acc:MGI:1913659]	protein_coding	799.7	0.109217
ENSMUSG00000005871|Apc	422.343	533.007	604.048	619.079	651.67	652.853	534.809	518.404	851.186	604.762	550.134	604.725	902.172	531.499	694.572	442.664	653.41	572.887	800.346	564.442	584.409	722.23	591.601	568.692	697.398	857.714	715.115	1060.73	553.463	545.39	682.994	544.018	595.231	780.821	9.32516	NA	NA	9.32516	NA	NA	1	0.675689	1	0.657274	Apc	APC, WNT signaling pathway regulator [Source:MGI Symbol;Acc:MGI:88039]	protein_coding	641.436	0.13123
ENSMUSG00000005873|Reep5	464.133	439.182	422.526	428.953	352.299	360.587	360.523	416.155	322.294	400.464	437.928	328.938	432.807	358.257	339.938	425.036	434.32	346.92	415.9	378.103	346.249	345.451	317.263	686.605	412.844	373.37	341.101	515.709	350.492	406.843	377.362	382.96	405.882	459.52	8.64247	NA	NA	8.64247	NA	NA	1	0.897346	1	0.837109	Reep5	receptor accessory protein 5 [Source:MGI Symbol;Acc:MGI:1270152]	protein_coding	399.615	0.0349449
ENSMUSG00000005881|Ergic3	963.832	1039.06	929.146	841.985	982.467	899.571	967.039	1199.38	1032.99	1169.88	1082.84	959.738	951.703	936.851	1130.52	1047.9	938.131	1022.95	905.195	1126.17	1112.94	944.91	963.918	1026.78	943.368	905.422	1020.31	845.763	1217.83	932.441	1006.3	918.926	883.004	949.352	9.95721	NA	NA	9.95721	NA	NA	1	0.850583	1	0.820037	Ergic3	ERGIC and golgi 3 [Source:MGI Symbol;Acc:MGI:1913616]	protein_coding	994.077	-0.0416146
ENSMUSG00000005882|Uqcc1	468.579	443.175	444.062	394.3	387.859	460.223	572.654	528.629	599.136	700.304	589.351	532.519	393.89	470.108	513.336	445.602	459.414	399.427	410.075	339.208	427.773	425.04	516.018	545.736	561.391	570.426	585.457	487.481	541.955	513.502	476.121	578.02	499.619	404.96	8.9389	0.450735	13.8361	8.9389	0.450735	13.8361	4	0.95922	1	0.819289	Uqcc1	ubiquinol-cytochrome c reductase complex assembly factor 1 [Source:MGI Symbol;Acc:MGI:1929472]	protein_coding	490.746	-0.0544954
ENSMUSG00000005886|Ncoa2	775.333	980.175	988.628	1086.43	1085.01	1231.69	906.287	743.353	1013.37	911.717	773.456	761.172	1309.03	798.09	844.458	851.051	926.549	931.059	1455.07	1047.47	866.538	1083.77	932.192	732.517	928.899	967.651	938.527	1310.44	801.423	829.081	888.828	748.92	914.874	963.901	9.89299	NA	NA	9.89299	NA	NA	1	0.838619	1	0.84785	Ncoa2	nuclear receptor coactivator 2 [Source:MGI Symbol;Acc:MGI:1276533]	protein_coding	950.793	0.029854
ENSMUSG00000005893|Nr2c2	160.935	264.507	243.055	165.775	241.482	276.134	173.29	78.732	212.796	148.395	101.312	150.429	222.89	159.786	158.703	143.964	149.599	185.649	280.762	269.557	184.116	309.043	159.564	137.738	128.29	200.168	133.648	227.998	134.966	159.439	185.043	119.899	213.721	173.381	7.52328	NA	NA	7.52328	NA	NA	0	0.436517	1	0.848908	Nr2c2	nuclear receptor subfamily 2, group C, member 2 [Source:MGI Symbol;Acc:MGI:1352466]	protein_coding	183.964	0.0647733
ENSMUSG00000005897|Nr2c1	172.494	255.524	337.405	236.018	219.153	273.287	223.086	177.914	232.423	177.871	187.372	253.724	206.379	232.11	192.011	236.022	274.104	208.152	309.887	271.366	233.581	258.242	223.95	220.173	217.997	202.242	159.579	279.026	144.382	263.898	208.953	164.637	226.844	288.564	7.83593	NA	NA	7.83593	NA	NA	0	0.554848	1	0.847162	Nr2c1	nuclear receptor subfamily 2, group C, member 1 [Source:MGI Symbol;Acc:MGI:1352465]	protein_coding	228.481	0.0432159
ENSMUSG00000005899|Smpd4	248.96	198.63	194.854	221.969	260.503	214.455	170.302	179.959	199.368	214.462	216.785	189.541	148.593	229.587	257.648	254.63	192.066	266.285	142.128	185.434	215.26	210.827	216.485	201.39	221.855	234.393	213.438	169.37	186.232	186.928	190.24	208.481	168.727	174.593	7.68245	NA	NA	7.68245	NA	NA	1	0.743291	1	0.73985	Smpd4	sphingomyelin phosphodiesterase 4 [Source:MGI Symbol;Acc:MGI:1924876]	protein_coding	205.423	-0.0865568
ENSMUSG00000005907|Pex1	354.768	494.08	537.387	369.949	460.635	486.793	331.641	373.21	459.682	367.939	500.023	504.439	505.924	485.245	601.505	520.032	352.282	407.866	403.085	424.236	376.477	447.054	375.116	405.911	422.49	434.561	449.815	485.31	478.134	556.386	543.692	569.967	512.742	533.48	8.82075	0.43505	19.3613	8.82075	0.43505	19.3613	4	0.844846	1	0.853514	Pex1	peroxisomal biogenesis factor 1 [Source:MGI Symbol;Acc:MGI:1918632]	protein_coding	456.819	0.000195431
ENSMUSG00000005936|Kctd20	545.934	607.868	554.821	671.527	664.902	720.226	616.475	503.067	599.136	616.959	574.1	555.585	569.607	654.282	649.508	573.896	652.445	608.517	583.658	686.556	628.377	597.766	544.012	586.431	546.922	560.055	601.415	501.595	573.342	587.174	553.049	544.913	608.354	539.542	9.21332	NA	NA	9.21332	NA	NA	1	0.632092	1	0.771845	Kctd20	potassium channel tetramerisation domain containing 20 [Source:MGI Symbol;Acc:MGI:1914239]	protein_coding	593.589	-0.0433032
ENSMUSG00000005947|Itgae	14.2263	14.9721	16.4088	5.61948	14.8859	6.6424	7.96736	21.4724	7.23095	23.3774	20.6981	10.0286	9.43448	10.0918	32.3284	25.463	8.6864	18.7524	22.1348	10.8546	13.74	2.54008	0	3.13042	3.85835	11.4085	10.9711	7.59993	20.9249	18.6928	23.91	22.3692	24.3716	31.5238	3.73812	NA	NA	3.73812	2.53837	20.5446	3	0.836576	1	0.683062	Itgae	integrin alpha E, epithelial-associated [Source:MGI Symbol;Acc:MGI:1298377]	protein_coding	14.5975	-0.200885
ENSMUSG00000005949|Ctns	226.732	285.468	330.226	325.93	293.582	385.259	260.931	336.4	269.611	299.84	306.114	242.692	239.4	237.156	250.79	293.804	366.759	365.673	306.392	315.689	325.181	309.043	299.533	246.259	359.792	264.47	236.377	282.283	283.532	214.417	305.632	200.428	254.965	217.029	8.15672	0.376608	5.58331	8.15672	0.376608	5.58331	4	0.761324	1	0.853276	Ctns	cystinosis, nephropathic [Source:MGI Symbol;Acc:MGI:1932872]	protein_coding	286.394	-0.00781029
ENSMUSG00000005951|Shpk	900.702	690.714	738.394	769.868	848.494	810.373	964.051	938.649	920.396	865.978	890.019	919.624	527.152	867.05	986.507	918.626	729.657	627.269	546.379	891.89	944.398	897.495	989.113	919.299	896.103	789.263	823.829	577.594	1013.81	742.214	871.155	862.556	664.596	651.088	9.68538	NA	NA	9.68538	NA	NA	1	0.687846	1	0.791232	Shpk	sedoheptulokinase [Source:MGI Symbol;Acc:MGI:1921887]	protein_coding	823.362	-0.0984656
ENSMUSG00000005958|Ephb3	4.44572	5.98885	2.0511	1.87316	3.30797	10.4381	0	1.02249	1.03299	11.1805	3.26812	3.00858	5.89655	5.88686	3.9186	3.91738	0	6.56336	0	3.61822	3.66401	5.92686	10.2644	4.17389	4.82294	4.14856	9.97372	3.25711	1.04624	0	5.19782	1.78953	0.937371	0	1.85878	NA	NA	1.85878	2.37092	9.34255	0	0.537067	1	0.777395	Ephb3	Eph receptor B3 [Source:MGI Symbol;Acc:MGI:104770]	protein_coding	3.90061	-0.398127
ENSMUSG00000005968|Tuft1	73.7989	85.8401	38.9708	52.4484	87.6612	173.651	102.58	171.779	84.7054	106.723	101.312	113.323	49.531	146.33	54.8604	111.645	111.958	65.6336	93.199	112.165	144.728	83.8227	91.4463	80.3473	49.194	95.4168	125.669	78.1707	75.3296	93.464	77.9674	49.2122	49.6807	36.3736	6.49606	NA	NA	6.49606	NA	NA	1	0.660281	1	0.746194	Tuft1	tuftelin 1 [Source:MGI Symbol;Acc:MGI:109572]	protein_coding	90.2629	-0.249766
ENSMUSG00000005973|Rcn1	144.93	219.591	136.398	150.789	181.938	158.469	171.298	123.722	164.246	199.216	142.708	158.452	136.8	128.67	156.744	125.356	171.798	144.394	99.0239	126.638	174.956	173.572	193.157	180.521	159.157	177.351	160.577	127.027	143.336	155.04	208.953	199.533	178.101	90.9341	7.30147	NA	NA	7.30147	NA	NA	1	0.867309	1	0.848651	Rcn1	reticulocalbin 1 [Source:MGI Symbol;Acc:MGI:104559]	protein_coding	157.747	0.0211904
ENSMUSG00000005980|Dnase1	9.78058	16.9684	5.12774	6.55605	14.0589	9.48914	11.951	4.08997	1.03299	15.2461	9.80437	14.0401	9.43448	18.5016	4.89825	7.83476	17.3728	6.56336	6.98992	9.95009	14.656	8.46694	6.53188	3.13042	19.2918	13.4828	7.97897	3.25711	11.5087	6.59746	10.3956	3.57907	0.937371	21.8242	3.28466	NA	NA	3.28466	NA	NA	1	0.905606	1	0.851341	Dnase1	deoxyribonuclease I [Source:MGI Symbol;Acc:MGI:103157]	protein_coding	9.74497	-0.0391898
ENSMUSG00000005981|Trap1	3094.22	3555.38	3000.75	3191.86	3326.16	3269.01	3328.37	3344.58	3314.87	3286.04	3416.28	3534.08	2787.89	2855.13	3072.18	3373.84	3024.8	2764.11	2490.74	3168.65	3036.55	2913.47	2995.33	3026.07	2950.68	3007.7	3053.95	2416.78	3045.62	2930.37	3001.22	2882.05	3174.88	2797.13	11.6593	NA	NA	11.5152	NA	NA	1	0.89036	2	0.973754	Trap1	TNF receptor-associated protein 1 [Source:MGI Symbol;Acc:MGI:1915265]	protein_coding	3071.49	-0.145738
ENSMUSG00000005982|Naa60	851.799	876.368	1161.95	668.718	1065.17	1159.57	1408.23	1209.61	1646.59	1527.66	1484.82	1375.93	1488.29	1252.22	1337.22	1202.64	1133.09	1202.97	1027.52	1070.09	981.954	1027.89	1321.31	1194.78	1283.87	1551.56	1300.57	1563.41	1351.75	1213.93	1127.93	804.396	1192.34	1186.99	10.2404	0.569933	14.1327	10.2404	0.569933	14.1327	4	0.778334	1	0.821405	Naa60	N(alpha)-acetyltransferase 60, NatF catalytic subunit [Source:MGI Symbol;Acc:MGI:1922013]	protein_coding	1213.33	-0.0548154
ENSMUSG00000005983|1700037C18Rik	0.889143	5.98885	1.02555	20.6047	10.7509	7.59131	6.97144	0	2.06598	8.13125	11.9831	0	2.35862	4.2049	0	2.93804	2.89547	6.56336	4.65995	3.61822	5.49601	9.31363	13.9969	0	5.78753	5.1857	10.9711	5.42852	10.4624	3.29873	2.07913	1.78953	7.49897	6.06227	2.48703	NA	NA	2.48703	NA	NA	1	0.744351	1	0.848352	1700037C18Rik	RIKEN cDNA 1700037C18 gene [Source:MGI Symbol;Acc:MGI:1920511]	protein_coding	5.60621	0.332783
ENSMUSG00000005986|Ankrd13d	15.1154	1.99628	8.20438	3.74632	4.96195	3.79566	0.99592	6.13496	6.19795	4.06563	4.3575	3.00858	1.17931	5.88686	0.97965	6.85542	15.4425	1.87524	3.49496	10.8546	7.32802	7.62024	2.79938	4.17389	0	8.29711	1.99474	3.25711	10.4624	4.39831	2.07913	1.78953	3.74948	0	2.29709	NA	NA	2.29709	NA	NA	1	0.830591	1	0.852918	Ankrd13d	ankyrin repeat domain 13 family, member D [Source:MGI Symbol;Acc:MGI:1915673]	protein_coding	4.91466	0.012805
ENSMUSG00000006005|Tpr	986.06	1088.97	1143.49	1155.74	1109.82	1315.19	949.112	833.332	1129.06	947.291	626.39	888.535	1359.74	854.435	992.385	1016.56	908.211	1001.38	1280.32	1099.94	1102.87	1345.4	1159.87	943.299	896.103	1198.93	1114.06	1437.47	947.898	1002.81	942.885	1020.03	1144.53	1191.84	10.0536	NA	NA	10.0536	NA	NA	1	0.842951	1	0.749698	Tpr	translocated promoter region, nuclear basket protein [Source:MGI Symbol;Acc:MGI:1922066]	protein_coding	1062.76	0.0996409
ENSMUSG00000006010|Odr4	420.565	521.03	617.38	506.689	467.251	499.129	438.205	466.257	429.725	401.481	299.578	481.373	777.165	422.172	410.473	434.829	489.334	470.686	828.306	487.555	431.437	479.229	537.48	486.258	675.212	608.801	455.799	845.763	391.295	785.098	470.923	501.964	549.299	740.81	8.89011	NA	NA	9.1506	NA	NA	1	0.897885	2	0.68955	Odr4	odr4 GPCR localization factor homolog [Source:MGI Symbol;Acc:MGI:2385108]	protein_coding	524.369	0.258067
ENSMUSG00000006014|Prg4	611.731	673.745	778.391	1967.75	669.864	508.618	556.719	560.326	583.641	680.992	655.803	579.654	766.551	493.655	725.92	601.318	731.588	1374.55	956.454	540.923	473.573	472.455	1051.63	414.258	757.202	813.117	425.878	918.505	637.163	548.689	682.994	628.127	592.419	674.125	9.46978	NA	NA	9.46978	NA	NA	1	0.783646	1	0.852911	Prg4	proteoglycan 4 (megakaryocyte stimulating factor, articular superficial zone protein) [Source:MGI Symbol;Acc:MGI:1891344]	protein_coding	709.069	-0.00975414
ENSMUSG00000006019|Dhx34	165.381	135.747	127.168	161.092	162.09	176.498	179.266	141.104	128.091	137.215	178.657	146.418	75.4758	176.606	186.133	186.076	194.961	232.53	96.6939	202.62	203.352	210.827	149.3	222.26	95.4943	86.0825	130.656	83.5992	125.549	56.0784	89.4026	131.531	122.796	112.758	7.17354	NA	NA	7.17354	1.19312	4.15047	3	0.937505	1	0.65823	Dhx34	DEAH (Asp-Glu-Ala-His) box polypeptide 34 [Source:MGI Symbol;Acc:MGI:1918973]	protein_coding	147.338	-0.155617
ENSMUSG00000006021|Kptn	195.612	219.591	206.135	208.857	191.035	178.396	225.078	203.476	179.741	205.314	263.629	137.392	133.262	134.557	179.276	164.53	185.31	162.209	111.839	212.57	174.956	180.346	176.361	178.434	145.653	121.345	179.527	130.284	143.336	151.742	147.618	179.848	132.169	162.469	7.56276	NA	NA	7.32212	NA	NA	1	0.614519	2	0.849385	Kptn	kaptin [Source:MGI Symbol;Acc:MGI:1890380]	protein_coding	173.585	-0.243274
ENSMUSG00000006024|Napa	1136.33	1018.1	992.73	1114.53	975.024	886.286	1037.75	1059.3	1089.81	984.898	1254.96	1080.08	905.71	1130.28	1053.12	1137.02	1185.21	1076.39	926.165	943.45	995.694	855.161	1031.1	1004.86	1064.91	958.316	1127.03	934.791	1101.7	957.731	1091.54	1087.14	1041.42	1035.44	10.0189	NA	NA	10.0189	NA	NA	1	0.799777	1	0.80461	Napa	N-ethylmaleimide sensitive fusion protein attachment protein alpha [Source:MGI Symbol;Acc:MGI:104563]	protein_coding	1037.47	-0.0416297
ENSMUSG00000006050|Sra1	759.329	718.662	835.821	758.629	758.352	774.314	925.21	1128.83	903.868	967.619	921.61	890.541	1018.92	800.613	633.833	811.877	658.236	722.907	866.75	709.17	850.966	678.202	847.278	794.082	1023.43	794.449	1035.27	982.562	1079.72	862.068	935.608	820.502	733.024	882.667	9.73154	0.410145	13.3718	9.73154	0.410145	13.3718	4	0.931654	1	0.846484	Sra1	steroid receptor RNA activator 1 [Source:MGI Symbol;Acc:MGI:1344414]	protein_coding	849.557	-0.0188968
ENSMUSG00000006057|Atp5g1	2331.33	2106.08	1601.91	1713.94	1840.88	1445.2	1857.39	2605.31	1662.08	2162.91	2927.15	2197.27	1431.68	2028.44	2082.74	1887.2	1822.21	1671.78	1552.93	1448.19	1941.92	1673.07	1567.65	1893.9	1887.7	1750.69	2039.62	1392.96	2513.08	1773.62	2144.62	2549.19	1740.7	1738.66	10.9003	NA	NA	10.9003	NA	NA	1	0.679481	1	0.71954	Atp5g1	ATP synthase, H+ transporting, mitochondrial F0 complex, subunit C1 (subunit 9) [Source:MGI Symbol;Acc:MGI:107653]	protein_coding	1911.29	-0.11418
ENSMUSG00000006058|Snf8	343.209	434.191	345.61	369.949	318.392	303.653	377.454	544.989	342.953	339.48	394.353	398.136	245.296	435.627	419.29	430.912	449.762	424.743	266.782	321.117	302.281	315.817	385.381	331.824	347.252	323.587	364.041	262.74	482.319	323.276	378.402	438.436	319.644	277.652	8.50576	NA	NA	8.50576	NA	NA	1	0.893173	1	0.759676	Snf8	SNF8, ESCRT-II complex subunit, homolog (S. cerevisiae) [Source:MGI Symbol;Acc:MGI:1343161]	protein_coding	363.487	-0.101573
ENSMUSG00000006095|Tbcb	366.327	339.368	308.69	383.061	282.004	310.295	288.817	350.715	356.382	288.659	270.165	221.632	288.931	301.912	327.203	338.853	345.526	354.421	255.132	250.561	281.213	250.621	319.129	306.781	359.792	248.913	293.227	210.627	355.723	362.86	326.423	408.014	321.518	301.901	8.28096	NA	NA	8.28096	NA	NA	1	0.73454	1	0.847171	Tbcb	tubulin folding cofactor B [Source:MGI Symbol;Acc:MGI:1913661]	protein_coding	311.041	-0.0272197
ENSMUSG00000006127|Inpp5k	119.145	148.723	140.5	236.018	205.094	139.49	220.098	223.926	176.642	176.855	141.619	152.435	127.365	114.373	143.029	126.336	169.867	159.396	121.159	201.716	221.672	212.52	153.033	233.738	205.457	172.165	174.54	145.484	142.289	155.04	112.273	136.005	121.858	109.121	7.33684	0.774234	8.10191	7.33684	0.774234	8.10191	4	0.938891	1	0.852358	Inpp5k	inositol polyphosphate 5-phosphatase K [Source:MGI Symbol;Acc:MGI:1194899]	protein_coding	162.911	-0.00801542
ENSMUSG00000006134|Crkl	653.52	723.652	817.361	874.765	696.328	835.993	652.328	664.621	932.792	692.173	882.393	890.541	877.407	809.863	912.054	868.679	884.082	709.78	791.026	737.211	658.605	724.77	823.95	722.083	790.963	864.974	803.881	896.791	833.857	871.964	964.716	790.974	749.897	888.729	9.6447	0.262629	17.4324	9.6447	0.262629	17.4324	4	0.777992	1	0.849635	Crkl	v-crk avian sarcoma virus CT10 oncogene homolog-like [Source:MGI Symbol;Acc:MGI:104686]	protein_coding	802.727	0.0183758
ENSMUSG00000006154|Eps8l1	40.9006	26.9498	26.6642	29.9705	12.4049	26.5696	19.9184	2.04499	10.3299	37.607	14.1619	19.0544	8.25517	18.5016	8.81685	12.7315	16.4076	71.2593	11.6499	36.1822	46.7161	15.2405	20.5288	16.6956	19.2918	16.5942	21.9422	14.1141	38.711	15.3941	2.07913	12.5267	3.74948	15.7619	4.38366	NA	NA	4.38366	NA	NA	1	0.610302	1	0.836239	Eps8l1	EPS8-like 1 [Source:MGI Symbol;Acc:MGI:1914675]	protein_coding	20.8743	0.165187
ENSMUSG00000006169|Clint1	1401.29	1362.46	1297.32	1152.93	1285.15	1285.78	1003.89	978.526	1076.38	1122.11	1103.54	1050	1227.66	1146.26	1229.46	1428.86	1231.54	1308.92	1169.65	1194.92	1281.49	1341.16	1160.81	1256.34	1162.33	1041.29	1181.89	1209.47	1018	1212.83	1126.89	1470.1	1283.26	1448.88	10.2344	0.285684	0.23705	10.2344	0.285684	0.23705	4	0.831857	1	0.75107	Clint1	clathrin interactor 1 [Source:MGI Symbol;Acc:MGI:2144243]	protein_coding	1213.28	0.0528926
ENSMUSG00000006191|Cdkal1	112.921	158.704	134.347	115.199	108.336	129.052	79.6736	87.9344	139.454	82.3289	81.7031	153.438	174.538	163.15	123.436	155.716	148.634	155.645	186.398	140.206	80.6082	130.391	77.4494	83.4778	87.7776	120.308	139.632	113.999	174.723	224.314	156.974	174.48	146.23	170.956	7.00604	0.831675	20.6819	7.00604	0.831675	20.6819	4	0.905276	1	0.588394	Cdkal1	CDK5 regulatory subunit associated protein 1-like 1 [Source:MGI Symbol;Acc:MGI:1921765]	protein_coding	132.71	0.179456
ENSMUSG00000006205|Htra1	45.3463	75.8587	49.2263	59.0045	38.8686	63.5772	74.694	87.9344	111.563	49.8039	54.4687	71.2031	66.0414	84.9389	75.433	56.802	109.063	74.0722	53.5894	136.588	54.0441	78.7425	49.4556	90.7821	23.1501	78.8226	119.685	112.913	57.5435	54.9788	55.0969	74.2657	86.2381	59.4103	6.16118	NA	NA	6.16118	NA	NA	1	0.876331	1	0.753994	Htra1	HtrA serine peptidase 1 [Source:MGI Symbol;Acc:MGI:1929076]	protein_coding	71.5648	0.155156
ENSMUSG00000006215|Zbtb17	112.032	138.742	141.526	145.17	136.454	150.877	138.433	153.374	124.992	142.297	140.529	151.432	99.062	145.489	143.029	154.737	145.738	115.328	76.8891	123.019	173.124	160.025	168.896	154.434	145.653	135.865	167.558	98.799	156.937	141.845	116.431	118.109	115.297	103.059	7.09095	NA	NA	7.09095	NA	NA	0	0.469188	1	0.837335	Zbtb17	zinc finger and BTB domain containing 17 [Source:MGI Symbol;Acc:MGI:107410]	protein_coding	136.329	-0.0613111
ENSMUSG00000006218|Fam131c	59.5726	23.9554	45.1241	29.034	52.1005	66.424	39.8368	37.8323	19.6269	49.8039	23.9662	47.1345	43.6345	55.5047	62.6976	47.0086	52.1184	43.1306	18.6398	34.373	28.3961	62.6553	42.9238	39.6519	32.796	21.7799	13.9632	13.0284	47.081	25.2903	40.543	34.8959	39.3696	20.6117	5.46073	NA	NA	5.09215	NA	NA	1	0.671065	2	0.556957	Fam131c	family with sequence similarity 131, member C [Source:MGI Symbol;Acc:MGI:2685539]	protein_coding	38.6619	-0.365832
ENSMUSG00000006219|Fblim1	59.5726	42.9201	44.0985	46.829	37.2147	49.3435	39.8368	25.5623	17.5609	49.8039	43.575	30.0858	16.5103	53.8227	24.4912	31.339	40.5365	89.0741	34.9496	36.1822	43.9681	33.8677	38.2581	63.6518	39.5481	31.1142	59.8423	46.6853	36.6186	18.6928	31.1869	41.1593	36.5575	54.5605	5.35239	NA	NA	5.35239	NA	NA	1	0.666215	1	0.783544	Fblim1	filamin binding LIM protein 1 [Source:MGI Symbol;Acc:MGI:1921452]	protein_coding	40.8535	0.162884
ENSMUSG00000006235|Epor	37.344	7.98513	10.2555	13.1121	49.6195	26.5696	20.9143	29.6523	17.5609	30.4922	34.86	22.0629	11.7931	21.8655	23.5116	34.2771	13.5122	13.1267	16.3098	33.4685	28.3961	21.1673	13.0638	22.9564	13.5042	14.5199	33.9106	13.0284	18.8324	13.1949	15.5935	13.4215	22.4969	6.06227	4.61919	NA	NA	4.18723	NA	NA	1	0.83482	2	0.516515	Epor	erythropoietin receptor [Source:MGI Symbol;Acc:MGI:95408]	protein_coding	21.1306	-0.459422
ENSMUSG00000006241|Ccdc159	41.7897	30.9424	38.9708	37.4632	59.5434	41.7522	35.8531	44.9897	27.8908	49.8039	22.8769	22.0629	23.5862	37.8441	32.3284	34.2771	21.2334	30.9415	29.1247	42.514	39.3881	58.4219	41.0575	25.0433	38.5835	44.597	41.8896	30.3997	42.896	28.589	28.0683	46.5279	40.307	35.1612	5.19646	NA	NA	5.19646	NA	NA	0	0.442039	1	0.85164	Ccdc159	coiled-coil domain containing 159 [Source:MGI Symbol;Acc:MGI:1914369]	protein_coding	36.6682	0.0201134
ENSMUSG00000006262|Mob1b	1108.76	1030.08	1335.26	1081.75	1209.89	1393.01	1234.94	1246.42	1504.04	1144.47	1202.67	968.764	1760.71	1067.2	1009.04	1100.78	1247.95	1015.45	1883.78	1192.2	1090.04	1184.52	1229.86	1364.86	1358.14	1484.15	1101.1	2202.89	776.313	1608.68	1201.74	987.823	1249.52	1810.19	10.3175	NA	NA	10.3175	NA	NA	1	0.86166	1	0.725695	Mob1b	MOB kinase activator 1B [Source:MGI Symbol;Acc:MGI:1915723]	protein_coding	1276.09	0.119143
ENSMUSG00000006273|Atp6v1b2	876.695	895.333	976.321	1350.55	972.543	933.731	909.275	1013.29	783.008	829.388	1008.76	950.712	941.089	783.793	846.417	907.853	890.838	972.314	1171.98	1111.7	1054.32	969.464	901.399	871.299	819.9	783.04	768.973	807.764	850.597	921.445	831.652	825.87	904.563	926.315	9.84268	0.275704	3.41694	9.84268	0.275704	3.41694	0	0.533912	1	0.825489	Atp6v1b2	ATPase, H+ transporting, lysosomal V1 subunit B2 [Source:MGI Symbol;Acc:MGI:109618]	protein_coding	922.417	-0.0274906
ENSMUSG00000006276|Eps15l1	200.946	181.662	197.931	170.457	200.959	185.038	171.298	128.834	243.786	192.101	176.479	221.632	171	204.358	152.825	189.014	231.637	214.716	185.233	181.815	176.788	203.206	197.823	164.869	195.811	228.171	226.403	182.398	213.434	180.331	160.093	148.531	173.414	180.656	7.56396	NA	NA	7.56396	NA	NA	1	0.901136	1	0.841217	Eps15l1	epidermal growth factor receptor pathway substrate 15-like 1 [Source:MGI Symbol;Acc:MGI:104582]	protein_coding	189.225	0.0326281
ENSMUSG00000006281|Tep1	250.738	298.444	258.438	252.876	392.821	332.12	171.298	170.756	191.104	186.002	264.718	176.504	194.586	225.383	298.793	253.65	276.034	261.597	259.792	351.871	241.825	293.803	270.606	209.738	206.422	162.831	233.385	210.627	222.85	107.759	185.043	246.956	284.023	240.066	7.88046	0.681432	2.33949	7.88046	0.681432	2.33949	4	0.94828	1	0.850696	Tep1	telomerase associated protein 1 [Source:MGI Symbol;Acc:MGI:109573]	protein_coding	240.69	-0.011782
ENSMUSG00000006288|Ttc5	142.263	96.8197	102.555	160.155	159.61	169.856	133.453	121.677	112.596	133.149	83.8818	92.2632	120.29	152.217	109.721	124.377	129.331	146.269	104.849	102.215	156.636	137.164	129.704	106.434	111.892	108.9	117.69	90.1134	121.364	92.3644	104.996	188.796	122.796	87.2967	6.93965	NA	NA	6.93965	NA	NA	0	0.391751	1	0.821086	Ttc5	tetratricopeptide repeat domain 5 [Source:MGI Symbol;Acc:MGI:2683584]	protein_coding	122.756	-0.0518082
ENSMUSG00000006289|Osgep	253.406	229.572	211.263	254.75	239.828	221.097	254.956	278.118	230.357	187.019	166.674	168.481	122.648	188.379	185.154	213.497	267.348	250.345	181.738	223.425	225.336	182.039	231.415	195.129	163.015	132.754	156.587	141.141	157.983	200.123	141.381	221.008	175.288	153.982	7.71308	0.561633	4.16993	7.54926	0.561633	4.16993	4	0.756298	2	0.579361	Osgep	O-sialoglycoprotein endopeptidase [Source:MGI Symbol;Acc:MGI:1913496]	protein_coding	200.154	-0.167126
ENSMUSG00000006299|Aamp	1597.79	1414.37	1192.71	1674.6	1674.66	1471.77	1775.73	2199.38	1799.47	1595.76	1693.98	1527.36	744.145	1419.57	1451.84	1543.45	1449.66	1425.19	912.185	1492.51	1668.96	1367.41	1564.85	1601.73	1555.88	1374.21	1698.52	775.192	1759.78	961.03	1355.59	1175.72	1208.27	883.879	10.6073	0.426526	8.6652	10.3874	0.426526	8.6652	0	0.558994	2	0.610697	Aamp	angio-associated migratory protein [Source:MGI Symbol;Acc:MGI:107809]	protein_coding	1441.39	-0.219681
ENSMUSG00000006301|Tmbim1	633.959	605.872	612.252	699.625	591.3	601.612	670.254	798.567	588.806	709.452	611.139	638.822	634.469	591.209	607.383	658.12	639.898	615.08	697.827	647.661	643.033	653.647	727.838	685.561	647.239	577.686	649.289	645.994	570.203	556.386	564.484	447.384	553.986	585.616	9.29671	0.236514	8.08317	9.29671	0.236514	8.08317	0	0.473523	1	0.693416	Tmbim1	transmembrane BAX inhibitor motif containing 1 [Source:MGI Symbol;Acc:MGI:1916910]	protein_coding	628.284	-0.0691152
ENSMUSG00000006304|Arpc2	1716.05	1942.38	1881.88	2018.33	1782.17	1771.62	2109.36	2395.7	1900.71	1889.5	1876.99	1856.3	1899.87	1774.47	1618.38	1568.91	1909.08	1918.38	1912.91	1760.26	1886.96	1782.29	2062.21	1954.42	2010.2	1928.04	1878.05	2053.07	1685.5	2014.42	1761.02	1635.63	1735.07	1907.19	10.8765	0.208792	9.55077	10.8765	0.208792	9.55077	0	0.571526	1	0.852196	Arpc2	actin related protein 2/3 complex, subunit 2 [Source:MGI Symbol;Acc:MGI:1923959]	protein_coding	1876.39	-0.00780481
ENSMUSG00000006307|Kmt2b	323.648	268.5	272.796	265.989	344.029	423.216	251.968	240.286	378.075	289.676	270.165	238.681	261.807	273.318	312.508	281.072	307.884	361.922	286.587	440.518	309.609	369.158	329.393	245.216	288.412	304.919	353.07	288.797	358.862	163.837	267.168	269.325	272.775	198.843	8.21632	NA	NA	8.21632	NA	NA	0	0.493519	1	0.844149	Kmt2b	lysine (K)-specific methyltransferase 2B [Source:MGI Symbol;Acc:MGI:109565]	protein_coding	297.413	0.0342396
ENSMUSG00000006310|Zbtb32	10.6697	14.9721	22.562	14.9853	4.96195	15.1826	8.96328	10.2249	14.4619	20.3281	26.145	14.0401	4.71724	28.5933	32.3284	20.5662	21.2334	22.5029	3.49496	12.6638	8.24402	10.1603	12.1306	4.17389	12.5397	10.3714	7.97897	8.68563	8.36996	19.7924	17.6726	23.2639	20.6222	3.63736	3.78515	1.07939	20.839	3.78515	1.07939	20.839	0	0.578749	1	0.725795	Zbtb32	zinc finger and BTB domain containing 32 [Source:MGI Symbol;Acc:MGI:1891838]	protein_coding	14.4482	-0.30528
ENSMUSG00000006315|Tmem147	1326.6	1402.39	1241.94	1134.2	1115.61	1197.53	1105.47	1190.18	1138.36	1069.26	1370.43	1208.45	1159.26	1356.5	1386.2	1371.08	1273.04	1432.69	1466.72	1214.82	1137.67	1099.01	1047.9	1157.21	1155.58	1124.26	1132.02	1124.79	1394.64	1324.99	1075.95	1234.78	1096.72	1462.22	10.2498	0.29869	22.137	10.2498	0.29869	22.137	4	0.953718	1	0.853326	Tmem147	transmembrane protein 147 [Source:MGI Symbol;Acc:MGI:1915011]	protein_coding	1227.31	-0.00520518
ENSMUSG00000006333|Rps9	3966.47	4640.36	3203.81	4277.36	3853.78	3237.69	4030.49	5809.81	3981.15	4432.55	3999.09	3917.18	2680.57	4315.07	3714.83	3805.74	3767.97	3851.75	2622.39	3367.65	4338.19	3557.81	3753.96	4179.1	3793.73	3985.73	5061.66	2551.4	5839.09	3320.72	3922.28	4393.31	3287.36	2688.01	11.9243	NA	NA	11.9243	NA	NA	1	0.814573	1	0.814193	Rps9	ribosomal protein S9 [Source:MGI Symbol;Acc:MGI:1924096]	protein_coding	3886.71	-0.0846348
ENSMUSG00000006335|Tfpt	78.2446	65.8773	33.8431	82.419	57.0625	72.1175	89.6328	81.7995	64.0455	59.968	91.5074	64.1831	41.2758	68.1194	69.5551	64.6368	77.2124	71.2593	17.4748	58.796	109.92	81.2826	104.51	91.8255	60.7691	62.2283	84.7766	24.9712	109.856	41.7839	62.3739	66.2128	72.1776	12.1245	6.07609	NA	NA	6.07609	NA	NA	1	0.791719	1	0.853438	Tfpt	TCF3 (E2A) fusion partner [Source:MGI Symbol;Acc:MGI:1916964]	protein_coding	67.4659	-0.0401615
ENSMUSG00000006342|Susd2	46.2355	101.81	39.9964	44.9558	68.6404	43.65	41.8286	73.6195	63.0125	75.2141	91.5074	28.0801	43.6345	79.0521	43.1046	89.1204	52.1184	72.1969	48.9295	76.8871	58.6241	50.8016	34.5256	80.3473	21.2209	44.597	95.7477	47.771	24.0636	26.3898	43.6617	36.6855	80.6139	31.5238	5.80445	NA	NA	5.80445	NA	NA	1	0.875998	1	0.733671	Susd2	sushi domain containing 2 [Source:MGI Symbol;Acc:MGI:1918983]	protein_coding	55.8873	-0.271609
ENSMUSG00000006344|Ggt5	25.7852	21.9591	19.4854	21.5413	31.4257	26.5696	18.9225	56.2371	42.3527	46.7547	59.9156	35.1001	17.6896	46.2539	44.0842	33.2977	17.3728	31.8792	17.4748	37.9913	54.0441	24.5541	25.1944	15.6521	34.7252	40.4484	74.8029	28.2283	33.4798	41.7839	28.0683	58.1599	51.5554	23.0366	5.12421	NA	NA	5.12421	NA	NA	0	0.568187	1	0.848596	Ggt5	gamma-glutamyltransferase 5 [Source:MGI Symbol;Acc:MGI:1346063]	protein_coding	34.8772	0.0289381
ENSMUSG00000006356|Crip2	1363.95	1114.92	1009.14	1084.56	890.671	627.232	569.666	491.819	553.684	700.304	1383.51	938.678	780.703	873.778	1062.92	922.543	1238.29	1248.91	1069.46	805.957	1029.59	789.118	599.066	453.91	592.257	553.832	584.46	444.053	1161.33	550.888	860.76	881.346	801.452	745.66	9.66083	1.00364	23.0885	9.66083	1.00364	23.0885	4	0.941878	1	0.754809	Crip2	cysteine rich protein 2 [Source:MGI Symbol;Acc:MGI:1915587]	protein_coding	846.424	-0.112047
ENSMUSG00000006360|Crip1	22.2286	36.9312	51.2774	17.795	14.8859	11.387	18.9225	20.4499	16.5279	25.4102	29.4131	17.0486	15.331	10.0918	23.5116	17.6282	24.1289	11.2515	22.1348	16.282	22.9	33.8677	45.7231	37.565	26.0439	37.337	68.8186	26.0569	55.451	24.1907	29.1078	47.4227	15.9353	33.9487	4.44214	NA	NA	5.00491	NA	NA	0	0.475121	2	0.867875	Crip1	cysteine-rich protein 1 (intestinal) [Source:MGI Symbol;Acc:MGI:88501]	protein_coding	27.2649	0.560884
ENSMUSG00000006362|Cbfa2t3	57.7943	50.9052	49.2263	48.7021	86.0072	70.2196	47.8042	20.4499	47.5176	76.2305	72.9881	43.123	47.1724	44.5719	82.2906	82.265	78.1776	60.9455	31.4546	44.3231	76.9442	55.0351	41.9906	65.7387	28.9377	71.5626	61.837	36.9139	51.266	29.6886	58.2156	64.4232	35.6201	27.8865	5.76446	NA	NA	5.76446	NA	NA	1	0.88719	1	0.772473	Cbfa2t3	CBFA2/RUNX1 translocation partner 3 [Source:MGI Symbol;Acc:MGI:1338013]	protein_coding	54.3597	-0.148741
ENSMUSG00000006369|Fbln1	34.6766	34.9349	38.9708	42.1461	22.3288	37.0076	55.7715	30.6748	24.7918	69.1156	28.3237	46.1316	27.1241	50.4588	36.247	45.0499	50.1881	13.1267	24.4647	17.1865	41.2201	29.6343	34.5256	57.391	24.1147	98.5282	37.9001	29.314	51.266	48.3814	81.0861	34.8959	38.4322	30.3114	5.29759	NA	NA	5.29759	1.13986	14.8188	3	0.65771	1	0.852688	Fbln1	fibulin 1 [Source:MGI Symbol;Acc:MGI:95487]	protein_coding	40.1683	0.00739414
ENSMUSG00000006373|Pgrmc1	19851	21207.5	22301.6	18050.7	18108.7	18650	21199.2	24911	21373.6	21828.3	23472.7	21607.6	28466.2	18756.4	19155.1	19110.9	22966.8	18423.3	26794.7	19300.5	17682.5	18875.3	21884.6	21698	25256.8	20871.4	18890.2	29086	20406	25710.3	21845.4	17456	20360.6	26252.1	14.3936	NA	NA	14.3936	NA	NA	1	0.637094	1	0.820941	Pgrmc1	progesterone receptor membrane component 1 [Source:MGI Symbol;Acc:MGI:1858305]	protein_coding	21523.9	0.0449094
ENSMUSG00000006378|Gcat	376.997	504.061	392.785	375.568	360.569	363.434	372.474	443.762	315.063	322.201	362.762	364.039	333.745	354.052	446.72	482.817	369.654	343.17	441.53	309.357	354.493	317.51	240.746	368.346	404.163	264.47	284.251	284.454	382.926	368.358	366.966	452.752	405.882	508.018	8.51929	0.419478	23.0014	8.51929	0.419478	23.0014	4	0.628489	1	0.74456	Gcat	glycine C-acetyltransferase (2-amino-3-ketobutyrate-coenzyme A ligase) [Source:MGI Symbol;Acc:MGI:1349389]	protein_coding	371.709	-0.0923639
ENSMUSG00000006386|Tek	202.725	347.353	243.055	249.13	301.025	315.988	237.029	198.364	288.205	274.43	312.65	396.13	365.586	283.41	368.348	257.568	359.038	240.969	307.557	285.839	255.565	286.182	191.291	318.259	256.581	317.365	180.524	220.398	308.642	346.367	369.046	312.274	270.9	380.711	8.16356	0.403694	19.9616	8.16356	0.403694	19.9616	0	0.578735	1	0.852845	Tek	TEK receptor tyrosine kinase [Source:MGI Symbol;Acc:MGI:98664]	protein_coding	289.662	0.0234454
ENSMUSG00000006390|Elovl1	1126.54	963.206	1073.75	738.961	759.179	784.752	800.72	838.445	873.911	860.896	1290.91	1343.83	1022.46	1527.22	1644.83	1594.37	1279.8	1333.3	1166.15	842.14	871.118	690.902	803.421	756.517	687.752	915.794	773.96	681.822	1188.53	1167.75	1044.76	1165.88	1120.16	1359.16	9.95371	0.938519	20.7509	9.95371	0.938519	20.7509	4	0.772835	1	0.770125	Elovl1	elongation of very long chain fatty acids (FEN1/Elo2, SUR4/Elo3, yeast)-like 1 [Source:MGI Symbol;Acc:MGI:1858959]	protein_coding	1032.14	-0.0671049
ENSMUSG00000006392|Med8	577.943	477.111	552.77	516.992	470.559	464.968	435.217	503.067	502.034	487.875	738.596	573.637	619.138	689.603	746.493	604.256	589.71	530.694	610.453	361.822	445.177	419.96	459.098	401.737	416.702	389.964	404.933	438.624	684.244	597.07	571.761	698.813	596.168	629.264	9.03206	0.670594	20.331	9.03206	0.670594	20.331	4	0.918932	1	0.51421	Med8	mediator complex subunit 8 [Source:MGI Symbol;Acc:MGI:1915269]	protein_coding	535.484	-0.107016
ENSMUSG00000006395|Hyi	424.121	334.377	296.383	336.232	481.31	375.77	495.968	720.858	355.349	464.498	272.344	272.778	172.179	324.618	237.075	248.754	331.048	263.472	230.667	443.231	577.997	501.243	434.836	473.736	297.093	270.693	454.801	247.54	436.284	193.525	247.416	351.644	186.537	238.854	8.43812	0.957742	7.66259	8.43812	0.957742	7.66259	4	0.958869	1	0.813153	Hyi	hydroxypyruvate isomerase (putative) [Source:MGI Symbol;Acc:MGI:1915430]	protein_coding	352.742	-0.0973712
ENSMUSG00000006398|Cdc20	162.713	61.8848	60.5073	211.667	195.997	154.673	44.8164	69.5295	19.6269	37.607	45.7537	35.1001	10.6138	25.2294	18.6133	29.3804	65.6305	48.7564	66.4043	52.4641	106.256	172.726	32.6594	54.2605	27.9731	23.8542	11.9685	8.68563	28.2486	24.1907	15.5935	15.211	31.8706	7.27473	5.8108	2.68092	4.46092	5.14346	2.68092	4.46092	4	0.964442	2	0.914164	Cdc20	cell division cycle 20 [Source:MGI Symbol;Acc:MGI:1859866]	protein_coding	58.1688	-0.628918
ENSMUSG00000006403|Adamts4	7.11315	10.9796	18.4599	12.1755	24.8098	20.8761	1.99184	5.11247	2.06598	6.09844	1.08937	2.00572	15.331	11.7737	21.5523	11.7521	13.5122	27.1911	16.3098	13.5683	49.4641	34.7144	8.39813	4.17389	0.964589	2.07428	14.9606	0	3.13873	4.39831	10.3956	16.1058	10.3111	2.42491	3.30214	2.3864	2.0549	3.30214	2.3864	2.0549	4	0.912974	1	0.822758	Adamts4	a disintegrin-like and metallopeptidase (reprolysin type) with thrombospondin type 1 motif, 4 [Source:MGI Symbol;Acc:MGI:1339949]	protein_coding	11.9204	0.272005
ENSMUSG00000006411|Nectin4	3.55657	1.99628	9.22993	0	8.26992	3.79566	5.97552	3.06748	3.09898	16.2625	4.3575	2.00572	5.89655	1.68196	8.81685	4.89673	8.6864	0.937622	1.16499	9.04554	4.58001	5.92686	7.465	0	3.85835	4.14856	2.99211	2.17141	4.18498	1.09958	1.03956	5.3686	12.1858	1.21245	2.2252	NA	NA	2.2252	NA	NA	1	0.880488	1	0.825679	Nectin4	nectin cell adhesion molecule 4 [Source:MGI Symbol;Acc:MGI:1918990]	protein_coding	4.67576	-0.311137
ENSMUSG00000006412|Pfdn2	274.745	226.578	233.825	180.76	157.129	186.936	244.996	332.31	227.258	271.381	302.846	270.772	153.31	192.584	231.197	197.828	185.31	121.891	143.293	232.47	194.192	204.053	276.205	230.607	382.942	254.099	341.101	185.655	284.579	213.318	307.711	298.852	218.407	162.469	7.85183	NA	NA	7.85183	0.768262	12.9021	0	0.493089	1	0.853182	Pfdn2	prefoldin 2 [Source:MGI Symbol;Acc:MGI:1276111]	protein_coding	232.989	-0.010407
ENSMUSG00000006418|Rnf114	930.933	844.427	896.329	1335.56	883.228	1048.55	915.251	1033.74	847.054	920.864	854.069	776.214	857.358	994.879	956.138	948.985	1132.13	1052.95	884.225	1184.97	967.298	945.757	994.712	866.082	885.492	763.334	995.377	863.134	929.065	724.621	818.138	876.872	880.191	824.469	9.85654	0.30187	4.39245	9.85654	0.30187	4.39245	4	0.831323	1	0.840338	Rnf114	ring finger protein 114 [Source:MGI Symbol;Acc:MGI:1933159]	protein_coding	930.364	-0.024565
ENSMUSG00000006423|Steep1	499.699	431.197	550.719	502.943	459.808	433.654	524.85	461.144	535.09	480.76	486.95	493.408	610.883	452.447	380.104	428.953	543.382	556.01	803.841	451.372	452.505	502.089	570.14	557.214	646.274	522.718	481.73	715.479	478.134	641.053	542.653	442.015	494.932	666.85	8.9162	NA	NA	9.12646	NA	NA	1	0.892788	2	0.830725	Steep1	STING1 ER exit protein 1 [Source:MGI Symbol;Acc:MGI:1924894]	protein_coding	NA	NA
ENSMUSG00000006435|Neurl1a	8.00229	1.99628	14.3577	0	9.92391	4.74457	8.96328	14.3149	12.3959	8.13125	14.1619	8.02289	7.07586	9.25078	5.8779	10.7728	9.65155	11.2515	5.82493	14.4729	12.824	9.31363	1.86625	2.08694	1.92918	7.25997	6.9816	1.0857	5.23122	14.2945	9.35608	24.1587	4.68686	10.9121	3.04091	NA	NA	3.04091	1.75299	22.7766	0	0.458712	1	0.843554	Neurl1a	neuralized E3 ubiquitin protein ligase 1A [Source:MGI Symbol;Acc:MGI:1334263]	protein_coding	8.56411	-0.0857601
ENSMUSG00000006442|Srm	1183.45	528.017	650.197	294.086	349.818	431.756	759.887	650.306	1108.4	1089.59	963.007	777.217	1120.34	819.955	882.664	853.989	970.946	936.685	823.646	331.067	358.157	309.043	1023.64	834.778	846.909	971.799	1382.36	971.705	1005.44	915.947	729.775	926.979	807.076	921.465	9.62523	0.999529	16.5625	9.62523	0.999529	16.5625	4	0.944193	1	0.80746	Srm	spermidine synthase [Source:MGI Symbol;Acc:MGI:102690]	protein_coding	809.709	0.0611316
ENSMUSG00000006445|Epha2	417.008	441.178	450.215	468.29	306.814	447.887	256.947	126.789	408.032	518.367	296.31	274.784	153.31	325.459	340.918	186.076	332.013	392.864	234.162	446.85	414.033	480.075	361.12	355.824	235.36	235.431	350.077	263.826	292.948	146.244	204.794	223.692	208.096	146.707	8.28229	0.741642	5.47106	8.28229	0.741642	5.47106	0	0.475443	1	0.618385	Epha2	Eph receptor A2 [Source:MGI Symbol;Acc:MGI:95278]	protein_coding	315.956	-0.196675
ENSMUSG00000006456|Rbm14	214.284	251.532	224.595	284.72	368.012	395.697	255.952	234.151	247.918	220.56	287.595	297.85	115.572	232.951	238.055	299.68	332.979	289.725	192.223	303.026	259.229	280.256	307.931	227.477	326.996	267.582	293.227	192.17	265.746	148.443	307.711	230.85	227.781	160.044	8.01296	NA	NA	8.01296	NA	NA	0	0.541839	1	0.850958	Rbm14	RNA binding motif protein 14 [Source:MGI Symbol;Acc:MGI:1929092]	protein_coding	258.309	-0.0161163
ENSMUSG00000006463|Zdhhc24	43.568	37.9294	61.5329	61.8142	67.8134	54.0881	49.796	47.0347	25.8248	36.5906	56.6475	36.103	57.7862	81.575	33.3081	62.6781	95.5504	31.8792	65.2393	63.3188	43.0521	80.4359	45.7231	59.4779	35.6898	28.0028	32.9133	48.8567	62.7747	74.7712	48.8595	42.0541	43.1191	38.7985	5.68947	NA	NA	5.68947	NA	NA	1	0.700171	1	0.850378	Zdhhc24	zinc finger, DHHC domain containing 24 [Source:MGI Symbol;Acc:MGI:1917855]	protein_coding	51.6061	0.0681923
ENSMUSG00000006464|Bbs1	13.3372	15.9703	20.511	38.3998	46.3116	25.6207	21.9102	20.4499	20.6598	15.2461	34.86	17.0486	21.2276	28.5933	25.4709	14.6902	15.4425	22.5029	11.6499	38.8958	26.5641	37.2545	33.5925	21.9129	23.1501	10.3714	20.9448	19.5427	18.8324	13.1949	23.91	27.7378	6.5616	23.0366	4.51134	NA	NA	4.51134	NA	NA	0	0.527176	1	0.83238	Bbs1	Bardet-Biedl syndrome 1 (human) [Source:MGI Symbol;Acc:MGI:1277215]	protein_coding	22.806	-0.100677
ENSMUSG00000006471|Ndor1	72.9098	47.9108	48.2007	40.2729	47.1386	56.9348	43.8205	24.5398	64.0455	46.7547	39.2175	34.0973	24.7655	47.9358	36.247	29.3804	57.9093	49.694	31.4546	57.8914	41.2201	53.3417	53.1881	41.7389	58.8399	47.7084	73.8055	39.0853	37.6648	24.1907	27.0287	10.7372	39.3696	31.5238	5.42686	NA	NA	5.42686	0.969304	7.74817	0	0.490239	1	0.8413	Ndor1	NADPH dependent diflavin oxidoreductase 1 [Source:MGI Symbol;Acc:MGI:1926047]	protein_coding	43.546	-0.0690992
ENSMUSG00000006476|Nsmf	1660.92	1481.24	1347.57	1201.63	1835.1	1765.93	1690.08	1413.09	1771.58	1436.18	1552.36	1438.1	819.62	1927.53	1823.13	1673.7	1520.12	1533.95	933.155	1576.64	1630.48	1622.27	1590.05	1439.99	1353.32	1301.61	1539.94	915.248	1941.83	1065.49	1333.76	1430.73	1450.11	1167.59	10.5275	NA	NA	10.5275	NA	NA	1	0.881132	1	0.684827	Nsmf	NMDA receptor synaptonuclear signaling and neuronal migration factor [Source:MGI Symbol;Acc:MGI:1861755]	protein_coding	1476	-0.134824
ENSMUSG00000006494|Pdk1	1061.64	1360.47	1355.77	791.409	1409.19	925.191	1427.15	1631.9	1538.13	1182.08	1777.86	1439.11	1202.9	1495.26	1504.74	1939.1	940.061	865.426	1321.1	1117.12	968.214	992.325	1047.9	1193.73	1167.15	1156.41	1293.59	1442.9	1284.79	1842.89	1398.21	1549.74	1422.93	2107.25	10.3582	0.566496	17.7219	10.3582	0.566496	17.7219	4	0.852698	1	0.75006	Pdk1	pyruvate dehydrogenase kinase, isoenzyme 1 [Source:MGI Symbol;Acc:MGI:1926119]	protein_coding	1328.05	-0.111337
ENSMUSG00000006498|Ptbp1	1028.74	1073	1258.35	1414.23	1552.26	1668.19	1215.02	1020.45	1214.8	999.128	1177.61	1093.12	915.145	1195.87	1233.38	1455.31	1170.73	1492.69	1083.44	1596.54	1388.66	1397.89	1318.51	1195.82	1204.77	1122.18	1104.09	1039.02	1066.12	1039.1	1033.33	986.928	1149.22	1074.23	10.2268	0.396974	4.48858	10.2268	0.396974	4.48858	4	0.904706	1	0.836832	Ptbp1	polypyrimidine tract binding protein 1 [Source:MGI Symbol;Acc:MGI:97791]	protein_coding	1205.23	-0.0216573
ENSMUSG00000006517|Mvd	432.124	285.468	276.898	223.842	234.866	249.564	449.16	217.791	231.39	159.576	1173.26	1041.97	366.765	1116.82	1367.59	988.159	522.149	750.098	114.169	202.62	265.641	220.14	264.074	286.955	332.783	186.685	358.056	80.3421	690.521	569.581	453.25	1176.62	706.778	390.41	8.69555	1.95284	19.9686	8.69555	1.95284	19.9686	4	0.937564	1	0.803714	Mvd	mevalonate (diphospho) decarboxylase [Source:MGI Symbol;Acc:MGI:2179327]	protein_coding	481.945	-0.151331
ENSMUSG00000006519|Cyba	253.406	166.69	170.241	198.555	187.727	142.337	151.38	229.039	128.091	181.937	177.568	175.501	97.8827	130.352	95.026	163.551	158.285	222.217	90.869	211.666	171.292	186.273	246.345	154.434	154.334	144.162	204.461	107.485	195.648	97.8623	163.212	181.638	151.854	71.5348	7.35415	NA	NA	7.35415	NA	NA	0	0.589795	1	0.850284	Cyba	cytochrome b-245, alpha polypeptide [Source:MGI Symbol;Acc:MGI:1316658]	protein_coding	163.613	-0.0333578
ENSMUSG00000006522|Itih3	12897.9	14822.4	13351.6	30274.9	12666.2	13760.2	11873.4	12331.3	13105.6	14246	14765.4	13576.7	11916.9	12761.9	14357.7	14412	15706.9	24930.4	14466.8	15394.6	15993.4	14020.4	15926.6	11019.1	13511	18718.3	15397.4	13155.5	15106.7	13324.7	14298.2	15034.8	14024	12137.9	13.8536	NA	NA	13.8536	NA	NA	1	0.764861	1	0.826131	Itih3	inter-alpha trypsin inhibitor, heavy chain 3 [Source:MGI Symbol;Acc:MGI:96620]	protein_coding	14802.6	0.0832217
ENSMUSG00000006526|Stimate	208.949	179.665	165.113	266.925	248.098	237.229	317.699	269.938	189.038	241.905	225.5	228.652	176.896	252.294	262.546	238.96	206.543	229.717	151.448	227.948	201.52	232.841	234.214	219.129	209.316	204.316	196.482	186.741	214.48	182.53	162.172	219.218	143.418	210.967	7.85815	NA	NA	7.65837	NA	NA	1	0.635346	2	0.760092	Stimate	STIM activating enhancer [Source:MGI Symbol;Acc:MGI:1921500]	protein_coding	NA	NA
ENSMUSG00000006527|Sfmbt1	384.11	498.072	498.416	455.178	540.026	464.968	519.87	360.94	473.11	607.811	555.581	422.205	632.11	435.627	475.13	335.915	452.658	388.176	585.988	433.281	437.849	474.995	536.547	436.171	542.099	596.355	488.712	601.48	439.423	514.602	493.793	416.962	422.754	527.418	8.91819	NA	NA	8.91819	NA	NA	1	0.651384	1	0.84525	Sfmbt1	Scm-like with four mbt domains 1 [Source:MGI Symbol;Acc:MGI:1859609]	protein_coding	483.775	0.0191635
ENSMUSG00000006529|Itih1	11357	12012.6	11541.5	14929.1	12653	13763	10393.4	10051.1	12263.7	11473.2	11768.5	11504.8	8940.35	10360	12776.6	10916.8	15062.2	15698.6	9507.46	13778.2	12526.3	11882.5	12859.4	10597.5	10772.5	11943.7	11604.4	7534.78	12110.3	9027.52	10357.2	10483.1	11799.6	8425.35	13.4889	0.307695	3.82457	13.4889	0.307695	3.82457	0	0.493448	1	0.845532	Itih1	inter-alpha trypsin inhibitor, heavy chain 1 [Source:MGI Symbol;Acc:MGI:96618]	protein_coding	11549.3	-0.0221247
ENSMUSG00000006538|Ihh	41.7897	31.9405	35.8942	14.0487	78.5643	71.1686	164.327	129.857	40.2867	33.5414	61.0049	21.0601	11.7931	86.6209	35.2674	43.0912	64.6654	74.0722	17.4748	66.937	81.5242	89.7495	147.434	113.738	63.6628	33.1884	52.8607	27.1426	87.8845	19.7924	18.7122	34.8959	37.4948	37.5861	5.78936	1.33601	7.39734	5.78936	1.33601	7.39734	4	0.898136	1	0.853319	Ihh	Indian hedgehog [Source:MGI Symbol;Acc:MGI:96533]	protein_coding	57.9139	0.0957504
ENSMUSG00000006542|Prkag3	4.44572	1.99628	1.02555	0.936579	0	0	4.9796	0	11.3629	7.11485	0	2.00572	2.35862	0.84098	2.93895	0	0.965155	3.75049	0	0.904554	0	0	2.79938	0	6.75212	13.4828	4.98686	3.25711	3.13873	1.09958	1.03956	0.894767	12.1858	1.21245	1.50462	NA	NA	1.50462	NA	NA	0	0.529114	1	0.833747	Prkag3	protein kinase, AMP-activated, gamma 3 non-catalytic subunit [Source:MGI Symbol;Acc:MGI:1891343]	protein_coding	2.8375	0.278909
ENSMUSG00000006567|Atp7b	402.782	384.284	346.635	363.393	656.632	539.932	435.217	362.985	257.215	297.807	423.767	372.061	382.096	568.502	540.767	484.776	453.623	402.24	309.887	519.214	590.821	477.535	428.305	390.258	312.527	274.842	289.238	251.883	477.088	360.661	269.247	425.909	429.316	407.385	8.65039	0.574719	1.61144	8.65039	0.574719	1.61144	4	0.815246	1	0.790537	Atp7b	ATPase, Cu++ transporting, beta polypeptide [Source:MGI Symbol;Acc:MGI:103297]	protein_coding	408.495	-0.0806256
ENSMUSG00000006574|Slc4a1	27.5634	18.9647	13.3321	14.0487	20.6748	40.8033	2.98776	7.15745	2.06598	20.3281	28.3237	21.0601	4.71724	8.4098	8.81685	25.463	3.86062	0.937622	4.65995	9.04554	8.24402	20.3206	7.465	5.21736	2.89377	0	3.98949	3.25711	5.23122	4.39831	10.3956	0	5.62423	1.21245	4.0505	NA	NA	2.4408	NA	NA	1	0.757579	2	0.999416	Slc4a1	solute carrier family 4 (anion exchanger), member 1 [Source:MGI Symbol;Acc:MGI:109393]	protein_coding	10.6315	-1.65773
ENSMUSG00000006575|Rundc3a	207.17	236.559	172.292	265.052	218.326	202.119	277.862	273.006	298.535	320.168	320.276	239.684	146.234	315.367	263.526	332.977	267.348	243.782	136.303	183.624	261.061	213.367	222.084	233.738	251.758	175.277	296.219	132.456	302.365	142.945	274.445	211.165	233.405	140.645	7.88033	NA	NA	7.88033	NA	NA	1	0.859821	1	0.510146	Rundc3a	RUN domain containing 3A [Source:MGI Symbol;Acc:MGI:1858752]	protein_coding	235.622	-0.228293
ENSMUSG00000006576|Slc4a3	8.89143	3.99256	5.12774	12.1755	4.96195	8.54023	13.9429	0	5.16496	2.03281	2.17875	4.01144	0	1.68196	2.93895	6.85542	7.72124	9.37622	2.32997	4.52277	12.824	6.77355	0	8.34778	0	12.4457	15.9579	3.25711	7.32371	8.79661	12.4748	8.94767	8.43634	7.27473	2.68934	NA	NA	2.68934	NA	NA	1	0.654077	1	0.664976	Slc4a3	solute carrier family 4 (anion exchanger), member 3 [Source:MGI Symbol;Acc:MGI:109350]	protein_coding	6.4502	0.565693
ENSMUSG00000006585|Cdt1	48.0137	61.8848	49.2263	107.707	106.682	97.7382	72.7022	128.834	44.4187	64.0336	107.848	55.1574	31.8414	47.0949	42.1249	94.9965	86.864	91.887	43.1045	113.069	66.8681	142.245	91.4463	77.2169	59.8045	54.9684	49.8686	51.0281	49.1735	35.1865	41.5826	36.6855	37.4948	49.7106	6.06183	1.03883	6.12922	6.06183	1.03883	6.12922	4	0.756323	1	0.709331	Cdt1	chromatin licensing and DNA replication factor 1 [Source:MGI Symbol;Acc:MGI:1914427]	protein_coding	68.7796	-0.180491
ENSMUSG00000006586|Runx1t1	8.89143	0	2.0511	2.80974	3.30797	1.89783	4.9796	0	0	1.01641	0	2.00572	2.35862	2.52294	0	1.95869	0	3.75049	3.49496	11.7592	1.832	0	2.79938	1.04347	0	6.22283	1.99474	6.51422	4.18498	7.69704	0	0.894767	12.1858	3.63736	1.58229	NA	NA	1.58229	NA	NA	1	0.860694	1	0.686667	Runx1t1	RUNX1 translocation partner 1 [Source:MGI Symbol;Acc:MGI:104793]	protein_coding	2.99445	0.841164
ENSMUSG00000006589|Aprt	678.416	609.864	527.131	564.757	525.967	528.545	695.152	979.549	557.816	646.435	919.432	855.44	691.076	746.79	793.516	957.8	519.253	646.959	428.715	569.869	602.729	618.086	735.303	697.039	701.256	602.578	885.666	545.023	1029.5	914.848	828.533	898.346	619.602	709.286	9.44348	0.531378	16.2692	9.44348	0.531378	16.2692	4	0.90243	1	0.848905	Aprt	adenine phosphoribosyl transferase [Source:MGI Symbol;Acc:MGI:88061]	protein_coding	700.891	-0.0165163
ENSMUSG00000006599|Gtf2h1	479.248	531.011	462.522	487.021	428.382	477.304	687.185	806.747	655.95	587.483	411.783	570.628	635.648	486.086	482.967	520.032	413.086	475.375	637.248	371.772	512.045	515.636	630.793	677.213	598.045	660.658	575.483	778.45	555.556	682.837	610.225	433.067	486.496	640.176	9.12383	0.497232	12.5518	9.12383	0.497232	12.5518	4	0.926817	1	0.837008	Gtf2h1	general transcription factor II H, polypeptide 1 [Source:MGI Symbol;Acc:MGI:1277216]	protein_coding	557.769	0.037026
ENSMUSG00000006611|Hfe	828.682	918.29	810.183	848.541	807.972	803.73	784.785	760.735	882.175	773.485	832.282	920.626	752.4	1044.5	965.935	1023.42	856.093	1036.07	864.42	769.775	811.578	684.128	670.917	838.951	724.406	845.268	850.758	894.62	939.528	845.574	914.817	958.296	1002.05	957.839	9.73587	0.335709	20.5248	9.73587	0.335709	20.5248	4	0.93252	1	0.850846	Hfe	homeostatic iron regulator [Source:MGI Symbol;Acc:MGI:109191]	protein_coding	859.495	0.00792822
ENSMUSG00000006641|Slc5a6	93.3601	35.9331	59.4818	47.7655	102.547	62.6283	295.788	353.783	199.368	170.756	81.7031	95.2718	79.0138	73.1652	65.6365	89.1204	73.3518	58.1326	71.0642	67.8415	98.0122	91.4429	318.196	233.738	295.164	124.457	159.579	128.113	78.4683	40.6843	57.1761	43.8436	56.2423	40.011	6.69244	2.132	10.1546	6.69244	2.132	10.1546	4	0.838528	1	0.683989	Slc5a6	solute carrier family 5 (sodium-dependent vitamin transporter), member 6 [Source:MGI Symbol;Acc:MGI:2660847]	protein_coding	115.907	-0.241906
ENSMUSG00000006651|Aplp1	19.5612	21.9591	11.281	7.49263	11.5779	17.0805	12.947	21.4724	16.5279	16.2625	11.9831	4.01144	8.25517	33.6392	16.654	19.5869	12.547	15.9396	9.3199	26.2321	17.404	12.7004	17.7294	41.7389	16.398	12.4457	22.9395	17.3713	13.6012	1.09958	16.633	14.3163	15.9353	4.84982	3.988	NA	NA	3.988	NA	NA	0	0.520103	1	0.851905	Aplp1	amyloid beta (A4) precursor-like protein 1 [Source:MGI Symbol;Acc:MGI:88046]	protein_coding	15.8674	0.00898419
ENSMUSG00000006673|Qrich1	657.966	543.987	597.894	585.362	560.701	702.196	518.874	503.067	672.478	602.729	523.989	533.522	596.731	525.612	576.034	543.537	649.549	683.527	625.598	612.383	611.889	644.334	649.455	598.953	653.026	663.769	623.357	643.822	567.065	523.398	554.088	568.177	561.485	510.443	9.21382	NA	NA	9.21382	NA	NA	0	0.592016	1	0.678855	Qrich1	glutamine-rich 1 [Source:MGI Symbol;Acc:MGI:1916482]	protein_coding	593.794	0.0690494
ENSMUSG00000006676|Usp19	1070.53	990.156	908.635	946.882	1108.17	1183.3	1020.82	908.997	1203.44	1152.61	1179.79	1042.98	871.51	1006.65	1039.41	1082.18	1024.99	1071.7	881.895	1145.17	1101.95	1122.72	1092.69	970.429	914.43	953.131	1227.76	1034.68	1041.01	658.646	834.771	819.607	1071.42	860.843	9.98868	NA	NA	9.98868	NA	NA	1	0.605052	1	0.74832	Usp19	ubiquitin specific peptidase 19 [Source:MGI Symbol;Acc:MGI:1918722]	protein_coding	1016	-0.0864357
ENSMUSG00000006678|Pola1	50.6812	115.784	90.2482	135.804	96.7581	89.1979	93.6165	59.3046	75.4084	62.0008	47.9325	81.2317	71.9379	81.575	71.5144	94.0171	102.306	86.2613	116.499	75.9825	89.7682	90.5962	92.3794	86.6082	106.105	76.7483	64.8292	95.5419	49.1735	58.2776	61.3343	78.7395	104.986	71.5348	6.35793	0.570132	3.924	6.35793	0.570132	3.924	4	0.82347	1	0.847722	Pola1	polymerase (DNA directed), alpha 1 [Source:MGI Symbol;Acc:MGI:99660]	protein_coding	83.0789	0.024459
ENSMUSG00000006699|Cdc42	2261.09	2938.53	3169.97	2731.07	2639.76	2493.75	2643.17	2593.04	2400.67	2532.89	2757.21	2514.17	3430.61	2607.88	2478.51	2615.83	2597.23	2600.96	3670.87	2529.13	2492.44	2496.9	2441.06	2792.33	2756.79	2695.52	2309.91	3647.96	2190.84	3499.95	2874.4	2677.14	2924.6	3667.68	11.4279	NA	NA	11.4279	NA	NA	1	0.801453	1	0.766172	Cdc42	cell division cycle 42 [Source:MGI Symbol;Acc:MGI:106211]	protein_coding	2755.11	0.0823639
ENSMUSG00000006705|Pknox1	295.196	281.476	314.843	274.418	292.755	312.193	272.882	228.016	299.568	291.709	290.863	329.941	359.69	317.049	386.962	315.349	337.804	324.417	332.021	335.589	294.037	274.329	324.728	225.39	246.935	308.03	280.261	321.368	380.833	337.57	304.593	323.011	309.332	413.447	8.26346	0.341502	20.3794	8.26346	0.341502	20.3794	4	0.91425	1	0.767443	Pknox1	Pbx/knotted 1 homeobox [Source:MGI Symbol;Acc:MGI:1201409]	protein_coding	309.9	0.0694023
ENSMUSG00000006711|D130043K22Rik	57.7943	31.9405	53.3285	101.151	50.4465	42.7011	58.7593	52.1472	95.0353	42.6891	70.8093	57.1631	75.4758	97.5536	95.026	81.2857	66.5957	30.0039	46.5995	50.655	72.3642	38.1012	63.4525	60.5214	38.5835	25.9285	40.8922	32.5711	65.9134	104.46	100.838	101.109	75.9271	66.685	5.95038	0.644089	19.4426	5.95038	0.644089	19.4426	0	0.419167	1	0.803639	D130043K22Rik	RIKEN cDNA D130043K22 gene [Source:MGI Symbol;Acc:MGI:3036268]	protein_coding	63.0737	-0.155922
ENSMUSG00000006715|Gmnn	97.8058	82.8457	68.7117	75.8629	57.0625	50.2924	166.319	93.0469	73.3425	97.575	92.5968	73.2089	116.752	70.6423	60.7383	75.4096	104.237	59.0702	109.509	79.6007	80.6082	82.976	96.1119	147.13	149.511	89.194	89.7634	113.999	115.087	79.1695	76.9278	70.6866	81.5513	95.7839	6.4976	0.51741	11.1065	6.4976	0.51741	11.1065	0	0.461174	1	0.745336	Gmnn	geminin [Source:MGI Symbol;Acc:MGI:1927344]	protein_coding	90.3861	0.156218
ENSMUSG00000006717|Acot13	500.588	646.796	548.668	443.939	428.382	358.69	516.883	667.688	496.869	438.071	424.856	539.539	665.131	375.918	565.258	465.189	439.146	481.938	648.898	481.223	587.157	460.601	446.967	545.736	506.409	457.378	554.539	621.022	583.804	788.396	539.534	692.55	511.805	641.388	9.05392	NA	NA	9.05392	NA	NA	1	0.680528	1	0.649615	Acot13	acyl-CoA thioesterase 13 [Source:MGI Symbol;Acc:MGI:1914084]	protein_coding	531.499	0.141944
ENSMUSG00000006728|Cdk4	631.292	480.106	415.347	536.66	435.825	500.078	520.866	647.238	514.43	422.825	464.073	547.562	299.545	499.542	594.647	582.71	521.184	500.69	265.617	451.372	576.165	403.026	506.687	523.823	434.065	373.37	508.659	284.454	514.752	423.337	436.617	460.805	449.938	351.612	8.98281	NA	NA	8.79414	NA	NA	1	0.882441	2	0.504453	Cdk4	cyclin-dependent kinase 4 [Source:MGI Symbol;Acc:MGI:88357]	protein_coding	472.909	-0.187653
ENSMUSG00000006731|B4galnt1	1596.9	1329.52	1088.11	1809.47	1783.82	1575.2	1349.47	1302.66	1958.55	1532.74	1794.2	1642.69	1139.21	1682.8	2026.9	1507.21	1697.71	1697.1	1029.85	1756.64	1818.26	1612.95	1511.66	1398.25	1074.55	1077.59	1447.19	994.505	1635.28	835.678	1338.96	1230.3	1362	1111.82	10.6167	NA	NA	10.4186	NA	NA	0	0.559346	2	0.575539	B4galnt1	beta-1,4-N-acetyl-galactosaminyl transferase 1 [Source:MGI Symbol;Acc:MGI:1342057]	protein_coding	1463.23	-0.192384
ENSMUSG00000006732|Mettl1	245.404	173.677	192.803	132.058	121.568	103.432	145.404	81.7995	160.114	165.674	164.495	164.469	167.462	196.789	263.526	182.158	219.09	279.411	108.344	120.306	106.256	113.457	211.819	153.39	168.803	187.722	232.388	116.17	261.561	182.53	216.229	246.061	160.29	132.158	7.40772	0.63569	19.444	7.40772	0.63569	19.444	4	0.607918	1	0.76053	Mettl1	methyltransferase like 1 [Source:MGI Symbol;Acc:MGI:1339986]	protein_coding	172.848	0.122012
ENSMUSG00000006736|Tspan31	3405.42	3082.26	2694.11	3144.1	3163.25	3696.02	3817.36	3743.35	3460.52	3578.77	3116.7	3603.28	3727.8	3583.41	3626.66	3370.91	3314.34	3365.13	3291.09	3102.62	3151.96	2770.38	3048.52	3299.46	3172.53	3023.26	3199.57	2945.51	3365.77	3540.64	3092.71	2712.93	3124.26	3025.07	11.7422	NA	NA	11.6171	NA	NA	1	0.764652	2	0.86926	Tspan31	tetraspanin 31 [Source:MGI Symbol;Acc:MGI:1914375]	protein_coding	3275.28	-0.127871
ENSMUSG00000006740|Kif5b	1030.52	1144.87	1332.19	1208.19	1169.37	1221.25	1225.98	1053.17	1574.28	1196.31	1103.54	1375.93	1825.57	1076.45	1190.27	1362.27	1071.32	1177.65	1509.82	1119.84	1036	1281.89	1448.21	1364.86	1524.05	1551.56	1288.6	2211.58	1118.44	1682.35	1434.6	1173.93	1284.2	1607.71	10.3691	0.373679	14.378	10.3691	0.373679	14.378	4	0.624644	1	0.658378	Kif5b	kinesin family member 5B [Source:MGI Symbol;Acc:MGI:1098268]	protein_coding	1322.85	0.119561
ENSMUSG00000006763|Saal1	94.2492	114.786	67.6861	112.39	127.357	99.636	63.7389	103.272	79.5404	63.0172	74.0774	62.1774	86.0896	91.6668	69.5551	85.203	90.7246	104.076	47.7645	90.4554	97.0962	62.6553	77.4494	88.6951	102.246	69.4883	75.8002	78.1707	101.486	84.6674	84.2048	81.4238	102.173	99.4213	6.41923	0.585259	3.86112	6.41923	NA	NA	0	0.521426	1	0.853551	Saal1	serum amyloid A-like 1 [Source:MGI Symbol;Acc:MGI:1926185]	protein_coding	86.2482	-0.00760765
ENSMUSG00000006777|Krt23	13.3372	23.9554	30.7664	7.49263	23.9828	12.3359	34.8572	49.0797	15.4949	10.1641	0	10.0286	3.53793	1.68196	0	7.83476	6.75609	10.3138	31.4546	21.7093	33.8921	16.9339	15.8631	37.565	5.78753	7.25997	25.9317	8.68563	7.32371	1.09958	18.7122	19.6849	9.37371	4.84982	3.81387	2.01594	6.54258	3.81387	2.01594	6.54258	0	0.535648	1	0.830341	Krt23	keratin 23 [Source:MGI Symbol;Acc:MGI:2148866]	protein_coding	15.5219	0.314212
ENSMUSG00000006782|Cnp	276.524	332.381	273.821	245.384	370.493	261.9	295.788	270.961	195.236	153.477	218.964	215.615	125.007	275	172.418	275.196	355.177	336.606	182.903	379.008	299.533	301.423	237.014	217.042	214.139	207.428	190.498	120.513	260.515	158.339	196.478	368.644	295.272	187.93	7.92121	0.810853	2.56356	7.92121	0.810853	2.56356	4	0.938958	1	0.845327	Cnp	2',3'-cyclic nucleotide 3' phosphodiesterase [Source:MGI Symbol;Acc:MGI:88437]	protein_coding	249.018	0.0412794
ENSMUSG00000006784|Odad4	1.77829	0	5.12774	0.936579	4.13496	4.74457	18.9225	9.20244	5.16496	7.11485	9.80437	0	1.17931	0	5.8779	11.7521	0.965155	0	1.16499	3.61822	10.076	14.3938	13.0638	13.5651	9.64589	1.03714	5.98423	4.34281	5.23122	17.5932	3.11869	4.47384	3.74948	1.21245	2.54899	NA	NA	2.54899	NA	NA	0	0.473102	1	0.836109	Odad4	outer dynein arm complex subunit 4 [Source:MGI Symbol;Acc:MGI:1921657]	protein_coding	NA	NA
[truncated: 14,080 more rows]
[truncated: 4 more columns]

## Sheet: S3_3
	log2 normalized counts
[truncated: 14,478 more rows]
[truncated: 6 more columns]
