# Supplementary material for: Maternal high fat diet induces circadian clock-independent endocrine alterations impacting the metabolism of the offspring
Source: iScience. 2024 Jun 21;27(7):110343. doi: 10.1016/j.isci.2024.110343 (PMC11263959; doi:10.1016/j.isci.2024.110343)
Supplement: Table S4. GO term enrichment analysis of differential rhythmic liver genes between maternal HFD and Ctr diet, related to Figures 5 and 6 [file mmc5.xlsx]

## Sheet: Legend
Table S4_1	GO term enrichment analysis of differential rhythmic liver genes between maternal HFD and Ctr diet in model 3 in 4-week-old male offspring. GO biological process term (Term), number of differentially expressed genes/number of genes of the indicated term (Overlap), P-value of hypergeometric testing (P-value), adjusted P-value by Benjamini-Hochberg method (Adjusted P-value), all differential expres…
Table S4_2	GO term enrichment analysis of differential rhythmic liver genes between maternal HFD and Ctr diet in model 2 in 16-week-old male offspring. GO biological process term (Term), number of differentially expressed genes/number of genes of the indicated term (Overlap), P-value of hypergeometric testing (P-value), adjusted P-value by Benjamini-Hochberg method (Adjusted P-value), all differential expre…
Table S4_3	GO term enrichment analysis of differential rhythmic liver genes between maternal HFD and Ctr diet in mean up in 4-week-old male offspring. GO biological process term (Term), number of differentially expressed genes/number of genes of the indicated term (Overlap), P-value of hypergeometric testing (P-value), adjusted P-value by Benjamini-Hochberg method (Adjusted P-value), all differential expres…
Table S4_4	GO term enrichment analysis of differential rhythmic liver genes between maternal HFD and Ctr diet in mean down in 16-week-old male offspring. GO biological process term (Term), number of differentially expressed genes/number of genes of the indicated term (Overlap), P-value of hypergeometric testing (P-value), adjusted P-value by Benjamini-Hochberg method (Adjusted P-value), all differential exp…

## Sheet: S4_1
Model 3 GO enrichment in 4-week-old offspring
Term	Overlap	P-value	Adjusted P-value	Combined Score	Genes
Cytoplasmic Translation (GO:0002181)	16/93	1.47198e-13	2.10051e-10	467.588	RPL5;RPL34;RPLP0;RPL9;RPS26;RPL7A;RPS14;RPS17;RPS16;RPS19;RACK1;RPL36;RPL35;UBA52;ZC3H15;RPL19
Macromolecule Biosynthetic Process (GO:0009059)	18/183	7.63852e-11	4.05759e-08	194.181	RPL5;RPL34;RPLP0;MRPS21;RPL9;MRPS6;MRPS18C;RPS26;RPS14;RPL7A;RPS17;RPS16;RPS19;POLD1;RPL36;RPL35;LARGE1;RPL19
Translation (GO:0006412)	20/234	8.53032e-11	4.05759e-08	166.452	RPL5;RPL34;RPLP0;MRPS21;RPL9;MRPS6;MRPS18C;RPS26;RPS14;RPL7A;RPS17;RPS16;RPS19;RPL36;RACK1;RPL35;UBA52;CHCHD1;ZC3H15;RPL19
Peptide Biosynthetic Process (GO:0043043)	16/158	5.73891e-10	2.04736e-07	181.994	RPL5;RPL34;RPLP0;MRPS21;RPL9;MRPS6;MRPS18C;RPS26;RPS14;RPL7A;RPS17;RPS16;RPS19;RPL36;RPL35;RPL19
Mitochondrial ATP Synthesis Coupled Electron Transport (GO:0042775)	10/70	3.80395e-08	1.08565e-05	212.113	COX7B;NDUFB6;UQCRB;NDUFA12;NDUFB4;NDUFA2;UQCR11;UQCR10;NDUFV2;COX6B1
Gene Expression (GO:0010467)	18/296	1.54201e-07	3.66742e-05	77.152	RPL5;RPL34;RPLP0;MRPS21;MAGOHB;RPL9;MRPS6;TSPAN33;MRPS18C;RPS26;RPS14;RPL7A;RPS17;RPS16;RPS19;RPL36;RPL35;RPL19
Cellular Respiration (GO:0045333)	10/85	2.50526e-07	5.10715e-05	150.853	COX7B;NDUFB6;UQCRB;NDUFA12;NDUFB4;NDUFA2;UQCR11;UQCR10;NDUFV2;COX6B1
Aerobic Electron Transport Chain (GO:0019646)	9/68	3.62599e-07	6.46785e-05	167.889	COX7B;NDUFB6;UQCRB;NDUFB4;NDUFA2;UQCR11;UQCR10;NDUFV2;COX6B1
Oxidative Phosphorylation (GO:0006119)	7/63	2.41095e-05	0.0038227	97.9163	NDUFB6;UQCRB;NDUFA12;ATP5PB;NDUFB4;NDUFA2;NDUFV2
Proton Motive Force-Driven Mitochondrial ATP Synthesis (GO:0042776)	6/53	8.37291e-05	0.0119481	88.0017	NDUFB6;NDUFA12;ATP5PB;NDUFB4;NDUFA2;NDUFV2
Aerobic Respiration (GO:0009060)	6/59	0.000153437	0.0199049	72.982	NDUFB6;UQCRB;NDUFA12;NDUFB4;NDUFA2;NDUFV2
Proton Motive Force-Driven ATP Synthesis (GO:0015986)	6/60	0.000168549	0.0200432	70.8607	NDUFB6;NDUFA12;ATP5PB;NDUFB4;NDUFA2;NDUFV2
Energy Derivation By Oxidation Of Organic Compounds (GO:0015980)	5/43	0.000292587	0.0321171	78.3586	COX7B;UQCRB;UQCR11;UQCR10;COX6B1
Mitochondrial Electron Transport, Ubiquinol To Cytochrome C (GO:0006122)	44997	0.000510553	0.0520399	183.832	UQCRB;UQCR11;UQCR10
Ribosome Assembly (GO:0042255)	5/50	0.000595717	0.0566725	60.366	RPL5;RPS14;TRAF7;RPS19;RPLP0
Striated Muscle Tissue Development (GO:0014706)	44999	0.000827756	0.0738255	140.805	PRMT1;NDUFV2;BMP7
Mitochondrial Electron Transport, NADH To Ubiquinone (GO:0006120)	4/34	0.00115642	0.0970711	65.7742	NDUFB6;NDUFB4;NDUFA2;NDUFV2
Protein O-linked Mannosylation (GO:0035269)	45001	0.00124791	0.0989317	112.24	TMTC1;LARGE1;TMTC4
Positive Regulation Of Macromolecule Biosynthetic Process (GO:0010557)	7/122	0.00147316	0.110642	29.1514	RPL5;TGFB2;PRMT1;POLDIP3;EGF;PLXNB2;FGFR4
Negative Regulation Of Lipid Catabolic Process (GO:0050995)	45003	0.00178194	0.127141	92.0824	APOC1;APOA2;CIDEC
Protein Mannosylation (GO:0035268)	45006	0.00281764	0.191465	71.1701	TMTC1;LARGE1;TMTC4
Negative Regulation Of Catabolic Process (GO:0009895)	5/72	0.00308273	0.199957	31.5339	RPL5;APOC1;APOA2;GIT1;CIDEC
Ribosomal Large Subunit Assembly (GO:0000027)	45007	0.00322976	0.200386	65.8534	RPL5;TRAF7;RPLP0
Regulation Of Lipid Catabolic Process (GO:0050994)	45008	0.00367695	0.214208	61.1432	APOC1;APOA2;CIDEC
ATP Synthesis Coupled Electron Transport (GO:0042773)	44964	0.00375277	0.214208	161.981	NDUFB6;NDUFA12
Negative Regulation Of Lipase Activity (GO:0060192)	44965	0.00495858	0.26207	128.244	APOC1;APOA2
Modification-Dependent Macromolecule Catabolic Process (GO:0043632)	44965	0.00495858	0.26207	128.244	NEDD8;UBA52
Negative Regulation Of Lipid Metabolic Process (GO:0045833)	45011	0.00523744	0.266922	49.8052	APOC1;APOA2;CIDEC
Ribonucleoprotein Complex Biogenesis (GO:0022613)	6/118	0.00574683	0.282784	20.2274	RPL5;RPS14;RPS17;RPS16;RPS19;UTP18
Ribosomal Small Subunit Biogenesis (GO:0042274)	5/84	0.00595954	0.283475	23.6805	RPS14;RPS17;RPS16;RPS19;UTP18
Primary Neural Tube Formation (GO:0014020)	45013	0.00646779	0.287459	43.9754	TGFB2;DEAF1;PLXNB2
Protein Insertion Into Mitochondrial Membrane (GO:0051204)	45013	0.00646779	0.287459	43.9754	MTCH2;MTX2;ROMO1
Tube Closure (GO:0060606)	45014	0.00714197	0.287459	41.4502	TGFB2;DEAF1;PLXNB2
Lipid Droplet Organization (GO:0034389)	45014	0.00714197	0.287459	41.4502	FITM1;CIDEC;CDS2
Myeloid Cell Differentiation (GO:0030099)	4/57	0.00770733	0.287459	26.7563	RPS14;RPS19;CEBPE;SLC1A5
Regulation Of Nuclear-Transcribed mRNA Catabolic Process, Nonsense-Mediated Decay (GO:2000622)	44967	0.00782633	0.287459	87.9021	DHX34;MAGOHB
Negative Regulation Of Cholesterol Transport (GO:0032375)	44967	0.00782633	0.287459	87.9021	APOC1;APOA2
Regulation Of Potassium Ion Transport (GO:0043266)	45015	0.00785626	0.287459	39.1431	KCNIP3;CASQ2;ANK3
Maturation Of SSU-rRNA From Tricistronic rRNA Transcript (SSU-rRNA, 5.8S rRNA, LSU-rRNA) (GO:0000462)	45015	0.00785626	0.287459	39.1431	RPS14;RPS16;RPS19
Protein Targeting To Mitochondrion (GO:0006626)	4/59	0.008694	0.310158	25.1424	MTCH2;IMMP2L;MTX2;ROMO1
Neural Tube Closure (GO:0001843)	3/32	0.00940724	0.314589	35.0852	TGFB2;DEAF1;PLXNB2
Phospholipid Efflux (GO:0033700)	2023-02-11	0.00947956	0.314589	75.0441	APOC1;APOA2
Negative Regulation Of RNA Metabolic Process (GO:0051253)	2023-02-11	0.00947956	0.314589	75.0441	RPS26;NUDT16
Cardiac Muscle Contraction (GO:0060048)	3/33	0.0102448	0.332258	33.2941	GAA;TNNT2;CASQ2
Semaphorin-Plexin Signaling Pathway (GO:0071526)	3/34	0.0111244	0.335148	31.6392	SEMA4B;PLXNB2;SEMA4G
Inner Mitochondrial Membrane Organization (GO:0007007)	3/34	0.0111244	0.335148	31.6392	MTX2;ROMO1;MICOS13
Lipid Droplet Formation (GO:0140042)	44969	0.0112734	0.335148	65.0238	FITM1;CDS2
Regulation Of Cell Communication By Electrical Coupling (GO:0010649)	44969	0.0112734	0.335148	65.0238	IRX3;CASQ2
Protein Localization To Organelle (GO:0033365)	6/137	0.0115807	0.336456	14.9304	FAM83H;IFT20;MTCH2;MICALL1;BMP7;TRAM2
ncRNA Processing (GO:0034470)	5/100	0.0121953	0.336456	16.9258	RPL5;RPS17;INTS13;RPS16;RPS19
rRNA Processing (GO:0006364)	5/101	0.012691	0.336456	16.5972	RPL5;RPS14;RPS17;RPS16;RPS19
Negative Regulation Of Endoplasmic Reticulum Unfolded Protein Response (GO:1900102)	2023-02-13	0.0132036	0.336456	57.0267	RACK1;NCK1
GTP Metabolic Process (GO:0046039)	44970	0.0132036	0.336456	57.0267	IMPDH1;RHOQ
Outer Mitochondrial Membrane Organization (GO:0007008)	44970	0.0132036	0.336456	57.0267	MTCH2;MTX2
Peptidyl-Methionine Modification (GO:0018206)	44970	0.0132036	0.336456	57.0267	APOA2;NAA25
Protein Insertion Into Mitochondrial Outer Membrane (GO:0045040)	44970	0.0132036	0.336456	57.0267	MTCH2;MTX2
Maturation Of SSU-rRNA (GO:0030490)	3/38	0.0150682	0.369237	26.1277	RPS14;RPS16;RPS19
Copper Ion Homeostasis (GO:0055070)	2023-02-14	0.0152663	0.369237	50.5184	ARF1;COMMD1
Glucosamine-Containing Compound Metabolic Process (GO:1901071)	2023-02-14	0.0152663	0.369237	50.5184	LARGE1;CHST2
protein-RNA Complex Assembly (GO:0022618)	6/150	0.0174228	0.401801	12.33	RPL5;RPS14;TRAF7;RPS19;GEMIN2;RPLP0
N-acetylglucosamine Metabolic Process (GO:0006044)	44972	0.0174574	0.401801	45.1347	LARGE1;CHST2
High-Density Lipoprotein Particle Remodeling (GO:0034375)	44972	0.0174574	0.401801	45.1347	APOC1;APOA2
Heart Contraction (GO:0060047)	3/41	0.0184798	0.418583	22.8907	GAA;TNNT2;CASQ2
Pharyngeal System Development (GO:0060037)	44973	0.019773	0.427516	40.6191	TGFB2;BMP7
Mitochondrial Electron Transport, Cytochrome C To Oxygen (GO:0006123)	44973	0.019773	0.427516	40.6191	COX7B;COX6B1
Negative Regulation Of Cytokine Production Involved In Immune Response (GO:0002719)	44973	0.019773	0.427516	40.6191	TGFB2;APOA2
Ribosome Biogenesis (GO:0042254)	6/155	0.0201282	0.428701	11.4886	RPL5;RPS14;RPS17;RPS16;RPS19;UTP18
SCF-dependent Proteasomal Ubiquitin-Dependent Protein Catabolic Process (GO:0031146)	3/43	0.0209725	0.435935	21.0546	FBXL17;FBXL7;FBXL12
Ribosomal Small Subunit Assembly (GO:0000028)	44974	0.0222094	0.435935	36.7865	RPS14;RPS19
Embryo Development Ending In Birth Or Egg Hatching (GO:0009792)	44974	0.0222094	0.435935	36.7865	TGFB2;USP22
Positive Regulation Of Stem Cell Differentiation (GO:2000738)	44974	0.0222094	0.435935	36.7865	MTCH2;TGFB2
Nucleus Organization (GO:0006997)	3/44	0.0222845	0.435935	20.2175	RPS19;IRAG2;NUP35
Proteolysis Involved In Protein Catabolic Process (GO:0051603)	4/78	0.0223008	0.435935	14.9628	FBXL17;NEDD8;UBA52;HDAC6
Regulation Of Protein Neddylation (GO:2000434)	44975	0.0247628	0.470158	33.4999	RPL5;COPS9
Heart Trabecula Morphogenesis (GO:0061384)	44975	0.0247628	0.470158	33.4999	TGFB2;BMP7
Positive Regulation Of Cell-Cell Adhesion (GO:0022409)	3/46	0.0250399	0.470158	18.6845	ANK3;PLPP3;BMP7
Regulation Of Phosphorylation (GO:0042325)	4/82	0.026222	0.485957	13.5881	DHX34;EGF;PLXNB2;BMP7
Negative Regulation Of Peptidyl-Serine Phosphorylation (GO:0033137)	44976	0.0274297	0.489277	30.6558	RACK1;NCK1
Pore Complex Assembly (GO:0046931)	44976	0.0274297	0.489277	30.6558	PDZD11;TSPAN33
Negative Regulation Of Axon Extension Involved In Axon Guidance (GO:0048843)	44976	0.0274297	0.489277	30.6558	SEMA4B;SEMA4G
Positive Regulation Of Amide Metabolic Process (GO:0034250)	4/85	0.0294175	0.507204	12.6697	RPL5;PRMT1;POLDIP3;PLXNB2
Erythrocyte Differentiation (GO:0030218)	3/49	0.029501	0.507204	16.6868	RPS14;RPS19;SLC1A5
Regulation Of Cell Communication (GO:0010646)	3/49	0.029501	0.507204	16.6868	GRK6;CASQ2;HCN2
Regulation Of Smoothened Signaling Pathway (GO:0008589)	3/51	0.0326924	0.520426	15.5237	RACK1;FBXL17;TUBD1
Regulation Of Substrate Adhesion-Dependent Cell Spreading (GO:1900024)	3/51	0.0326924	0.520426	15.5237	FBLN1;TRIOBP;LIMS2
Peptide Catabolic Process (GO:0043171)	44978	0.0330894	0.520426	25.9954	MME;DPEP1
Cardiac Muscle Tissue Development (GO:0048738)	3/52	0.034353	0.520426	14.9859	PRMT1;NDUFV2;BMP7
Regulation Of Proteolysis (GO:0030162)	3/52	0.034353	0.520426	14.9859	NEDD8;FGFR4;HDAC6
Positive Regulation Of Cell Migration (GO:0030335)	8/272	0.0343648	0.520426	7.47334	FAM83H;TGFB2;EGF;SEMA4B;RACK1;CDH13;SEMA4G;HDAC6
NADH Dehydrogenase Complex Assembly (GO:0010257)	3/53	0.0360565	0.520426	14.4746	NDUFB6;NDUFB4;NDUFA2
Mitochondrial Respiratory Chain Complex I Assembly (GO:0032981)	3/53	0.0360565	0.520426	14.4746	NDUFB6;NDUFB4;NDUFA2
rRNA Metabolic Process (GO:0016072)	4/91	0.036473	0.520426	11.0734	RPL5;RPS17;RPS16;RPS19
Negative Regulation Of Protein Modification By Small Protein Conjugation Or Removal (GO:1903321)	3/54	0.0378027	0.520426	13.9881	RPL5;PIAS3;COPS9
Ribosomal Large Subunit Biogenesis (GO:0042273)	3/54	0.0378027	0.520426	13.9881	RPL5;TRAF7;RPLP0
Mesenchymal Cell Differentiation (GO:0048762)	3/54	0.0378027	0.520426	13.9881	TGFB2;FBXL17;BMP7
Regulation Of Cholesterol Transport (GO:0032374)	44980	0.0391609	0.520426	22.3549	APOC1;APOA2
Cholesterol Efflux (GO:0033344)	44980	0.0391609	0.520426	22.3549	APOC1;APOA2
Regulation Of Axon Extension Involved In Axon Guidance (GO:0048841)	44980	0.0391609	0.520426	22.3549	SEMA4B;SEMA4G
Positive Regulation Of Epithelial Cell Migration (GO:0010634)	4/95	0.0416728	0.520426	10.1584	TGFB2;EGF;PLPP3;HDAC6
Positive Regulation Of Peptidyl-Threonine Phosphorylation (GO:0010800)	44981	0.0423428	0.520426	20.8233	EGF;BMP7
Striated Muscle Contraction (GO:0006941)	3/57	0.0432956	0.520426	12.6618	GAA;TNNT2;CASQ2
Ventricular Cardiac Muscle Tissue Development (GO:0003229)	44982	0.0456178	0.520426	19.4476	IRX3;TNNT2
Mitochondrial Translation (GO:0032543)	4/98	0.0458337	0.520426	9.53826	MRPS21;CHCHD1;MRPS6;MRPS18C
Phospholipid Transport (GO:0015914)	3/59	0.0471667	0.520426	11.8754	TMEM30B;APOC1;APOA2
Glucose Metabolic Process (GO:0006006)	3/59	0.0471667	0.520426	11.8754	GAA;BRAT1;SLC25A10
Negative Regulation Of Insulin Receptor Signaling Pathway (GO:0046627)	44983	0.0489829	0.520426	18.2068	PRKCZ;NCK1
Regulation Of Microtubule Polymerization Or Depolymerization (GO:0031110)	44984	0.0524349	0.520426	17.083	CAMSAP1;SKA2
Protein Quality Control For Misfolded Or Incompletely Synthesized Proteins (GO:0006515)	44984	0.0524349	0.520426	17.083	FBXL17;HDAC6
Negative Regulation Of Cellular Response To Insulin Stimulus (GO:1900077)	44984	0.0524349	0.520426	17.083	PRKCZ;NCK1
Mitochondrial Gene Expression (GO:0140053)	4/103	0.0532646	0.520426	8.61292	MRPS21;CHCHD1;MRPS6;MRPS18C
Negative Regulation Of Protein Phosphorylation (GO:0001933)	5/149	0.0545022	0.520426	7.35415	RACK1;FBLN1;PLPP3;PRKCZ;NCK1
Nuclear-Transcribed mRNA Catabolic Process, Nonsense-Mediated Decay (GO:0000184)	44985	0.0559708	0.520426	16.0615	DHX34;MAGOHB
Protein Insertion Into ER Membrane (GO:0045048)	2/29	0.0595877	0.520426	15.13	EMC2;TRAM2
Positive Regulation Of Cell Cycle (GO:0045787)	3/65	0.0597557	0.520426	9.89224	TGFB2;USP22;NUDT16
Positive Regulation Of DNA Metabolic Process (GO:0051054)	4/108	0.0613103	0.520426	7.80354	ACD;EGF;ACTL6A;FGFR4
Positive Regulation Of Translation (GO:0045727)	4/108	0.0613103	0.520426	7.80354	RPL5;PRMT1;POLDIP3;PLXNB2
Positive Regulation Of Phosphate Metabolic Process (GO:0045937)	2/30	0.0632829	0.520426	14.2776	DHX34;EGF
Negative Regulation Of Axon Extension (GO:0030517)	2/30	0.0632829	0.520426	14.2776	SEMA4B;SEMA4G
Cell-Cell Junction Organization (GO:0045216)	3/68	0.066581	0.520426	9.07208	TGFB2;CDH13;LIMS2
ERBB2-EGFR Signaling Pathway (GO:0038134)	44931	0.0666549	0.520426	48.9118	EGF
Negative Regulation Of Lipoprotein Lipase Activity (GO:0051005)	44931	0.0666549	0.520426	48.9118	APOC1
His-Purkinje System Development (GO:0003164)	44931	0.0666549	0.520426	48.9118	IRX3
L-aspartate Import Across Plasma Membrane (GO:0140009)	44931	0.0666549	0.520426	48.9118	SLC1A5
L-aspartate Transmembrane Transport (GO:0070778)	44931	0.0666549	0.520426	48.9118	SLC1A5
RNA Decapping (GO:0110154)	44931	0.0666549	0.520426	48.9118	NUDT16
Negative Regulation Of Nuclear-Transcribed mRNA Catabolic Process, Nonsense-Mediated Decay (GO:2000623)	44931	0.0666549	0.520426	48.9118	DHX34
Regulation Of Hyaluronan Biosynthetic Process (GO:1900125)	44931	0.0666549	0.520426	48.9118	EGF
Negative Regulation Of Transcription From RNA Polymerase II Promoter In Response To Stress (GO:0097201)	44931	0.0666549	0.520426	48.9118	NCK1
Aminophospholipid Transport (GO:0015917)	44931	0.0666549	0.520426	48.9118	TMEM30B
Neuroblast Proliferation (GO:0007405)	44931	0.0666549	0.520426	48.9118	PLXNB2
Attachment Of GPI Anchor To Protein (GO:0016255)	44931	0.0666549	0.520426	48.9118	PIGT
Bradykinin Catabolic Process (GO:0010815)	44931	0.0666549	0.520426	48.9118	MME
Nucleotide-Excision Repair, DNA Gap Filling (GO:0006297)	44931	0.0666549	0.520426	48.9118	POLD1
Peptidyl-Diphthamide Biosynthetic Process From Peptidyl-Histidine (GO:0017183)	44931	0.0666549	0.520426	48.9118	DPH5
Peptidyl-Diphthamide Metabolic Process (GO:0017182)	44931	0.0666549	0.520426	48.9118	DPH5
Cell-Cell Signaling Involved In Cardiac Conduction (GO:0086019)	44931	0.0666549	0.520426	48.9118	CASQ2
Pericardium Morphogenesis (GO:0003344)	44931	0.0666549	0.520426	48.9118	BMP7
Regulation Of Translation In Response To Endoplasmic Reticulum Stress (GO:0036490)	44931	0.0666549	0.520426	48.9118	NCK1
Regulation Of Very-Low-Density Lipoprotein Particle Remodeling (GO:0010901)	44931	0.0666549	0.520426	48.9118	APOA2
Positive Regulation Of T-helper 2 Cell Differentiation (GO:0045630)	44931	0.0666549	0.520426	48.9118	PRKCZ
Cilium Disassembly (GO:0061523)	44931	0.0666549	0.520426	48.9118	HDAC6
Response To Bile Acid (GO:1903412)	44931	0.0666549	0.520426	48.9118	FGFR4
Signal Complex Assembly (GO:0007172)	44931	0.0666549	0.520426	48.9118	NCK1
Positive Regulation Of Gap Junction Assembly (GO:1903598)	44931	0.0666549	0.520426	48.9118	IRX3
Positive Regulation Of Hemoglobin Biosynthetic Process (GO:0046985)	44931	0.0666549	0.520426	48.9118	PRMT1
Succinate Transport (GO:0015744)	44931	0.0666549	0.520426	48.9118	SLC25A10
Heterocycle Catabolic Process (GO:0046700)	44931	0.0666549	0.520426	48.9118	DPEP1
Inclusion Body Assembly (GO:0070841)	44931	0.0666549	0.520426	48.9118	HDAC6
Positive Regulation Of Translation In Response To Stress (GO:0032056)	44931	0.0666549	0.520426	48.9118	NCK1
Purine Deoxyribonucleotide Catabolic Process (GO:0009155)	44931	0.0666549	0.520426	48.9118	NUDT16
Negative Regulation Of PERK-mediated Unfolded Protein Response (GO:1903898)	44931	0.0666549	0.520426	48.9118	NCK1
Regulation Of Protein Localization To Cell Surface (GO:2000008)	2/31	0.0670533	0.520426	13.4956	EGF;COMMD1
Negative Chemotaxis (GO:0050919)	2/31	0.0670533	0.520426	13.4956	SEMA4B;SEMA4G
Negative Regulation Of Chemotaxis (GO:0050922)	2/31	0.0670533	0.520426	13.4956	SEMA4B;SEMA4G
Phospholipid Metabolic Process (GO:0006644)	3/69	0.0689321	0.520426	8.81974	APOA2;FITM1;PLPP3
Positive Regulation Of Cellular Component Organization (GO:0051130)	4/113	0.0699613	0.520426	7.09175	TGFB2;RACK1;ASAP1;BMP7
Mesenchymal Cell Migration (GO:0090497)	2/32	0.0708964	0.520426	12.776	SEMA4B;SEMA4G
Mitochondrial Membrane Organization (GO:0007006)	2/32	0.0708964	0.520426	12.776	MTX2;MICOS13
Regulation Of G Protein-Coupled Receptor Signaling Pathway (GO:0008277)	3/70	0.0713204	0.520426	8.57703	GNG7;GRK6;GIT1
Positive Regulation Of Cell-Substrate Adhesion (GO:0010811)	3/71	0.0737455	0.520426	8.34345	CDH13;TRIOBP;LIMS2
Kidney Development (GO:0001822)	3/71	0.0737455	0.520426	8.34345	TGFB2;MME;BMP7
Negative Regulation Of Endocytosis (GO:0045806)	2/33	0.0748094	0.520426	12.1123	APOC1;RACK1
Ventricular Cardiac Muscle Tissue Morphogenesis (GO:0055010)	2/33	0.0748094	0.520426	12.1123	TGFB2;TNNT2
Negative Regulation Of Cell Adhesion (GO:0007162)	3/72	0.076207	0.520426	8.11857	CDH13;PLXNB2;FBLN1
Protein Maturation (GO:0051604)	4/117	0.0773091	0.520426	6.58252	SRGN;MME;BOLA2;TSPAN33
Positive Regulation Of Cell Cycle Process (GO:0090068)	4/118	0.0792043	0.520426	6.46272	MAP10;RANBP1;EGF;NUDT16
Regulation Of Cellular Response To Hypoxia (GO:1900037)	44932	0.0794449	0.520426	36.5914	CHCHD2
L-methionine Salvage (GO:0071267)	44932	0.0794449	0.520426	36.5914	APIP
Regulation Of Hemoglobin Biosynthetic Process (GO:0046984)	44932	0.0794449	0.520426	36.5914	PRMT1
Negative Regulation Of Protein Sumoylation (GO:0033234)	44932	0.0794449	0.520426	36.5914	PIAS3
Peptidyl-Arginine Modification (GO:0018195)	44932	0.0794449	0.520426	36.5914	PRMT1
Pharyngeal Arch Artery Morphogenesis (GO:0061626)	44932	0.0794449	0.520426	36.5914	TGFB2
Cellular Response To Caffeine (GO:0071313)	44932	0.0794449	0.520426	36.5914	CASQ2
Regulation Of Transforming Growth Factor Beta2 Production (GO:0032909)	44932	0.0794449	0.520426	36.5914	TGFB2
Response To Caffeine (GO:0031000)	44932	0.0794449	0.520426	36.5914	CASQ2
Positive Regulation Of Blood Circulation (GO:1903524)	44932	0.0794449	0.520426	36.5914	TGFB2
Cytolysis By Host Of Symbiont Cells (GO:0051838)	44932	0.0794449	0.520426	36.5914	ROMO1
Positive Regulation Of Endoplasmic Reticulum Stress-Induced Intrinsic Apoptotic Signaling Pathway (GO:1902237)	44932	0.0794449	0.520426	36.5914	NCK1
Positive Regulation Of Gastrulation (GO:2000543)	44932	0.0794449	0.520426	36.5914	RACK1
Positive Regulation Of Interleukin-5 Production (GO:0032754)	44932	0.0794449	0.520426	36.5914	PRKCZ
Positive Regulation Of Membrane Depolarization (GO:1904181)	44932	0.0794449	0.520426	36.5914	RACK1
Gland Morphogenesis (GO:0022612)	44932	0.0794449	0.520426	36.5914	TGFB2
Glucan Catabolic Process (GO:0009251)	44932	0.0794449	0.520426	36.5914	GAA
Glycogen Catabolic Process (GO:0005980)	44932	0.0794449	0.520426	36.5914	GAA
Protein Localization To Basolateral Plasma Membrane (GO:1903361)	44932	0.0794449	0.520426	36.5914	PDZD11
rDNA Heterochromatin Formation (GO:0000183)	44932	0.0794449	0.520426	36.5914	SUV39H1
Regulation Of SA Node Cell Action Potential (GO:0098907)	44932	0.0794449	0.520426	36.5914	HCN2
Regulation Of Bile Acid Metabolic Process (GO:1904251)	44932	0.0794449	0.520426	36.5914	FGFR4
Positive Regulation Of Mitotic Nuclear Division (GO:0045840)	2/35	0.0828348	0.520426	10.9299	ANAPC7;EGF
Positive Regulation Of Substrate Adhesion-Dependent Cell Spreading (GO:1900026)	2/35	0.0828348	0.520426	10.9299	TRIOBP;LIMS2
Negative Regulation Of Phosphorylation (GO:0042326)	3/75	0.083805	0.520426	7.49192	FBLN1;PLPP3;BMP7
Positive Regulation Of Cell Motility (GO:2000147)	6/221	0.08421	0.520426	5.0273	FAM83H;EGF;SEMA4B;RACK1;CDH13;SEMA4G
Plasma Membrane Bounded Cell Projection Assembly (GO:0120031)	7/275	0.0850456	0.520426	4.69128	IFT20;CDH13;CEP162;CPLANE1;ASAP1;PTPDC1;HDAC6
Neural Crest Cell Migration (GO:0001755)	2/36	0.0869421	0.520426	10.4018	SEMA4B;SEMA4G
Regulation Of Peptidyl-Threonine Phosphorylation (GO:0010799)	2/36	0.0869421	0.520426	10.4018	EGF;BMP7
Regulation Of Receptor Internalization (GO:0002090)	2/36	0.0869421	0.520426	10.4018	ARF1;EGF
Positive Regulation Of Signaling Receptor Activity (GO:2000273)	2/36	0.0869421	0.520426	10.4018	EGF;HDAC6
Interstrand Cross-Link Repair (GO:0036297)	2/36	0.0869421	0.520426	10.4018	FANCF;CENPS
Protein Localization To Nucleus (GO:0034504)	4/122	0.0870141	0.520426	6.01087	INTS13;SEC13;BMP7;TNPO2
Positive Regulation Of Cellular Biosynthetic Process (GO:0031328)	5/174	0.0915807	0.520426	5.14196	RPL5;PRMT1;POLDIP3;PLXNB2;FGFR4
Regulation Of Cyclic-Nucleotide Phosphodiesterase Activity (GO:0051342)	44933	0.0920602	0.520426	28.7169	RACK1
Regulation Of Cytoplasmic Translational Elongation (GO:1900247)	44933	0.0920602	0.520426	28.7169	DPH5
Negative Regulation Of Inflammatory Response To Wounding (GO:0106015)	44933	0.0920602	0.520426	28.7169	GIT1
Regulation Of Epithelial To Mesenchymal Transition Involved In Endocardial Cushion Formation (GO:1905005)	44933	0.0920602	0.520426	28.7169	TGFB2
N-terminal Peptidyl-Methionine Acetylation (GO:0017196)	44933	0.0920602	0.520426	28.7169	NAA25
Negative Regulation Of Striated Muscle Cell Apoptotic Process (GO:0010664)	44933	0.0920602	0.520426	28.7169	BMP7
Regulation Of Mammary Gland Epithelial Cell Proliferation (GO:0033599)	44933	0.0920602	0.520426	28.7169	DEAF1
Arginine Catabolic Process (GO:0006527)	44933	0.0920602	0.520426	28.7169	OAT
Nucleolar Chromatin Organization (GO:1990700)	44933	0.0920602	0.520426	28.7169	SUV39H1
Regulation Of Positive Chemotaxis (GO:0050926)	44933	0.0920602	0.520426	28.7169	CDH13
Peptidyl-Lysine Deacetylation (GO:0034983)	44933	0.0920602	0.520426	28.7169	HDAC6
Pericardium Development (GO:0060039)	44933	0.0920602	0.520426	28.7169	BMP7
Cellular Response To Nitric Oxide (GO:0071732)	44933	0.0920602	0.520426	28.7169	DPEP1
Regulation Of Triglyceride Metabolic Process (GO:0090207)	44933	0.0920602	0.520426	28.7169	CIDEC
Positive Regulation Of CoA-transferase Activity (GO:1905920)	44933	0.0920602	0.520426	28.7169	APOA2
Cellular Response To Reactive Nitrogen Species (GO:1902170)	44933	0.0920602	0.520426	28.7169	DPEP1
Positive Regulation Of T-helper 2 Cell Cytokine Production (GO:2000553)	44933	0.0920602	0.520426	28.7169	PRKCZ
Positive Regulation Of Cardiac Epithelial To Mesenchymal Transition (GO:0062043)	44933	0.0920602	0.520426	28.7169	TGFB2
Spermidine Metabolic Process (GO:0008216)	44933	0.0920602	0.520426	28.7169	HDAC6
Positive Regulation Of Insulin-Like Growth Factor Receptor Signaling Pathway (GO:0043568)	44933	0.0920602	0.520426	28.7169	MYORG
tRNA Transcription By RNA Polymerase III (GO:0042797)	44933	0.0920602	0.520426	28.7169	POLR2L
Positive Regulation Of Membrane Potential (GO:0045838)	44933	0.0920602	0.520426	28.7169	ANK3
Positive Regulation Of Microtubule Nucleation (GO:0090063)	44933	0.0920602	0.520426	28.7169	GIT1
Glutathione Catabolic Process (GO:0006751)	44933	0.0920602	0.520426	28.7169	DPEP1
Ventricular Trabecula Myocardium Morphogenesis (GO:0003222)	44933	0.0920602	0.520426	28.7169	TGFB2
Regulation Of CoA-transferase Activity (GO:1905918)	44933	0.0920602	0.520426	28.7169	APOA2
Regulation Of Golgi To Plasma Membrane Protein Transport (GO:0042996)	44933	0.0920602	0.520426	28.7169	RACK1
Regulation Of T-helper 2 Cell Differentiation (GO:0045628)	44933	0.0920602	0.520426	28.7169	PRKCZ
Negative Regulation Of cAMP-dependent Protein Kinase Activity (GO:2000480)	44933	0.0920602	0.520426	28.7169	PRKAR2B
Apoptotic Process (GO:0006915)	6/228	0.0942967	0.520426	4.64451	BCL2L13;TRAF7;BRAT1;PDCD2L;CIDEC;PAK4
Cilium Organization (GO:0044782)	6/228	0.0942967	0.520426	4.64451	IFT20;CEP162;CPLANE1;ASAP1;PTPDC1;HDAC6
Regulation Of Neuron Differentiation (GO:0045664)	3/79	0.0944159	0.520426	6.75494	KCTD11;GDPD5;BMP7
Cellular Response To UV (GO:0034644)	3/79	0.0944159	0.520426	6.75494	MME;POLD1;COPS9
Positive Regulation Of Protein Modification By Small Protein Conjugation Or Removal (GO:1903322)	3/79	0.0944159	0.520426	6.75494	PIAS3;COMMD1;CENPS
Protein Import Into Nucleus (GO:0006606)	3/79	0.0944159	0.520426	6.75494	SEC13;NUP35;TNPO2
Negative Regulation Of Cellular Component Organization (GO:0051129)	3/79	0.0944159	0.520426	6.75494	APOA2;PRKCZ;HDAC6
Glycoprotein Biosynthetic Process (GO:0009101)	3/80	0.0971511	0.520426	6.5862	CANT1;MGAT4B;LARGE1
Regulation Of Monoatomic Cation Transmembrane Transport (GO:1904062)	2/39	0.0996133	0.520426	9.02462	KCNIP3;HCN2
Nuclear Transport (GO:0051169)	2/39	0.0996133	0.520426	9.02462	SEC13;NUP35
Regulation Of Receptor-Mediated Endocytosis (GO:0048259)	2/39	0.0996133	0.520426	9.02462	ARF1;APOC1
Positive Regulation Of Intrinsic Apoptotic Signaling Pathway (GO:2001244)	2/39	0.0996133	0.520426	9.02462	RACK1;NCK1
Macromolecule Modification (GO:0043412)	3/81	0.0999182	0.520426	6.42312	NEDD8;FBXO22;UBA52
Establishment Or Maintenance Of Epithelial Cell Apical/Basal Polarity (GO:0045197)	2/40	0.103946	0.520426	8.6245	PDZD11;PRKCZ
Regulation Of Epidermis Development (GO:0045682)	44934	0.104503	0.520426	23.3051	KRT10
Regulation Of Fertilization (GO:0080154)	44934	0.104503	0.520426	23.3051	INTS13
Regulation Of Gap Junction Assembly (GO:1903596)	44934	0.104503	0.520426	23.3051	IRX3
Negative Regulation Of Mitotic Nuclear Division (GO:0045839)	44934	0.104503	0.520426	23.3051	BMP7
Negative Regulation Of Oxidative Stress-Induced Neuron Death (GO:1903204)	44934	0.104503	0.520426	23.3051	RACK1
Negative Regulation Of Production Of Molecular Mediator Of Immune Response (GO:0002701)	44934	0.104503	0.520426	23.3051	APOA2
Negative Regulation Of Protein-Containing Complex Disassembly (GO:0043242)	44934	0.104503	0.520426	23.3051	HDAC6
Negative Regulation Of Triglyceride Metabolic Process (GO:0090209)	44934	0.104503	0.520426	23.3051	CIDEC
Negative Regulation Of Ubiquitin Protein Ligase Activity (GO:1904667)	44934	0.104503	0.520426	23.3051	RPL5
Regulation Of Mitotic Centrosome Separation (GO:0046602)	44934	0.104503	0.520426	23.3051	RANBP1
Regulation Of Protein Localization To Early Endosome (GO:1902965)	44934	0.104503	0.520426	23.3051	EGF
Cardioblast Differentiation (GO:0010002)	44934	0.104503	0.520426	23.3051	TGFB2
Response To Misfolded Protein (GO:0051788)	44934	0.104503	0.520426	23.3051	HDAC6
Semaphorin-Plexin Signaling Pathway Involved In Axon Guidance (GO:1902287)	44934	0.104503	0.520426	23.3051	PLXNB2
tRNA Transcription (GO:0009304)	44934	0.104503	0.520426	23.3051	POLR2L
Glutamine Transport (GO:0006868)	44934	0.104503	0.520426	23.3051	SLC1A5
Glycerol Transmembrane Transport (GO:0015793)	44934	0.104503	0.520426	23.3051	AQP7
Unsaturated Fatty Acid Biosynthetic Process (GO:0006636)	44934	0.104503	0.520426	23.3051	FADS3
Positive Regulation Of Protein Localization To Early Endosome (GO:1902966)	44934	0.104503	0.520426	23.3051	EGF
Positive Regulation Of Protein Localization To Endosome (GO:1905668)	44934	0.104503	0.520426	23.3051	EGF
Positive Regulation Of Respiratory Burst (GO:0060267)	44934	0.104503	0.520426	23.3051	RPS19
Positive Regulation Of Sequestering Of Triglyceride (GO:0010890)	44934	0.104503	0.520426	23.3051	FITM1
Maintenance Of Apical/Basal Cell Polarity (GO:0035090)	44934	0.104503	0.520426	23.3051	PDZD11
Maintenance Of Epithelial Cell Apical/Basal Polarity (GO:0045199)	44934	0.104503	0.520426	23.3051	PDZD11
Regulation Of Cell Killing (GO:0031341)	44934	0.104503	0.520426	23.3051	TGFB2
Acylglycerol Metabolic Process (GO:0006639)	2/41	0.108328	0.520426	8.24964	APOC1;APOA2
Regulation Of Microtubule-Based Process (GO:0032886)	2/41	0.108328	0.520426	8.24964	MAP10;HDAC6
Stem Cell Differentiation (GO:0048863)	2/41	0.108328	0.520426	8.24964	TGFB2;FBXL17
Nuclear-Transcribed mRNA Catabolic Process (GO:0000956)	3/85	0.111296	0.520426	5.82255	DHX34;SAMD4B;MAGOHB
Integrin-Mediated Signaling Pathway (GO:0007229)	3/85	0.111296	0.520426	5.82255	FBLN1;ITGAE;PLPP3
mRNA Metabolic Process (GO:0016071)	3/85	0.111296	0.520426	5.82255	GEMIN2;HNRNPR;NUDT16
Protein Modification Process (GO:0036211)	14/711	0.111887	0.520426	3.21984	TGFB2;PIGT;APOA2;NEDD8;KRT10;PRKCZ;FBXO22;TRIOBP;SSH1;GRK6;MGAT4B;LARGE1;UBA52;PAK4
Cardiac Ventricle Morphogenesis (GO:0003208)	2/42	0.11276	0.520426	7.89791	TGFB2;TNNT2
Regulation Of Ubiquitin-Dependent Protein Catabolic Process (GO:2000058)	2/42	0.11276	0.520426	7.89791	RPL5;COMMD1
Collagen Fibril Organization (GO:0030199)	2/42	0.11276	0.520426	7.89791	TGFB2;DPT
Substantia Nigra Development (GO:0021762)	2/42	0.11276	0.520426	7.89791	ATP5PB;COX6B1
Positive Regulation Of Neuron Differentiation (GO:0045666)	2/42	0.11276	0.520426	7.89791	KCTD11;GDPD5
Regulation Of Cell Cycle (GO:0051726)	7/298	0.116446	0.520426	3.76515	INTS13;TGFB2;ANAPC7;SUV39H1;ACTL6A;RACK1;BMP7
Regulation Of Cellular Response To Oxidative Stress (GO:1900407)	44935	0.116777	0.520426	19.3884	BMP7
Regulation Of Complement-Dependent Cytotoxicity (GO:1903659)	44935	0.116777	0.520426	19.3884	TGFB2
Regulation Of Endoplasmic Reticulum Unfolded Protein Response (GO:1900101)	44935	0.116777	0.520426	19.3884	RACK1
Negative Regulation Of Muscle Cell Apoptotic Process (GO:0010656)	44935	0.116777	0.520426	19.3884	BMP7
Regulation Of Histone Methylation (GO:0031060)	44935	0.116777	0.520426	19.3884	SUV39H1
Regulation Of Inflammatory Response To Wounding (GO:0106014)	44935	0.116777	0.520426	19.3884	GIT1
Negative Regulation Of Potassium Ion Transmembrane Transporter Activity (GO:1901017)	44935	0.116777	0.520426	19.3884	CASQ2
Negative Regulation Of Protein Localization To Cell Surface (GO:2000009)	44935	0.116777	0.520426	19.3884	COMMD1
Negative Regulation Of Sodium Ion Transmembrane Transport (GO:1902306)	44935	0.116777	0.520426	19.3884	COMMD1
Nucleobase-Containing Compound Biosynthetic Process (GO:0034654)	44935	0.116777	0.520426	19.3884	POLD1
Peptidyl-Amino Acid Modification (GO:0018193)	44935	0.116777	0.520426	19.3884	APOA2
Peptidyl-Serine Dephosphorylation (GO:0070262)	44935	0.116777	0.520426	19.3884	NCK1
Cellular Response To Purine-Containing Compound (GO:0071415)	44935	0.116777	0.520426	19.3884	CASQ2
Response To Interleukin-4 (GO:0070670)	44935	0.116777	0.520426	19.3884	TCF7
Positive Regulation Of Cardiocyte Differentiation (GO:1905209)	44935	0.116777	0.520426	19.3884	TGFB2
Positive Regulation Of Epidermis Development (GO:0045684)	44935	0.116777	0.520426	19.3884	KRT10
Skeletal Muscle Tissue Regeneration (GO:0043403)	44935	0.116777	0.520426	19.3884	LARGE1
Excitatory Synapse Assembly (GO:1904861)	44935	0.116777	0.520426	19.3884	PLXNB2
Telomere Maintenance Via Recombination (GO:0000722)	44935	0.116777	0.520426	19.3884	RAD51D
High-Density Lipoprotein Particle Assembly (GO:0034380)	44935	0.116777	0.520426	19.3884	APOA2
Histone Methylation (GO:0016571)	44935	0.116777	0.520426	19.3884	SUV39H1
Homocysteine Metabolic Process (GO:0050667)	44935	0.116777	0.520426	19.3884	DPEP1
Positive Regulation Of Protein Sumoylation (GO:0033235)	44935	0.116777	0.520426	19.3884	PIAS3
Kinetochore Assembly (GO:0051382)	44935	0.116777	0.520426	19.3884	CENPT
Protein Insertion Into ER Membrane By Stop-Transfer Membrane-Anchor Sequence (GO:0045050)	44935	0.116777	0.520426	19.3884	EMC2
Morphogenesis Of An Epithelial Sheet (GO:0002011)	44935	0.116777	0.520426	19.3884	BMP7
Regulation Of PERK-mediated Unfolded Protein Response (GO:1903897)	44935	0.116777	0.520426	19.3884	NCK1
Regulation Of Bile Acid Biosynthetic Process (GO:0070857)	44935	0.116777	0.520426	19.3884	FGFR4
DNA-templated DNA Replication Maintenance Of Fidelity (GO:0045005)	2/43	0.117237	0.520426	7.56742	POLD1;CENPS
Regulation Of Primary Metabolic Process (GO:0080090)	2/43	0.117237	0.520426	7.56742	FGFR4;SSH1
mRNA Catabolic Process (GO:0006402)	2/43	0.117237	0.520426	7.56742	DHX34;NUDT16
Cilium Assembly (GO:0060271)	6/243	0.11798	0.520426	3.93469	IFT20;CEP162;CPLANE1;ASAP1;PTPDC1;HDAC6
Regulation Of Insulin Receptor Signaling Pathway (GO:0046626)	2/44	0.121759	0.520426	7.25646	PRKCZ;NCK1
Neural Crest Cell Development (GO:0014032)	2/44	0.121759	0.520426	7.25646	SEMA4B;SEMA4G
Transcription By RNA Polymerase II (GO:0006366)	5/192	0.124587	0.520426	4.04497	DEAF1;DPEP1;GTF2F2;GTF2E1;POLR2L
Positive Regulation Of Proteasomal Protein Catabolic Process (GO:1901800)	3/90	0.126175	0.520426	5.17297	OSBPL7;RACK1;FBXO22
Mitochondrial Respiratory Chain Complex Assembly (GO:0033108)	3/90	0.126175	0.520426	5.17297	NDUFB6;NDUFB4;NDUFA2
Triglyceride Metabolic Process (GO:0006641)	2/45	0.126322	0.520426	6.9635	APOC1;APOA2
Hexose Metabolic Process (GO:0019318)	2/45	0.126322	0.520426	6.9635	BRAT1;GAA
Regulation Of Signal Transduction (GO:0009966)	5/193	0.126564	0.520426	3.99283	GNG7;GRK6;FBXL17;GIT1;NCK1
Protein Modification By Small Protein Conjugation (GO:0032446)	8/364	0.128612	0.520426	3.35617	PIAS3;TRAF7;ANAPC7;RACK1;FBXL17;NEDD8;UBA52;FBXL7
Negative Regulation Of Glycolytic Process (GO:0045820)	44936	0.128882	0.520426	16.4417	GIT1
Negative Regulation Of Hydrogen Peroxide-Induced Cell Death (GO:1903206)	44936	0.128882	0.520426	16.4417	RACK1
Negative Regulation Of Nuclear Division (GO:0051784)	44936	0.128882	0.520426	16.4417	BMP7
Negative Regulation Of Oxidoreductase Activity (GO:0051354)	44936	0.128882	0.520426	16.4417	HDAC6
Regulation Of Microtubule Nucleation (GO:0010968)	44936	0.128882	0.520426	16.4417	GIT1
Regulation Of Mitochondrial Depolarization (GO:0051900)	44936	0.128882	0.520426	16.4417	RACK1
Atrial Septum Morphogenesis (GO:0060413)	44936	0.128882	0.520426	16.4417	TGFB2
Cellular Response To UV-A (GO:0071492)	44936	0.128882	0.520426	16.4417	MME
Phosphate Ion Transmembrane Transport (GO:0035435)	44936	0.128882	0.520426	16.4417	SLC25A10
Cellular Response To Cholesterol (GO:0071397)	44936	0.128882	0.520426	16.4417	OSBPL7
Diol Metabolic Process (GO:0034311)	44936	0.128882	0.520426	16.4417	PLPP3
Embryonic Appendage Morphogenesis (GO:0035113)	44936	0.128882	0.520426	16.4417	TGFB2
Positive Regulation Of Dendrite Development (GO:1900006)	44936	0.128882	0.520426	16.4417	BMP7
Positive Regulation Of Epidermal Growth Factor-Activated Receptor Activity (GO:0045741)	44936	0.128882	0.520426	16.4417	EGF
Steroid Hormone Mediated Signaling Pathway (GO:0043401)	44936	0.128882	0.520426	16.4417	BMP7
Positive Regulation Of Interleukin-13 Production (GO:0032736)	44936	0.128882	0.520426	16.4417	PRKCZ
Fatty Acid Homeostasis (GO:0055089)	44936	0.128882	0.520426	16.4417	POLD1
Very-Low-Density Lipoprotein Particle Assembly (GO:0034379)	44936	0.128882	0.520426	16.4417	APOC1
Kinetochore Organization (GO:0051383)	44936	0.128882	0.520426	16.4417	CENPT
Protein Localization To Endosome (GO:0036010)	44936	0.128882	0.520426	16.4417	MICALL1
Mesonephros Development (GO:0001823)	44936	0.128882	0.520426	16.4417	BMP7
Protein Oxidation (GO:0018158)	44936	0.128882	0.520426	16.4417	APOA2
Mitochondrial Protein Processing (GO:0034982)	44936	0.128882	0.520426	16.4417	IMMP2L
Purine Ribonucleoside Triphosphate Biosynthetic Process (GO:0009206)	44936	0.128882	0.520426	16.4417	IMPDH1
Mitotic Spindle Elongation (GO:0000022)	44936	0.128882	0.520426	16.4417	MAP10
Mitotic Spindle Midzone Assembly (GO:0051256)	44936	0.128882	0.520426	16.4417	MAP10
Muscle Filament Sliding (GO:0030049)	44936	0.128882	0.520426	16.4417	TNNT2
Regulation Of T-helper 2 Cell Cytokine Production (GO:2000551)	44936	0.128882	0.520426	16.4417	PRKCZ
Response To Glucose (GO:0009749)	2/46	0.130926	0.520426	6.68715	RACK1;APOA2
Negative Regulation Of Cellular Metabolic Process (GO:0031324)	2/46	0.130926	0.520426	6.68715	GIT1;CIDEC
Protein Localization To Cell Periphery (GO:1990778)	4/142	0.131209	0.520426	4.2708	PDZD11;KCNIP3;ANK3;TSPAN33
Positive Regulation Of Protein Metabolic Process (GO:0051247)	5/196	0.132583	0.520426	3.8412	RPL5;PRMT1;POLDIP3;PLXNB2;FGFR4
Regulation Of Peptidyl-Serine Phosphorylation (GO:0033135)	3/93	0.135427	0.520426	4.82887	RACK1;HDAC6;NCK1
Protein O-linked Glycosylation (GO:0006493)	3/93	0.135427	0.520426	4.82887	TMTC1;LARGE1;TMTC4
Golgi To Plasma Membrane Transport (GO:0006893)	2/47	0.135568	0.520426	6.42618	ANK3;COMMD1
Epithelial To Mesenchymal Transition (GO:0001837)	2/47	0.135568	0.520426	6.42618	TGFB2;BMP7
Regulation Of T Cell Differentiation (GO:0045580)	2/47	0.135568	0.520426	6.42618	TCF7;ACTL6A
DNA-templated Transcription (GO:0006351)	5/199	0.138728	0.520426	3.69644	DEAF1;DPEP1;GTF2F2;GTF2E1;POLR2L
Negative Regulation Of Potassium Ion Transmembrane Transport (GO:1901380)	44937	0.140822	0.520426	14.1569	CASQ2
Regulation Of Leukocyte Tethering Or Rolling (GO:1903236)	44937	0.140822	0.520426	14.1569	CHST2
Negative Regulation Of Release Of Sequestered Calcium Ion Into Cytosol (GO:0051280)	44937	0.140822	0.520426	14.1569	CASQ2
Negative Regulation Of Ryanodine-Sensitive Calcium-Release Channel Activity (GO:0060315)	44937	0.140822	0.520426	14.1569	CASQ2
Regulation Of Microtubule-Based Movement (GO:0060632)	44937	0.140822	0.520426	14.1569	HDAC6
Regulation Of Mitochondrial Fusion (GO:0010635)	44937	0.140822	0.520426	14.1569	MTCH2
Regulation Of Protein Exit From Endoplasmic Reticulum (GO:0070861)	44937	0.140822	0.520426	14.1569	TMEM30B
Catecholamine Biosynthetic Process (GO:0042423)	44937	0.140822	0.520426	14.1569	TGFB2
Cellular Response To UV-B (GO:0071493)	44937	0.140822	0.520426	14.1569	MME
Polyamine Metabolic Process (GO:0006595)	44937	0.140822	0.520426	14.1569	HDAC6
Response To Nitric Oxide (GO:0071731)	44937	0.140822	0.520426	14.1569	DPEP1
Skeletal Muscle Fiber Development (GO:0048741)	44937	0.140822	0.520426	14.1569	MYORG
Sphingoid Metabolic Process (GO:0046519)	44937	0.140822	0.520426	14.1569	PLPP3
Sulfate Transport (GO:0008272)	44937	0.140822	0.520426	14.1569	SLC25A10
Positive Regulation Of Metaphase/Anaphase Transition Of Cell Cycle (GO:1902101)	44937	0.140822	0.520426	14.1569	ANAPC7
Positive Regulation Of Mitotic Metaphase/Anaphase Transition (GO:0045842)	44937	0.140822	0.520426	14.1569	ANAPC7
Positive Regulation Of Protein Exit From Endoplasmic Reticulum (GO:0070863)	44937	0.140822	0.520426	14.1569	TMEM30B
Intracellular Copper Ion Homeostasis (GO:0006878)	44937	0.140822	0.520426	14.1569	ARF1
Regulation Of Cell Communication By Electrical Coupling Involved In Cardiac Conduction (GO:1901844)	44937	0.140822	0.520426	14.1569	IRX3
Protein Ubiquitination (GO:0016567)	9/434	0.143467	0.520426	2.99474	TRAF7;ANAPC7;RACK1;FBXL17;NEDD8;UBA52;FBXO22;FBXL7;FANCF
Regulation Of Mitotic Metaphase/Anaphase Transition (GO:0030071)	2/49	0.144959	0.520426	5.9459	ANAPC7;ACTL6A
Neurogenesis (GO:0022008)	2/49	0.144959	0.520426	5.9459	TGFB2;BTBD2
Positive Regulation Of Pathway-Restricted SMAD Protein Phosphorylation (GO:0010862)	2/49	0.144959	0.520426	5.9459	TGFB2;BMP7
Regulation Of Translation (GO:0006417)	5/202	0.144996	0.520426	3.55816	RPL5;PRMT1;POLDIP3;RACK1;PLXNB2
Regulation Of Epithelial Cell Migration (GO:0010632)	2/50	0.149704	0.520426	5.72464	TGFB2;HDAC6
Regulation Of Mitochondrion Organization (GO:0010821)	2/50	0.149704	0.520426	5.72464	MTCH2;HDAC6
Nucleocytoplasmic Transport (GO:0006913)	2/50	0.149704	0.520426	5.72464	SEC13;NUP35
Neuron Development (GO:0048666)	4/150	0.151048	0.520426	3.75538	TGFB2;PRMT1;MICALL1;CAMSAP1
RNA Splicing (GO:0008380)	3/98	0.151342	0.520426	4.31939	PRMT1;GEMIN2;MAGOHB
C4-dicarboxylate Transport (GO:0015740)	44938	0.1526	0.520426	12.342	SLC25A10
Negative Regulation Of Locomotion (GO:0040013)	44938	0.1526	0.520426	12.342	FBLN1
Negative Regulation Of Potassium Ion Transport (GO:0043267)	44938	0.1526	0.520426	12.342	CASQ2
Regulation Of Interleukin-5 Production (GO:0032674)	44938	0.1526	0.520426	12.342	PRKCZ
Actin-Myosin Filament Sliding (GO:0033275)	44938	0.1526	0.520426	12.342	TNNT2
Negative Regulation Of Substrate Adhesion-Dependent Cell Spreading (GO:1900025)	44938	0.1526	0.520426	12.342	FBLN1
Axonal Transport Of Mitochondrion (GO:0019896)	44938	0.1526	0.520426	12.342	HDAC6
Base-Excision Repair, Gap-Filling (GO:0006287)	44938	0.1526	0.520426	12.342	POLD1
Regulation Of Platelet-Derived Growth Factor Receptor Signaling Pathway (GO:0010640)	44938	0.1526	0.520426	12.342	IFT20
Organophosphate Catabolic Process (GO:0046434)	44938	0.1526	0.520426	12.342	APOA2
Cardiac Right Ventricle Morphogenesis (GO:0003215)	44938	0.1526	0.520426	12.342	TGFB2
Phosphate Ion Homeostasis (GO:0055062)	44938	0.1526	0.520426	12.342	FGFR4
Regulation Of Tube Diameter (GO:0035296)	44938	0.1526	0.520426	12.342	SCPEP1
Positive Regulation Of T-helper Cell Differentiation (GO:0045624)	44938	0.1526	0.520426	12.342	PRKCZ
Cristae Formation (GO:0042407)	44938	0.1526	0.520426	12.342	MICOS13
Positive Regulation Of Calcium-Mediated Signaling (GO:0050850)	44938	0.1526	0.520426	12.342	CDH13
Detection Of Bacterium (GO:0016045)	44938	0.1526	0.520426	12.342	PGLYRP2
Detection Of Calcium Ion (GO:0005513)	44938	0.1526	0.520426	12.342	CASQ2
Semaphorin-Plexin Signaling Pathway Involved In Neuron Projection Guidance (GO:1902285)	44938	0.1526	0.520426	12.342	PLXNB2
Positive Regulation Of Insulin Receptor Signaling Pathway (GO:0046628)	44938	0.1526	0.520426	12.342	PRKCZ
Positive Regulation Of Integrin-Mediated Signaling Pathway (GO:2001046)	44938	0.1526	0.520426	12.342	LIMS2
Gamma-Delta T Cell Activation (GO:0046629)	44938	0.1526	0.520426	12.342	TCF7
Vascular Process In Circulatory System (GO:0003018)	44938	0.1526	0.520426	12.342	SCPEP1
Granulocyte Differentiation (GO:0030851)	44938	0.1526	0.520426	12.342	CEBPE
Positive Regulation Of Sodium Ion Transmembrane Transporter Activity (GO:2000651)	44938	0.1526	0.520426	12.342	ANK3
Positive Regulation Of Sodium Ion Transport (GO:0010765)	44938	0.1526	0.520426	12.342	ANK3
Low-Density Lipoprotein Particle Remodeling (GO:0034374)	44938	0.1526	0.520426	12.342	APOA2
Protein Heterotetramerization (GO:0051290)	44938	0.1526	0.520426	12.342	KRT10
Protein Insertion Into Mitochondrial Inner Membrane (GO:0045039)	44938	0.1526	0.520426	12.342	ROMO1
SMAD Protein Signal Transduction (GO:0060395)	2/51	0.15448	0.520426	5.51479	TGFB2;BMP7
Cholesterol Transport (GO:0030301)	2/51	0.15448	0.520426	5.51479	APOC1;APOA2
Regulation Of Protein Phosphorylation (GO:0001932)	6/265	0.157492	0.520426	3.11034	BRAT1;RACK1;PLXNB2;FBLN1;PLPP3;BMP7
Regulation Of Cell Development (GO:0060284)	2/52	0.159285	0.520426	5.31559	RPS19;FBXO22
Positive Regulation Of Signal Transduction (GO:0009967)	6/266	0.159413	0.520426	3.07789	TRAF7;TGFB2;TUBD1;PRKCZ;LIMS2;MYORG
Regulation Of Proteasomal Protein Catabolic Process (GO:0061136)	2/53	0.164117	0.520426	5.12632	OSBPL7;COMMD1
Carboxylic Acid Transport (GO:0046942)	2/53	0.164117	0.520426	5.12632	SLC25A10;SLC1A5
Glycoprotein Metabolic Process (GO:0009100)	2/53	0.164117	0.520426	5.12632	MGAT4B;LARGE1
ERBB2 Signaling Pathway (GO:0038128)	44939	0.164216	0.520426	10.8714	EGF
Regulation Of Gastrulation (GO:0010470)	44939	0.164216	0.520426	10.8714	RACK1
Negative Regulation Of Secretion (GO:0051048)	44939	0.164216	0.520426	10.8714	EGF
Regulation Of Macrophage Cytokine Production (GO:0010935)	44939	0.164216	0.520426	10.8714	TGFB2
Atrial Septum Development (GO:0003283)	44939	0.164216	0.520426	10.8714	TGFB2
Atrioventricular Valve Development (GO:0003171)	44939	0.164216	0.520426	10.8714	TGFB2
Regulation Of Nitrogen Compound Metabolic Process (GO:0051171)	44939	0.164216	0.520426	10.8714	SSH1
Regulation Of Oxidoreductase Activity (GO:0051341)	44939	0.164216	0.520426	10.8714	HDAC6
Cardiocyte Differentiation (GO:0035051)	44939	0.164216	0.520426	10.8714	TGFB2
Plasma Membrane Tubulation (GO:0097320)	44939	0.164216	0.520426	10.8714	MICALL1
Cellular Response To Interleukin-4 (GO:0071353)	44939	0.164216	0.520426	10.8714	TCF7
Response To UV-A (GO:0070141)	44939	0.164216	0.520426	10.8714	MME
Response To Progesterone (GO:0032570)	44939	0.164216	0.520426	10.8714	TGFB2
Positive Regulation Of Cellular Response To Insulin Stimulus (GO:1900078)	44939	0.164216	0.520426	10.8714	PRKCZ
Secondary Palate Development (GO:0062009)	44939	0.164216	0.520426	10.8714	TGFB2
Signal Peptide Processing (GO:0006465)	44939	0.164216	0.520426	10.8714	IMMP2L
Positive Regulation Of Histone Deacetylation (GO:0031065)	44939	0.164216	0.520426	10.8714	SUV39H1
Positive Regulation Of Protein Deacetylation (GO:0090312)	44939	0.164216	0.520426	10.8714	SUV39H1
Killing By Host Of Symbiont Cells (GO:0051873)	44939	0.164216	0.520426	10.8714	ROMO1
Positive Regulation Of Type 2 Immune Response (GO:0002830)	44939	0.164216	0.520426	10.8714	PRKCZ
Membrane Depolarization During Action Potential (GO:0086010)	44939	0.164216	0.520426	10.8714	HCN2
Negative Regulation Of Bone Mineralization (GO:0030502)	44939	0.164216	0.520426	10.8714	SRGN
Regulation Of cAMP-dependent Protein Kinase Activity (GO:2000479)	44939	0.164216	0.520426	10.8714	PRKAR2B
Regulation Of Cellular Ketone Metabolic Process (GO:0010565)	44939	0.164216	0.520426	10.8714	FGFR4
Activation Of GTPase Activity (GO:0090630)	3/102	0.16448	0.520426	3.96133	TBC1D9B;RALGAPA1;RAP1GAP
Regulation Of Lipid Metabolic Process (GO:0019216)	2/54	0.168976	0.531115	4.94632	APOC1;FGFR4
Phosphatidylcholine Metabolic Process (GO:0046470)	2/55	0.173858	0.531115	4.775	ABHD4;APOA2
Negative Regulation Of Fatty Acid Biosynthetic Process (GO:0045717)	44940	0.175674	0.531115	9.66002	APOC1
COPII-coated Vesicle Cargo Loading (GO:0090110)	44940	0.175674	0.531115	9.66002	SEC13
Regulation Of Extracellular Matrix Disassembly (GO:0010715)	44940	0.175674	0.531115	9.66002	FGFR4
RNA Phosphodiester Bond Hydrolysis, Endonucleolytic (GO:0090502)	44940	0.175674	0.531115	9.66002	NUDT16
Nuclear Pore Organization (GO:0006999)	44940	0.175674	0.531115	9.66002	NUP35
Blood Coagulation, Fibrin Clot Formation (GO:0072378)	44940	0.175674	0.531115	9.66002	FBLN1
Pathway-Restricted SMAD Protein Phosphorylation (GO:0060389)	44940	0.175674	0.531115	9.66002	TGFB2
Cellular Response To ATP (GO:0071318)	44940	0.175674	0.531115	9.66002	SSH1
Regulation Of Sequestering Of Triglyceride (GO:0010889)	44940	0.175674	0.531115	9.66002	FITM1
Centromere Complex Assembly (GO:0034508)	44940	0.175674	0.531115	9.66002	CENPT
Resolution Of Meiotic Recombination Intermediates (GO:0000712)	44940	0.175674	0.531115	9.66002	CENPS
Positive Regulation Of Heterotypic Cell-Cell Adhesion (GO:0034116)	44940	0.175674	0.531115	9.66002	BMP7
Protein Activation Cascade (GO:0072376)	44940	0.175674	0.531115	9.66002	FBLN1
Protein Homotrimerization (GO:0070207)	44940	0.175674	0.531115	9.66002	SLC1A5
Maturation Of LSU-rRNA From Tricistronic rRNA Transcript (SSU-rRNA, 5.8S rRNA, LSU-rRNA) (GO:0000463)	44940	0.175674	0.531115	9.66002	RPL35
Protein Trimerization (GO:0070206)	44940	0.175674	0.531115	9.66002	SLC1A5
Mitotic Recombination (GO:0006312)	44940	0.175674	0.531115	9.66002	RAD51D
Myotube Cell Development (GO:0014904)	44940	0.175674	0.531115	9.66002	MYORG
Negative Regulation Of Blood Pressure (GO:0045776)	44940	0.175674	0.531115	9.66002	SCPEP1
Response To Calcium Ion (GO:0051592)	3/106	0.177942	0.532557	3.6408	TNNT2;CASQ2;DPEP1
Regulation Of Mitotic Nuclear Division (GO:0007088)	2/56	0.178763	0.532557	4.61181	EGF;BMP7
Nucleotide-Excision Repair (GO:0006289)	2/56	0.178763	0.532557	4.61181	POLD1;COMMD1
Peptide Metabolic Process (GO:0006518)	2/56	0.178763	0.532557	4.61181	IMMP2L;MME
Positive Regulation Of Cellular Metabolic Process (GO:0031325)	2/56	0.178763	0.532557	4.61181	CHCHD2;ROMO1
post-Golgi Vesicle-Mediated Transport (GO:0006892)	2/56	0.178763	0.532557	4.61181	AP1G2;COMMD1
Regulation Of Cation Channel Activity (GO:2001257)	2/56	0.178763	0.532557	4.61181	ANK3;HCN2
Regulation Of Cellular Response To Stress (GO:0080135)	3/107	0.181354	0.538364	3.56593	CHCHD2;USP22;ACTL6A
Glycerophospholipid Biosynthetic Process (GO:0046474)	3/108	0.184784	0.538364	3.49303	ABHD4;APOA2;CDS2
3'-UTR-mediated mRNA Destabilization (GO:0061158)	44941	0.186975	0.538364	8.64802	PLEKHN1
Negative Regulation Of Immune Effector Process (GO:0002698)	44941	0.186975	0.538364	8.64802	RPS19
N-terminal Protein Amino Acid Acetylation (GO:0006474)	44941	0.186975	0.538364	8.64802	NAA25
Negative Regulation Of Phagocytosis (GO:0050765)	44941	0.186975	0.538364	8.64802	RACK1
Regulation Of Interleukin-13 Production (GO:0032656)	44941	0.186975	0.538364	8.64802	PRKCZ
Regulation Of Lipoprotein Lipase Activity (GO:0051004)	44941	0.186975	0.538364	8.64802	APOC1
Regulation Of mRNA Metabolic Process (GO:1903311)	44941	0.186975	0.538364	8.64802	MAGOHB
Negative Regulation Of Synaptic Transmission (GO:0050805)	44941	0.186975	0.538364	8.64802	ARF1
Amyloid-Beta Metabolic Process (GO:0050435)	44941	0.186975	0.538364	8.64802	MME
Regulation Of rRNA Processing (GO:2000232)	44941	0.186975	0.538364	8.64802	NUDT16
Cellular Response To Sterol (GO:0036315)	44941	0.186975	0.538364	8.64802	OSBPL7
Positive Regulation Of Mitotic Sister Chromatid Separation (GO:1901970)	44941	0.186975	0.538364	8.64802	ANAPC7
Keratan Sulfate Biosynthetic Process (GO:0018146)	44941	0.186975	0.538364	8.64802	CHST2
Negative Regulation Of Cation Transmembrane Transport (GO:1904063)	44941	0.186975	0.538364	8.64802	COMMD1
Regulation Of Proteasomal Ubiquitin-Dependent Protein Catabolic Process (GO:0032434)	3/109	0.18823	0.538364	3.42204	RACK1;COMMD1;FBXO22
Regulation Of Phagocytosis (GO:0050764)	2/58	0.188635	0.538364	4.30783	RACK1;APOA2
Renal System Development (GO:0072001)	2/58	0.188635	0.538364	4.30783	TGFB2;MME
Muscle Organ Development (GO:0007517)	2/58	0.188635	0.538364	4.30783	TAGLN;LARGE1
Regulation Of Bone Mineralization (GO:0030500)	2/58	0.188635	0.538364	4.30783	SRGN;BMP7
Positive Regulation Of Cell Differentiation (GO:0045597)	6/283	0.193556	0.541821	2.58141	MTCH2;TGFB2;ACTL6A;KCTD11;GDPD5;BMP7
DNA-templated Transcription Initiation (GO:0006352)	2/59	0.193599	0.541821	4.16613	GTF2F2;GTF2E1
Negative Regulation Of Protein-Containing Complex Assembly (GO:0031333)	2/59	0.193599	0.541821	4.16613	PRKCZ;HDAC6
Chordate Embryonic Development (GO:0043009)	2/59	0.193599	0.541821	4.16613	DEAF1;BMP7
Negative Regulation Of Phosphatase Activity (GO:0010923)	44942	0.198122	0.541821	7.79234	TGFB2
Neuron Projection Organization (GO:0106027)	44942	0.198122	0.541821	7.79234	ARF1
Regulation Of Secretion (GO:0051046)	44942	0.198122	0.541821	7.79234	EGF
Regulation Of Stem Cell Proliferation (GO:0072091)	44942	0.198122	0.541821	7.79234	FBLN1
Regulation Of Steroid Biosynthetic Process (GO:0050810)	44942	0.198122	0.541821	7.79234	FGFR4
Regulation Of Transforming Growth Factor Beta Production (GO:0071634)	44942	0.198122	0.541821	7.79234	TGFB2
Response To UV-B (GO:0010224)	44942	0.198122	0.541821	7.79234	MME
Reverse Cholesterol Transport (GO:0043691)	44942	0.198122	0.541821	7.79234	APOA2
Tail-Anchored Membrane Protein Insertion Into ER Membrane (GO:0071816)	44942	0.198122	0.541821	7.79234	EMC2
Positive Regulation Of Positive Chemotaxis (GO:0050927)	44942	0.198122	0.541821	7.79234	CDH13
Intraciliary Anterograde Transport (GO:0035720)	44942	0.198122	0.541821	7.79234	IFT20
Membrane Depolarization During Cardiac Muscle Cell Action Potential (GO:0086012)	44942	0.198122	0.541821	7.79234	HCN2
Protein Localization To Mitochondrion (GO:0070585)	44942	0.198122	0.541821	7.79234	MTCH2
Mesonephric Tubule Development (GO:0072164)	44942	0.198122	0.541821	7.79234	BMP7
Negative Regulation Of ATP-dependent Activity (GO:0032780)	44942	0.198122	0.541821	7.79234	TNNT2
Regulation Of Cardiac Muscle Contraction By Regulation Of The Release Of Sequestered Calcium Ion (GO:0010881)	44942	0.198122	0.541821	7.79234	CASQ2
Histone Acetylation (GO:0016573)	2/60	0.198579	0.541821	4.03076	USP22;ACTL6A
Homophilic Cell Adhesion Via Plasma Membrane Adhesion Molecules (GO:0007156)	2/60	0.198579	0.541821	4.03076	CDH13;PLXNB2
protein-DNA Complex Organization (GO:0071824)	2/60	0.198579	0.541821	4.03076	SUV39H1;FAM50B
BMP Signaling Pathway (GO:0030509)	2/61	0.203575	0.543549	3.90134	TGFB2;BMP7
Regulation Of Pathway-Restricted SMAD Protein Phosphorylation (GO:0060393)	2/61	0.203575	0.543549	3.90134	TGFB2;BMP7
Heart Development (GO:0007507)	4/171	0.20785	0.543549	2.72575	TGFB2;PRMT1;NDUFV2;BMP7
Cell Junction Organization (GO:0034330)	2/62	0.208585	0.543549	3.77753	TGFB2;LIMS2
Positive Regulation Of Apoptotic Signaling Pathway (GO:2001235)	2/62	0.208585	0.543549	3.77753	TRAF7;RACK1
mRNA Export From Nucleus (GO:0006406)	2/62	0.208585	0.543549	3.77753	POLDIP3;MAGOHB
DNA Biosynthetic Process (GO:0071897)	44943	0.209116	0.543549	7.06124	POLD1
Regulation Of Delayed Rectifier Potassium Channel Activity (GO:1902259)	44943	0.209116	0.543549	7.06124	ANK3
Regulation Of Establishment Of Cell Polarity (GO:2000114)	44943	0.209116	0.543549	7.06124	RACK1
Golgi To Vacuole Transport (GO:0006896)	44943	0.209116	0.543549	7.06124	AP1G2
NLS-bearing Protein Import Into Nucleus (GO:0006607)	44943	0.209116	0.543549	7.06124	NUP35
Rac Protein Signal Transduction (GO:0016601)	44943	0.209116	0.543549	7.06124	CDH13
Negative Regulation Of Ubiquitin-Protein Transferase Activity (GO:0051444)	44943	0.209116	0.543549	7.06124	RPL5
Regulation Of Protein Sumoylation (GO:0033233)	44943	0.209116	0.543549	7.06124	PIAS3
Regulation Of Receptor Signaling Pathway Via STAT (GO:1904892)	44943	0.209116	0.543549	7.06124	EGF
Cellular Response To Alkaloid (GO:0071312)	44943	0.209116	0.543549	7.06124	CASQ2
Regulation Of Ubiquitin Protein Ligase Activity (GO:1904666)	44943	0.209116	0.543549	7.06124	RPL5
Regulation Of Vacuole Organization (GO:0044088)	44943	0.209116	0.543549	7.06124	IFT20
Positive Regulation Of SMAD Protein Signal Transduction (GO:0060391)	44943	0.209116	0.543549	7.06124	BMP7
Positive Regulation Of Cell Adhesion Mediated By Integrin (GO:0033630)	44943	0.209116	0.543549	7.06124	TGFB2
Sulfur Amino Acid Metabolic Process (GO:0000096)	44943	0.209116	0.543549	7.06124	DPEP1
Facultative Heterochromatin Formation (GO:0140718)	44943	0.209116	0.543549	7.06124	SUV39H1
Positive Regulation Of Leukocyte Adhesion To Vascular Endothelial Cell (GO:1904996)	44943	0.209116	0.543549	7.06124	CHST2
Transcription By RNA Polymerase I (GO:0006360)	44943	0.209116	0.543549	7.06124	POLR2L
Keratan Sulfate Metabolic Process (GO:0042339)	44943	0.209116	0.543549	7.06124	CHST2
Mesenchyme Development (GO:0060485)	44943	0.209116	0.543549	7.06124	BMP7
Positive Regulation Of Phosphorylation (GO:0042327)	5/231	0.211227	0.546756	2.49359	DHX34;EGF;BRAT1;RACK1;FGFR4
Telomere Organization (GO:0032200)	2/63	0.213607	0.546756	3.65902	RAD51D;ACTL6A
Regulation Of Cellular Catabolic Process (GO:0031329)	2/63	0.213607	0.546756	3.65902	OSBPL7;HDAC6
Protein Processing (GO:0016485)	3/117	0.21636	0.546756	2.91535	SRGN;IMMP2L;MME
Organelle Organization (GO:0006996)	8/418	0.216367	0.546756	2.16897	CENPT;CHCHD2;MTX2;FITM1;IRAG2;CIDEC;CAMSAP1;PAK4
Positive Regulation Of GTPase Activity (GO:0043547)	5/234	0.218581	0.546756	2.40638	TBC1D9B;RALGAPA1;RACK1;RAP1GAP;ZC3H15
Protein N-linked Glycosylation (GO:0006487)	2/64	0.218641	0.546756	3.5455	OST4;MGAT4B
Regulation Of Establishment Or Maintenance Of Cell Polarity (GO:0032878)	44944	0.21996	0.546756	6.43083	RACK1
Negative Regulation Of Monoatomic Ion Transport (GO:0043271)	44944	0.21996	0.546756	6.43083	CASQ2
Actin Filament Capping (GO:0051693)	44944	0.21996	0.546756	6.43083	TRIOBP
Neural Crest Cell Differentiation (GO:0014033)	44944	0.21996	0.546756	6.43083	FBXL17
Barbed-End Actin Filament Capping (GO:0051016)	44944	0.21996	0.546756	6.43083	TRIOBP
Cardiac Atrium Morphogenesis (GO:0003209)	44944	0.21996	0.546756	6.43083	TGFB2
Cellular Response To Inorganic Substance (GO:0071241)	44944	0.21996	0.546756	6.43083	DPEP1
Positive Regulation Of DNA Replication (GO:0045740)	44944	0.21996	0.546756	6.43083	EGF
Response To Cholesterol (GO:0070723)	44944	0.21996	0.546756	6.43083	OSBPL7
Positive Regulation Of Cation Transmembrane Transport (GO:1904064)	44944	0.21996	0.546756	6.43083	ANK3
Positive Regulation Of Interleukin-4 Production (GO:0032753)	44944	0.21996	0.546756	6.43083	PRKCZ
Ureteric Bud Development (GO:0001657)	44944	0.21996	0.546756	6.43083	BMP7
Positive Regulation Of Response To Endoplasmic Reticulum Stress (GO:1905898)	44944	0.21996	0.546756	6.43083	NCK1
Positive Regulation Of Stress-Activated Protein Kinase Signaling Cascade (GO:0070304)	44944	0.21996	0.546756	6.43083	TGFB2
Protein Import Into Mitochondrial Matrix (GO:0030150)	44944	0.21996	0.546756	6.43083	ROMO1
Mesenchyme Morphogenesis (GO:0072132)	44944	0.21996	0.546756	6.43083	TGFB2
Pulmonary Valve Morphogenesis (GO:0003184)	44944	0.21996	0.546756	6.43083	TGFB2
Regulation Of Protein-Containing Complex Assembly (GO:0043254)	3/119	0.223528	0.546756	2.8038	RACK1;PRKCZ;HDAC6
Antimicrobial Humoral Immune Response Mediated By Antimicrobial Peptide (GO:0061844)	2/65	0.223685	0.546756	3.4367	RPS19;ROMO1
Cellular Response To Light Stimulus (GO:0071482)	2/65	0.223685	0.546756	3.4367	POLD1;COPS9
Cellular Response To BMP Stimulus (GO:0071773)	2/66	0.228738	0.546756	3.33237	TGFB2;BMP7
Negative Regulation Of Fatty Acid Metabolic Process (GO:0045922)	44945	0.230657	0.546756	5.88282	APOC1
N-glycan Processing (GO:0006491)	44945	0.230657	0.546756	5.88282	MGAT4B
Regulation Of Insulin-Like Growth Factor Receptor Signaling Pathway (GO:0043567)	44945	0.230657	0.546756	5.88282	MYORG
Regulation Of Integrin-Mediated Signaling Pathway (GO:2001044)	44945	0.230657	0.546756	5.88282	LIMS2
Regulation Of Megakaryocyte Differentiation (GO:0045652)	44945	0.230657	0.546756	5.88282	PRMT1
Atrioventricular Valve Morphogenesis (GO:0003181)	44945	0.230657	0.546756	5.88282	TGFB2
Cardiac Epithelial To Mesenchymal Transition (GO:0060317)	44945	0.230657	0.546756	5.88282	TGFB2
Regulation Of Protein-Containing Complex Disassembly (GO:0043244)	44945	0.230657	0.546756	5.88282	HDAC6
Phosphate Ion Transport (GO:0006817)	44945	0.230657	0.546756	5.88282	SLC25A10
Phosphatidylcholine Biosynthetic Process (GO:0006656)	44945	0.230657	0.546756	5.88282	APOA2
piRNA Processing (GO:0034587)	44945	0.230657	0.546756	5.88282	EXD1
Cortical Actin Cytoskeleton Organization (GO:0030866)	44945	0.230657	0.546756	5.88282	RHOQ
Dopamine Metabolic Process (GO:0042417)	44945	0.230657	0.546756	5.88282	TGFB2
Embryonic Digestive Tract Development (GO:0048566)	44945	0.230657	0.546756	5.88282	TGFB2
snRNA Processing (GO:0016180)	44945	0.230657	0.546756	5.88282	INTS13
Sphingosine Metabolic Process (GO:0006670)	44945	0.230657	0.546756	5.88282	PLPP3
Positive Regulation Of Histone Methylation (GO:0031062)	44945	0.230657	0.546756	5.88282	SUV39H1
Fluid Transport (GO:0042044)	44945	0.230657	0.546756	5.88282	AQP7
Glycogen Metabolic Process (GO:0005977)	44945	0.230657	0.546756	5.88282	GAA
Glycosphingolipid Biosynthetic Process (GO:0006688)	44945	0.230657	0.546756	5.88282	LARGE1
Water Transport (GO:0006833)	44945	0.230657	0.546756	5.88282	AQP7
Protein Heterooligomerization (GO:0051291)	44945	0.230657	0.546756	5.88282	KRT10
Protein Insertion Into Membrane (GO:0051205)	44945	0.230657	0.546756	5.88282	TRAM2
Negative Regulation Of RNA Splicing (GO:0033119)	44945	0.230657	0.546756	5.88282	RPS26
Regulation Of Autophagy Of Mitochondrion (GO:1903146)	44945	0.230657	0.546756	5.88282	HDAC6
Activation Of Cysteine-Type Endopeptidase Activity Involved In Apoptotic Process (GO:0006919)	2/67	0.233799	0.547221	3.23227	BCL2L13;RACK1
Organonitrogen Compound Biosynthetic Process (GO:1901566)	3/123	0.238	0.547221	2.59632	APOA2;LARGE1;PLPP3
Telomere Maintenance (GO:0000723)	2/68	0.238866	0.547221	3.13617	RAD51D;ACTL6A
Negative Regulation Of Phosphate Metabolic Process (GO:0045936)	44946	0.241207	0.547221	5.403	BMP7
Negative Regulation Of Protein Localization To Cell Periphery (GO:1904376)	44946	0.241207	0.547221	5.403	RHOQ
Negative Regulation Of Protein Localization To Plasma Membrane (GO:1903077)	44946	0.241207	0.547221	5.403	RHOQ
Negative Regulation Of Small GTPase Mediated Signal Transduction (GO:0051058)	44946	0.241207	0.547221	5.403	TGFB2
Regulation Of Meiotic Cell Cycle (GO:0051445)	44946	0.241207	0.547221	5.403	ANAPC7
Regulation Of Membrane Depolarization (GO:0003254)	44946	0.241207	0.547221	5.403	HCN2
Nuclear-Transcribed mRNA poly(A) Tail Shortening (GO:0000289)	44946	0.241207	0.547221	5.403	SAMD4B
Phosphatidylglycerol Metabolic Process (GO:0046471)	44946	0.241207	0.547221	5.403	CDS2
Response To ATP (GO:0033198)	44946	0.241207	0.547221	5.403	SSH1
Response To Ketone (GO:1901654)	44946	0.241207	0.547221	5.403	TGFB2
Sensory Perception Of Pain (GO:0019233)	44946	0.241207	0.547221	5.403	MME
Positive Regulation Of Embryonic Development (GO:0040019)	44946	0.241207	0.547221	5.403	RACK1
Sulfur Compound Catabolic Process (GO:0044273)	44946	0.241207	0.547221	5.403	DPEP1
Positive Regulation Of Lipid Catabolic Process (GO:0050996)	44946	0.241207	0.547221	5.403	APOA2
Positive Regulation Of Lipid Storage (GO:0010884)	44946	0.241207	0.547221	5.403	FITM1
Glutamate Metabolic Process (GO:0006536)	44946	0.241207	0.547221	5.403	OAT
Xenobiotic Transport (GO:0042908)	44946	0.241207	0.547221	5.403	SLC22A18
Limb Morphogenesis (GO:0035108)	44946	0.241207	0.547221	5.403	TGFB2
Long-Term Synaptic Potentiation (GO:0060291)	44946	0.241207	0.547221	5.403	PRKCZ
Protein Deacylation (GO:0035601)	44946	0.241207	0.547221	5.403	HDAC6
Maturation Of LSU-rRNA (GO:0000470)	44946	0.241207	0.547221	5.403	RPL35
Pulmonary Valve Development (GO:0003177)	44946	0.241207	0.547221	5.403	TGFB2
Regulation Of Calcium Ion Import (GO:0090279)	44946	0.241207	0.547221	5.403	EGF
Regulation Of Cardiac Muscle Contraction By Calcium Ion Signaling (GO:0010882)	44946	0.241207	0.547221	5.403	CASQ2
RNA Processing (GO:0006396)	4/183	0.242704	0.549744	2.29066	PRMT1;GEMIN2;HNRNPR;MAGOHB
Regulation Of ERK1 And ERK2 Cascade (GO:0070372)	5/244	0.243639	0.549921	2.14003	TRAF7;APIP;FBLN1;FGFR4;PRKCZ
Regulation Of Heart Contraction (GO:0008016)	2/69	0.243938	0.549921	3.04386	TGFB2;TNNT2
Positive Regulation Of Phosphatidylinositol 3-Kinase Signaling (GO:0014068)	2/69	0.243938	0.549921	3.04386	TGFB2;EGF
Regulation Of Mitotic Cell Cycle (GO:0007346)	3/125	0.245296	0.551537	2.49979	INTS13;ANAPC7;USP22
Regulation Of Cell Migration (GO:0030334)	8/434	0.245975	0.551537	1.91102	FAM83H;EGF;SEMA4B;RACK1;DPEP1;PLXNB2;CDH13;SEMA4G
Positive Regulation Of Protein Transport (GO:0051222)	2/70	0.249015	0.551537	2.95516	TGFB2;RACK1
Regulation Of Actin Filament Polymerization (GO:0030833)	2/70	0.249015	0.551537	2.95516	NCK1;SSH1
Regulation Of Histone Deacetylation (GO:0031063)	44947	0.251612	0.551537	4.98015	SUV39H1
Negative Regulation Of Reactive Oxygen Species Metabolic Process (GO:2000378)	44947	0.251612	0.551537	4.98015	HDAC6
Anaphase-Promoting Complex-Dependent Catabolic Process (GO:0031145)	44947	0.251612	0.551537	4.98015	ANAPC7
Outer Dynein Arm Assembly (GO:0036158)	44947	0.251612	0.551537	4.98015	DNAI1
poly(A)+ mRNA Export From Nucleus (GO:0016973)	44947	0.251612	0.551537	4.98015	POLDIP3
Positive Regulation Of T Cell Cytokine Production (GO:0002726)	44947	0.251612	0.551537	4.98015	PRKCZ
Endocardial Cushion Morphogenesis (GO:0003203)	44947	0.251612	0.551537	4.98015	TGFB2
snRNA Metabolic Process (GO:0016073)	44947	0.251612	0.551537	4.98015	INTS13
Positive Regulation Of Heart Contraction (GO:0045823)	44947	0.251612	0.551537	4.98015	TGFB2
Sulfur Compound Transport (GO:0072348)	44947	0.251612	0.551537	4.98015	SLC25A10
Histone H2A Acetylation (GO:0043968)	44947	0.251612	0.551537	4.98015	ACTL6A
Zinc Ion Transmembrane Transport (GO:0071577)	44947	0.251612	0.551537	4.98015	SLC39A3
Positive Regulation Of Smoothened Signaling Pathway (GO:0045880)	44947	0.251612	0.551537	4.98015	TUBD1
Negative Regulation Of Biomineral Tissue Development (GO:0070168)	44947	0.251612	0.551537	4.98015	SRGN
Regulation Of Cilium Assembly (GO:1902017)	2/71	0.254096	0.555261	2.86988	IFT20;TBC1D9B
Regulation Of Hydrolase Activity (GO:0051336)	2/71	0.254096	0.555261	2.86988	PLXNB2;RAP1GAP
Cellular Response To Hypoxia (GO:0071456)	2/72	0.259178	0.555261	2.78785	SUV39H1;BMP7
Plasma Membrane Organization (GO:0007009)	2/72	0.259178	0.555261	2.78785	MICALL1;ANK3
Cholesterol Homeostasis (GO:0042632)	2/72	0.259178	0.555261	2.78785	APOA2;FGFR4
Protein Transport (GO:0015031)	6/313	0.259579	0.555261	1.90994	ACD;ARF1;SEC13;ROMO1;ANK3;HDAC6
Protein Homooligomerization (GO:0051260)	3/129	0.259989	0.555261	2.31976	PRMT1;APIP;SLC1A5
Negative Regulation Of Myeloid Cell Differentiation (GO:0045638)	44948	0.261876	0.555261	4.60534	PRMT1
Regulation Of Intracellular Steroid Hormone Receptor Signaling Pathway (GO:0033143)	44948	0.261876	0.555261	4.60534	HDAC6
Regulation Of Release Of Sequestered Calcium Ion Into Cytosol By Sarcoplasmic Reticulum (GO:0010880)	44948	0.261876	0.555261	4.60534	CASQ2
Cellular Response To Low-Density Lipoprotein Particle Stimulus (GO:0071404)	44948	0.261876	0.555261	4.60534	CDH13
Cellular Response To Topologically Incorrect Protein (GO:0035967)	44948	0.261876	0.555261	4.60534	HDAC6
Positive Regulation Of Cilium Assembly (GO:0045724)	44948	0.261876	0.555261	4.60534	IFT20
Positive Regulation Of Excitatory Postsynaptic Potential (GO:2000463)	44948	0.261876	0.555261	4.60534	PRKCZ
Positive Regulation Of Receptor Internalization (GO:0002092)	44948	0.261876	0.555261	4.60534	EGF
Protein Neddylation (GO:0045116)	44948	0.261876	0.555261	4.60534	NEDD8
rRNA Methylation (GO:0031167)	44948	0.261876	0.555261	4.60534	MRM3
Regulation Of Cell Cycle Process (GO:0010564)	3/130	0.263681	0.555261	2.27729	ACTL6A;NUDT16;GIT1
Cellular Response To Decreased Oxygen Levels (GO:0036294)	2/73	0.264262	0.555261	2.7089	SUV39H1;BMP7
Cellular Response To Reactive Oxygen Species (GO:0034614)	2/73	0.264262	0.555261	2.7089	ROMO1;HDAC6
Sterol Homeostasis (GO:0055092)	2/73	0.264262	0.555261	2.7089	APOA2;FGFR4
Protein Tetramerization (GO:0051262)	2/73	0.264262	0.555261	2.7089	APIP;KRT10
Import Into Nucleus (GO:0051170)	2/74	0.269346	0.555261	2.63289	SEC13;TNPO2
Neuron Projection Development (GO:0031175)	4/192	0.269655	0.555261	2.01787	PRMT1;MICALL1;BMP7;CAMSAP1
Protein Localization To Membrane (GO:0072657)	4/192	0.269655	0.555261	2.01787	PDZD11;KCNIP3;ANK3;TSPAN33
Modification-Dependent Protein Catabolic Process (GO:0019941)	4/192	0.269655	0.555261	2.01787	NEDD8;FBXO22;UBA52;FBXL7
Plasma Membrane Bounded Cell Projection Organization (GO:0120036)	3/132	0.271084	0.555261	2.19519	PRMT1;MICALL1;CAMSAP1
Regulation Of Extracellular Matrix Organization (GO:1903053)	44949	0.271999	0.555261	4.27135	FGFR4
Negative Regulation Of Neuron Differentiation (GO:0045665)	44949	0.271999	0.555261	4.27135	BMP7
Regulation Of Interleukin-4 Production (GO:0032673)	44949	0.271999	0.555261	4.27135	PRKCZ
Regulation Of Myotube Differentiation (GO:0010830)	44949	0.271999	0.555261	4.27135	FBXO22
Cellular Lipid Catabolic Process (GO:0044242)	44949	0.271999	0.555261	4.27135	APOA2
Rescue Of Stalled Ribosome (GO:0072344)	44949	0.271999	0.555261	4.27135	RACK1
Response To BMP (GO:0071772)	44949	0.271999	0.555261	4.27135	BMP7
Diacylglycerol Metabolic Process (GO:0046339)	44949	0.271999	0.555261	4.27135	APOA2
Endocardial Cushion Development (GO:0003197)	44949	0.271999	0.555261	4.27135	TGFB2
Entrainment Of Circadian Clock By Photoperiod (GO:0043153)	44949	0.271999	0.555261	4.27135	FBXL17
Translesion Synthesis (GO:0019985)	44949	0.271999	0.555261	4.27135	POLD1
Positive Regulation Of Morphogenesis Of An Epithelium (GO:1905332)	44949	0.271999	0.555261	4.27135	EGF
Positive Regulation Of Neuron Apoptotic Process (GO:0043525)	44949	0.271999	0.555261	4.27135	TGFB2
Zinc Ion Transport (GO:0006829)	44949	0.271999	0.555261	4.27135	SLC39A3
Positive Regulation Of Protein Targeting To Membrane (GO:0090314)	44949	0.271999	0.555261	4.27135	ANK3
Protein N-linked Glycosylation Via Asparagine (GO:0018279)	44949	0.271999	0.555261	4.27135	OST4
Protein Alkylation (GO:0008213)	44949	0.271999	0.555261	4.27135	PRMT1
Negative Regulation Of Actin Filament Polymerization (GO:0030837)	44949	0.271999	0.555261	4.27135	SSH1
Regulation Of Plasma Membrane Bounded Cell Projection Assembly (GO:0120032)	2/75	0.274429	0.555261	2.55968	IFT20;TBC1D9B
Defense Response To Gram-negative Bacterium (GO:0050829)	2/75	0.274429	0.555261	2.55968	RPS19;ROMO1
Positive Regulation Of Neurogenesis (GO:0050769)	2/75	0.274429	0.555261	2.55968	MME;PLXNB2
Transcription Initiation At RNA Polymerase II Promoter (GO:0006367)	2/76	0.279511	0.555261	2.48914	GTF2F2;GTF2E1
Regulation Of Ras Protein Signal Transduction (GO:0046578)	2/76	0.279511	0.555261	2.48914	TGFB2;GIT1
Organelle Assembly (GO:0070925)	6/322	0.280483	0.555261	1.74817	IFT20;CEP162;CPLANE1;ASAP1;PTPDC1;HDAC6
Regulation Of Cytokine Production Involved In Immune Response (GO:0002718)	44950	0.281985	0.555261	3.9723	APOA2
ERK1 And ERK2 Cascade (GO:0070371)	44950	0.281985	0.555261	3.9723	EGF
Regulation Of Endoplasmic Reticulum Stress-Induced Intrinsic Apoptotic Signaling Pathway (GO:1902235)	44950	0.281985	0.555261	3.9723	NCK1
Negative Regulation Of Ion Transmembrane Transporter Activity (GO:0032413)	44950	0.281985	0.555261	3.9723	CASQ2
RNA Splicing, Via Transesterification Reactions (GO:0000375)	44950	0.281985	0.555261	3.9723	GEMIN2
Regulation Of Heterotypic Cell-Cell Adhesion (GO:0034114)	44950	0.281985	0.555261	3.9723	BMP7
Negative Regulation Of Ossification (GO:0030279)	44950	0.281985	0.555261	3.9723	SRGN
Acylglycerol Catabolic Process (GO:0046464)	44950	0.281985	0.555261	3.9723	APOA2
Outflow Tract Septum Morphogenesis (GO:0003148)	44950	0.281985	0.555261	3.9723	TGFB2
Regulation Of Ryanodine-Sensitive Calcium-Release Channel Activity (GO:0060314)	44950	0.281985	0.555261	3.9723	CASQ2
Photoperiodism (GO:0009648)	44950	0.281985	0.555261	3.9723	FBXL17
Regulation Of Supramolecular Fiber Organization (GO:1902903)	44950	0.281985	0.555261	3.9723	CAMSAP1
Response To Hexose (GO:0009746)	44950	0.281985	0.555261	3.9723	APOA2
Dicarboxylic Acid Transport (GO:0006835)	44950	0.281985	0.555261	3.9723	SLC25A10
Positive Regulation Of Lipid Metabolic Process (GO:0045834)	44950	0.281985	0.555261	3.9723	APOA2
Gliogenesis (GO:0042063)	44950	0.281985	0.555261	3.9723	TGFB2
Positive Regulation Of p38MAPK Cascade (GO:1900745)	44950	0.281985	0.555261	3.9723	PRMT1
Lipid Translocation (GO:0034204)	44950	0.281985	0.555261	3.9723	TMEM30B
Protein Exit From Endoplasmic Reticulum (GO:0032527)	44950	0.281985	0.555261	3.9723	SEC13
Non-Membrane-Bounded Organelle Assembly (GO:0140694)	3/135	0.28223	0.555261	2.07875	CENPT;FITM1;CDS2
Positive Regulation Of Endothelial Cell Proliferation (GO:0001938)	2/77	0.28459	0.555261	2.42113	EGF;CDH13
Sphingolipid Biosynthetic Process (GO:0030148)	2/77	0.28459	0.555261	2.42113	LARGE1;PLPP3
Positive Regulation Of Response To Stimulus (GO:0048584)	2/77	0.28459	0.555261	2.42113	TGFB2;ACTL6A
Monoatomic Cation Homeostasis (GO:0055080)	2/77	0.28459	0.555261	2.42113	ANK3;COMMD1
Regulation Of Protein Kinase B Signaling (GO:0051896)	3/136	0.285955	0.555261	2.04164	EGF;RACK1;MYORG
Intracellular Protein Transport (GO:0006886)	6/325	0.287537	0.555261	1.69763	ACD;ARF1;SEC13;ROMO1;TNPO2;HDAC6
Negative Regulation Of Protein Modification Process (GO:0031400)	2/78	0.289666	0.555261	2.35554	FBLN1;PLPP3
Protein Localization To Plasma Membrane (GO:0072659)	3/137	0.289683	0.555261	2.00533	KCNIP3;ANK3;TSPAN33
ATP Biosynthetic Process (GO:0006754)	44951	0.291833	0.555261	3.70337	ATP5PB
Negative Regulation Of Lipid Biosynthetic Process (GO:0051055)	44951	0.291833	0.555261	3.70337	APOC1
Negative Regulation Of Protein Localization To Membrane (GO:1905476)	44951	0.291833	0.555261	3.70337	RHOQ
Negative Regulation Of Proteolysis Involved In Protein Catabolic Process (GO:1903051)	44951	0.291833	0.555261	3.70337	RPL5
Negative Regulation Of Response To Endoplasmic Reticulum Stress (GO:1903573)	44951	0.291833	0.555261	3.70337	RACK1
Negative Regulation Of Response To Wounding (GO:1903035)	44951	0.291833	0.555261	3.70337	GIT1
Negative Regulation Of Smoothened Signaling Pathway (GO:0045879)	44951	0.291833	0.555261	3.70337	RACK1
Bile Acid Biosynthetic Process (GO:0006699)	44951	0.291833	0.555261	3.70337	OSBPL7
Cellular Response To Hexose Stimulus (GO:0071331)	44951	0.291833	0.555261	3.70337	RACK1
Cellular Response To Steroid Hormone Stimulus (GO:0071383)	44951	0.291833	0.555261	3.70337	BMP7
Ribonucleoside Bisphosphate Metabolic Process (GO:0033875)	44951	0.291833	0.555261	3.70337	ACOT2
Secretory Granule Organization (GO:0033363)	44951	0.291833	0.555261	3.70337	SRGN
Positive Regulation Of Glucose Import (GO:0046326)	44951	0.291833	0.555261	3.70337	RHOQ
Sterol Transport (GO:0015918)	44951	0.291833	0.555261	3.70337	APOA2
Vesicle Cargo Loading (GO:0035459)	44951	0.291833	0.555261	3.70337	SEC13
Lamellipodium Assembly (GO:0030032)	44951	0.291833	0.555261	3.70337	CDH13
Metanephros Development (GO:0001656)	44951	0.291833	0.555261	3.70337	BMP7
Proteoglycan Metabolic Process (GO:0006029)	44951	0.291833	0.555261	3.70337	CANT1
Purine Nucleoside Bisphosphate Metabolic Process (GO:0034032)	44951	0.291833	0.555261	3.70337	ACOT2
Negative Regulation Of TORC1 Signaling (GO:1904262)	44951	0.291833	0.555261	3.70337	SEC13
Positive Regulation Of Intracellular Signal Transduction (GO:1902533)	9/525	0.294094	0.555953	1.54741	TRAF7;SEC13;TGFB2;CANT1;EGF;RACK1;CDH13;BMP7;MYORG
Protein-Containing Complex Assembly (GO:0065003)	6/328	0.294629	0.555953	1.64868	CENPT;PDZD11;CASQ2;TBCA;TSPAN33;NCK1
Regulation Of Cytokinesis (GO:0032465)	2/80	0.299804	0.555953	2.2312	MAP10;GIT1
Negative Regulation Of Protein Serine/Threonine Kinase Activity (GO:0071901)	2/80	0.299804	0.555953	2.2312	PRKAR2B;BMP7
Regulation Of Organelle Assembly (GO:1902115)	2/80	0.299804	0.555953	2.2312	IFT20;TBC1D9B
Wound Healing (GO:0042060)	2/80	0.299804	0.555953	2.2312	TGFB2;PLPP3
Negative Regulation Of Endothelial Cell Apoptotic Process (GO:2000352)	44952	0.301547	0.555953	3.46053	PAK4
Negative Regulation Of Interleukin-1 Beta Production (GO:0032691)	44952	0.301547	0.555953	3.46053	GIT1
DNA-templated Transcription Elongation (GO:0006354)	44952	0.301547	0.555953	3.46053	GTF2F2
Regulation Of Epidermal Growth Factor-Activated Receptor Activity (GO:0007176)	44952	0.301547	0.555953	3.46053	EGF
Regulation Of Fatty Acid Biosynthetic Process (GO:0042304)	44952	0.301547	0.555953	3.46053	APOC1
Negative Regulation Of Protein Polymerization (GO:0032272)	44952	0.301547	0.555953	3.46053	SSH1
Negative Regulation Of Receptor-Mediated Endocytosis (GO:0048261)	44952	0.301547	0.555953	3.46053	APOC1
Regulation Of Myeloid Cell Differentiation (GO:0045637)	44952	0.301547	0.555953	3.46053	PRMT1
Regulation Of Nucleotide-Excision Repair (GO:2000819)	44952	0.301547	0.555953	3.46053	ACTL6A
Regulation Of Potassium Ion Transmembrane Transporter Activity (GO:1901016)	44952	0.301547	0.555953	3.46053	CASQ2
Organelle Fusion (GO:0048284)	44952	0.301547	0.555953	3.46053	CIDEC
Organelle Membrane Fusion (GO:0090174)	44952	0.301547	0.555953	3.46053	IRAG2
Cell-Cell Adhesion Mediated By Cadherin (GO:0044331)	44952	0.301547	0.555953	3.46053	CDH13
Cellular Response To Xenobiotic Stimulus (GO:0071466)	44952	0.301547	0.555953	3.46053	DPEP1
Positive Regulation Of Erythrocyte Differentiation (GO:0045648)	44952	0.301547	0.555953	3.46053	PRMT1
Establishment Or Maintenance Of Apical/Basal Cell Polarity (GO:0035088)	44952	0.301547	0.555953	3.46053	PRKCZ
Positive Regulation Of Nuclear Division (GO:0051785)	44952	0.301547	0.555953	3.46053	EGF
Negative Regulation Of Catalytic Activity (GO:0043086)	44952	0.301547	0.555953	3.46053	HDAC6
Positive Regulation Of Growth (GO:0045927)	2/81	0.304864	0.556366	2.17223	TGFB2;BRAT1
Histone Modification (GO:0016570)	2/81	0.304864	0.556366	2.17223	ACTL6A;HDAC6
Negative Regulation Of NF-kappaB Transcription Factor Activity (GO:0032088)	2/81	0.304864	0.556366	2.17223	COMMD1;BMP7
Regulation Of MAPK Cascade (GO:0043408)	4/204	0.306331	0.556366	1.71118	TRAF7;EGF;APIP;PAK4
Cellular Response To Organic Substance (GO:0071310)	2/82	0.309918	0.556366	2.11528	MME;HDAC6
DNA Synthesis Involved In DNA Repair (GO:0000731)	44953	0.311128	0.556366	3.24045	POLD1
Amino Acid Import Across Plasma Membrane (GO:0089718)	44953	0.311128	0.556366	3.24045	SLC1A5
Cardiac Muscle Cell Differentiation (GO:0055007)	44953	0.311128	0.556366	3.24045	IRX3
Peptide Cross-Linking (GO:0018149)	44953	0.311128	0.556366	3.24045	KRT10
Peptidyl-Lysine Methylation (GO:0018022)	44953	0.311128	0.556366	3.24045	SUV39H1
Phospholipid Biosynthetic Process (GO:0008654)	44953	0.311128	0.556366	3.24045	FITM1
Positive Regulation Of TORC1 Signaling (GO:1904263)	44953	0.311128	0.556366	3.24045	SEC13
Cortical Cytoskeleton Organization (GO:0030865)	44953	0.311128	0.556366	3.24045	RHOQ
Positive Regulation Of Filopodium Assembly (GO:0051491)	44953	0.311128	0.556366	3.24045	RHOQ
Positive Regulation Of Immune System Process (GO:0002684)	44953	0.311128	0.556366	3.24045	TGFB2
Positive Regulation Of Mitotic Cell Cycle (GO:0045931)	44953	0.311128	0.556366	3.24045	USP22
Ventricular Septum Morphogenesis (GO:0060412)	44953	0.311128	0.556366	3.24045	TGFB2
Iron-Sulfur Cluster Assembly (GO:0016226)	44953	0.311128	0.556366	3.24045	BOLA2
Metallo-Sulfur Cluster Assembly (GO:0031163)	44953	0.311128	0.556366	3.24045	BOLA2
Monoubiquitinated Histone H2A Deubiquitination (GO:0035522)	44953	0.311128	0.556366	3.24045	USP22
Monoubiquitinated Histone Deubiquitination (GO:0035521)	44953	0.311128	0.556366	3.24045	USP22
Regulation Of SMAD Protein Signal Transduction (GO:0060390)	44953	0.311128	0.556366	3.24045	BMP7
Negative Regulation Of NIK/NF-kappaB Signaling (GO:1901223)	44953	0.311128	0.556366	3.24045	BMP7
Regulation Of Androgen Receptor Signaling Pathway (GO:0060765)	44953	0.311128	0.556366	3.24045	HDAC6
Positive Regulation Of Apoptotic Process (GO:0043065)	5/270	0.311761	0.5568	1.59095	TRAF7;MTCH2;TGFB2;RACK1;PLEKHN1
Negative Regulation Of Gene Expression (GO:0010629)	6/336	0.313704	0.557885	1.5255	EXD1;RPS26;SRGN;TGFB2;RACK1;NUDT16
Vesicle-Mediated Transport To The Plasma Membrane (GO:0098876)	2/83	0.314964	0.557885	2.06026	MICALL1;COMMD1
Positive Regulation Of Proteasomal Ubiquitin-Dependent Protein Catabolic Process (GO:0032436)	2/83	0.314964	0.557885	2.06026	RACK1;FBXO22
Positive Regulation Of Ubiquitin-Dependent Protein Catabolic Process (GO:2000060)	2/83	0.314964	0.557885	2.06026	RACK1;FBXO22
Regulation Of Cell Division (GO:0051302)	2/83	0.314964	0.557885	2.06026	RACK1;GIT1
Regulation Of Cell Adhesion (GO:0030155)	3/144	0.315864	0.557885	1.77205	PLXNB2;CDH13;FBLN1
Positive Regulation Of Protein Ubiquitination (GO:0031398)	2/84	0.320002	0.557885	2.00708	COMMD1;CENPS
Purine Ribonucleotide Metabolic Process (GO:0009150)	2/84	0.320002	0.557885	2.00708	ACOT2;RHOQ
Golgi To Plasma Membrane Protein Transport (GO:0043001)	44954	0.320579	0.557885	3.04031	ANK3
RNA Phosphodiester Bond Hydrolysis (GO:0090501)	44954	0.320579	0.557885	3.04031	NUDT16
Regulation Of Protein Targeting To Membrane (GO:0090313)	44954	0.320579	0.557885	3.04031	ANK3
Regulation Of Sodium Ion Transmembrane Transport (GO:1902305)	44954	0.320579	0.557885	3.04031	COMMD1
Phospholipid Catabolic Process (GO:0009395)	44954	0.320579	0.557885	3.04031	APOA2
Determination Of Bilateral Symmetry (GO:0009855)	44954	0.320579	0.557885	3.04031	DNAI1
Transcription By RNA Polymerase III (GO:0006383)	44954	0.320579	0.557885	3.04031	POLR2L
Transcription Elongation By RNA Polymerase II (GO:0006368)	44954	0.320579	0.557885	3.04031	GTF2F2
Protein Localization To Golgi Apparatus (GO:0034067)	44954	0.320579	0.557885	3.04031	IFT20
Pyroptosis (GO:0070269)	44954	0.320579	0.557885	3.04031	APIP
Negative Regulation Of Cation Channel Activity (GO:2001258)	44954	0.320579	0.557885	3.04031	CASQ2
Regulation Of Cardiac Muscle Cell Action Potential (GO:0098901)	44954	0.320579	0.557885	3.04031	HCN2
Negative Regulation Of Cytoskeleton Organization (GO:0051494)	44954	0.320579	0.557885	3.04031	SSH1
Defense Response To Gram-positive Bacterium (GO:0050830)	2/85	0.325031	0.561361	1.95566	PGLYRP2;ROMO1
Positive Regulation Of Endothelial Cell Migration (GO:0010595)	2/85	0.325031	0.561361	1.95566	EGF;PLPP3
Establishment Of Protein Localization To Organelle (GO:0072594)	2/85	0.325031	0.561361	1.95566	SEC13;TNPO2
Negative Regulation Of Cell Cycle (GO:0045786)	2/85	0.325031	0.561361	1.95566	SUV39H1;BMP7
Protein Glycosylation (GO:0006486)	3/147	0.327106	0.561361	1.68222	OST4;MGAT4B;LARGE1
mRNA Splicing, Via Spliceosome (GO:0000398)	4/211	0.327974	0.561361	1.55736	GEMIN2;CWF19L1;HNRNPR;MAGOHB
RNA-mediated Gene Silencing (GO:0031047)	44955	0.3299	0.561361	2.85772	EXD1
Negative Regulation Of Plasma Membrane Bounded Cell Projection Assembly (GO:0120033)	44955	0.3299	0.561361	2.85772	RAP1GAP
Alpha-Amino Acid Metabolic Process (GO:1901605)	44955	0.3299	0.561361	2.85772	DPEP1
Regulation Of Neuron Migration (GO:2001222)	44955	0.3299	0.561361	2.85772	PLXNB2
Carbohydrate Derivative Biosynthetic Process (GO:1901137)	44955	0.3299	0.561361	2.85772	LARGE1
Cardiac Muscle Cell Action Potential (GO:0086001)	44955	0.3299	0.561361	2.85772	HCN2
Response To Steroid Hormone (GO:0048545)	44955	0.3299	0.561361	2.85772	TGFB2
Sarcomere Organization (GO:0045214)	44955	0.3299	0.561361	2.85772	TNNT2
Positive Regulation Of Microtubule Polymerization (GO:0031116)	44955	0.3299	0.561361	2.85772	GIT1
Integrated Stress Response Signaling (GO:0140467)	44955	0.3299	0.561361	2.85772	CEBPE
Protein K11-linked Ubiquitination (GO:0070979)	44955	0.3299	0.561361	2.85772	ANAPC7
Exocytosis (GO:0006887)	2/86	0.33005	0.561361	1.90593	TMEM167B;SYTL5
Negative Regulation Of Binding (GO:0051100)	2/86	0.33005	0.561361	1.90593	GEMIN2;RACK1
Vesicle-Mediated Transport (GO:0016192)	7/411	0.333556	0.564258	1.37669	ARF1;AP1G2;MICALL1;IRAG2;COMMD1;SYTL5;RHOQ
Axon Guidance (GO:0007411)	3/149	0.3346	0.564258	1.62538	SEMA4B;PLXNB2;SEMA4G
Skeletal System Development (GO:0001501)	3/149	0.3346	0.564258	1.62538	TGFB2;DEAF1;BMP7
Positive Regulation Of Gene Expression (GO:0010628)	8/480	0.337153	0.564258	1.33384	RPL5;PRMT1;POLDIP3;EGF;PLXNB2;ANK3;FGFR4;BMP7
mRNA Processing (GO:0006397)	4/214	0.33728	0.564258	1.49635	GEMIN2;CWF19L1;HNRNPR;MAGOHB
Regulation Of GTPase Activity (GO:0043087)	4/214	0.33728	0.564258	1.49635	RACK1;PLXNB2;RAP1GAP;ZC3H15
Negative Regulation Of Interleukin-1 Production (GO:0032692)	44956	0.339094	0.564258	2.69065	GIT1
GPI Anchor Biosynthetic Process (GO:0006506)	44956	0.339094	0.564258	2.69065	PIGT
Negative Regulation Of Peptidyl-Tyrosine Phosphorylation (GO:0050732)	44956	0.339094	0.564258	2.69065	PRKCZ
Artery Morphogenesis (GO:0048844)	44956	0.339094	0.564258	2.69065	TGFB2
Phospholipid Dephosphorylation (GO:0046839)	44956	0.339094	0.564258	2.69065	PLPP3
Positive Regulation Of Cell Communication (GO:0010647)	44956	0.339094	0.564258	2.69065	ANK3
Positive Regulation Of Interleukin-10 Production (GO:0032733)	44956	0.339094	0.564258	2.69065	PRKCZ
Lamellipodium Organization (GO:0097581)	44956	0.339094	0.564258	2.69065	CDH13
Regulation Of Arp2/3 Complex-Mediated Actin Nucleation (GO:0034315)	44956	0.339094	0.564258	2.69065	ARF1
Negative Regulation Of Calcium Ion Transmembrane Transporter Activity (GO:1901020)	44956	0.339094	0.564258	2.69065	CASQ2
Negative Regulation Of Carbohydrate Metabolic Process (GO:0045912)	44956	0.339094	0.564258	2.69065	GIT1
Regulation Of Calcium-Mediated Signaling (GO:0050848)	44956	0.339094	0.564258	2.69065	CDH13
Regulation Of Endothelial Cell Migration (GO:0010594)	2/88	0.340058	0.564258	1.81126	EGF;PLPP3
Positive Regulation Of Cell Adhesion (GO:0045785)	2/88	0.340058	0.564258	1.81126	TGFB2;PLPP3
Positive Regulation Of Plasma Membrane Bounded Cell Projection Assembly (GO:0120034)	2/88	0.340058	0.564258	1.81126	IFT20;RHOQ
Positive Regulation Of Cell Population Proliferation (GO:0008284)	8/483	0.343312	0.568996	1.30315	TGFB2;PRMT1;EGF;ACTL6A;CDH13;ROMO1;FGFR4;COPS9
acyl-CoA Metabolic Process (GO:0006637)	44957	0.348162	0.570409	2.53737	ACOT2
Bile Acid Metabolic Process (GO:0008206)	44957	0.348162	0.570409	2.53737	OSBPL7
Organic Cation Transport (GO:0015695)	44957	0.348162	0.570409	2.53737	SLC22A18
Cardiac Muscle Tissue Morphogenesis (GO:0055008)	44957	0.348162	0.570409	2.53737	TNNT2
Cellular Response To cAMP (GO:0071320)	44957	0.348162	0.570409	2.53737	HCN2
Phospholipid Translocation (GO:0045332)	44957	0.348162	0.570409	2.53737	TMEM30B
Positive Regulation Of Glucose Transmembrane Transport (GO:0010828)	44957	0.348162	0.570409	2.53737	RHOQ
Positive Regulation Of Proteolysis Involved In Protein Catabolic Process (GO:1903052)	44957	0.348162	0.570409	2.53737	OSBPL7
Modulation Of Excitatory Postsynaptic Potential (GO:0098815)	44957	0.348162	0.570409	2.53737	PRKCZ
Regulation Of Cell Morphogenesis (GO:0022604)	44957	0.348162	0.570409	2.53737	CAMSAP1
Protein Localization (GO:0008104)	6/351	0.349953	0.572138	1.32052	ACD;ARF1;SEC13;ROMO1;ANK3;HDAC6
Regulation Of Phosphatidylinositol 3-Kinase Signaling (GO:0014066)	2/90	0.350018	0.572138	1.72254	TGFB2;EGF
Regulation Of Epithelial Cell Proliferation (GO:0050678)	2/91	0.35498	0.575807	1.68026	TGFB2;DEAF1
Regulation Of Metaphase/Anaphase Transition Of Cell Cycle (GO:1902099)	1/32	0.357106	0.575807	2.39636	ACTL6A
Regulation Of Transcription By RNA Polymerase I (GO:0006356)	1/32	0.357106	0.575807	2.39636	POLR2L
Gluconeogenesis (GO:0006094)	1/32	0.357106	0.575807	2.39636	SLC25A10
Glycosphingolipid Metabolic Process (GO:0006687)	1/32	0.357106	0.575807	2.39636	LARGE1
Very Long-Chain Fatty Acid Metabolic Process (GO:0000038)	1/32	0.357106	0.575807	2.39636	ACOT2
Vesicle Budding From Membrane (GO:0006900)	1/32	0.357106	0.575807	2.39636	SEC13
Histone Lysine Methylation (GO:0034968)	1/32	0.357106	0.575807	2.39636	SUV39H1
Left/Right Pattern Formation (GO:0060972)	1/32	0.357106	0.575807	2.39636	DNAI1
Protein Transmembrane Import Into Intracellular Organelle (GO:0044743)	1/32	0.357106	0.575807	2.39636	ROMO1
Proteoglycan Biosynthetic Process (GO:0030166)	1/32	0.357106	0.575807	2.39636	CANT1
Purine Ribonucleoside Triphosphate Metabolic Process (GO:0009205)	1/32	0.357106	0.575807	2.39636	RHOQ
Positive Regulation Of Neuron Projection Development (GO:0010976)	2/92	0.359928	0.579554	1.6393	PLXNB2;BMP7
Regulation Of Endothelial Cell Proliferation (GO:0001936)	2/93	0.364862	0.579554	1.59961	EGF;CDH13
Positive Regulation Of Cellular Component Biogenesis (GO:0044089)	2/93	0.364862	0.579554	1.59961	RACK1;BMP7
Positive Regulation Of Protein Kinase B Signaling (GO:0051897)	2/93	0.364862	0.579554	1.59961	EGF;MYORG
Negative Regulation Of Small Molecule Metabolic Process (GO:0062014)	1/33	0.365927	0.579554	2.26634	GIT1
Regulation Of Potassium Ion Transmembrane Transport (GO:1901379)	1/33	0.365927	0.579554	2.26634	KCNIP3
Regulation Of Protein Polymerization (GO:0032271)	1/33	0.365927	0.579554	2.26634	CAMSAP1
Positive Regulation Of DNA Binding (GO:0043388)	1/33	0.365927	0.579554	2.26634	EGF
Positive Regulation Of Notch Signaling Pathway (GO:0045747)	1/33	0.365927	0.579554	2.26634	TGFB2
Positive Regulation Of Epidermal Growth Factor Receptor Signaling Pathway (GO:0045742)	1/33	0.365927	0.579554	2.26634	EGF
Positive Regulation Of Ion Transmembrane Transporter Activity (GO:0032414)	1/33	0.365927	0.579554	2.26634	ANK3
Positive Regulation Of Nitrogen Compound Metabolic Process (GO:0051173)	1/33	0.365927	0.579554	2.26634	EGF
Monoubiquitinated Protein Deubiquitination (GO:0035520)	1/33	0.365927	0.579554	2.26634	USP22
Regulation Of G0 To G1 Transition (GO:0070316)	1/33	0.365927	0.579554	2.26634	ACTL6A
ncRNA Catabolic Process (GO:0034661)	1/33	0.365927	0.579554	2.26634	NUDT16
Regulation Of Cell Adhesion Mediated By Integrin (GO:0033628)	1/33	0.365927	0.579554	2.26634	TGFB2
DNA Repair (GO:0006281)	5/291	0.3685	0.57991	1.26129	RAD51D;POLD1;COMMD1;CENPS;FANCF
Peptidyl-Lysine Modification (GO:0018205)	2/94	0.369782	0.57991	1.56112	PIAS3;HDAC6
Vesicle Organization (GO:0016050)	2/94	0.369782	0.57991	1.56112	SRGN;IRAG2
Muscle Contraction (GO:0006936)	2/94	0.369782	0.57991	1.56112	TNNT2;CASQ2
Protein Polyubiquitination (GO:0000209)	4/226	0.374558	0.57991	1.27815	ANAPC7;FBXL17;FBXO22;FBXL7
Negative Regulation Of Mitotic Cell Cycle (GO:0045930)	1/34	0.374628	0.57991	2.14619	BMP7
Regulation Of Metal Ion Transport (GO:0010959)	1/34	0.374628	0.57991	2.14619	ANK3
Organophosphate Biosynthetic Process (GO:0090407)	1/34	0.374628	0.57991	2.14619	FITM1
Cellular Response To Glucose Stimulus (GO:0071333)	1/34	0.374628	0.57991	2.14619	RACK1
Cellular Response To Hydrogen Peroxide (GO:0070301)	1/34	0.374628	0.57991	2.14619	HDAC6
Positive Regulation Of Carbohydrate Metabolic Process (GO:0045913)	1/34	0.374628	0.57991	2.14619	EGF
Embryonic Limb Morphogenesis (GO:0030326)	1/34	0.374628	0.57991	2.14619	TGFB2
Embryonic Skeletal System Development (GO:0048706)	1/34	0.374628	0.57991	2.14619	DEAF1
Positive Regulation Of Neuron Death (GO:1901216)	1/34	0.374628	0.57991	2.14619	TGFB2
Histone Deubiquitination (GO:0016578)	1/34	0.374628	0.57991	2.14619	USP22
Regulation Of DNA Biosynthetic Process (GO:2000278)	1/34	0.374628	0.57991	2.14619	FGFR4
Negative Regulation Of JNK Cascade (GO:0046329)	1/34	0.374628	0.57991	2.14619	PRMT1
Negative Regulation Of Ras Protein Signal Transduction (GO:0046580)	1/34	0.374628	0.57991	2.14619	TGFB2
Regulation Of Blood Circulation (GO:1903522)	1/34	0.374628	0.57991	2.14619	TNNT2
Negative Regulation Of Cell Cycle Process (GO:0010948)	1/34	0.374628	0.57991	2.14619	BMP7
Positive Regulation Of Transmembrane Receptor Protein Serine/Threonine Kinase Signaling Pathway (GO:0090100)	2/95	0.374686	0.57991	1.5238	TGFB2;BMP7
Regulation Of Cell Growth (GO:0001558)	4/227	0.377661	0.583882	1.26166	TGFB2;BRAT1;RACK1;PAK4
Regulation Of Protein Metabolic Process (GO:0051246)	2/96	0.379575	0.585483	1.48761	NEDD8;SSH1
Action Potential (GO:0001508)	1/35	0.383211	0.585483	2.0349	ANK3
Adherens Junction Organization (GO:0034332)	1/35	0.383211	0.585483	2.0349	CDH13
Regulation Of mRNA Processing (GO:0050684)	1/35	0.383211	0.585483	2.0349	MAGOHB
Neutral Amino Acid Transport (GO:0015804)	1/35	0.383211	0.585483	2.0349	SLC1A5
Regulation Of Sodium Ion Transport (GO:0002028)	1/35	0.383211	0.585483	2.0349	ANK3
Regulatory ncRNA Processing (GO:0070918)	1/35	0.383211	0.585483	2.0349	EXD1
Positive Regulation Of Cell Development (GO:0010720)	1/35	0.383211	0.585483	2.0349	MME
Skeletal Muscle Organ Development (GO:0060538)	1/35	0.383211	0.585483	2.0349	LARGE1
Hexose Biosynthetic Process (GO:0019319)	1/35	0.383211	0.585483	2.0349	SLC25A10
Protein Methylation (GO:0006479)	1/35	0.383211	0.585483	2.0349	PRMT1
Regulation Of Protein Localization (GO:0032880)	2/97	0.384448	0.586746	1.45249	EGF;RACK1
Nitrogen Compound Transport (GO:0071705)	3/163	0.386815	0.589728	1.28579	TMEM30B;SLC25A10;SLC1A5
COPII-coated Vesicle Budding (GO:0090114)	1/36	0.391675	0.590202	1.93164	SEC13
Regulation Of Erythrocyte Differentiation (GO:0045646)	1/36	0.391675	0.590202	1.93164	PRMT1
Regulation Of Glucose Import (GO:0046324)	1/36	0.391675	0.590202	1.93164	RHOQ
Negative Regulation Of Protein Kinase B Signaling (GO:0051898)	1/36	0.391675	0.590202	1.93164	RACK1
Base-Excision Repair (GO:0006284)	1/36	0.391675	0.590202	1.93164	POLD1
Blood Vessel Diameter Maintenance (GO:0097746)	1/36	0.391675	0.590202	1.93164	SCPEP1
Positive Regulation Of Double-Strand Break Repair Via Homologous Recombination (GO:1905168)	1/36	0.391675	0.590202	1.93164	ACTL6A
Positive Regulation Of Myeloid Cell Differentiation (GO:0045639)	1/36	0.391675	0.590202	1.93164	PRMT1
Histone H3 Acetylation (GO:0043966)	1/36	0.391675	0.590202	1.93164	USP22
Histone Deacetylation (GO:0016575)	1/36	0.391675	0.590202	1.93164	HDAC6
Lytic Vacuole Organization (GO:0080171)	1/36	0.391675	0.590202	1.93164	GAA
Antimicrobial Humoral Response (GO:0019730)	2/100	0.398966	0.597108	1.35322	RPS19;ROMO1
Response To UV (GO:0009411)	2/100	0.398966	0.597108	1.35322	POLD1;COPS9
Negative Regulation Of Stress-Activated MAPK Cascade (GO:0032873)	1/37	0.400024	0.597108	1.83563	PRMT1
Axonemal Dynein Complex Assembly (GO:0070286)	1/37	0.400024	0.597108	1.83563	DNAI1
Regulation Of p38MAPK Cascade (GO:1900744)	1/37	0.400024	0.597108	1.83563	PRMT1
Spliceosomal snRNP Assembly (GO:0000387)	1/37	0.400024	0.597108	1.83563	GEMIN2
Positive Regulation Of Immune Effector Process (GO:0002699)	1/37	0.400024	0.597108	1.83563	RPS19
Synaptic Vesicle Cycle (GO:0099504)	1/37	0.400024	0.597108	1.83563	GIT1
Ventricular Septum Development (GO:0003281)	1/37	0.400024	0.597108	1.83563	TGFB2
Hemopoiesis (GO:0030097)	2/101	0.40377	0.601587	1.32204	TGFB2;CEBPE
Negative Regulation Of Epithelial Cell Apoptotic Process (GO:1904036)	1/38	0.408259	0.601587	1.74621	PAK4
G2/M Transition Of Mitotic Cell Cycle (GO:0000086)	1/38	0.408259	0.601587	1.74621	FBXL7
Calcium-Dependent Cell-Cell Adhesion Via Plasma Membrane Cell Adhesion Molecules (GO:0016339)	1/38	0.408259	0.601587	1.74621	CDH13
Response To cAMP (GO:0051591)	1/38	0.408259	0.601587	1.74621	HCN2
Positive Regulation Of Axonogenesis (GO:0050772)	1/38	0.408259	0.601587	1.74621	PLXNB2
Positive Regulation Of Bone Mineralization (GO:0030501)	1/38	0.408259	0.601587	1.74621	BMP7
Positive Regulation Of Cation Channel Activity (GO:2001259)	1/38	0.408259	0.601587	1.74621	ANK3
Signal Release From Synapse (GO:0099643)	1/38	0.408259	0.601587	1.74621	PDZD11
Establishment Of Protein Localization To Plasma Membrane (GO:0061951)	1/38	0.408259	0.601587	1.74621	ANK3
Positive Regulation Of Myoblast Differentiation (GO:0045663)	1/38	0.408259	0.601587	1.74621	ACTL6A
Positive Regulation Of Protein Tyrosine Kinase Activity (GO:0061098)	1/38	0.408259	0.601587	1.74621	EGF
Regulation Of RNA Splicing (GO:0043484)	2/102	0.408556	0.601587	1.29175	RPS26;USP22
Brain Development (GO:0007420)	3/169	0.408928	0.601587	1.16642	ANAPC7;PLXNB2;GIT1
Positive Regulation Of Protein Phosphorylation (GO:0001934)	6/377	0.413394	0.603196	1.03174	TGFB2;EGF;BRAT1;RACK1;BMP7;HDAC6
Negative Regulation Of Transport (GO:0051051)	1/39	0.416382	0.603196	1.66278	EGF
Negative Regulation Of Ubiquitin-Dependent Protein Catabolic Process (GO:2000059)	1/39	0.416382	0.603196	1.66278	RPL5
Axonal Transport (GO:0098930)	1/39	0.416382	0.603196	1.66278	HDAC6
Nuclear-Transcribed mRNA Catabolic Process, Deadenylation-Dependent Decay (GO:0000288)	1/39	0.416382	0.603196	1.66278	SAMD4B
Odontogenesis (GO:0042476)	1/39	0.416382	0.603196	1.66278	TGFB2
Carboxylic Acid Transmembrane Transport (GO:1905039)	1/39	0.416382	0.603196	1.66278	SLC25A10
Positive Regulation Of ATP-dependent Activity (GO:0032781)	1/39	0.416382	0.603196	1.66278	TNNT2
Digestive Tract Development (GO:0048565)	1/39	0.416382	0.603196	1.66278	TGFB2
Positive Regulation Of Cytokinesis (GO:0032467)	1/39	0.416382	0.603196	1.66278	MAP10
Fibroblast Growth Factor Receptor Signaling Pathway (GO:0008543)	1/39	0.416382	0.603196	1.66278	FGFR4
Positive Regulation Of Lymphocyte Differentiation (GO:0045621)	1/39	0.416382	0.603196	1.66278	ACTL6A
Histone H4 Acetylation (GO:0043967)	1/39	0.416382	0.603196	1.66278	ACTL6A
Internal Peptidyl-Lysine Acetylation (GO:0018393)	1/39	0.416382	0.603196	1.66278	ACTL6A
Negative Regulation Of Cell-Substrate Adhesion (GO:0010812)	1/39	0.416382	0.603196	1.66278	FBLN1
Cell-Cell Adhesion Via Plasma-Membrane Adhesion Molecules (GO:0098742)	3/172	0.419896	0.603196	1.11163	TGFB2;PLXNB2;CDH13
Generation Of Neurons (GO:0048699)	3/172	0.419896	0.603196	1.11163	TGFB2;IRX3;PLXNB2
Positive Regulation Of MAPK Cascade (GO:0043410)	5/310	0.419981	0.603196	1.02679	TRAF7;TGFB2;EGF;FGFR4;PRKCZ
Cellular Response To Organonitrogen Compound (GO:0071417)	2/105	0.422799	0.603196	1.20593	HCN2;SSH1
Positive Regulation Of Stress-Activated MAPK Cascade (GO:0032874)	2/105	0.422799	0.603196	1.20593	TGFB2;PRMT1
Negative Regulation Of MAPK Cascade (GO:0043409)	2/105	0.422799	0.603196	1.20593	FBLN1;BMP7
Notch Signaling Pathway (GO:0007219)	1/40	0.424393	0.603196	1.58483	TRAF7
Regulation Of Glycolytic Process (GO:0006110)	1/40	0.424393	0.603196	1.58483	GIT1
Negative Regulation Of Protein Localization (GO:1903828)	1/40	0.424393	0.603196	1.58483	COMMD1
Regulation Of Microtubule Cytoskeleton Organization (GO:0070507)	1/40	0.424393	0.603196	1.58483	SKA2
Regulation Of Microtubule Polymerization (GO:0031113)	1/40	0.424393	0.603196	1.58483	CAMSAP1
Cell Cycle G2/M Phase Transition (GO:0044839)	1/40	0.424393	0.603196	1.58483	FBXL7
Positive Regulation Of Catalytic Activity (GO:0043085)	1/40	0.424393	0.603196	1.58483	FGFR4
Endothelial Cell Migration (GO:0043542)	1/40	0.424393	0.603196	1.58483	CDH13
Positive Regulation Of Monoatomic Ion Transport (GO:0043270)	1/40	0.424393	0.603196	1.58483	ANK3
Positive Regulation Of Stem Cell Population Maintenance (GO:1902459)	1/40	0.424393	0.603196	1.58483	ACTL6A
Protein Deacetylation (GO:0006476)	1/40	0.424393	0.603196	1.58483	HDAC6
Protein Localization To Cilium (GO:0061512)	1/40	0.424393	0.603196	1.58483	IFT20
Regulation Of Autophagosome Assembly (GO:2000785)	1/40	0.424393	0.603196	1.58483	IFT20
Positive Regulation Of Cell Growth (GO:0030307)	2/106	0.427508	0.607019	1.1789	TGFB2;BRAT1
DNA Damage Response (GO:0006974)	6/384	0.430428	0.608367	0.965995	RAD51D;SUV39H1;BRAT1;POLD1;CENPS;FANCF
Positive Regulation Of T Cell Activation (GO:0050870)	2/107	0.432197	0.608367	1.15263	ACTL6A;NCK1
Regulation Of Dendrite Development (GO:0050773)	1/41	0.432294	0.608367	1.51187	BMP7
Negative Regulation Of mRNA Catabolic Process (GO:1902373)	1/41	0.432294	0.608367	1.51187	DHX34
Regulation Of Heart Rate By Cardiac Conduction (GO:0086091)	1/41	0.432294	0.608367	1.51187	HCN2
Negative Regulation Of Proteolysis (GO:0045861)	1/41	0.432294	0.608367	1.51187	HDAC6
Positive Regulation Of Actin Filament Polymerization (GO:0030838)	1/41	0.432294	0.608367	1.51187	NCK1
Positive Regulation Of Ossification (GO:0045778)	1/41	0.432294	0.608367	1.51187	BMP7
Visual System Development (GO:0150063)	1/41	0.432294	0.608367	1.51187	TGFB2
Positive Regulation Of Programmed Cell Death (GO:0043068)	4/245	0.433114	0.608919	1.00225	MTCH2;RACK1;PLEKHN1;HDAC6
Positive Regulation Of Hydrolase Activity (GO:0051345)	3/176	0.434413	0.610145	1.04318	RACK1;RAP1GAP;ZC3H15
DNA Recombination (GO:0006310)	1/42	0.440088	0.611495	1.4435	RAD51D
Organic Hydroxy Compound Biosynthetic Process (GO:1901617)	1/42	0.440088	0.611495	1.4435	OSBPL7
Cellular Response To Glucose Starvation (GO:0042149)	1/42	0.440088	0.611495	1.4435	SUV39H1
Skeletal Muscle Tissue Development (GO:0007519)	1/42	0.440088	0.611495	1.4435	MYORG
Translational Elongation (GO:0006414)	1/42	0.440088	0.611495	1.4435	RACK1
Keratinocyte Differentiation (GO:0030216)	1/42	0.440088	0.611495	1.4435	KRT10
Lipid Modification (GO:0030258)	1/42	0.440088	0.611495	1.4435	PLPP3
Potassium Ion Import Across Plasma Membrane (GO:1990573)	1/42	0.440088	0.611495	1.4435	HCN2
Lysosome Localization (GO:0032418)	1/42	0.440088	0.611495	1.4435	HDAC6
Monocyte Chemotaxis (GO:0002548)	1/42	0.440088	0.611495	1.4435	RPS19
Regulation Of Axonogenesis (GO:0050770)	1/42	0.440088	0.611495	1.4435	PLXNB2
Cellular Response To Salt (GO:1902075)	2/109	0.441512	0.612282	1.10222	DPEP1;SSH1
Positive Regulation Of Cysteine-Type Endopeptidase Activity Involved In Apoptotic Process (GO:0043280)	2/109	0.441512	0.612282	1.10222	BCL2L13;RACK1
Regulation Of Endothelial Cell Apoptotic Process (GO:2000351)	1/43	0.447775	0.61322	1.37933	PAK4
Regulation Of Filopodium Assembly (GO:0051489)	1/43	0.447775	0.61322	1.37933	RHOQ
Neurotransmitter Secretion (GO:0007269)	1/43	0.447775	0.61322	1.37933	PDZD11
Positive Regulation Of Biomineral Tissue Development (GO:0070169)	1/43	0.447775	0.61322	1.37933	BMP7
Positive Regulation Of Cell Division (GO:0051781)	1/43	0.447775	0.61322	1.37933	MAP10
Positive Regulation Of Cell-Matrix Adhesion (GO:0001954)	1/43	0.447775	0.61322	1.37933	CDH13
Positive Regulation Of miRNA Transcription (GO:1902895)	1/43	0.447775	0.61322	1.37933	TGFB2
Glycolipid Biosynthetic Process (GO:0009247)	1/43	0.447775	0.61322	1.37933	LARGE1
Positive Regulation Of Receptor-Mediated Endocytosis (GO:0048260)	1/43	0.447775	0.61322	1.37933	EGF
Intracellular Glucose Homeostasis (GO:0001678)	1/43	0.447775	0.61322	1.37933	RACK1
Lysosome Organization (GO:0007040)	1/43	0.447775	0.61322	1.37933	GAA
mRNA Destabilization (GO:0061157)	1/43	0.447775	0.61322	1.37933	PLEKHN1
Regulation Of Cell-Cell Adhesion (GO:0022407)	1/43	0.447775	0.61322	1.37933	PLPP3
RNA Splicing, Via Transesterification Reactions With Bulged Adenosine As Nucleophile (GO:0000377)	3/180	0.448796	0.614028	0.979574	CWF19L1;HNRNPR;MAGOHB
Negative Regulation Of Inflammatory Response (GO:0050728)	2/111	0.450744	0.615513	1.0545	RPS19;GIT1
Cytoskeleton Organization (GO:0007010)	2/111	0.450744	0.615513	1.0545	CAMSAP1;PAK4
Positive Regulation Of Chemotaxis (GO:0050921)	1/44	0.455357	0.61768	1.31903	CDH13
Establishment Of Protein Localization To Mitochondrion (GO:0072655)	1/44	0.455357	0.61768	1.31903	ROMO1
Synaptic Vesicle Recycling (GO:0036465)	1/44	0.455357	0.61768	1.31903	GIT1
Positive Regulation Of Osteoblast Differentiation (GO:0045669)	1/44	0.455357	0.61768	1.31903	BMP7
Mitotic Spindle Assembly (GO:0090307)	1/44	0.455357	0.61768	1.31903	MAP10
Regulation Of DNA-templated Transcription Elongation (GO:0032784)	1/44	0.455357	0.61768	1.31903	INTS13
Negative Regulation Of Cellular Process (GO:0048523)	8/537	0.45536	0.61768	0.858572	TGFB2;SUV39H1;ACTL6A;RACK1;PLXNB2;CDH13;FBLN1;BMP7
Regulation Of Protein Ubiquitination (GO:0031396)	2/113	0.459888	0.62244	1.0093	COMMD1;CENPS
Regulation Of Protein Modification Process (GO:0031399)	1/45	0.462835	0.62244	1.2623	PLXNB2
Regulation Of Stem Cell Differentiation (GO:2000736)	1/45	0.462835	0.62244	1.2623	MTCH2
Chromosome Organization (GO:0051276)	1/45	0.462835	0.62244	1.2623	CENPT
Determination Of Left/Right Symmetry (GO:0007368)	1/45	0.462835	0.62244	1.2623	DNAI1
Epidermal Growth Factor Receptor Signaling Pathway (GO:0007173)	1/45	0.462835	0.62244	1.2623	EGF
Positive Regulation Of Innate Immune Response (GO:0045089)	1/45	0.462835	0.62244	1.2623	RPS19
Regulation Of Apoptotic Signaling Pathway (GO:2001233)	1/45	0.462835	0.62244	1.2623	TRAF7
Regulation Of MAP Kinase Activity (GO:0043405)	2/114	0.464427	0.62244	0.98759	EGF;BMP7
Regulation Of Epidermal Growth Factor Receptor Signaling Pathway (GO:0042058)	1/46	0.47021	0.62244	1.20886	CDH13
T Cell Differentiation (GO:0030217)	1/46	0.47021	0.62244	1.20886	TCF7
Regulation Of Interleukin-10 Production (GO:0032653)	1/46	0.47021	0.62244	1.20886	PRKCZ
Regulation Of mRNA Catabolic Process (GO:0061013)	1/46	0.47021	0.62244	1.20886	MAGOHB
Amino Acid Transport (GO:0006865)	1/46	0.47021	0.62244	1.20886	SLC1A5
Antiviral Innate Immune Response (GO:0140374)	1/46	0.47021	0.62244	1.20886	NCK1
Cardiac Conduction (GO:0061337)	1/46	0.47021	0.62244	1.20886	HCN2
Replication Fork Processing (GO:0031297)	1/46	0.47021	0.62244	1.20886	CENPS
Response To Hydrogen Peroxide (GO:0042542)	1/46	0.47021	0.62244	1.20886	HDAC6
Development Of Primary Male Sexual Characteristics (GO:0046546)	1/46	0.47021	0.62244	1.20886	TGFB2
Epithelial Cell Migration (GO:0010631)	1/46	0.47021	0.62244	1.20886	CDH13
Vacuolar Transport (GO:0007034)	1/46	0.47021	0.62244	1.20886	AP1G2
Homotypic Cell-Cell Adhesion (GO:0034109)	1/46	0.47021	0.62244	1.20886	PLPP3
Intracellular Protein Transmembrane Transport (GO:0065002)	1/46	0.47021	0.62244	1.20886	ROMO1
Male Gonad Development (GO:0008584)	1/46	0.47021	0.62244	1.20886	TGFB2
Protein Sumoylation (GO:0016925)	1/46	0.47021	0.62244	1.20886	PIAS3
Myofibril Assembly (GO:0030239)	1/46	0.47021	0.62244	1.20886	TNNT2
Axonogenesis (GO:0007409)	3/188	0.477103	0.626815	0.86531	SEMA4B;ANK3;SEMA4G
Negative Regulation Of Hydrolase Activity (GO:0051346)	1/47	0.477485	0.626815	1.15846	APOA2
Regulation Of Signal Transduction By P53 Class Mediator (GO:1901796)	1/47	0.477485	0.626815	1.15846	RPL5
Positive Regulation Of TOR Signaling (GO:0032008)	1/47	0.477485	0.626815	1.15846	SEC13
Secondary Alcohol Metabolic Process (GO:1902652)	1/47	0.477485	0.626815	1.15846	APOA2
Positive Regulation Of Epithelial To Mesenchymal Transition (GO:0010718)	1/47	0.477485	0.626815	1.15846	TGFB2
Insulin Receptor Signaling Pathway (GO:0008286)	1/47	0.477485	0.626815	1.15846	RHOQ
Positive Regulation Of Smooth Muscle Cell Proliferation (GO:0048661)	1/47	0.477485	0.626815	1.15846	CDH13
Protein Monoubiquitination (GO:0006513)	1/47	0.477485	0.626815	1.15846	FANCF
Cellular Response To Oxidative Stress (GO:0034599)	2/117	0.477908	0.626815	0.9258	CHCHD2;ROMO1
Intracellular Monoatomic Cation Homeostasis (GO:0030003)	3/190	0.484076	0.631608	0.839185	ARF1;BOLA2;CASQ2
Regulation Of Intrinsic Apoptotic Signaling Pathway (GO:2001242)	1/48	0.484661	0.631608	1.11087	RACK1
Cytoplasmic Microtubule Organization (GO:0031122)	1/48	0.484661	0.631608	1.11087	MAP10
Retrograde Vesicle-Mediated Transport, Golgi To Endoplasmic Reticulum (GO:0006890)	1/48	0.484661	0.631608	1.11087	PLPP3
Positive Regulation Of Reactive Oxygen Species Metabolic Process (GO:2000379)	1/48	0.484661	0.631608	1.11087	ROMO1
Regulation Of DNA Binding (GO:0051101)	1/48	0.484661	0.631608	1.11087	EGF
Negative Regulation Of ERK1 And ERK2 Cascade (GO:0070373)	1/48	0.484661	0.631608	1.11087	FBLN1
Positive Regulation Of miRNA Metabolic Process (GO:2000630)	1/49	0.491738	0.638498	1.06591	TGFB2
Positive Regulation Of Nervous System Development (GO:0051962)	1/49	0.491738	0.638498	1.06591	MME
Unsaturated Fatty Acid Metabolic Process (GO:0033559)	1/49	0.491738	0.638498	1.06591	FADS3
Negative Regulation Of Cysteine-Type Endopeptidase Activity Involved In Apoptotic Process (GO:0043154)	1/49	0.491738	0.638498	1.06591	DPEP1
Blood Circulation (GO:0008015)	1/50	0.498718	0.644046	1.02337	SCPEP1
Plasma Membrane Bounded Cell Projection Morphogenesis (GO:0120039)	1/50	0.498718	0.644046	1.02337	BMP7
Positive Regulation Of Fat Cell Differentiation (GO:0045600)	1/50	0.498718	0.644046	1.02337	BMP7
Steroid Biosynthetic Process (GO:0006694)	1/50	0.498718	0.644046	1.02337	OSBPL7
Intracellular Iron Ion Homeostasis (GO:0006879)	1/50	0.498718	0.644046	1.02337	BOLA2
Regulation Of TORC1 Signaling (GO:1903432)	1/50	0.498718	0.644046	1.02337	SEC13
Positive Regulation Of Epithelial Cell Proliferation (GO:0050679)	2/123	0.504241	0.648244	0.815725	EGF;CDH13
Regulation Of Cell Motility (GO:2000145)	2/123	0.504241	0.648244	0.815725	PLXNB2;FBLN1
Regulation Of Release Of Sequestered Calcium Ion Into Cytosol (GO:0051279)	1/51	0.505603	0.648244	0.983085	CASQ2
Regulation Of Stress-Activated MAPK Cascade (GO:0032872)	1/51	0.505603	0.648244	0.983085	TGFB2
Positive Regulation Of DNA Recombination (GO:0045911)	1/51	0.505603	0.648244	0.983085	ACTL6A
Sensory Perception (GO:0007600)	1/51	0.505603	0.648244	0.983085	MME
Positive Regulation Of Protein Localization To Plasma Membrane (GO:1903078)	1/51	0.505603	0.648244	0.983085	RACK1
Negative Regulation Of MAP Kinase Activity (GO:0043407)	1/51	0.505603	0.648244	0.983085	BMP7
Negative Regulation Of Growth (GO:0045926)	2/124	0.508546	0.649682	0.798953	TGFB2;RACK1
Neuron Projection Guidance (GO:0097485)	2/124	0.508546	0.649682	0.798953	SEMA4B;SEMA4G
Protein Dephosphorylation (GO:0006470)	2/124	0.508546	0.649682	0.798953	SSH1;NCK1
Regulation Of DNA Metabolic Process (GO:0051052)	2/124	0.508546	0.649682	0.798953	USP22;ACTL6A
Negative Regulation Of Innate Immune Response (GO:0045824)	1/52	0.512393	0.65165	0.944907	RPS19
Rho Protein Signal Transduction (GO:0007266)	1/52	0.512393	0.65165	0.944907	CDH13
Neurotransmitter Transport (GO:0006836)	1/52	0.512393	0.65165	0.944907	PDZD11
Sprouting Angiogenesis (GO:0002040)	1/52	0.512393	0.65165	0.944907	CDH13
Positive Regulation Of Telomere Maintenance (GO:0032206)	1/52	0.512393	0.65165	0.944907	ACTL6A
Negative Regulation Of Cell Growth (GO:0030308)	2/125	0.512826	0.65165	0.782595	TGFB2;RACK1
Positive Regulation Of Intracellular Protein Transport (GO:0090316)	2/126	0.517082	0.654945	0.766637	TMEM30B;ANK3
Negative Regulation Of Metabolic Process (GO:0009892)	1/53	0.519091	0.654945	0.908691	APOC1
Regulation Of Receptor Signaling Pathway Via JAK-STAT (GO:0046425)	1/53	0.519091	0.654945	0.908691	EGF
Cellular Response To Alcohol (GO:0097306)	1/53	0.519091	0.654945	0.908691	OSBPL7
Gonad Development (GO:0008406)	1/53	0.519091	0.654945	0.908691	TGFB2
Protein Homotetramerization (GO:0051289)	1/53	0.519091	0.654945	0.908691	APIP
Mitochondrial Transport (GO:0006839)	1/53	0.519091	0.654945	0.908691	MTX2
Negative Regulation Of Cysteine-Type Endopeptidase Activity (GO:2000117)	1/53	0.519091	0.654945	0.908691	DPEP1
Regulation Of Anatomical Structure Morphogenesis (GO:0022603)	2/127	0.521313	0.657168	0.751069	MTCH2;CAMSAP1
ERBB Signaling Pathway (GO:0038127)	1/54	0.525697	0.658043	0.874307	EGF
Regulation Of Myoblast Differentiation (GO:0045661)	1/54	0.525697	0.658043	0.874307	ACTL6A
Organelle Disassembly (GO:1903008)	1/54	0.525697	0.658043	0.874307	HDAC6
Peptidyl-Tyrosine Modification (GO:0018212)	1/54	0.525697	0.658043	0.874307	FGFR4
Regulation Of Smooth Muscle Cell Proliferation (GO:0048660)	1/54	0.525697	0.658043	0.874307	CDH13
Endoplasmic Reticulum Organization (GO:0007029)	1/54	0.525697	0.658043	0.874307	TRAM2
Epidermal Cell Differentiation (GO:0009913)	1/54	0.525697	0.658043	0.874307	KRT10
Negative Regulation Of TOR Signaling (GO:0032007)	1/54	0.525697	0.658043	0.874307	SEC13
Regulation Of DNA Repair (GO:0006282)	2/129	0.529701	0.662475	0.721053	USP22;ACTL6A
Defense Response To Bacterium (GO:0042742)	3/204	0.531577	0.66329	0.679517	PGLYRP2;RPS19;ROMO1
Cellular Response To Fibroblast Growth Factor Stimulus (GO:0044344)	1/55	0.532212	0.66329	0.841635	FGFR4
Ceramide Metabolic Process (GO:0006672)	1/55	0.532212	0.66329	0.841635	PLPP3
Purine Ribonucleotide Biosynthetic Process (GO:0009152)	1/55	0.532212	0.66329	0.841635	IMPDH1
Transmembrane Receptor Protein Serine/Threonine Kinase Signaling Pathway (GO:0007178)	2/130	0.533858	0.66476	0.706583	TGFB2;BMP7
Regulation Of Reactive Oxygen Species Metabolic Process (GO:2000377)	1/56	0.538639	0.669545	0.810566	ROMO1
Regulation Of Stem Cell Population Maintenance (GO:2000036)	1/56	0.538639	0.669545	0.810566	ACTL6A
Epithelial Cell Differentiation (GO:0030855)	2/132	0.542096	0.673255	0.67867	TAGLN;KRT10
Central Nervous System Development (GO:0007417)	4/283	0.544622	0.673901	0.627492	COX7B;ANAPC7;PLXNB2;GIT1
Protein Stabilization (GO:0050821)	3/208	0.544695	0.673901	0.640423	RPL5;APOA2;PLPP3
RNA Catabolic Process (GO:0006401)	1/57	0.544977	0.673901	0.780999	NUDT16
Membrane Lipid Biosynthetic Process (GO:0046467)	1/57	0.544977	0.673901	0.780999	PLPP3
Regulation Of Calcium Ion Transport (GO:0051924)	1/57	0.544977	0.673901	0.780999	EGF
Negative Regulation Of Cell Motility (GO:2000146)	2/133	0.546177	0.6748	0.665206	DPEP1;FBLN1
Response To Organic Cyclic Compound (GO:0014070)	1/58	0.551229	0.678106	0.752841	FGFR4
Eye Development (GO:0001654)	1/58	0.551229	0.678106	0.752841	TGFB2
Glycosaminoglycan Biosynthetic Process (GO:0006024)	1/58	0.551229	0.678106	0.752841	CHST2
Inorganic Anion Transport (GO:0015698)	1/58	0.551229	0.678106	0.752841	SLC25A10
mRNA Transport (GO:0051028)	1/58	0.551229	0.678106	0.752841	MAGOHB
Cellular Response To Metal Ion (GO:0071248)	2/135	0.554262	0.681251	0.639218	DPEP1;ANK3
Regulation Of miRNA Transcription (GO:1902893)	1/59	0.557395	0.682163	0.726006	TGFB2
Cilium Movement (GO:0003341)	1/59	0.557395	0.682163	0.726006	DNAI1
Heart Morphogenesis (GO:0003007)	1/59	0.557395	0.682163	0.726006	TGFB2
Positive Regulation Of Proteolysis (GO:0045862)	1/59	0.557395	0.682163	0.726006	FGFR4
Microtubule Cytoskeleton Organization Involved In Mitosis (GO:1902850)	1/59	0.557395	0.682163	0.726006	INTS13
DNA Metabolic Process (GO:0006259)	4/288	0.558469	0.682893	0.590822	RAD51D;POLD1;ACTL6A;CENPS
Positive Regulation Of Macromolecule Metabolic Process (GO:0010604)	5/364	0.559969	0.68414	0.581459	RPL5;EGF;ANK3;FGFR4;BMP7
Negative Regulation Of Cellular Biosynthetic Process (GO:0031327)	2/137	0.562246	0.686076	0.614423	APOC1;RACK1
Response To Light Stimulus (GO:0009416)	1/60	0.563476	0.686076	0.700415	POLD1
Sterol Metabolic Process (GO:0016125)	1/60	0.563476	0.686076	0.700415	APOA2
Positive Regulation Of Phagocytosis (GO:0050766)	1/60	0.563476	0.686076	0.700415	APOA2
Positive Regulation Of Cell Junction Assembly (GO:1901890)	1/61	0.569475	0.691078	0.675993	IRX3
Positive Regulation Of Interleukin-8 Production (GO:0032757)	1/61	0.569475	0.691078	0.675993	APOA2
Positive Regulation Of Organelle Assembly (GO:1902117)	1/61	0.569475	0.691078	0.675993	IFT20
Positive Regulation Of Cellular Process (GO:0048522)	8/594	0.569522	0.691078	0.553005	TGFB2;PRMT1;EGF;BRAT1;ACTL6A;ROMO1;FGFR4;COPS9
Positive Regulation Of Mitotic Cell Cycle Phase Transition (GO:1901992)	1/63	0.581226	0.703486	0.63039	ANAPC7
Inorganic Anion Transmembrane Transport (GO:0098661)	1/63	0.581226	0.703486	0.63039	SLC25A10
Protein Polymerization (GO:0051258)	1/63	0.581226	0.703486	0.63039	CASQ2
Positive Regulation Of Transferase Activity (GO:0051347)	2/143	0.58558	0.708049	0.546566	APOA2;FGFR4
Positive Regulation Of T Cell Differentiation (GO:0045582)	1/64	0.586981	0.708049	0.609088	ACTL6A
Response To Metal Ion (GO:0010038)	1/64	0.586981	0.708049	0.609088	TNNT2
Endocytic Recycling (GO:0032456)	1/64	0.586981	0.708049	0.609088	MICALL1
RNA Export From Nucleus (GO:0006405)	1/65	0.592658	0.710095	0.58871	MAGOHB
Canonical Wnt Signaling Pathway (GO:0060070)	1/65	0.592658	0.710095	0.58871	TCF7
Regulation Of Translational Initiation (GO:0006446)	1/65	0.592658	0.710095	0.58871	NCK1
Positive Regulation Of DNA Biosynthetic Process (GO:2000573)	1/65	0.592658	0.710095	0.58871	FGFR4
Positive Regulation Of T Cell Proliferation (GO:0042102)	1/65	0.592658	0.710095	0.58871	NCK1
Fatty Acid Biosynthetic Process (GO:0006633)	1/65	0.592658	0.710095	0.58871	FADS3
Monocarboxylic Acid Biosynthetic Process (GO:0072330)	1/65	0.592658	0.710095	0.58871	OSBPL7
Regulation Of Cell-Matrix Adhesion (GO:0001952)	1/65	0.592658	0.710095	0.58871	CDH13
Negative Regulation Of Nucleic Acid-Templated Transcription (GO:1903507)	6/456	0.596688	0.713806	0.495193	DEAF1;EED;SUV39H1;DPEP1;BMP7;HDAC6
Neuron Projection Morphogenesis (GO:0048812)	2/146	0.596899	0.713806	0.515954	ANK3;BMP7
Positive Regulation Of Protein Modification Process (GO:0031401)	3/225	0.597989	0.713806	0.500082	SUV39H1;BRAT1;RACK1
Regulation Of Endocytosis (GO:0030100)	1/66	0.598257	0.713806	0.569205	CDH13
Response To Reactive Oxygen Species (GO:0000302)	1/66	0.598257	0.713806	0.569205	ROMO1
Negative Regulation Of Protein Metabolic Process (GO:0051248)	2/147	0.60062	0.71543	0.506199	RACK1;HDAC6
Dephosphorylation (GO:0016311)	2/147	0.60062	0.71543	0.506199	PLPP3;SSH1
Regulation Of Neurogenesis (GO:0050767)	1/67	0.603779	0.716203	0.550527	MME
Peptidyl-Tyrosine Phosphorylation (GO:0018108)	1/67	0.603779	0.716203	0.550527	FGFR4
Cholesterol Metabolic Process (GO:0008203)	1/67	0.603779	0.716203	0.550527	APOA2
Extrinsic Apoptotic Signaling Pathway (GO:0097191)	1/67	0.603779	0.716203	0.550527	TGFB2
Negative Regulation Of Cellular Catabolic Process (GO:0031330)	1/67	0.603779	0.716203	0.550527	APOC1
Negative Regulation Of DNA-binding Transcription Factor Activity (GO:0043433)	2/149	0.607985	0.720269	0.487325	COMMD1;BMP7
Neuropeptide Signaling Pathway (GO:0007218)	1/68	0.609225	0.720269	0.532631	CYSLTR2
Skin Development (GO:0043588)	1/68	0.609225	0.720269	0.532631	KRT10
Intermediate Filament Organization (GO:0045109)	1/68	0.609225	0.720269	0.532631	KRT10
DNA-templated DNA Replication (GO:0006261)	1/69	0.614597	0.72422	0.515475	POLD1
Regulation Of Monoatomic Ion Transmembrane Transporter Activity (GO:0032412)	1/69	0.614597	0.72422	0.515475	HCN2
Cellular Response To Calcium Ion (GO:0071277)	1/69	0.614597	0.72422	0.515475	DPEP1
Establishment Of Protein Localization To Membrane (GO:0090150)	1/69	0.614597	0.72422	0.515475	MICALL1
Negative Regulation Of Multicellular Organismal Process (GO:0051241)	3/231	0.615802	0.724481	0.458984	SRGN;RPS19;APOA2
Cellular Response To Organic Cyclic Compound (GO:0071407)	2/152	0.618839	0.724481	0.460525	HCN2;SSH1
Negative Regulation Of Epithelial Cell Proliferation (GO:0050680)	1/70	0.619895	0.724481	0.499021	TGFB2
Neutrophil Chemotaxis (GO:0030593)	1/70	0.619895	0.724481	0.499021	TGFB2
Sensory Organ Development (GO:0007423)	1/70	0.619895	0.724481	0.499021	TGFB2
Sulfur Compound Biosynthetic Process (GO:0044272)	1/70	0.619895	0.724481	0.499021	CHST2
Positive Regulation Of Protein Polymerization (GO:0032273)	1/70	0.619895	0.724481	0.499021	NCK1
Regulation Of Notch Signaling Pathway (GO:0008593)	1/70	0.619895	0.724481	0.499021	TGFB2
Regulation Of Actin Filament-Based Process (GO:0032970)	1/70	0.619895	0.724481	0.499021	RHOQ
Regulation Of Cellular Biosynthetic Process (GO:0031326)	1/70	0.619895	0.724481	0.499021	FGFR4
Positive Regulation Of Developmental Process (GO:0051094)	3/233	0.62162	0.725242	0.446121	ACTL6A;KRT10;BMP7
Regulation Of Cellular Component Organization (GO:0051128)	2/153	0.622406	0.725242	0.451974	CDH13;PAK4
Regulation Of Double-Strand Break Repair Via Homologous Recombination (GO:0010569)	1/71	0.625121	0.725242	0.483233	ACTL6A
Negative Regulation Of Protein Binding (GO:0032091)	1/71	0.625121	0.725242	0.483233	RACK1
Negative Regulation Of Supramolecular Fiber Organization (GO:1902904)	1/71	0.625121	0.725242	0.483233	SSH1
Cell-Cell Junction Assembly (GO:0007043)	1/71	0.625121	0.725242	0.483233	CDH13
Synapse Assembly (GO:0007416)	1/71	0.625121	0.725242	0.483233	PLXNB2
Lipid Biosynthetic Process (GO:0008610)	1/71	0.625121	0.725242	0.483233	FITM1
Myeloid Leukocyte Differentiation (GO:0002573)	1/71	0.625121	0.725242	0.483233	CEBPE
Epithelium Development (GO:0060429)	2/154	0.625946	0.72561	0.443606	TAGLN;KRT10
Cellular Response To Growth Factor Stimulus (GO:0071363)	2/155	0.629461	0.727672	0.435417	RACK1;BMP7
Regulation Of Cellular Localization (GO:0060341)	1/72	0.630275	0.727672	0.468076	RACK1
Response To Ionizing Radiation (GO:0010212)	1/72	0.630275	0.727672	0.468076	BRAT1
Transforming Growth Factor Beta Receptor Signaling Pathway (GO:0007179)	1/72	0.630275	0.727672	0.468076	TGFB2
Protein Targeting To Membrane (GO:0006612)	1/72	0.630275	0.727672	0.468076	MICALL1
Supramolecular Fiber Organization (GO:0097435)	4/316	0.631586	0.728595	0.423607	MAP10;TGFB2;DPT;KRT10
DNA Replication (GO:0006260)	1/73	0.635359	0.731175	0.453519	POLD1
Granulocyte Chemotaxis (GO:0071621)	1/73	0.635359	0.731175	0.453519	TGFB2
Positive Regulation Of Secretion By Cell (GO:1903532)	1/73	0.635359	0.731175	0.453519	TGFB2
Proteasome-Mediated Ubiquitin-Dependent Protein Catabolic Process (GO:0043161)	4/319	0.638945	0.734709	0.408932	ANAPC7;FBXL17;FBXL7;FBXL12
Positive Regulation Of Lymphocyte Proliferation (GO:0050671)	1/74	0.640373	0.735166	0.439532	NCK1
Regulation Of Cell Cycle G1/S Phase Transition (GO:1902806)	1/74	0.640373	0.735166	0.439532	ACTL6A
Regulation Of DNA Replication (GO:0006275)	1/75	0.645318	0.740248	0.426088	EGF
Wnt Signaling Pathway (GO:0016055)	1/76	0.650195	0.74359	0.413158	TCF7
Positive Regulation Of Protein Secretion (GO:0050714)	1/76	0.650195	0.74359	0.413158	TGFB2
Regulation Of Macromolecule Metabolic Process (GO:0060255)	2/162	0.65335	0.74359	0.382726	UBAP2;SSH1
Mitochondrion Organization (GO:0007005)	2/162	0.65335	0.74359	0.382726	CHCHD2;MTX2
Regulation Of Immune Response (GO:0050776)	1/77	0.655006	0.74359	0.40072	TGFB2
Actomyosin Structure Organization (GO:0031032)	1/77	0.655006	0.74359	0.40072	TNNT2
Neutrophil Migration (GO:1990266)	1/77	0.655006	0.74359	0.40072	TGFB2
Cell Morphogenesis Involved In Neuron Differentiation (GO:0048667)	1/77	0.655006	0.74359	0.40072	ANK3
Regulation Of Transcription Elongation By RNA Polymerase II (GO:0034243)	1/77	0.655006	0.74359	0.40072	INTS13
Embryonic Organ Development (GO:0048568)	1/77	0.655006	0.74359	0.40072	TGFB2
Positive Regulation Of Synaptic Transmission (GO:0050806)	1/77	0.655006	0.74359	0.40072	PRKCZ
Regulation Of T Cell Proliferation (GO:0042129)	1/77	0.655006	0.74359	0.40072	NCK1
Negative Regulation Of Blood Vessel Morphogenesis (GO:2000181)	1/77	0.655006	0.74359	0.40072	TGFB2
Cellular Response To Oxygen-Containing Compound (GO:1901701)	5/406	0.656189	0.744342	0.37739	DPEP1;ROMO1;GIT1;HCN2;SSH1
Long-Chain Fatty Acid Metabolic Process (GO:0001676)	1/78	0.65975	0.747194	0.388749	ACOT2
Regulation Of TOR Signaling (GO:0032006)	1/78	0.65975	0.747194	0.388749	SEC13
Response To Insulin (GO:0032868)	1/79	0.66443	0.748927	0.377224	RHOQ
Positive Regulation Of Catabolic Process (GO:0009896)	1/79	0.66443	0.748927	0.377224	APOA2
Positive Regulation Of Cytoskeleton Organization (GO:0051495)	1/79	0.66443	0.748927	0.377224	NCK1
Positive Regulation Of Endocytosis (GO:0045807)	1/79	0.66443	0.748927	0.377224	APOA2
Vesicle Fusion (GO:0006906)	1/79	0.66443	0.748927	0.377224	IRAG2
Positive Regulation Of Protein Localization To Membrane (GO:1905477)	1/79	0.66443	0.748927	0.377224	ANK3
Proteolysis (GO:0006508)	4/330	0.665105	0.749096	0.359533	SRGN;MME;RNPEPL1;NEDD8
Regulation Of Protein Localization To Plasma Membrane (GO:1903076)	1/80	0.669046	0.752347	0.366124	RHOQ
Positive Regulation Of Immune Response (GO:0050778)	1/80	0.669046	0.752347	0.366124	TGFB2
Regulation Of Interleukin-8 Production (GO:0032677)	1/81	0.673598	0.755679	0.355429	APOA2
Activation Of Protein Kinase Activity (GO:0032147)	1/81	0.673598	0.755679	0.355429	TGFB2
Cytoskeleton-Dependent Cytokinesis (GO:0061640)	1/81	0.673598	0.755679	0.355429	ANK3
Sodium Ion Transmembrane Transport (GO:0035725)	1/82	0.678088	0.760119	0.345121	HCN2
Regulation Of Epithelial To Mesenchymal Transition (GO:0010717)	1/83	0.682516	0.762686	0.335183	TGFB2
Epigenetic Regulation Of Gene Expression (GO:0040029)	1/83	0.682516	0.762686	0.335183	HDAC6
Vascular Transport (GO:0010232)	1/83	0.682516	0.762686	0.335183	SLC1A5
Regulation Of NIK/NF-kappaB Signaling (GO:1901222)	1/83	0.682516	0.762686	0.335183	BMP7
Regulation Of Cysteine-Type Endopeptidase Activity Involved In Apoptotic Process (GO:0043281)	1/84	0.686884	0.765768	0.325598	DPEP1
Regulation Of Interleukin-1 Beta Production (GO:0032651)	1/84	0.686884	0.765768	0.325598	GIT1
Positive Regulation Of Double-Strand Break Repair (GO:2000781)	1/84	0.686884	0.765768	0.325598	ACTL6A
Neuron Differentiation (GO:0030182)	2/173	0.688395	0.766854	0.31397	TGFB2;IRX3
Regulation Of Kinase Activity (GO:0043549)	1/85	0.691192	0.766975	0.31635	FGFR4
Regulation Of Osteoblast Differentiation (GO:0045667)	1/85	0.691192	0.766975	0.31635	BMP7
Positive Regulation Of Canonical Wnt Signaling Pathway (GO:0090263)	1/85	0.691192	0.766975	0.31635	EGF
Transport Across Blood-Brain Barrier (GO:0150104)	1/85	0.691192	0.766975	0.31635	SLC1A5
Mitotic Spindle Organization (GO:0007052)	1/85	0.691192	0.766975	0.31635	INTS13
Regulation Of Mitotic Cell Cycle Phase Transition (GO:1901990)	1/86	0.69544	0.770492	0.307426	ACTL6A
Negative Regulation Of Angiogenesis (GO:0016525)	1/86	0.69544	0.770492	0.307426	TGFB2
Extracellular Matrix Organization (GO:0030198)	2/176	0.697434	0.772101	0.297731	TGFB2;DPT
Glucose Homeostasis (GO:0042593)	1/87	0.699631	0.773933	0.29881	FGFR4
Negative Regulation Of Cytokine Production (GO:0001818)	2/178	0.70334	0.776991	0.287431	SRGN;APOA2
Regulation Of Double-Strand Break Repair (GO:2000779)	1/88	0.703764	0.776991	0.29049	ACTL6A
Positive Regulation Of ERK1 And ERK2 Cascade (GO:0070374)	2/179	0.706256	0.776991	0.282432	FGFR4;PRKCZ
Organic Anion Transport (GO:0015711)	1/89	0.70784	0.776991	0.282453	MGST1
Cellular Response To Chemical Stress (GO:0062197)	1/89	0.70784	0.776991	0.282453	CHCHD2
Cellular Response To Peptide Hormone Stimulus (GO:0071375)	1/89	0.70784	0.776991	0.282453	RHOQ
Positive Regulation Of DNA Repair (GO:0045739)	1/89	0.70784	0.776991	0.282453	ACTL6A
Regulation Of Vesicle-Mediated Transport (GO:0060627)	1/89	0.70784	0.776991	0.282453	CDH13
Sodium Ion Transport (GO:0006814)	1/89	0.70784	0.776991	0.282453	HCN2
Positive Regulation Of Peptidyl-Serine Phosphorylation (GO:0033138)	1/89	0.70784	0.776991	0.282453	HDAC6
Nervous System Development (GO:0007399)	5/433	0.710463	0.77927	0.286489	COX7B;ACTL6A;BTBD2;FBXL17;NDUFV2
Negative Regulation Of Signal Transduction (GO:0009968)	3/267	0.711258	0.779543	0.278056	RACK1;PRKCZ;NCK1
Regulation Of Peptidyl-Tyrosine Phosphorylation (GO:0050730)	1/90	0.711861	0.779605	0.274688	PRKCZ
Chromatin Organization (GO:0006325)	3/268	0.713629	0.780942	0.274287	SUV39H1;ACTL6A;FAM50B
Positive Regulation Of MAP Kinase Activity (GO:0043406)	1/91	0.715826	0.780951	0.267183	EGF
Positive Regulation Of Binding (GO:0051099)	1/91	0.715826	0.780951	0.267183	EGF
Regulation Of RNA Metabolic Process (GO:0051252)	1/91	0.715826	0.780951	0.267183	USP22
Regulation Of Actin Cytoskeleton Organization (GO:0032956)	1/91	0.715826	0.780951	0.267183	RHOQ
Positive Regulation Of Protein Catabolic Process (GO:0045732)	1/92	0.719737	0.784618	0.259927	OSBPL7
Negative Regulation Of Amide Metabolic Process (GO:0034249)	1/93	0.723594	0.78822	0.25291	RACK1
Negative Regulation Of Macromolecule Metabolic Process (GO:0010605)	2/186	0.726011	0.79025	0.250046	TGFB2;RACK1
Sphingolipid Metabolic Process (GO:0006665)	1/94	0.727399	0.791157	0.246123	PLPP3
Cell Junction Assembly (GO:0034329)	1/95	0.731151	0.794028	0.239556	CDH13
Recombinational Repair (GO:0000725)	1/95	0.731151	0.794028	0.239556	RAD51D
Endocytosis (GO:0006897)	2/189	0.734128	0.795625	0.237455	MICALL1;RHOQ
Regulation Of Macroautophagy (GO:0016241)	1/96	0.734852	0.795625	0.2332	HDAC6
Cellular Response To Transforming Growth Factor Beta Stimulus (GO:0071560)	1/96	0.734852	0.795625	0.2332	TGFB2
Positive Regulation Of Supramolecular Fiber Organization (GO:1902905)	1/96	0.734852	0.795625	0.2332	NCK1
Monocarboxylic Acid Metabolic Process (GO:0032787)	1/97	0.738502	0.79897	0.227048	ACOT2
Negative Regulation Of Macromolecule Biosynthetic Process (GO:0010558)	1/98	0.742102	0.801043	0.221091	RACK1
MAPK Cascade (GO:0000165)	1/98	0.742102	0.801043	0.221091	EGF
Positive Regulation Of Protein-Containing Complex Assembly (GO:0031334)	1/98	0.742102	0.801043	0.221091	RACK1
Ubiquitin-Dependent Protein Catabolic Process (GO:0006511)	4/367	0.743405	0.801844	0.234319	FBXL17;NEDD8;FBXO22;FBXL7
Axon Development (GO:0061564)	1/99	0.745652	0.803053	0.215323	ANK3
Cellular Response To Insulin Stimulus (GO:0032869)	1/99	0.745652	0.803053	0.215323	RHOQ
Protein Complex Oligomerization (GO:0051259)	1/100	0.749154	0.806216	0.209734	PRMT1
Regulation Of Programmed Cell Death (GO:0043067)	2/195	0.749752	0.806251	0.214331	ACTL6A;CIDEC
Endomembrane System Organization (GO:0010256)	2/196	0.752278	0.808105	0.210725	SRGN;ANK3
Visual Perception (GO:0007601)	1/101	0.752608	0.808105	0.20432	OAT
Calcium Ion Homeostasis (GO:0055074)	1/102	0.756014	0.809934	0.199072	CASQ2
Regulation Of Protein Secretion (GO:0050708)	1/102	0.756014	0.809934	0.199072	TGFB2
Sensory Perception Of Light Stimulus (GO:0050953)	1/102	0.756014	0.809934	0.199072	OAT
Inorganic Cation Import Across Plasma Membrane (GO:0098659)	1/103	0.759374	0.812923	0.193985	HCN2
Positive Regulation Of Inflammatory Response (GO:0050729)	1/104	0.762688	0.814637	0.189054	RPS19
Positive Regulation Of Kinase Activity (GO:0033674)	1/104	0.762688	0.814637	0.189054	FGFR4
Positive Regulation Of Vasculature Development (GO:1904018)	1/104	0.762688	0.814637	0.189054	PAK4
Organic Substance Transport (GO:0071702)	2/201	0.764582	0.81605	0.193673	SLC22A18;AQP7
Regulation Of Neuron Apoptotic Process (GO:0043523)	1/105	0.765956	0.816905	0.184271	TGFB2
Regulation Of G1/S Transition Of Mitotic Cell Cycle (GO:2000045)	1/106	0.769179	0.81973	0.179632	ACTL6A
Negative Regulation Of Translation (GO:0017148)	1/107	0.772358	0.821891	0.175132	RACK1
Monoatomic Ion Transport (GO:0006811)	1/107	0.772358	0.821891	0.175132	SLC25A10
Regulation Of Angiogenesis (GO:0045765)	2/205	0.774041	0.823067	0.181123	TGFB2;PAK4
Positive Regulation Of Nucleic Acid-Templated Transcription (GO:1903508)	6/557	0.778338	0.824278	0.195241	ATMIN;DEAF1;EGF;USP22;ACTL6A;BMP7
Negative Regulation Of Developmental Process (GO:0051093)	1/109	0.778586	0.824278	0.166528	ACTL6A
Cell-Matrix Adhesion (GO:0007160)	1/109	0.778586	0.824278	0.166528	ITGAE
Positive Regulation Of Wnt Signaling Pathway (GO:0030177)	1/109	0.778586	0.824278	0.166528	EGF
Regulation Of Wnt Signaling Pathway (GO:0030111)	1/109	0.778586	0.824278	0.166528	RACK1
Negative Regulation Of Cell Differentiation (GO:0045596)	2/207	0.778645	0.824278	0.175185	ACTL6A;BMP7
Positive Regulation Of Multicellular Organismal Process (GO:0051240)	4/387	0.779557	0.824632	0.186325	TGFB2;RPS19;EGF;ACTL6A
Response To Lipid (GO:0033993)	1/110	0.781636	0.825607	0.162414	FGFR4
Regulation Of JNK Cascade (GO:0046328)	1/110	0.781636	0.825607	0.162414	PRMT1
T Cell Activation (GO:0042110)	1/111	0.784644	0.826948	0.158421	NCK1
Double-Strand Break Repair Via Homologous Recombination (GO:0000724)	1/111	0.784644	0.826948	0.158421	RAD51D
Mitotic Cell Cycle Phase Transition (GO:0044772)	1/111	0.784644	0.826948	0.158421	FBXL7
Protein Deubiquitination (GO:0016579)	1/112	0.787611	0.829462	0.154542	USP22
Regulation Of Cytoskeleton Organization (GO:0051493)	1/114	0.793423	0.833737	0.147117	RHOQ
Response To Endoplasmic Reticulum Stress (GO:0034976)	1/114	0.793423	0.833737	0.147117	NCK1
Protein Modification By Small Protein Removal (GO:0070646)	1/114	0.793423	0.833737	0.147117	USP22
Endoplasmic Reticulum To Golgi Vesicle-Mediated Transport (GO:0006888)	1/115	0.796269	0.836112	0.143563	SEC13
Cellular Response To Molecule Of Bacterial Origin (GO:0071219)	1/117	0.801845	0.84073	0.136752	GIT1
Positive Regulation Of Protein Serine/Threonine Kinase Activity (GO:0071902)	1/117	0.801845	0.84073	0.136752	EGF
Regulation Of Protein Binding (GO:0043393)	1/118	0.804576	0.842355	0.133489	RACK1
Positive Regulation Of Cell Projection Organization (GO:0031346)	1/118	0.804576	0.842355	0.133489	PLXNB2
Positive Regulation Of Angiogenesis (GO:0045766)	1/119	0.807269	0.844555	0.130317	PAK4
Positive Regulation Of DNA-templated Transcription (GO:0045893)	14/1243	0.811267	0.848116	0.169504	TGFB2;ATMIN;CEBPE;EGF;IRX3;USP22;ACTL6A;GTF2F2;BMP7;CHCHD2;DEAF1;CDH13;RHOQ;NCK1
Fatty Acid Metabolic Process (GO:0006631)	1/122	0.815129	0.850284	0.121316	ACOT2
Potassium Ion Transport (GO:0006813)	1/122	0.815129	0.850284	0.121316	HCN2
Receptor-Mediated Endocytosis (GO:0006898)	1/122	0.815129	0.850284	0.121316	MICALL1
Protein Phosphorylation (GO:0006468)	5/500	0.81827	0.852937	0.144833	TGFB2;GRK6;FGFR4;PRKCZ;PAK4
Cellular Response To Lipopolysaccharide (GO:0071222)	1/124	0.82019	0.853692	0.115718	GIT1
Enzyme-Linked Receptor Protein Signaling Pathway (GO:0007167)	1/124	0.82019	0.853692	0.115718	FGFR4
Cellular Response To Lipid (GO:0071396)	2/228	0.822235	0.854402	0.124177	MGST1;GIT1
Chromatin Remodeling (GO:0006338)	2/228	0.822235	0.854402	0.124177	ACTL6A;HDAC6
Response To Cytokine (GO:0034097)	1/125	0.822669	0.854402	0.113031	MME
Negative Regulation Of Transcription By RNA Polymerase II (GO:0000122)	8/763	0.82492	0.855074	0.145449	RPS14;DEAF1;EED;SUV39H1;IRX3;KCNIP3;HDAC6;IKZF5
Cellular Response To Starvation (GO:0009267)	1/126	0.825114	0.855074	0.110417	SUV39H1
Protein-Containing Complex Organization (GO:0043933)	1/126	0.825114	0.855074	0.110417	NUP35
Negative Regulation Of Intracellular Signal Transduction (GO:1902532)	2/231	0.827794	0.856939	0.118313	RACK1;BMP7
Regulation Of Cell Population Proliferation (GO:0042127)	8/766	0.828114	0.856939	0.141943	TGFB2;PRMT1;EGF;ACTL6A;CDH13;ROMO1;FGFR4;COPS9
Protein Targeting (GO:0006605)	1/129	0.832248	0.860593	0.102984	MICALL1
Synapse Organization (GO:0050808)	1/131	0.836843	0.864717	0.0983496	ANK3
Circulatory System Development (GO:0072359)	1/132	0.839093	0.866415	0.0961227	TGFB2
Phosphorylation (GO:0016310)	4/429	0.842316	0.869114	0.115453	TGFB2;GRK6;PRKCZ;PAK4
Regulation Of Autophagy (GO:0010506)	2/241	0.845214	0.871474	0.10082	OSBPL7;HDAC6
Potassium Ion Transmembrane Transport (GO:0071805)	1/137	0.849887	0.87566	0.0858207	HCN2
Regulation Of Gene Expression (GO:0010468)	12/1127	0.851989	0.877192	0.122458	RPL5;TGFB2;EGF;USP22;ACTL6A;TCF7;RACK1;UBAP2;ANK3;FGFR4;BMP7;HDAC6
Regulation Of Apoptotic Process (GO:0042981)	7/705	0.853307	0.877288	0.113377	MTCH2;ACTL6A;RACK1;APIP;DPEP1;PLEKHN1;CIDEC
Positive Regulation Of DNA-binding Transcription Factor Activity (GO:0051091)	2/246	0.853312	0.877288	0.0931304	PLPP3;PRKCZ
Intracellular Calcium Ion Homeostasis (GO:0006874)	1/139	0.854	0.877364	0.0820582	CASQ2
Negative Regulation Of Wnt Signaling Pathway (GO:0030178)	1/140	0.856014	0.8788	0.0802477	RACK1
Ras Protein Signal Transduction (GO:0007265)	1/144	0.863798	0.886153	0.0734465	CDH13
Positive Regulation Of Protein Kinase Activity (GO:0045860)	1/145	0.865677	0.887444	0.0718501	TGFB2
Cellular Component Assembly (GO:0022607)	2/260	0.873977	0.895308	0.074737	ACD;ANK3
Positive Regulation Of NF-kappaB Transcription Factor Activity (GO:0051092)	1/152	0.878129	0.898917	0.0617129	PRKCZ
Peptidyl-Serine Phosphorylation (GO:0018105)	1/158	0.887883	0.90825	0.0542931	PRKCZ
Response To Lipopolysaccharide (GO:0032496)	1/159	0.889431	0.909182	0.0531563	GIT1
Protein Autophosphorylation (GO:0046777)	1/162	0.893949	0.913094	0.0499024	FGFR4
Negative Regulation Of Cell Population Proliferation (GO:0008285)	3/379	0.894538	0.913094	0.0634918	TGFB2;CDH13;FBLN1
Negative Regulation Of Cell Migration (GO:0030336)	1/163	0.895414	0.913335	0.0488676	DPEP1
Peptidyl-Serine Modification (GO:0018209)	1/166	0.899688	0.915835	0.0459037	PRKCZ
Monoatomic Cation Transmembrane Transport (GO:0098655)	2/281	0.900001	0.915835	0.0539985	HCN2;SLC39A3
Negative Regulation Of DNA-templated Transcription (GO:0045892)	10/1025	0.900275	0.915835	0.0733574	RPS14;DEAF1;EED;SUV39H1;IRX3;KCNIP3;DPEP1;BMP7;HDAC6;IKZF5
Regulation Of Cytokine Production (GO:0001817)	1/167	0.901074	0.915835	0.0449606	SRGN
Membrane Organization (GO:0061024)	1/167	0.901074	0.915835	0.0449606	ANK3
Double-Strand Break Repair (GO:0006302)	1/168	0.902441	0.916123	0.0440389	RAD51D
Transmembrane Receptor Protein Tyrosine Kinase Signaling Pathway (GO:0007169)	2/284	0.903283	0.916123	0.0515705	FGFR4;RHOQ
Inorganic Cation Transmembrane Transport (GO:0098662)	2/284	0.903283	0.916123	0.0515705	HCN2;SLC39A3
Regulation Of Neuron Projection Development (GO:0010975)	1/174	0.910255	0.922538	0.0389292	PLXNB2
Positive Regulation Of I-kappaB kinase/NF-kappaB Signaling (GO:0043123)	1/175	0.911495	0.923139	0.0381431	CANT1
Regulation Of Intracellular Signal Transduction (GO:1902531)	2/297	0.916377	0.927426	0.0422944	RPL5;PAK4
Endosomal Transport (GO:0016197)	1/180	0.917445	0.927848	0.0344656	MICALL1
Phosphate-Containing Compound Metabolic Process (GO:0006796)	1/184	0.921916	0.93171	0.0318034	PLPP3
Cellular Response To Cytokine Stimulus (GO:0071345)	2/308	0.926141	0.935318	0.0358051	MME;TCF7
Defense Response To Virus (GO:0051607)	1/189	0.927168	0.935692	0.0287873	NCK1
Regulation Of Cell Differentiation (GO:0045595)	1/193	0.931114	0.939011	0.0265988	ACTL6A
Golgi Vesicle Transport (GO:0048193)	1/197	0.934848	0.94211	0.0245901	PLPP3
Positive Regulation Of Cytokine Production (GO:0001819)	2/320	0.935565	0.942168	0.0298895	APOA2;PRKCZ
Regulation Of Canonical Wnt Signaling Pathway (GO:0060828)	1/207	0.943323	0.94931	0.0202519	EGF
Positive Regulation Of Transcription By RNA Polymerase II (GO:0045944)	8/938	0.946919	0.952257	0.033153	CHCHD2;ATMIN;CEBPE;IRX3;CDH13;GTF2F2;RHOQ;NCK1
Proteasomal Protein Catabolic Process (GO:0010498)	1/220	0.952719	0.957416	0.0158031	FBXL17
Regulation Of I-kappaB kinase/NF-kappaB Signaling (GO:0043122)	1/232	0.960008	0.964062	0.0126168	CANT1
Negative Regulation Of Programmed Cell Death (GO:0043069)	2/381	0.968284	0.971689	0.0120973	APIP;DPEP1
Regulation Of Transcription By RNA Polymerase II (GO:0006357)	19/2028	0.974401	0.97714	0.0170398	PIAS3;ATMIN;EED;CEBPE;SUV39H1;IRX3;USP22;KCNIP3;ACTL6A;TCF7;GTF2F2;HDAC6;IKZF5;RPS14;CHCHD2;DEAF1;CDH13;RHOQ;NCK1
Chemical Synaptic Transmission (GO:0007268)	1/273	0.977447	0.979506	0.00597619	PDZD11
Regulation Of Nucleic Acid-Templated Transcription (GO:1903506)	2/452	0.986459	0.987843	0.00429425	ACTL6A;TCF7
Negative Regulation Of Apoptotic Process (GO:0043066)	2/482	0.990614	0.99115	0.00278038	APIP;DPEP1
Regulation Of DNA-templated Transcription (GO:0006355)	16/1922	0.99115	0.99115	0.00515444	PIAS3;ATMIN;EED;CEBPE;EGF;SUV39H1;IRX3;USP22;ACTL6A;TCF7;BMP7;HDAC6;IKZF5;DEAF1;DPEP1;POLR2L

## Sheet: S4_2
Model 2 GO enrichment in 16-week-old offspring
Term	Overlap	P-value	Adjusted P-value	Combined Score	Genes
Translation (GO:0006412)	59/234	4.67686e-29	1.23095e-25	519.36	RPL4;MRPS17;MRPS15;RPL31;MRPS14;RPL34;MRPS11;MRPS10;RPL6;RPL7;MRPL33;MRPL41;RPS14;MRPL42;RPS17;EEF2K;RPL18A;RPS18;RPL35;RPL38;RPL39;CHCHD1;MRPS26;RPL21;MRPS24;RPS7;RPS8;PABPC4;RPS5;MRPS23;MRPS18A;MRPS21;RPL13A;RPSA;MRPL45;MRPS7;MRPS6;FTSJ1;MRPS18C;RPL27;RPL26;AURKAIP1;RPL29;MRRF;RPL10;RPL12;MRPL58;MRPL55;MRPL20;RPS15A;RPL19;NDUFA7;MRPL24;MRPL21;MRPL30;RPS25;RPS6KB2;DRG2;RPS24
Peptide Biosynthetic Process (GO:0043043)	43/158	6.49041e-23	8.54138e-20	443.705	RPL4;MRPS17;MRPS15;RPL10;RPL31;MRPS14;RPL34;MRPS11;RPL12;RPL6;RPL7;MRPL55;MRPL41;RPS14;MRPL42;RPS17;RPS15A;RPL18A;RPS18;RPL35;RPL38;RPL39;RPL19;RPL21;RPS7;RPS8;RPS5;PABPC4;MRPS18A;MRPS21;RPL13A;RPSA;MRPS7;MRPL24;MRPS6;MRPS18C;RPS25;RPS6KB2;RPL27;RPL26;RPL29;MRRF;RPS24
Macromolecule Biosynthetic Process (GO:0009059)	45/183	5.96687e-22	5.23494e-19	370.607	RPL4;MRPS17;MRPS15;RPL10;RPL31;MRPS14;RPL34;MRPS11;RPL12;RPL6;RPL7;MRPL55;MRPL41;RPS14;MRPL42;RPS17;EEF2K;RPS15A;RPL18A;RPS18;RPL35;RPL38;LARGE1;RPL39;RPL19;RPL21;RPS7;RPS8;RPS5;PABPC4;MRPS18A;MRPS21;RPL13A;RPSA;MRPS7;MRPL24;MRPS6;MRPS18C;RPS25;RPS6KB2;RPL27;RPL26;RPL29;MRRF;RPS24
Cellular Respiration (GO:0045333)	31/85	4.44262e-21	2.92325e-18	617.827	NDUFB9;COX7B;NDUFA11;UQCRB;NDUFA12;NDUFB5;NDUFB4;NDUFB3;NDUFB1;COX7A2;ETFB;UQCR10;COX7C;UQCRH;NDUFV2;PPARGC1A;NDUFA7;NDUFA6;NDUFA5;NDUFA4;NDUFC2;COX6C;SDHB;COX6B1;NDUFS8;UQCRQ;NDUFS5;NDUFS4;NDUFAB1;NDUFS3;SDHAF4
Mitochondrial ATP Synthesis Coupled Electron Transport (GO:0042775)	27/70	2.82757e-19	1.48844e-16	613.275	NDUFB9;COX7B;UQCRB;NDUFA12;NDUFB5;NDUFB4;NDUFB3;NDUFB1;COX7A2;UQCR10;COX7C;UQCRH;NDUFV2;NDUFA7;NDUFA6;NDUFA5;NDUFA4;NDUFC2;COX6C;SDHB;COX6B1;NDUFS8;UQCRQ;NDUFS5;NDUFS4;NDUFAB1;NDUFS3
Aerobic Electron Transport Chain (GO:0019646)	26/68	1.69315e-18	7.42726e-16	578.622	NDUFB9;COX7B;UQCRB;NDUFB5;NDUFB4;NDUFB3;NDUFB1;COX7A2;UQCR10;COX7C;UQCRH;NDUFV2;NDUFA7;NDUFA6;NDUFA5;NDUFA4;NDUFC2;COX6C;SDHB;COX6B1;NDUFS8;UQCRQ;NDUFS5;NDUFS4;NDUFAB1;NDUFS3
Cytoplasmic Translation (GO:0002181)	29/93	1.17739e-17	4.42698e-15	404.449	RPL4;RPL10;RPL31;RPL34;RPL12;RPL6;RPL7;RPS14;RPS17;RPS15A;RPL18A;RPS18;RPL35;RPL38;RPL39;RPL19;RPL21;RPS7;RPS8;RPS5;RPL13A;RPSA;FTSJ1;RPS25;DRG2;RPL27;RPL26;RPL29;RPS24
Gene Expression (GO:0010467)	50/296	8.4767e-17	2.78884e-14	174.999	RPL4;MRPS17;MRPS15;RPL31;MRPS14;RPL34;MRPS11;ADAR;RPL6;RPL7;SMG6;MRPL41;RPS14;MRPL42;RPS17;RPL18A;RPS18;RPL35;RPL38;RPL39;RPL21;RPS7;RPS8;PABPC4;RPS5;MRPS18A;MRPS21;RPL13A;RPSA;TFIP11;MRPS7;MRPS6;MRPS18C;RPL27;RPL26;RPL29;MRRF;RPL10;RPL12;MRPL55;EXOSC5;EXOSC4;RPS15A;EXOSC1;RPL19;MRPL24;RPS25;TSPAN15;RPS6KB2;RPS24
Mitochondrial Gene Expression (GO:0140053)	27/103	1.92888e-14	5.6409e-12	256.114	MRPS17;MRPS15;MRPS14;MRPS11;MRPS10;MRPL58;MRPL33;MRPL55;TBRG4;MRPL41;MRPL20;MRPL42;FASTK;CHCHD1;MRPS26;NDUFA7;MRPS24;MRPS23;MRPS18A;MRPS21;MRPL45;MRPS7;MRPL24;MRPS6;MRPL21;MRPS18C;MRPL30
Mitochondrial Electron Transport, NADH To Ubiquinone (GO:0006120)	16/34	1.31483e-13	3.46063e-11	595.847	NDUFB9;NDUFA7;NDUFA6;NDUFA5;NDUFB5;NDUFA4;NDUFB4;NDUFB3;NDUFB1;NDUFC2;NDUFS8;NDUFS5;NDUFAB1;NDUFS4;NDUFS3;NDUFV2
Aerobic Respiration (GO:0009060)	20/59	2.23995e-13	5.35959e-11	338.814	NDUFB9;NDUFA7;NDUFA6;NDUFA11;UQCRB;NDUFA5;NDUFA12;NDUFB5;NDUFB4;NDUFB3;NDUFC2;NDUFB1;SDHB;UQCRH;NDUFS8;NDUFS5;NDUFS4;NDUFAB1;NDUFS3;NDUFV2
Mitochondrial Translation (GO:0032543)	25/98	3.51709e-13	7.71416e-11	223.69	MRPS17;MRPS15;MRPS14;MRPS11;MRPS10;MRPL58;MRPL33;MRPL55;MRPL41;MRPL20;MRPL42;CHCHD1;MRPS26;NDUFA7;MRPS24;MRPS23;MRPS18A;MRPS21;MRPL45;MRPS7;MRPL24;MRPS6;MRPL21;MRPS18C;MRPL30
Oxidative Phosphorylation (GO:0006119)	20/63	9.18136e-13	1.85887e-10	292.352	NDUFB9;NDUFA7;NDUFA6;NDUFA11;UQCRB;NDUFA5;NDUFA12;NDUFB5;NDUFB4;NDUFB3;NDUFC2;NDUFB1;SDHB;UQCRH;NDUFS8;NDUFS5;NDUFS4;NDUFAB1;NDUFS3;NDUFV2
Mitochondrial Respiratory Chain Complex Assembly (GO:0033108)	23/90	2.97234e-12	5.32588e-10	207.106	NDUFB9;NDUFA6;NDUFA11;COX16;NDUFA5;NDUFB5;NDUFB4;NDUFB3;NDUFC2;NDUFB1;UQCC5;UQCC4;TMEM186;NDUFS8;NDUFS5;NDUFS4;NDUFAB1;NDUFS3;TMEM126A;NDUFAF2;NDUFAF3;SDHAF4;COA8
NADH Dehydrogenase Complex Assembly (GO:0010257)	18/53	3.43997e-12	5.32588e-10	307.252	NDUFB9;NDUFA6;NDUFA11;NDUFA5;NDUFB5;NDUFB4;NDUFB3;NDUFC2;NDUFB1;TMEM186;NDUFS8;NDUFS5;NDUFS4;NDUFAB1;NDUFS3;TMEM126A;NDUFAF2;NDUFAF3
Mitochondrial Respiratory Chain Complex I Assembly (GO:0032981)	18/53	3.43997e-12	5.32588e-10	307.252	NDUFB9;NDUFA6;NDUFA11;NDUFA5;NDUFB5;NDUFB4;NDUFB3;NDUFC2;NDUFB1;TMEM186;NDUFS8;NDUFS5;NDUFS4;NDUFAB1;NDUFS3;TMEM126A;NDUFAF2;NDUFAF3
Proton Motive Force-Driven Mitochondrial ATP Synthesis (GO:0042776)	18/53	3.43997e-12	5.32588e-10	307.252	NDUFB9;NDUFA7;NDUFA6;NDUFA11;NDUFA5;NDUFA12;NDUFB5;NDUFB4;NDUFB3;NDUFC2;NDUFB1;SDHB;NDUFS8;NDUFS5;NDUFS4;NDUFAB1;NDUFS3;NDUFV2
Proton Motive Force-Driven ATP Synthesis (GO:0015986)	18/60	3.70347e-11	5.41529e-09	232.906	NDUFB9;NDUFA7;NDUFA6;NDUFA11;NDUFA5;NDUFA12;NDUFB5;NDUFB4;NDUFB3;NDUFC2;NDUFB1;SDHB;NDUFS8;NDUFS5;NDUFS4;NDUFAB1;NDUFS3;NDUFV2
Energy Derivation By Oxidation Of Organic Compounds (GO:0015980)	13/43	1.78068e-08	2.46671e-06	174.026	COX7B;UQCRB;NDUFA4;COX7A2;UQCR10;COX6C;COX7C;UQCRH;COX6B1;UQCRQ;NDUFS4;SDHAF4;PPARGC1A
Mitochondrial Electron Transport, Cytochrome C To Oxygen (GO:0006123)	45093	3.4779e-05	0.00457692	137.648	COX7B;NDUFA4;COX7A2;COX6C;COX7C;COX6B1
Ribosomal Small Subunit Assembly (GO:0000028)	45094	5.17925e-05	0.00649132	120.274	RPS14;MRPS11;RPS5;RPS27L;RPSA;MRPS7
Ribosomal Small Subunit Biogenesis (GO:0042274)	12/84	0.000247193	0.0287485	31.0489	RPS14;RPS25;RPS17;RPS15A;RPS7;RPS8;MRPS11;RPS5;RPS27L;RPSA;MRPS7;RPS24
Ribosome Assembly (GO:0042255)	9/50	0.000251222	0.0287485	40.7367	RPS14;MRPL20;RPL10;MRPS11;RPS5;RPS27L;RPSA;MRPS7;RPL6
Inner Mitochondrial Membrane Organization (GO:0007007)	7/34	0.000522808	0.0573346	43.7886	TIMM8B;TIMM10B;APOO;MTX1;CHCHD6;TIMM10;MICOS10
protein-RNA Complex Assembly (GO:0022618)	16/150	0.000767237	0.0807748	19.2386	RPL10;RPS5;MRPS11;RPS27L;RPSA;ADAR;MRPS7;RPL6;WDR77;RPS14;MRPL20;SNRPD2;EIF3K;SNRPD1;RPL38;SNRNP200
Protein Targeting To Mitochondrion (GO:0006626)	9/59	0.000891753	0.0902728	28.2855	BCAP31;TIMM8B;TIMM10B;FIS1;IMMP2L;MTX1;PAM16;TIMM10;DNAJC15
Mitochondrial Electron Transport, Ubiquinol To Cytochrome C (GO:0006122)	45028	0.00128493	0.125257	74.2129	UQCRB;UQCRQ;UQCR10;UQCRH
Desmosome Organization (GO:0002934)	44991	0.00144688	0.136007	145.648	DSP;PKP2;PRKCA
Microvillus Organization (GO:0032528)	45029	0.00179306	0.162736	62.6618	RAP1A;MINK1;RAPGEF2;TNIK
Protein Polyubiquitination (GO:0000209)	20/226	0.00191683	0.16817	13.659	ANAPC13;WSB2;PELI3;FBXL17;LNPEP;RNF6;TRAF1;RBX1;TRIM8;RNF146;CDC23;HECTD1;RUSC1;UBE2S;RNF19A;UBE2V2;MDM2;CTNNB1;SASH1;TRIM56
Respiratory Electron Transport Chain (GO:0022904)	45030	0.00242527	0.184316	53.6994	NDUFA5;ETFB;SDHB;PPARGC1A
Electron Transport Chain (GO:0022900)	45030	0.00242527	0.184316	53.6994	NDUFA5;ETFB;SDHB;PPARGC1A
Microvillus Assembly (GO:0030033)	45030	0.00242527	0.184316	53.6994	RAP1A;MINK1;RAPGEF2;TNIK
Regulation Of Heterochromatin Formation (GO:0031445)	44992	0.00245101	0.184316	100.424	L3MBTL3;KDM1A;SIN3A
Establishment Of Centrosome Localization (GO:0051660)	44992	0.00245101	0.184316	100.424	PKHD1;PARD3;PARD3B
Regulation Of Cell-Substrate Adhesion (GO:0010810)	7/44	0.00256339	0.187412	25.2174	PKHD1;NOTCH1;MINK1;PKP2;PLG;TSC1;CORO1C
Ribosome Biogenesis (GO:0042254)	15/155	0.00290546	0.20668	14.0374	RPS7;RPS8;RPS5;TSC1;RPL7;RPS14;RPS25;RPS17;EXOSC5;EXOSC4;RPS15A;RPL27;PIN4;RPL26;RPS24
Regulation Of Axon Extension (GO:0030516)	6/35	0.00350346	0.242661	26.114	MACF1;MAP2;SIN3A;RNF6;MAP3K13;RTN4
ncRNA Processing (GO:0034470)	11/100	0.00384745	0.259653	15.3832	RPS25;RPS17;EXOSC5;EXOSC4;RPS7;RPP21;RPL27;PIN4;RPL26;RPS24;RPL7
Cellular Response To Gamma Radiation (GO:0071480)	45032	0.00411665	0.266668	40.8134	KDM1A;MDM2;RPL26;HRAS
rRNA Processing (GO:0006364)	11/101	0.00415402	0.266668	15.0018	RPS14;RPS25;RPS17;EXOSC5;EXOSC4;RPS7;RPL27;PIN4;RPL26;RPS24;RPL7
Mitochondrion Organization (GO:0007005)	15/162	0.0044115	0.276454	12.4086	BCAP31;TIMM8B;FIS1;MTX1;NOS3;VPS13C;COX7A2;MIEF2;TIMM10;HSD17B10;TMEM242;CHCHD2;DNM1L;PPARGC1A;MCL1
Mitotic G1 DNA Damage Checkpoint Signaling (GO:0031571)	45072	0.00454508	0.278201	28.6469	RFWD3;MDM2;WAC;RPS27L;RPL26
Central Nervous System Neuron Development (GO:0021954)	45033	0.00520186	0.311166	36.0672	NTRK2;MAP2;RAPGEF2;B4GALT6
Plasma Membrane Bounded Cell Projection Morphogenesis (GO:0120039)	7/50	0.00534752	0.31277	19.0186	TRIO;MINK1;EPB41L3;MYO9B;PLXNB1;TNIK;SGK1
rRNA Metabolic Process (GO:0016072)	10/91	0.00576297	0.329742	14.2386	RPS25;RPS17;EXOSC5;EXOSC4;RPS7;RPL27;PIN4;RPL26;RPS24;RPL7
Negative Regulation Of Apoptotic Process (GO:0043066)	33/482	0.00617522	0.345812	8.42905	HDAC2;NOTCH1;RPL10;CIB1;PKHD1;PRDX2;SOCS3;RPS6KA3;BABAM2;PRDX5;DSTYK;BAG1;FLNA;PPARGC1A;TMEM14A;MCL1;NTRK2;PRELID1;GPX1;KDM2B;CBX4;PRKCA;SOD1;TJP1;UFM1;TMBIM4;PTRH2;MDM2;CTNNB1;CIAPIN1;RAF1;TPT1;GRINA
Establishment Of Endothelial Barrier (GO:0061028)	45074	0.00632533	0.346839	24.5505	TJP1;ROBO4;RAP1A;PDE4D;RAPGEF2
Regulation Of Cell-Matrix Adhesion (GO:0001952)	8/65	0.00662373	0.355789	15.733	PKHD1;MACF1;MINK1;CIB1;TSC1;PLET1;GPM6B;CORO1C
Regulation Of Cell Motility (GO:2000145)	12/123	0.00686233	0.361233	12.0556	MACF1;ROBO4;PLXND1;RCC2;MINK1;FLNA;PLXNB1;LDB2;PKN1;RAF1;SGK1;AMOT
Removal Of Superoxide Radicals (GO:0019430)	44995	0.00762561	0.385973	46.5429	PRDX2;NOS3;SOD1
Mitotic G1/S Transition Checkpoint Signaling (GO:0044819)	2023-03-10	0.00762561	0.385973	46.5429	RFWD3;WAC;RPS27L
Release Of Cytochrome C From Mitochondria (GO:0001836)	45035	0.00791147	0.392887	28.7629	FIS1;BAK1;DNM1L;MCL1
Protein K63-linked Ubiquitination (GO:0070534)	7/54	0.00817805	0.398604	15.9836	TRIM8;HECTD1;UBE2S;PELI3;UBE2V2;TRAF1;TRIM56
Endothelial Cell Development (GO:0001885)	45036	0.00955762	0.443832	25.9106	ROBO4;RAP1A;PDE4D;RAPGEF2
Hydrogen Peroxide Catabolic Process (GO:0042744)	45036	0.00955762	0.443832	25.9106	PRDX2;PRDX5;GPX1;PRDX4
MAPK Cascade (GO:0000165)	10/98	0.00961187	0.443832	11.8015	YWHAE;MAP3K3;MAP2K2;MINK1;RAPGEF2;NRTN;TNIK;MAP3K13;HRAS;RBX1
Cellular Response To Superoxide (GO:0071451)	2023-03-11	0.0101527	0.452913	38.3325	PRDX2;NOS3;SOD1
Negative Regulation Of Amyloid Fibril Formation (GO:1905907)	44996	0.0101527	0.452913	38.3325	PFDN1;PFDN2;PFDN5
Establishment Of Protein Localization To Mitochondrion (GO:0072655)	6/44	0.0109881	0.482011	15.8926	BCAP31;TIMM8B;FIS1;PAM16;TIMM10;DNAJC15
Cellular Response To Nerve Growth Factor Stimulus (GO:1990090)	45037	0.0114111	0.492361	23.4558	NTRK2;RAP1A;RAPGEF2;CIB1
Ribonucleoprotein Complex Biogenesis (GO:0022613)	11/118	0.0130001	0.529568	9.98415	RPS14;RPS25;RPS17;RPS15A;RPS7;RPS8;RPS5;RPL38;RPL26;RPS24;RPL7
Nucleotide Metabolic Process (GO:0009117)	44997	0.0131086	0.529568	32.1748	NMNAT1;NUDT5;REXO2
Protein Insertion Into Mitochondrial Inner Membrane (GO:0045039)	44997	0.0131086	0.529568	32.1748	TIMM10B;TIMM8B;TIMM10
Pseudouridine Synthesis (GO:0001522)	44997	0.0131086	0.529568	32.1748	TRUB1;RPUSD2;NOP10
Regulation Of Intracellular Steroid Hormone Receptor Signaling Pathway (GO:0033143)	45038	0.0134806	0.529568	21.3262	UFM1;KDM1A;RNF6;PKN1
Response To Gamma Radiation (GO:0010332)	45038	0.0134806	0.529568	21.3262	KDM1A;MDM2;RPL26;HRAS
U2-type Prespliceosome Assembly (GO:1903241)	45039	0.015774	0.545987	19.4656	PHF5A;SNRPD2;SNRPD1;SF3B6
Positive Regulation Of Protein Targeting To Membrane (GO:0090314)	45039	0.015774	0.545987	19.4656	FIS1;CIB1;MIEF2;HRAS
Response To Nerve Growth Factor (GO:1990089)	44998	0.0165033	0.545987	27.4174	RAP1A;RAPGEF2;CIB1
Regulation Of cAMP-dependent Protein Kinase Activity (GO:2000479)	44998	0.0165033	0.545987	27.4174	RAPGEF2;ADRB2;PKIG
Post-Translational Protein Modification (GO:0043687)	6/48	0.0165349	0.545987	13.0736	STT3A;PRKCA;PKN1;PARP12;RBX1;UBE2M
Bundle Of His cell-Purkinje Myocyte Adhesion Involved In Cell Communication (GO:0086073)	44962	0.0170102	0.545987	60.4301	DSP;PKP2
Regulation Of Protein Autoubiquitination (GO:1902498)	44962	0.0170102	0.545987	60.4301	SASH1;RBX1
Thiamine-Containing Compound Metabolic Process (GO:0042723)	44962	0.0170102	0.545987	60.4301	THTPA;SLC25A19
Transmembrane Receptor Protein Tyrosine Phosphatase Signaling Pathway (GO:0007185)	44962	0.0170102	0.545987	60.4301	TRIO;PTPRF
Morphogenesis Of An Endothelium (GO:0003159)	44962	0.0170102	0.545987	60.4301	CSNK2B;CTNNB1
Negative Regulation Of Cardiac Muscle Cell Differentiation (GO:2000726)	2023-02-05	0.0170102	0.545987	60.4301	SMAD4;FRS2
Negative Regulation Of Endoplasmic Reticulum Calcium Ion Concentration (GO:0032471)	44962	0.0170102	0.545987	60.4301	BCAP31;FIS1
Positive Regulation Of Intrinsic Apoptotic Signaling Pathway By P53 Class Mediator (GO:1902255)	44962	0.0170102	0.545987	60.4301	RPS7;RPL26
Protein Repair (GO:0030091)	44962	0.0170102	0.545987	60.4301	MSRA;MSRB1
Regulation Of DNA Damage Response, Signal Transduction By P53 Class Mediator Resulting In Transcription Of P21 Class Mediator (GO:1902162)	44962	0.0170102	0.545987	60.4301	ZNHIT1;RPL26
Intracellular Iron Ion Homeostasis (GO:0006879)	6/50	0.0199255	0.602007	11.9107	SMAD4;CYB561A3;ATP6V0D1;B2M;ISCU;SOD1
Regulation Of Histone H3-K4 Methylation (GO:0051569)	44999	0.0203428	0.602007	23.6534	SMAD4;KDM1A;CTNNB1
Positive Regulation Of Lyase Activity (GO:0051349)	44999	0.0203428	0.602007	23.6534	STIM1;NOS3;ISCU
Positive Regulation Of Transporter Activity (GO:0032411)	44999	0.0203428	0.602007	23.6534	KMT2A;SGK1;PPARGC1A
Post-Translational Protein Targeting To Endoplasmic Reticulum Membrane (GO:0006620)	44999	0.0203428	0.602007	23.6534	UBL4A;SEC61G;SEC63
Protein Localization To Vacuole (GO:0072665)	44999	0.0203428	0.602007	23.6534	SH3BP4;LAMTOR4;RTN4
Regulation Of Lysosomal Lumen pH (GO:0035751)	45041	0.021059	0.602007	16.3836	ATP6V0B;TCIRG1;TMEM165;ATP6V1F
Positive Regulation Of Cell Cycle (GO:0045787)	7/65	0.0214621	0.602007	10.3462	RPS15A;MDM2;PRKCA;PKD1;EIF4E;USP19;LRP6
RNA Metabolic Process (GO:0016070)	10/111	0.0215856	0.602007	8.48565	EXOSC5;RBFOX2;EXOSC4;PABPC4;ADAR;TFIP11;TENT2;NUDT3;EXOSC1;TBRG4
Regulation Of Substrate Adhesion-Dependent Cell Spreading (GO:1900024)	6/51	0.0217858	0.602007	11.38	RCC2;PKP2;ILK;FLNA;CIB1;CORO1C
Positive Regulation Of Axonogenesis (GO:0050772)	5/38	0.0227147	0.602007	12.7838	MACF1;NTRK2;PLXND1;PLXNB1;MAP3K13
Respiratory Chain Complex IV Assembly (GO:0008535)	45042	0.0240615	0.602007	15.0981	COX16;UQCC5;COA8;COX10
Organelle Fusion (GO:0048284)	45042	0.0240615	0.602007	15.0981	FIS1;MIEF2;STX3;MCL1
Positive Regulation Of Developmental Process (GO:0051094)	17/233	0.0243979	0.602007	6.54426	NCOA1;CAMK2B;FIS1;HDAC2;NUMA1;MIEF2;NR2C2;ARID1B;RTN4;CORO1C;RPS6KA3;SIN3A;CTNNB1;LLPH;MAP3K13;DNM1L;SOX5
Golgi To Endosome Transport (GO:0006895)	45000	0.0246296	0.602007	20.6167	MON2;SYS1;VPS13C
Vasodilation (GO:0042311)	45000	0.0246296	0.602007	20.6167	NOS3;ADRB2;SOD1
Regulation Of Amyloid Fibril Formation (GO:1905906)	2023-03-15	0.0246296	0.602007	20.6167	PFDN1;PFDN2;PFDN5
Regulation Of Cellular Response To Hypoxia (GO:1900037)	44963	0.0247919	0.602007	41.1296	CHCHD2;USP19
Atrioventricular Valve Formation (GO:0003190)	44963	0.0247919	0.602007	41.1296	SMAD4;NOTCH1
Autophagosome Membrane Docking (GO:0016240)	44963	0.0247919	0.602007	41.1296	VMP1;SNAP29
Cardiac Muscle Cell-Cardiac Muscle Cell Adhesion (GO:0086042)	2023-02-06	0.0247919	0.602007	41.1296	DSP;PKP2
Copper Ion Import (GO:0015677)	44963	0.0247919	0.602007	41.1296	ATP7B;STEAP2
Short-Chain Fatty Acid Metabolic Process (GO:0046459)	44963	0.0247919	0.602007	41.1296	MCEE;OXSM
tRNA 3'-End Processing (GO:0042780)	44963	0.0247919	0.602007	41.1296	PTCD1;HSD17B10
Polyadenylation-Dependent snoRNA 3'-End Processing (GO:0071051)	2023-02-06	0.0247919	0.602007	41.1296	EXOSC5;EXOSC4
Positive Regulation Of Lipopolysaccharide-Mediated Signaling Pathway (GO:0031666)	2023-02-06	0.0247919	0.602007	41.1296	PRKCA;SASH1
Negative Regulation Of Cell-Substrate Adhesion (GO:0010812)	5/39	0.0251599	0.602007	12.072	NOTCH1;RCC2;PLG;PLET1;CORO1C
Positive Regulation Of Intrinsic Apoptotic Signaling Pathway (GO:2001244)	5/39	0.0251599	0.602007	12.072	BCAP31;FIS1;RPS7;DNM1L;SOD1
Iron-Sulfur Cluster Assembly (GO:0016226)	45043	0.0273099	0.636103	13.9503	NDUFAB1;CIAPIN1;ISCU;NUBP2
Metallo-Sulfur Cluster Assembly (GO:0031163)	45043	0.0273099	0.636103	13.9503	NDUFAB1;CIAPIN1;ISCU;NUBP2
Regulation Of Androgen Receptor Signaling Pathway (GO:0060765)	45043	0.0273099	0.636103	13.9503	NCOR1;KDM1A;RNF6;PKN1
Regulation Of Focal Adhesion Assembly (GO:0051893)	6/54	0.0280592	0.647823	9.96159	MACF1;COL16A1;RCC2;TSC1;GPM6B;CORO1C
Heart Process (GO:0003015)	45001	0.0293634	0.652742	18.1266	GPX1;ZNHIT1;SOD1
Intraciliary Anterograde Transport (GO:0035720)	45001	0.0293634	0.652742	18.1266	IFT20;IFT27;CLUAP1
Negative Regulation Of Anoikis (GO:2000811)	45001	0.0293634	0.652742	18.1266	NOTCH1;PTRH2;MCL1
Negative Regulation Of Release Of Cytochrome C From Mitochondria (GO:0090201)	45001	0.0293634	0.652742	18.1266	PRELID1;GPX1;BAK1
Plasma Membrane Bounded Cell Projection Assembly (GO:0120031)	19/275	0.0296943	0.652742	5.84631	MKKS;NOTCH1;MINK1;ANO6;PTPDC1;CCDC28B;IFT20;FGD4;RAP1A;TMEM17;TBC1D31;RAPGEF2;FLNA;IFT27;TNIK;ATP6V0D1;PCNT;SNAP29;CLUAP1
Regulation Of Protein Targeting To Membrane (GO:0090313)	45044	0.0308073	0.652742	12.9209	FIS1;CIB1;MIEF2;HRAS
Determination Of Bilateral Symmetry (GO:0009855)	45044	0.0308073	0.652742	12.9209	LEFTY1;MKKS;NOTCH1;DNAI1
Protein Insertion Into Mitochondrial Membrane (GO:0051204)	45044	0.0308073	0.652742	12.9209	TIMM8B;TIMM10B;MTX1;TIMM10
Negative Regulation Of Supramolecular Fiber Organization (GO:1902904)	7/71	0.0329438	0.652742	8.32768	SMAD4;MAP2;PFDN1;CIB1;PFDN2;PFDN5;SSH1
7-Methylguanosine Cap Hypermethylation (GO:0036261)	44964	0.0337283	0.652742	30.1627	SNRPD2;SNRPD1
Regulation Of Extracellular Matrix Constituent Secretion (GO:0003330)	44964	0.0337283	0.652742	30.1627	NOTCH1;IER3IP1
RNA Capping (GO:0036260)	44964	0.0337283	0.652742	30.1627	SNRPD2;SNRPD1
U4 snRNA 3'-End Processing (GO:0034475)	44964	0.0337283	0.652742	30.1627	EXOSC5;EXOSC4
Regulation Of Mammary Gland Epithelial Cell Proliferation (GO:0033599)	44964	0.0337283	0.652742	30.1627	GPX1;RTN4
Axon Ensheathment In Central Nervous System (GO:0032291)	44964	0.0337283	0.652742	30.1627	B4GALT6;GPM6B
Fatty Acid Alpha-Oxidation (GO:0001561)	44964	0.0337283	0.652742	30.1627	PHYH;SLC25A17
Negative Regulation Of RNA Catabolic Process (GO:1902369)	44964	0.0337283	0.652742	30.1627	TENT2;ZCCHC17
Negative Regulation Of Muscle Hypertrophy (GO:0014741)	2023-02-07	0.0337283	0.652742	30.1627	SMAD4;NOTCH1
Post-Translational Protein Targeting To Membrane, Translocation (GO:0031204)	44964	0.0337283	0.652742	30.1627	SEC61G;SEC63
Protein K27-linked Ubiquitination (GO:0044314)	44964	0.0337283	0.652742	30.1627	UBE2S;RNF6
Protein Deubiquitination Involved In Ubiquitin-Dependent Protein Catabolic Process (GO:0071947)	44964	0.0337283	0.652742	30.1627	USP9X;OTUD7B
rRNA Pseudouridine Synthesis (GO:0031118)	44964	0.0337283	0.652742	30.1627	RPUSD2;NOP10
Vacuolar Acidification (GO:0007035)	45045	0.0345562	0.663882	11.9941	ATP6V0B;TCIRG1;ATP6V0D1;ATP6V1F
Cellular Response To Chemical Stress (GO:0062197)	8/89	0.0379976	0.724708	7.20743	PRDX2;MSRA;CHCHD2;PRDX5;GPX1;PPIA;PPARGC1A;RBX1
Nucleobase-Containing Compound Catabolic Process (GO:0034655)	5/44	0.0398746	0.732696	9.20582	EXOSC5;EXOSC4;PABPC4;DNASE1L2;EXOSC1
Adrenergic Receptor Signaling Pathway (GO:0071875)	45003	0.0401565	0.732696	14.3143	PDE4D;RAPGEF2;ADRB2
Lysosomal Lumen Acidification (GO:0007042)	45003	0.0401565	0.732696	14.3143	ATP6V0B;TCIRG1;ATP6V1F
Mitochondrial Fusion (GO:0008053)	45003	0.0401565	0.732696	14.3143	FIS1;MIEF2;MCL1
Positive Regulation Of Neuroblast Proliferation (GO:0002052)	45003	0.0401565	0.732696	14.3143	KDM1A;DCT;CTNNB1
Regulation Of Cell-Cell Adhesion Mediated By Cadherin (GO:2000047)	45003	0.0401565	0.732696	14.3143	TJP1;NOTCH1;PLG
Negative Regulation Of Programmed Cell Death (GO:0043069)	24/381	0.0414046	0.732696	4.79778	PRELID1;HDAC2;RPL10;CBX4;CIB1;PKHD1;TJP1;RPS6KA3;PRDX2;BABAM2;SOCS3;PRDX5;DSTYK;UFM1;TMBIM4;BAG1;MDM2;FLNA;CTNNB1;CIAPIN1;RAF1;TMEM14A;TPT1;MCL1
Regulation Of Protein Localization To Cell Surface (GO:2000008)	4/31	0.0428133	0.732696	10.3975	CTNNB1;STX3;GPM6B;RAB11FIP5
Negative Regulation Of Developmental Growth (GO:0048640)	4/31	0.0428133	0.732696	10.3975	MAP2;WWC2;RNF6;RTN4
Protein Phosphorylation (GO:0006468)	30/500	0.0431537	0.732696	4.50133	CAMK2B;LRRK1;ILK;STK19;PKD1;RPS6KA3;GRK3;PRDX4;EEF2K;FASTK;GRK6;MAP3K21;EPHB4;MAP4K3;CDK17;NTRK2;MAP3K3;MAP3K1;TAF13;CDC42BPG;MINK1;PRKCA;STK24;CSNK2B;COQ8B;PKN1;TNIK;MAP3K13;SGK1;CSNK1G1
Protein Localization To Cell Periphery (GO:1990778)	11/142	0.0434181	0.732696	5.88306	TSPAN15;RAB3A;RAP1A;PDZD11;EPB41L3;DENND4C;PKP2;RAPGEF2;FLNA;TNIK;LRP6
Regulation Of Intrinsic Apoptotic Signaling Pathway By P53 Class Mediator (GO:1902253)	2023-02-08	0.0437056	0.732696	23.2126	RPS7;MDM2
Regulation Of Organ Growth (GO:0046620)	44965	0.0437056	0.732696	23.2126	WWC2;SOD1
Bundle Of His Cell To Purkinje Myocyte Communication (GO:0086069)	44965	0.0437056	0.732696	23.2126	DSP;PKP2
Semaphorin-Plexin Signaling Pathway Involved In Axon Guidance (GO:1902287)	44965	0.0437056	0.732696	23.2126	PLXND1;PLXNB1
mRNA Pseudouridine Synthesis (GO:1990481)	44965	0.0437056	0.732696	23.2126	TRUB1;RPUSD2
Mitochondrial Fragmentation Involved In Apoptotic Process (GO:0043653)	44965	0.0437056	0.732696	23.2126	FIS1;DNM1L
Peroxisome Fission (GO:0016559)	44965	0.0437056	0.732696	23.2126	FIS1;DNM1L
Positive Regulation Of Mitochondrial Calcium Ion Concentration (GO:0051561)	44965	0.0437056	0.732696	23.2126	BCAP31;FIS1
Cell-Matrix Adhesion (GO:0007160)	9/109	0.0458082	0.750313	6.19341	TIMM10B;RCC2;ITGA1;ANGPTL3;ILK;TSC1;PKD1;ADAMTS9;ITGA9
Heme Biosynthetic Process (GO:0006783)	2023-03-19	0.0462024	0.750313	12.8336	ALAD;UROD;COX10
Pore Complex Assembly (GO:0046931)	45004	0.0462024	0.750313	12.8336	PDZD11;ANO6;RTN4
Positive Regulation Of Mitochondrial Fission (GO:0090141)	45004	0.0462024	0.750313	12.8336	FIS1;MIEF2;DNM1L
Protein-Containing Complex Assembly (GO:0065003)	21/328	0.0466631	0.750313	4.69419	SMAD4;MKKS;CENPW;COL16A1;KMT2A;ANO6;COX7A2;TRAPPC8;ADRB2;TBCA;TRAF1;PDZD11;PARD3;CSNK2B;AP2S1;MDM2;RPL38;PSMG1;DNM1L;PPARGC1A;PFDN5
Autophagosome Organization (GO:1905037)	6/61	0.0470113	0.750313	7.43548	RAB43;VMP1;ATG9A;EMC6;SPG11;GABARAP
Intracellular pH Reduction (GO:0051452)	4/32	0.0473222	0.750313	9.70702	ATP6V0B;TCIRG1;ATP6V0D1;ATP6V1F
Left/Right Pattern Formation (GO:0060972)	4/32	0.0473222	0.750313	9.70702	LEFTY1;MKKS;NOTCH1;DNAI1
Mitochondrial Membrane Organization (GO:0007006)	4/32	0.0473222	0.750313	9.70702	MTX1;CHCHD6;BAK1;MICOS10
Neuron Projection Morphogenesis (GO:0048812)	11/146	0.0512382	0.758372	5.40622	RAB3A;TRIO;MAP2;PARD3;EPB41L3;DOCK7;MINK1;CTNNB1;PLXNB1;TNIK;SGK1
Epithelial Tube Morphogenesis (GO:0060562)	4/33	0.0520837	0.758372	9.07729	PKHD1;CSNK2B;CTNNB1;PKD1
Ventricular Cardiac Muscle Tissue Morphogenesis (GO:0055010)	4/33	0.0520837	0.758372	9.07729	DSP;SMAD4;NOTCH1;PKP2
Ameboidal-Type Cell Migration (GO:0001667)	45005	0.0526691	0.758372	11.5634	SMAD4;PKN1;AMOT
Endoplasmic Reticulum Calcium Ion Homeostasis (GO:0032469)	45005	0.0526691	0.758372	11.5634	BCAP31;FIS1;BAK1
Glutamate Metabolic Process (GO:0006536)	45005	0.0526691	0.758372	11.5634	ALDH5A1;ALDH18A1;GLS
Golgi Lumen Acidification (GO:0061795)	44966	0.0546178	0.758372	18.4789	ATP6V0B;ATP6V1F
[2Fe-2S] Cluster Assembly (GO:0044571)	44966	0.0546178	0.758372	18.4789	NDUFAB1;ISCU
cAMP Biosynthetic Process (GO:0006171)	44966	0.0546178	0.758372	18.4789	ADCY9;ADCY3
Regulation Of Receptor Binding (GO:1900120)	44966	0.0546178	0.758372	18.4789	B2M;PTPRF
Endothelial Tube Morphogenesis (GO:0061154)	44966	0.0546178	0.758372	18.4789	CSNK2B;CTNNB1
Ether Lipid Biosynthetic Process (GO:0008611)	44966	0.0546178	0.758372	18.4789	LPCAT2;PEDS1
Synaptic Vesicle Fusion To Presynaptic Active Zone Membrane (GO:0031629)	44966	0.0546178	0.758372	18.4789	STX3;SNAP29
Histone Ubiquitination (GO:0016574)	2023-02-09	0.0546178	0.758372	18.4789	WAC;RNF40
Mitochondrial RNA Processing (GO:0000963)	44966	0.0546178	0.758372	18.4789	FASTK;TBRG4
Mitral Valve Morphogenesis (GO:0003183)	44966	0.0546178	0.758372	18.4789	NOTCH1;DCHS1
Myelin Maintenance (GO:0043217)	44966	0.0546178	0.758372	18.4789	EPB41L3;SOD1
Negative Regulation Of Cell-Cell Adhesion Mediated By Cadherin (GO:2000048)	44966	0.0546178	0.758372	18.4789	NOTCH1;PLG
Negative Regulation Of Receptor Binding (GO:1900121)	2023-02-09	0.0546178	0.758372	18.4789	B2M;PTPRF
Nerve Growth Factor Signaling Pathway (GO:0038180)	2023-02-09	0.0546178	0.758372	18.4789	RAP1A;RAPGEF2
Nuclear mRNA Surveillance (GO:0071028)	44966	0.0546178	0.758372	18.4789	EXOSC5;EXOSC4
Positive Regulation Of Vasculogenesis (GO:2001214)	44966	0.0546178	0.758372	18.4789	RAP1A;RAPGEF2
Protein K6-linked Ubiquitination (GO:0085020)	2023-02-09	0.0546178	0.758372	18.4789	UBE2S;RNF6
Regulation Of DNA Binding (GO:0051101)	5/48	0.0547457	0.758372	7.52653	KDM1A;CSNK2B;HMGB2;RSF1;NME1
Protein N-linked Glycosylation (GO:0006487)	6/64	0.0570806	0.778639	6.60227	OST4;DAD1;ALG5;PMM2;STT3A;TMEM165
Apoptotic Mitochondrial Changes (GO:0008637)	4/34	0.0570963	0.778639	8.5014	FIS1;BAK1;DNM1L;MCL1
Superoxide Metabolic Process (GO:0006801)	4/34	0.0570963	0.778639	8.5014	PRDX2;NOS3;NOXA1;SOD1
Anaphase-Promoting Complex-Dependent Catabolic Process (GO:0031145)	45006	0.0595455	0.791534	10.4652	ANAPC13;CDC23;UBE2S
Negative Regulation Of GTPase Activity (GO:0034260)	45006	0.0595455	0.791534	10.4652	RCC2;SH3BP4;HRAS
Porphyrin-Containing Compound Biosynthetic Process (GO:0006779)	45006	0.0595455	0.791534	10.4652	ALAD;UROD;COX10
Regulation Of Anoikis (GO:2000209)	2023-03-21	0.0595455	0.791534	10.4652	NOTCH1;PTRH2;MCL1
Regulation Of Cell-Substrate Junction Assembly (GO:0090109)	45006	0.0595455	0.791534	10.4652	MACF1;GPM6B;CORO1C
Regulation Of Cellular Senescence (GO:2000772)	4/35	0.0623577	0.806731	7.97344	MAP3K3;ZKSCAN3;VASH1;B2M
Negative Regulation Of Cell Population Proliferation (GO:0008285)	23/379	0.0631057	0.806731	3.99604	NOTCH1;KDM2B;NOS3;ITGA1;CIB1;TSC1;PLG;IFI35;TOB2;NME1;ING5;AZGP1;TMEM127;ADAMTS1;CSNK2B;RAPGEF2;CTNNB1;SH3BP4;PLXNB1;RAF1;B2M;PPARGC1A;HRAS
Negative Regulation Of Apoptotic Signaling Pathway (GO:2001234)	7/82	0.0632759	0.806731	5.74395	PRELID1;GPX1;PELI3;NDUFS3;BAK1;TMEM14A;GRINA
Organelle Assembly (GO:0070925)	20/322	0.0656705	0.806731	4.03426	MKKS;NOTCH1;ATG9A;STAM;PTPDC1;GABARAP;CCDC28B;VMP1;RAB43;IFT20;TMEM17;TBC1D31;MVB12A;FLNA;IFT27;EMC6;ATP6V0D1;PCNT;SNAP29;CLUAP1
Rap Protein Signal Transduction (GO:0032486)	2023-02-10	0.0663658	0.806731	15.0847	RAP1A;RAPGEF2
Copper Ion Transport (GO:0006825)	44967	0.0663658	0.806731	15.0847	ATP7B;STEAP2
Establishment Of Endothelial Intestinal Barrier (GO:0090557)	44967	0.0663658	0.806731	15.0847	TJP1;RAPGEF2
Negative Regulation Of Mitochondrial Outer Membrane Permeabilization Involved In Apoptotic Signaling Pathway (GO:1901029)	2023-02-10	0.0663658	0.806731	15.0847	BAK1;TMEM14A
Nuclear RNA Surveillance (GO:0071027)	44967	0.0663658	0.806731	15.0847	EXOSC5;EXOSC4
Nuclear-Transcribed mRNA Catabolic Process, Exonucleolytic, 3'-5' (GO:0034427)	44967	0.0663658	0.806731	15.0847	EXOSC5;EXOSC4
Positive Regulation Of Cellular Respiration (GO:1901857)	44967	0.0663658	0.806731	15.0847	PRELID1;ISCU
Positive Regulation Of Proteasomal Ubiquitin-Dependent Protein Catabolic Process (GO:0032436)	7/83	0.0666651	0.806731	5.56093	BCAP31;HECTD1;USP5;RNF19A;MDM2;GABARAP;RBX1
Positive Regulation Of Ubiquitin-Dependent Protein Catabolic Process (GO:2000060)	7/83	0.0666651	0.806731	5.56093	L3MBTL3;HECTD1;USP5;RNF19A;MDM2;GABARAP;RBX1
Ribosomal Large Subunit Assembly (GO:0000027)	45007	0.0668189	0.806731	9.5089	MRPL20;RPL10;RPL6
Mitochondrial Cytochrome C Oxidase Assembly (GO:0033617)	45007	0.0668189	0.806731	9.5089	COX16;UQCC5;COA8
Negative Regulation Of Axonogenesis (GO:0050771)	45007	0.0668189	0.806731	9.5089	MAP2;RNF6;RTN4
Negative Regulation Of Protein Localization To Nucleus (GO:1900181)	45007	0.0668189	0.806731	9.5089	UFM1;SIN3A;OTUD7B
Organelle Fission (GO:0048285)	45007	0.0668189	0.806731	9.5089	FIS1;DNM1L;CORO1C
Peptidyl-Glutamic Acid Modification (GO:0018200)	45007	0.0668189	0.806731	9.5089	VKORC1;NAA20;TTLL13
Protein Neddylation (GO:0045116)	45007	0.0668189	0.806731	9.5089	NEDD8;RBX1;UBE2M
Regulated Exocytosis (GO:0045055)	5/51	0.067737	0.814081	6.51895	RAB3A;RIMS3;SYT15;STEAP2;RAB11FIP5
Cilium Organization (GO:0044782)	15/228	0.0691755	0.82759	4.20296	MKKS;NOTCH1;PTPDC1;CCDC28B;IFT20;TMEM17;TBC1D31;FLNA;IFT27;RTTN;CCDC32;ATP6V0D1;PCNT;SNAP29;CLUAP1
Protein Localization To Plasma Membrane (GO:0072659)	10/137	0.0723687	0.836909	4.61374	TSPAN15;RAB3A;RAP1A;EPB41L3;DENND4C;PKP2;RAPGEF2;FLNA;TNIK;LRP6
Cellular Response To Ionizing Radiation (GO:0071479)	5/52	0.0724154	0.836909	6.22164	BABAM2;KDM1A;MDM2;RPL26;HRAS
Neuron Projection Development (GO:0031175)	13/192	0.0725064	0.836909	4.25574	TRIO;DOCK7;MINK1;GPRIN3;MAP2;EPB41L3;RAPGEF2;NRTN;PLXNB1;TNIK;STX3;SGK1;GPM6B
Negative Regulation Of Endothelial Cell Migration (GO:0010596)	4/37	0.073615	0.836909	7.04149	NOTCH1;CSNK2B;VASH1;ADAMTS9
Regulation Of Cellular Component Biogenesis (GO:0044087)	4/37	0.073615	0.836909	7.04149	TJP1;NOTCH1;RAP1A;RAPGEF2
Integrin-Mediated Signaling Pathway (GO:0007229)	7/85	0.0737653	0.836909	5.2153	COL16A1;ADAMTS1;RCC2;ITGA1;ANGPTL3;ILK;ITGA9
Macromolecule Catabolic Process (GO:0009057)	7/85	0.0737653	0.836909	5.2153	EXOSC5;EXOSC4;PABPC4;MVB12A;DNASE1L2;USE1;EXOSC1
Protein N-linked Glycosylation Via Asparagine (GO:0018279)	45008	0.0744756	0.836909	8.67082	OST4;DAD1;STT3A
Protein Targeting To ER (GO:0045047)	45008	0.0744756	0.836909	8.67082	UBL4A;SEC61G;SEC63
Regulation Of Cardiac Muscle Hypertrophy (GO:0010611)	45008	0.0744756	0.836909	8.67082	SMAD4;NOTCH1;PRKCA
Regulation Of Cell Junction Assembly (GO:1901888)	45008	0.0744756	0.836909	8.67082	TJP1;RAP1A;RAPGEF2
Regulation Of Macromolecule Biosynthetic Process (GO:0010556)	5/53	0.077266	0.836909	5.94126	ING5;RPL10;TSC1;EIF4E;ELP6
Mitochondrial Transport (GO:0006839)	5/53	0.077266	0.836909	5.94126	BCAP31;TIMM8B;FIS1;TIMM10;BAK1
Aspartate Family Amino Acid Catabolic Process (GO:0009068)	44968	0.0788577	0.836909	12.5555	PIPOX;ASPA
Regulation Of Protein K63-linked Ubiquitination (GO:1900044)	44968	0.0788577	0.836909	12.5555	UBE2V2;SASH1
Cell Part Morphogenesis (GO:0032990)	44968	0.0788577	0.836909	12.5555	FIS1;DNM1L
Central Nervous System Myelination (GO:0022010)	44968	0.0788577	0.836909	12.5555	B4GALT6;GPM6B
Regulation Of Ventricular Cardiac Muscle Cell Action Potential (GO:0098911)	44968	0.0788577	0.836909	12.5555	DSP;PKP2
Respiratory Chain Complex III Assembly (GO:0017062)	44968	0.0788577	0.836909	12.5555	UQCC5;UQCC4
Desensitization Of G Protein-Coupled Receptor Signaling Pathway (GO:0002029)	44968	0.0788577	0.836909	12.5555	GRK3;ADRB2
Endoplasmic Reticulum Membrane Organization (GO:0090158)	44968	0.0788577	0.836909	12.5555	REEP5;RTN4
Endosomal Lumen Acidification (GO:0048388)	44968	0.0788577	0.836909	12.5555	ATP6V0B;ATP6V1F
sno(s)RNA 3'-End Processing (GO:0031126)	44968	0.0788577	0.836909	12.5555	EXOSC5;EXOSC4
Glutamine Family Amino Acid Biosynthetic Process (GO:0009084)	44968	0.0788577	0.836909	12.5555	ALDH18A1;GLS
Mitochondrial Respiratory Chain Complex III Assembly (GO:0034551)	44968	0.0788577	0.836909	12.5555	UQCC5;UQCC4
Positive Regulation Of Lipid Transport (GO:0032370)	44968	0.0788577	0.836909	12.5555	PRELID1;ABCA3
Positive Regulation Of Protein Polyubiquitination (GO:1902916)	44968	0.0788577	0.836909	12.5555	UBE2V2;GABARAP
Regulation Of Cell Cycle Checkpoint (GO:1901976)	44968	0.0788577	0.836909	12.5555	ETAA1;RFWD3
Membrane Fission (GO:0090148)	4/38	0.0796033	0.841429	6.62916	MVB12A;STAM;DNM1L;CORO1C
Macroautophagy (GO:0016236)	8/104	0.0800805	0.843087	4.69123	LIX1L;MVB12A;STAM;TCIRG1;SNAP29;SPG11;GABARAP;UBXN6
Ribosomal Large Subunit Biogenesis (GO:0042273)	5/54	0.0822871	0.848213	5.67661	MRPL20;RPL10;RPL26;RPL6;RPL7
Mesenchymal Cell Differentiation (GO:0048762)	5/54	0.0822871	0.848213	5.67661	SMAD4;NOTCH1;FBXL17;CTNNB1;LRP6
Amyloid Fibril Formation (GO:1990000)	45009	0.082501	0.848213	7.93213	USP9X;MDM2;B2M
Regulation Of Neuroblast Proliferation (GO:1902692)	45009	0.082501	0.848213	7.93213	KDM1A;DCT;CTNNB1
Regulation Of Proteolysis Involved In Protein Catabolic Process (GO:1903050)	45009	0.082501	0.848213	7.93213	GPX1;PSME1;PKD1
Positive Regulation Of BMP Signaling Pathway (GO:0030513)	45009	0.082501	0.848213	7.93213	SMAD4;NOTCH1;NUMA1
Regulation Of Hydrolase Activity (GO:0051336)	6/71	0.0852298	0.855702	5.06457	FGD4;NTRK2;PLXND1;PLXNB1;RAP1GAP;SOD1
Cell-Cell Junction Assembly (GO:0007043)	6/71	0.0852298	0.855702	5.06457	TJP1;EPB41L3;PKP2;CTNNB1;PRKCA;DCHS1
Negative Regulation Of Protein Binding (GO:0032091)	6/71	0.0852298	0.855702	5.06457	KDM1A;MAP2;TFIP11;ADRB2;B2M;PTPRF
Regulation Of Mitochondrial Membrane Potential (GO:0051881)	4/39	0.0858254	0.855702	6.24792	PRELID1;PPA2;BAK1;SOD1
Negative Regulation Of Mitochondrion Organization (GO:0010823)	4/39	0.0858254	0.855702	6.24792	PRELID1;GPX1;BAK1;TMEM14A
Neuron Projection Extension (GO:1990138)	4/39	0.0858254	0.855702	6.24792	USP9X;CTNNB1;LLPH;SPG11
Regulation Of Cell Migration (GO:0030334)	25/434	0.0871286	0.855702	3.33781	CAMK2B;MACF1;HDAC2;ROBO4;NOTCH1;PLXND1;CIB1;LDB2;CORO1C;AMOT;SIN3A;FLNA;HRAS;SASH1;RCC2;MINK1;PRKCA;PLET1;ELP6;TJP1;IGSF10;STK24;ANGPTL3;PLXNB1;SGK1
Organophosphate Ester Transport (GO:0015748)	45010	0.0908794	0.855702	7.27766	SCARB1;PRELID1;SLC25A19
Protein Autophosphorylation (GO:0046777)	11/162	0.0917103	0.855702	3.88312	CAMK2B;MAP3K3;NTRK2;MAP2K2;EEF2K;STK24;MINK1;MAP3K21;TNIK;MAP3K13;EPHB4
DNA Deamination (GO:0045006)	44969	0.0920075	0.855702	10.6133	EXOSC5;EXOSC4
V(D)J Recombination (GO:0033151)	44969	0.0920075	0.855702	10.6133	HMGB2;TCF3
cAMP Metabolic Process (GO:0046058)	44969	0.0920075	0.855702	10.6133	ADCY9;ADCY3
Regulation Of Retinoic Acid Receptor Signaling Pathway (GO:0048385)	44969	0.0920075	0.855702	10.6133	ASXL1;CNOT1
Cristae Formation (GO:0042407)	44969	0.0920075	0.855702	10.6133	CHCHD6;MICOS10
Semaphorin-Plexin Signaling Pathway Involved In Neuron Projection Guidance (GO:1902285)	44969	0.0920075	0.855702	10.6133	PLXND1;PLXNB1
Spinal Cord Development (GO:0021510)	44969	0.0920075	0.855702	10.6133	SOX12;PKD1
tRNA 5'-Leader Removal (GO:0001682)	44969	0.0920075	0.855702	10.6133	POP5;RPP21
Histone Monoubiquitination (GO:0010390)	44969	0.0920075	0.855702	10.6133	WAC;RNF40
Myelination In Peripheral Nervous System (GO:0022011)	44969	0.0920075	0.855702	10.6133	PARD3;SOD1
Negative Regulation Of Cardiac Muscle Hypertrophy (GO:0010614)	44969	0.0920075	0.855702	10.6133	SMAD4;NOTCH1
Negative Regulation Of Mitochondrial Membrane Permeability (GO:0035795)	44969	0.0920075	0.855702	10.6133	BAK1;TMEM14A
Negative Regulation Of Substrate Adhesion-Dependent Cell Spreading (GO:1900025)	44969	0.0920075	0.855702	10.6133	RCC2;CORO1C
Porphyrin-Containing Compound Catabolic Process (GO:0006787)	44969	0.0920075	0.855702	10.6133	UROD;BLVRB
Positive Regulation Of Fatty Acid Oxidation (GO:0046321)	44969	0.0920075	0.855702	10.6133	IRS1;PPARGC1A
Positive Regulation Of Histone H3-K4 Methylation (GO:0051571)	44969	0.0920075	0.855702	10.6133	SMAD4;CTNNB1
Positive Regulation Of Nuclear-Transcribed mRNA poly(A) Tail Shortening (GO:0060213)	44969	0.0920075	0.855702	10.6133	CNOT1;TNRC6B
Positive Regulation Of Purine Nucleotide Biosynthetic Process (GO:1900373)	44969	0.0920075	0.855702	10.6133	NOS3;PPARGC1A
Regulation Of Proteasomal Ubiquitin-Dependent Protein Catabolic Process (GO:0032434)	8/109	0.0985451	0.857365	4.09148	HECTD1;USP5;USP9X;RNF19A;MDM2;WAC;GABARAP;RBX1
Regulation Of Release Of Cytochrome C From Mitochondria (GO:0090199)	4/41	0.0989504	0.857365	5.56709	PRELID1;GPX1;BAK1;DNM1L
Synaptic Vesicle Exocytosis (GO:0016079)	4/41	0.0989504	0.857365	5.56709	RAB3A;RIMS3;STX3;SNAP29
Positive Regulation Of Response To Biotic Stimulus (GO:0002833)	4/41	0.0989504	0.857365	5.56709	PRKCA;IFI35;SASH1;TRIM56
Regulation Of Amide Metabolic Process (GO:0034248)	4/41	0.0989504	0.857365	5.56709	RPL10;TSC1;EIF4E;ELP6
Calcium-Ion Regulated Exocytosis (GO:0017156)	45011	0.0995948	0.857365	6.69507	RAB3A;RIMS3;SYT15
Positive Regulation Of Adenylate Cyclase Activity (GO:0045762)	45011	0.0995948	0.857365	6.69507	STIM1;ADRB2;RAF1
Regulation Of Cardiac Muscle Cell Contraction (GO:0086004)	45011	0.0995948	0.857365	6.69507	DSP;PDE4D;PKP2
Protein Modification Process (GO:0036211)	38/711	0.101269	0.857365	2.89749	CAMK2B;LRRK1;ILK;STK19;NEDD8;ING5;GRK3;SERP1;FASTK;GRK6;MAP3K21;LARGE1;MAP4K3;CDK17;DSP;UBL4A;MAP3K1;TAF13;CDC42BPG;PMM2;ALG5;MINK1;PRKCA;RBX1;SSH1;MSRA;STK24;DAD1;UBE2S;CSNK2B;STT3A;PFDN1;COQ8B;PKN1;TNIK;MAP3K13;SGK1;UBE2M
Positive Regulation Of Mitochondrion Organization (GO:0010822)	5/58	0.104036	0.857365	4.75438	FIS1;MIEF2;BAK1;DNM1L;PPARGC1A
Positive Regulation Of Neurogenesis (GO:0050769)	6/75	0.104198	0.857365	4.38072	NTRK2;KDM1A;PLXND1;DCT;CTNNB1;PLXNB1
Protein Targeting (GO:0006605)	9/129	0.105395	0.857365	3.76243	BCAP31;TIMM8B;FIS1;PARD3;SEC61G;VPS13C;TIMM10;GABARAP;SEC63
N-terminal Protein Amino Acid Modification (GO:0031365)	44970	0.105736	0.857365	9.08559	NAA20;PFDN1
Regulation Of Intrinsic Apoptotic Signaling Pathway In Response To DNA Damage By P53 Class Mediator (GO:1902165)	44970	0.105736	0.857365	9.08559	KDM1A;RPL26
Cardiac Left Ventricle Morphogenesis (GO:0003214)	44970	0.105736	0.857365	9.08559	SMAD4;NOTCH1
Regulation Of Response To Endoplasmic Reticulum Stress (GO:1905897)	44970	0.105736	0.857365	9.08559	PIGBOS1;USP19
Regulation Of Vasculogenesis (GO:2001212)	44970	0.105736	0.857365	9.08559	RAP1A;RAPGEF2
Chondroitin Sulfate Biosynthetic Process (GO:0030206)	44970	0.105736	0.857365	9.08559	CHPF2;CHSY3
Cytoplasmic Sequestering Of Protein (GO:0051220)	44970	0.105736	0.857365	9.08559	FLNA;PKD1
Negative Regulation Of DNA Damage Response, Signal Transduction By P53 Class Mediator (GO:0043518)	44970	0.105736	0.857365	9.08559	KDM1A;MDM2
Peptidyl-Methionine Modification (GO:0018206)	44970	0.105736	0.857365	9.08559	NAA20;PFDN1
Positive Regulation Of Cyclase Activity (GO:0031281)	44970	0.105736	0.857365	9.08559	STIM1;NOS3
Substantia Nigra Development (GO:0021762)	4/42	0.105842	0.857365	5.26254	YWHAE;S100A1;NDUFS3;COX6B1
Regulation Of Mitochondrial Fission (GO:0090140)	45012	0.10863	0.857365	6.17423	FIS1;MIEF2;DNM1L
Establishment Of Protein Localization To Vacuole (GO:0072666)	45012	0.10863	0.857365	6.17423	VPS13C;MVB12A;STAM
Negative Regulation Of Neurogenesis (GO:0050768)	45012	0.10863	0.857365	6.17423	NOTCH1;RAPGEF2;B2M
Positive Regulation Of Mitotic Cell Cycle (GO:0045931)	45012	0.10863	0.857365	6.17423	MDM2;PRKCA;EIF4E
Regulation Of Ras Protein Signal Transduction (GO:0046578)	6/76	0.109257	0.857365	4.22739	NOTCH1;DENND4C;STK19;MYO9B;RAF1;GABARAP
DNA-templated Transcription Initiation (GO:0006352)	5/59	0.109876	0.857365	4.55347	MED23;TAF13;RSF1;POLR2I;PPARGC1A
protein-DNA Complex Assembly (GO:0065004)	5/59	0.109876	0.857365	4.55347	HIRA;UBN1;HMGB2;RSF1;GTF2H5
SCF-dependent Proteasomal Ubiquitin-Dependent Protein Catabolic Process (GO:0031146)	4/43	0.112944	0.857365	4.97905	CUL2;FBXL17;FBXO3;RBX1
Positive Regulation Of Transcription Elongation By RNA Polymerase II (GO:0032968)	4/43	0.112944	0.857365	4.97905	MED23;ELL;MED16;CDK13
Phosphorylation (GO:0016310)	24/429	0.11664	0.857365	2.84635	CDK17;CAMK2B;MAP3K1;TAF13;CDC42BPG;LRRK1;MINK1;ILK;PRKCA;STK19;DGKZ;GNPTG;GRK3;STK24;FASTK;CSNK2B;GRK6;MAP3K21;COQ8B;PKN1;TNIK;MAP3K13;SGK1;MAP4K3
Regulation Of Platelet Activation (GO:0010543)	45013	0.117969	0.857365	5.70675	NOS3;FLNA;PRKCA
Membrane Fusion (GO:0061025)	45013	0.117969	0.857365	5.70675	STX3;DNM1L;SNAP29
Protein Localization To Golgi Apparatus (GO:0034067)	45013	0.117969	0.857365	5.70675	IFT20;SYS1;VPS13C
Proteolysis Involved In Protein Catabolic Process (GO:0051603)	6/78	0.119744	0.857365	3.93941	USP9X;DDI2;FBXL17;MDM2;OTUD7B;NEDD8
Regulation Of Neuron Projection Arborization (GO:0150011)	44971	0.119968	0.857365	7.85995	MACF1;MAP3K13
Regulation Of Nuclear-Transcribed mRNA poly(A) Tail Shortening (GO:0060211)	44971	0.119968	0.857365	7.85995	CNOT1;TNRC6B
Synaptic Vesicle Membrane Organization (GO:0048499)	44971	0.119968	0.857365	7.85995	STX3;SNAP29
tRNA 5'-End Processing (GO:0099116)	44971	0.119968	0.857365	7.85995	POP5;RPP21
Histone mRNA Catabolic Process (GO:0071044)	44971	0.119968	0.857365	7.85995	EXOSC4;TENT2
Maturation Of LSU-rRNA From Tricistronic rRNA Transcript (SSU-rRNA, 5.8S rRNA, LSU-rRNA) (GO:0000463)	44971	0.119968	0.857365	7.85995	RPL35;RPL7
Membrane Repolarization During Cardiac Muscle Cell Action Potential (GO:0086013)	44971	0.119968	0.857365	7.85995	YWHAE;KCNJ8
Odontogenesis Of Dentin-Containing Tooth (GO:0042475)	44971	0.119968	0.857365	7.85995	HDAC2;ANKRD11
Positive Regulation Of Histone Acetylation (GO:0035066)	44971	0.119968	0.857365	7.85995	SMAD4;PPARGC1A
Positive Regulation Of Nuclear-Transcribed mRNA Catabolic Process, Deadenylation-Dependent Decay (GO:1900153)	44971	0.119968	0.857365	7.85995	CNOT1;TNRC6B
Protein Transport To Vacuole Involved In Ubiquitin-Dependent Protein Catabolic Process Via The Multivesicular Body Sorting Pathway (GO:0043328)	44971	0.119968	0.857365	7.85995	MVB12A;STAM
Intracellular Monoatomic Cation Homeostasis (GO:0030003)	12/190	0.120195	0.857365	3.18594	PKHD1;SMAD4;ATP7B;STIM1;COX11;CYB561A3;ATP6V0D1;B2M;ISCU;TPT1;TMEM165;SOD1
Regulation Of Protein Metabolic Process (GO:0051246)	7/96	0.120387	0.857365	3.70975	RPL10;MDM2;TSC1;NEDD8;EIF4E;ELP6;SSH1
Negative Regulation Of Autophagy (GO:0010507)	5/61	0.122021	0.857365	4.18197	ZKSCAN3;TSC1;FOXK1;EIF4E;MCL1
mRNA Splicing, Via Spliceosome (GO:0000398)	13/211	0.125185	0.857365	3.0436	SRRM2;PRPF38A;SF3B6;WDR83;TFIP11;WDR77;HNRNPM;PHF5A;SNRPD2;ZMAT2;SNRPD1;CDK13;SNRNP200
Modification-Dependent Protein Catabolic Process (GO:0019941)	12/192	0.126948	0.857365	3.06893	UBL4A;RNF146;CDC23;NPLOC4;UBE2S;RNF149;RNF19A;MDM2;NEDD8;RNF6;RNF40;RBX1
Protein Localization To Membrane (GO:0072657)	12/192	0.126948	0.857365	3.06893	TSPAN15;RAB3A;RAP1A;PDZD11;EPB41L3;DENND4C;PKP2;RAPGEF2;FLNA;TNIK;AGRN;LRP6
JNK Cascade (GO:0007254)	45014	0.127594	0.857365	5.28563	MINK1;MAP3K13;MAP4K3
Regulation Of Neuron Migration (GO:2001222)	45014	0.127594	0.857365	5.28563	CAMK2B;IGSF10;RAPGEF2
Negative Regulation Of DNA Binding (GO:0043392)	45014	0.127594	0.857365	5.28563	KDM1A;SIN3A;RSF1
Positive Regulation Of Neural Precursor Cell Proliferation (GO:2000179)	45014	0.127594	0.857365	5.28563	KDM1A;DCT;CTNNB1
Protein K11-linked Ubiquitination (GO:0070979)	45014	0.127594	0.857365	5.28563	ANAPC13;CDC23;UBE2S
Determination Of Left/Right Symmetry (GO:0007368)	4/45	0.127756	0.857365	4.46809	LEFTY1;MKKS;NOTCH1;DNAI1
Regulation Of Apoptotic Signaling Pathway (GO:2001233)	4/45	0.127756	0.857365	4.46809	ING5;TRAF1;PPIA;GRINA
Spliceosomal Complex Assembly (GO:0000245)	5/62	0.128318	0.857365	4.01011	PHF5A;SNRPD2;SNRPD1;SF3B6;SNRNP200
DNA Alkylation (GO:0006305)	44972	0.134635	0.857365	6.86032	EHMT2;DNMT3A
Adenylate Cyclase-Activating Adrenergic Receptor Signaling Pathway (GO:0071880)	44972	0.134635	0.857365	6.86032	RAPGEF2;ADRB2
Endoplasmic Reticulum To Cytosol Transport (GO:1903513)	44972	0.134635	0.857365	6.86032	NPLOC4;DERL2
Endosome To Lysosome Transport Via Multivesicular Body Sorting Pathway (GO:0032510)	44972	0.134635	0.857365	6.86032	MVB12A;UBXN6
Glutamine Family Amino Acid Catabolic Process (GO:0009065)	44972	0.134635	0.857365	6.86032	NOS3;GLS
Negative Regulation Of Cell-Substrate Junction Organization (GO:0150118)	44972	0.134635	0.857365	6.86032	RCC2;CORO1C
Negative Regulation Of Focal Adhesion Assembly (GO:0051895)	44972	0.134635	0.857365	6.86032	RCC2;CORO1C
Neurotrophin Signaling Pathway (GO:0038179)	44972	0.134635	0.857365	6.86032	RAP1A;RAPGEF2
Positive Regulation Of DNA Damage Response, Signal Transduction By P53 Class Mediator (GO:0043517)	44972	0.134635	0.857365	6.86032	ZNHIT1;RPL26
Positive Regulation Of Glucose Metabolic Process (GO:0010907)	44972	0.134635	0.857365	6.86032	IRS1;PPARGC1A
Positive Regulation Of Sprouting Angiogenesis (GO:1903672)	44972	0.134635	0.857365	6.86032	TJP1;S100A1
Protein Localization To Cell-Cell Junction (GO:0150105)	44972	0.134635	0.857365	6.86032	DSP;TJP1
Regulation Of Bicellular Tight Junction Assembly (GO:2000810)	44972	0.134635	0.857365	6.86032	TJP1;NPHP1
mRNA Processing (GO:0006397)	13/214	0.135093	0.857365	2.88782	SRRM2;PRPF38A;SF3B6;WDR83;TFIP11;TBRG4;HNRNPM;PHF5A;SNRPD2;ZMAT2;SNRPD1;SNRNP200;PPARGC1A
Regulation Of GTPase Activity (GO:0043087)	13/214	0.135093	0.857365	2.88782	NTRK2;PLXND1;RCC2;DOCK7;RAP1GAP;SOD1;FGD4;RAP1A;RAPGEF2;SH3BP4;PLXNB1;AGRN;HRAS
Epithelial Cell Migration (GO:0010631)	4/46	0.135451	0.857365	4.23751	SMAD4;PLXND1;NOS3;PKN1
Intracellular Protein Transmembrane Transport (GO:0065002)	4/46	0.135451	0.857365	4.23751	SEC61G;PAM16;DNAJC15;SEC63
Positive Regulation Of Blood Vessel Endothelial Cell Migration (GO:0043536)	4/46	0.135451	0.857365	4.23751	MAP3K3;NOS3;CIB1;PRKCA
Macromolecule Modification (GO:0043412)	6/81	0.136368	0.857365	3.54964	UBL4A;MSRA;SERP1;UBE2S;NEDD8;UBE2M
Regulation Of Vasculature Development (GO:1901342)	45015	0.137487	0.857365	4.905	PLXND1;CTNNB1;VASH1
Maturation Of SSU-rRNA From Tricistronic rRNA Transcript (SSU-rRNA, 5.8S rRNA, LSU-rRNA) (GO:0000462)	45015	0.137487	0.857365	4.905	RPS14;RPS8;MRPS11
Negative Regulation Of Axon Extension (GO:0030517)	45015	0.137487	0.857365	4.905	MAP2;RNF6;RTN4
Negative Regulation Of Blood Coagulation (GO:0030195)	45015	0.137487	0.857365	4.905	CPB2;NOS3;PLG
Regulation Of Cell Migration Involved In Sprouting Angiogenesis (GO:0090049)	45015	0.137487	0.857365	4.905	MAP3K3;NOTCH1;CIB1
Positive Regulation Of TOR Signaling (GO:0032008)	4/47	0.143328	0.857365	4.02171	USP9X;WAC;CASTOR1;LAMTOR4
Protein Monoubiquitination (GO:0006513)	4/47	0.143328	0.857365	4.02171	WAC;RNF40;RBX1;TRIM56
Regulation Of Intracellular Signal Transduction (GO:1902531)	17/297	0.143993	0.857365	2.62592	ARHGEF11;NTRK2;TRIO;ARHGEF12;FAM13B;MINK1;WWC2;MYO9B;TRAF1;ARHGAP26;PKHD1;AKAP12;FGD4;TMBIM4;TMEM127;TNIK;SGK1
Central Nervous System Neuron Differentiation (GO:0021953)	45016	0.14763	0.857365	4.55991	NTRK2;MAP2;SIN3A
Negative Regulation Of Cell-Matrix Adhesion (GO:0001953)	45016	0.14763	0.857365	4.55991	RCC2;PLET1;CORO1C
Autophagosome Assembly (GO:0000045)	5/65	0.148063	0.857365	3.54349	RAB43;VMP1;ATG9A;EMC6;GABARAP
Activin Receptor Signaling Pathway (GO:0032924)	44973	0.149674	0.857365	6.03358	SMAD4;INHBB
Regulation Of Protein Kinase A Signaling (GO:0010738)	44973	0.149674	0.857365	6.03358	AKAP12;ADRB2
Regulation Of Stem Cell Proliferation (GO:0072091)	44973	0.149674	0.857365	6.03358	KDM1A;HMGB2
Chondroitin Sulfate Metabolic Process (GO:0030204)	44973	0.149674	0.857365	6.03358	CHPF2;CHSY3
Tail-Anchored Membrane Protein Insertion Into ER Membrane (GO:0071816)	44973	0.149674	0.857365	6.03358	UBL4A;EMC6
Negative Regulation Of ATP-dependent Activity (GO:0032780)	44973	0.149674	0.857365	6.03358	PAM16;TSC1
Negative Regulation Of Amyloid-Beta Formation (GO:1902430)	44973	0.149674	0.857365	6.03358	NTRK2;RTN4
Negative Regulation Of Intrinsic Apoptotic Signaling Pathway By P53 Class Mediator (GO:1902254)	44973	0.149674	0.857365	6.03358	KDM1A;MDM2
Nuclear Migration (GO:0007097)	44973	0.149674	0.857365	6.03358	TMEM201;DOCK7
Oligodendrocyte Development (GO:0014003)	44973	0.149674	0.857365	6.03358	B4GALT6;GPM6B
Positive Regulation Of Cell Migration Involved In Sprouting Angiogenesis (GO:0090050)	44973	0.149674	0.857365	6.03358	MAP3K3;CIB1
Calcium Ion Homeostasis (GO:0055074)	7/102	0.150945	0.857365	3.10312	PKHD1;ZNHIT1;STIM1;CIB3;CIB2;TPT1;TMEM165
Regulation Of Intrinsic Apoptotic Signaling Pathway (GO:2001242)	4/48	0.151381	0.857365	3.81951	BCAP31;FIS1;NDUFS3;DNM1L
Myelination (GO:0042552)	4/48	0.151381	0.857365	3.81951	PARD3;EPB41L3;B4GALT6;GPM6B
Response To Reactive Oxygen Species (GO:0000302)	5/66	0.154916	0.857365	3.40266	PRDX5;GPX1;STK24;COA8;SOD1
RNA Splicing, Via Transesterification Reactions With Bulged Adenosine As Nucleophile (GO:0000377)	11/180	0.155242	0.857365	2.70259	SRRM2;HNRNPM;PRPF38A;PHF5A;SNRPD2;ZMAT2;SNRPD1;SF3B6;WDR83;TFIP11;SNRNP200
Fatty Acid Metabolic Process (GO:0006631)	8/122	0.15661	0.857365	2.89826	PHYH;GPX1;OXSM;NDUFAB1;ANGPTL3;CYP4B1;PPARGC1A;HSD17B10
Receptor-Mediated Endocytosis (GO:0006898)	8/122	0.15661	0.857365	2.89826	MARCO;GRK3;AP2S1;ADRB2;HSPG2;RABEPK;ASGR1;LRP6
Female Gamete Generation (GO:0007292)	3/32	0.158007	0.857365	4.24612	MARF1;USP9X;TOB2
Negative Regulation Of Fat Cell Differentiation (GO:0045599)	3/32	0.158007	0.857365	4.24612	ASXL1;TRIO;CCDC85B
Positive Regulation Of Pathway-Restricted SMAD Protein Phosphorylation (GO:0010862)	4/49	0.159602	0.857365	3.62984	LEFTY1;SMAD4;CSNK2B;INHBB
Proton Transmembrane Transport (GO:1902600)	4/49	0.159602	0.857365	3.62984	ATP6V0B;TCIRG1;ATP6V0D1;ATP6V1F
Regulation Of Neurogenesis (GO:0050767)	5/67	0.161897	0.857365	3.26848	NOTCH1;DOCK7;HMGB2;CTNNB1;B2M
DNA Damage Response, Signal Transduction By P53 Class Mediator Resulting In Cell Cycle Arrest (GO:0006977)	44974	0.165025	0.857365	5.34157	MDM2;RPL26
DNA Modification (GO:0006304)	44974	0.165025	0.857365	5.34157	EXOSC5;EXOSC4
Branched-Chain Amino Acid Catabolic Process (GO:0009083)	44974	0.165025	0.857365	5.34157	HIBADH;HSD17B10
Carbohydrate Derivative Transport (GO:1901264)	44974	0.165025	0.857365	5.34157	SCARB1;SLC25A19
Regulation Of Ubiquitin Protein Ligase Activity (GO:1904666)	44974	0.165025	0.857365	5.34157	RPS7;UBE2S
Retrograde Protein Transport, ER To Cytosol (GO:0030970)	44974	0.165025	0.857365	5.34157	NPLOC4;DERL2
Ventricular Cardiac Muscle Cell Action Potential (GO:0086005)	44974	0.165025	0.857365	5.34157	KCNJ8;PKP2
Hippo Signaling (GO:0035329)	44974	0.165025	0.857365	5.34157	MOB1A;DCHS1
Intracellular Estrogen Receptor Signaling Pathway (GO:0030520)	44974	0.165025	0.857365	5.34157	RBFOX2;PPARGC1B
Negative Regulation Of Cellular Senescence (GO:2000773)	44974	0.165025	0.857365	5.34157	MAP3K3;ZKSCAN3
Negative Regulation Of Insulin Secretion (GO:0046676)	44974	0.165025	0.857365	5.34157	IRS1;INHBB
Nuclear-Transcribed mRNA Catabolic Process, Exonucleolytic (GO:0000291)	44974	0.165025	0.857365	5.34157	EXOSC5;EXOSC4
Positive Regulation Of Nitric-Oxide Synthase Activity (GO:0051000)	44974	0.165025	0.857365	5.34157	SCARB1;S100A1
Positive Regulation Of Potassium Ion Transmembrane Transport (GO:1901381)	44974	0.165025	0.857365	5.34157	FLNA;ANO6
Positive Regulation Of Small GTPase Mediated Signal Transduction (GO:0051057)	44974	0.165025	0.857365	5.34157	NOTCH1;STK19
Regulation Of DNA Methylation-Dependent Heterochromatin Formation (GO:0090308)	44974	0.165025	0.857365	5.34157	L3MBTL3;KDM1A
Regulation Of Adenylate Cyclase Activity (GO:0045761)	44974	0.165025	0.857365	5.34157	GABBR2;STIM1
Exocytosis (GO:0006887)	6/86	0.1663	0.857365	2.99556	RAB3A;STX3;SYTL5;SNAP29;STEAP2;RAB11FIP5
Regulation Of Apoptotic Process (GO:0042981)	36/705	0.166427	0.857365	2.15759	HDAC2;RTKN;RPL10;TRRAP;CIB1;IER3IP1;RTN4;PKHD1;PRDX2;ING5;SOCS3;RPS6KA3;BABAM2;PRDX5;DSTYK;BAG1;FLNA;BAK1;DNM1L;TMEM14A;MCL1;PRELID1;CBX4;ANO6;NME1;SOD1;TJP1;UFM1;TMBIM4;MDM2;CTNNB1;CIAPIN1;SGK1;RAF1;PPIA;TPT1
Cellular Response To Organonitrogen Compound (GO:0071417)	7/105	0.167458	0.857365	2.84252	RAP1A;CIB2;RAPGEF2;SH3BP4;CTNNB1;LAMTOR4;SSH1
RNA Processing (GO:0006396)	11/183	0.167594	0.857365	2.54591	EXOSC5;EXOSC4;SNRPD2;SNRPD1;FASTK;PABPC4;ADAR;TFIP11;PPARGC1A;EXOSC1;TBRG4
Regulation Of Epithelial Cell Migration (GO:0010632)	4/50	0.167982	0.857365	3.45173	MACF1;RTN4;SASH1;CORO1C
Regulation Of Mitochondrion Organization (GO:0010821)	4/50	0.167982	0.857365	3.45173	FIS1;MIEF2;DNM1L;PPARGC1A
Dicarboxylic Acid Metabolic Process (GO:0043648)	4/50	0.167982	0.857365	3.45173	PHYH;ALDH5A1;MDH1;ALDH18A1
tRNA Processing (GO:0008033)	4/50	0.167982	0.857365	3.45173	TRUB1;PTCD1;RPP21;FTSJ1
Positive Regulation Of Transport (GO:0051050)	4/50	0.167982	0.857365	3.45173	NUMA1;KMT2A;BAK1;SGK1
Negative Regulation Of Blood Vessel Endothelial Cell Migration (GO:0043537)	3/33	0.168599	0.857365	3.96003	NOTCH1;CSNK2B;VASH1
Positive Regulation Of Ion Transmembrane Transporter Activity (GO:0032414)	3/33	0.168599	0.857365	3.96003	NDUFA4;ADRB2;COA8
Protein K63-linked Deubiquitination (GO:0070536)	3/33	0.168599	0.857365	3.96003	BABAM2;USP9X;OTUD7B
Cell-Cell Junction Organization (GO:0045216)	5/68	0.169002	0.857365	3.14056	DSP;PKHD1;TJP1;PKP2;DCHS1
RNA Modification (GO:0009451)	4/51	0.176513	0.857365	3.2843	TRUB1;ADAR;FTSJ1;NOP10
Regulation Of Cellular Response To Stress (GO:0080135)	7/107	0.178889	0.857365	2.68245	BABAM2;ETAA1;CHCHD2;TRRAP;RFWD3;UBE2V2;USP19
ATP Metabolic Process (GO:0046034)	3/34	0.17939	0.857365	3.69855	NMNAT1;OLA1;NUDT5
Regulation Of Metal Ion Transport (GO:0010959)	3/34	0.17939	0.857365	3.69855	CAMK2B;STIM1;B2M
Semaphorin-Plexin Signaling Pathway (GO:0071526)	3/34	0.17939	0.857365	3.69855	PLXND1;FLNA;PLXNB1
Smoothened Signaling Pathway (GO:0007224)	3/34	0.17939	0.857365	3.69855	EVC2;TMEM17;IFT27
Protein Ubiquitination (GO:0016567)	23/434	0.180318	0.857365	2.13972	WSB2;USP5;UHRF2;USP9X;CUL2;FBXL17;LNPEP;NEDD8;RNF6;RBX1;RNF146;BABAM2;RNF225;RUSC1;UBE2S;RFWD3;RNF19A;MDM2;UBE2V2;CTNNB1;PDZRN3;SASH1;TRIM56
Regulation Of Mitochondrial Outer Membrane Permeabilization Involved In Apoptotic Signaling Pathway (GO:1901028)	44975	0.180634	0.857365	4.75628	BAK1;TMEM14A
Regulation Of Oxidative Stress-Induced Intrinsic Apoptotic Signaling Pathway (GO:1902175)	44975	0.180634	0.857365	4.75628	PPIA;SOD1
Regulation Of Synaptic Vesicle Exocytosis (GO:2000300)	44975	0.180634	0.857365	4.75628	RAP1A;RIMS3
Detection Of Mechanical Stimulus (GO:0050982)	44975	0.180634	0.857365	4.75628	CTNNB1;PKD1
Mesenchyme Morphogenesis (GO:0072132)	44975	0.180634	0.857365	4.75628	NOTCH1;NOS3
ncRNA-mediated Post-Transcriptional Gene Silencing (GO:0035194)	44975	0.180634	0.857365	4.75628	CNOT1;TNRC6B
Negative Regulation Of Amyloid Precursor Protein Catabolic Process (GO:1902992)	44975	0.180634	0.857365	4.75628	NTRK2;RTN4
Negative Regulation Of Nervous System Development (GO:0051961)	44975	0.180634	0.857365	4.75628	NOTCH1;B2M
Negative Regulation Of Peptide Hormone Secretion (GO:0090278)	44975	0.180634	0.857365	4.75628	IRS1;INHBB
Negative Regulation Of Signal Transduction By P53 Class Mediator (GO:1901797)	44975	0.180634	0.857365	4.75628	KDM1A;MDM2
Neural Crest Cell Differentiation (GO:0014033)	44975	0.180634	0.857365	4.75628	FBXL17;LRP6
Positive Regulation Of Chromosome Segregation (GO:0051984)	44975	0.180634	0.857365	4.75628	NUMA1;RCC2
Positive Regulation Of Focal Adhesion Assembly (GO:0051894)	44975	0.180634	0.857365	4.75628	COL16A1;TSC1
Pulmonary Valve Morphogenesis (GO:0003184)	44975	0.180634	0.857365	4.75628	NOTCH1;NOS3
Regulation Of DNA Damage Checkpoint (GO:2000001)	44975	0.180634	0.857365	4.75628	ETAA1;RFWD3
Regulation Of cAMP-mediated Signaling (GO:0043949)	44975	0.180634	0.857365	4.75628	PDE4D;RAPGEF2
Positive Regulation Of Protein Transport (GO:0051222)	5/70	0.183567	0.857365	2.90208	IER3IP1;DNM1L;PCNT;PPIA;MYH10
Regulation Of Cellular Biosynthetic Process (GO:0031326)	5/70	0.183567	0.857365	2.90208	ING5;RPL10;TSC1;EIF4E;ELP6
Protein Glycosylation (GO:0006486)	9/147	0.184326	0.857365	2.45654	OST4;SERP1;DAD1;ALG5;PMM2;TET3;STT3A;LARGE1;TMEM165
Adenylate Cyclase-Inhibiting G Protein-Coupled Receptor Signaling Pathway (GO:0007193)	4/52	0.185188	0.857365	3.12675	AKAP12;GABBR2;MARCO;FLNA
Cardiac Muscle Tissue Development (GO:0048738)	4/52	0.185188	0.857365	3.12675	SMAD4;NOTCH1;NDUFV2;ADAMTS9
Regulation Of Proteolysis (GO:0030162)	4/52	0.185188	0.857365	3.12675	HDAC2;NEDD8;BAK1;AURKAIP1
Fatty Acid Oxidation (GO:0019395)	4/52	0.185188	0.857365	3.12675	PHYH;SLC25A17;HSD17B10;PPARGC1A
Positive Regulation Of Transcription Initiation By RNA Polymerase II (GO:0060261)	4/52	0.185188	0.857365	3.12675	MED23;ZNHIT1;TAF13;MED16
Regulation Of Cell Development (GO:0060284)	4/52	0.185188	0.857365	3.12675	ING5;DOCK7;HMGB2;CTNNB1
Organic Anion Transport (GO:0015711)	6/89	0.185477	0.857365	2.71121	SLC25A17;SLC25A19;SLC35B1;SLC52A2;MGST1;SLC22A7
Protein Stabilization (GO:0050821)	12/208	0.188171	0.857365	2.27905	RPS7;USP9X;BAG1;FLNA;PFDN1;TSC1;PFDN2;COA8;PPARGC1A;PFDN5;RTN4;USP19
Adherens Junction Organization (GO:0034332)	3/35	0.190362	0.857365	3.45899	TJP1;CTNNB1;DCHS1
Regulation Of Regulated Secretory Pathway (GO:1903305)	3/35	0.190362	0.857365	3.45899	RAB3A;RIMS3;SYT15
Cellular Response To Amino Acid Stimulus (GO:0071230)	3/35	0.190362	0.857365	3.45899	SH3BP4;CASTOR1;LAMTOR4
Platelet Aggregation (GO:0070527)	3/35	0.190362	0.857365	3.45899	ILK;FLNA;PPIA
Positive Regulation Of Substrate Adhesion-Dependent Cell Spreading (GO:1900026)	3/35	0.190362	0.857365	3.45899	ILK;FLNA;CIB1
Positive Regulation Of Proteasomal Protein Catabolic Process (GO:1901800)	6/90	0.192055	0.857365	2.62338	HECTD1;USP5;RNF19A;MDM2;GABARAP;RBX1
Actin Cytoskeleton Reorganization (GO:0031532)	4/53	0.193998	0.857365	2.97837	CDC42BPG;MINK1;FLNA;TNIK
Regulation Of Proteasomal Protein Catabolic Process (GO:0061136)	4/53	0.193998	0.857365	2.97837	GPX1;PSME1;PKD1;USP19
Cellular Response To Alcohol (GO:0097306)	4/53	0.193998	0.857365	2.97837	KLF9;ADCY3;CTNNB1;LRP6
Positive Regulation Of NIK/NF-kappaB Signaling (GO:1901224)	4/53	0.193998	0.857365	2.97837	ILK;IFI35;SASH1;TRIM56
Arp2/3 Complex-Mediated Actin Nucleation (GO:0034314)	44976	0.196449	0.857365	4.25672	ARPC1B;ARPC5L
Atrioventricular Valve Morphogenesis (GO:0003181)	44976	0.196449	0.857365	4.25672	SMAD4;NOTCH1
Cardiac Ventricle Development (GO:0003231)	44976	0.196449	0.857365	4.25672	NOTCH1;HECTD1
Chondroitin Sulfate Proteoglycan Biosynthetic Process (GO:0050650)	44976	0.196449	0.857365	4.25672	CHPF2;CHSY3
Cyclic Nucleotide Biosynthetic Process (GO:0009190)	44976	0.196449	0.857365	4.25672	ADCY9;ADCY3
Dopaminergic Neuron Differentiation (GO:0071542)	44976	0.196449	0.857365	4.25672	CTNNB1;LRP6
Establishment Of Epithelial Cell Polarity (GO:0090162)	44976	0.196449	0.857365	4.25672	CYTH3;PARD3
tRNA Metabolic Process (GO:0006399)	44976	0.196449	0.857365	4.25672	RPP21;DTD2
Glycosphingolipid Biosynthetic Process (GO:0006688)	44976	0.196449	0.857365	4.25672	B4GALT6;LARGE1
Positive Regulation Of Axon Extension (GO:0045773)	44976	0.196449	0.857365	4.25672	MACF1;MAP3K13
Positive Regulation Of Histone Methylation (GO:0031062)	44976	0.196449	0.857365	4.25672	SMAD4;CTNNB1
rRNA Catabolic Process (GO:0016075)	44976	0.196449	0.857365	4.25672	EXOSC5;EXOSC4
Response To Lipid (GO:0033993)	7/110	0.19663	0.857365	2.46084	ASXL1;RPS6KA3;NOS3;HMGB2;FBXO3;CTNNB1;OVCA2
5S Class rRNA Transcription By RNA Polymerase III (GO:0042791)	44931	0.197725	0.857365	9.00519	GTF3C6
DNA Methylation Involved In Embryo Development (GO:0043045)	44931	0.197725	0.857365	9.00519	TET3
GDP-mannose Metabolic Process (GO:0019673)	44931	0.197725	0.857365	9.00519	PMM2
Regulation Of Extracellular Exosome Assembly (GO:1903551)	44931	0.197725	0.857365	9.00519	STAM
RNA Decapping (GO:0110154)	44931	0.197725	0.857365	9.00519	NUDT3
Regulation Of Guanylate Cyclase Activity (GO:0031282)	44931	0.197725	0.857365	9.00519	NOS3
Regulation Of Hydrogen Peroxide Metabolic Process (GO:0010310)	44931	0.197725	0.857365	9.00519	NOXA1
T-helper 2 Cell Differentiation (GO:0045064)	44931	0.197725	0.857365	9.00519	KMT2A
Adiponectin-Activated Signaling Pathway (GO:0033211)	44931	0.197725	0.857365	9.00519	CSNK2B
Ammonium Homeostasis (GO:0097272)	44931	0.197725	0.857365	9.00519	RHBG
Regulation Of Morphogenesis Of A Branching Structure (GO:0060688)	44931	0.197725	0.857365	9.00519	RTN4
Axo-Dendritic Transport (GO:0008088)	44931	0.197725	0.857365	9.00519	SPG11
Basic Amino Acid Transport (GO:0015802)	44931	0.197725	0.857365	9.00519	SLC7A7
Regulation Of Plasma Membrane Repair (GO:1905684)	44931	0.197725	0.857365	9.00519	RAB3A
Regulation Of pre-miRNA Processing (GO:2000631)	44931	0.197725	0.857365	9.00519	TRUB1
Regulation Of pro-B Cell Differentiation (GO:2000973)	44931	0.197725	0.857365	9.00519	NOTCH1
Regulation Of Relaxation Of Cardiac Muscle (GO:1901897)	44931	0.197725	0.857365	9.00519	PDE4D
Cell-Cell Signaling Involved In Cardiac Conduction (GO:0086019)	44931	0.197725	0.857365	9.00519	PKP2
Cellular Lipid Biosynthetic Process (GO:0097384)	44931	0.197725	0.857365	9.00519	PEDS1
Regulation Of System Process (GO:0044057)	44931	0.197725	0.857365	9.00519	NOS3
Regulation Of Tetrapyrrole Biosynthetic Process (GO:1901463)	44931	0.197725	0.857365	9.00519	TMEM14A
Cerebral Cortex Neuron Differentiation (GO:0021895)	44931	0.197725	0.857365	9.00519	SIN3A
Cholesterol Import (GO:0070508)	44931	0.197725	0.857365	9.00519	SCARB1
Choline Metabolic Process (GO:0019695)	44931	0.197725	0.857365	9.00519	CHDH
Response To cGMP (GO:0070305)	44931	0.197725	0.857365	9.00519	RAPGEF2
Response To Lithium Ion (GO:0010226)	44931	0.197725	0.857365	9.00519	IMPA2
Dendrite Extension (GO:0097484)	44931	0.197725	0.857365	9.00519	LLPH
Detection Of Molecule Of Bacterial Origin (GO:0032490)	44931	0.197725	0.857365	9.00519	SCARB1
Embryonic Brain Development (GO:1990403)	44931	0.197725	0.857365	9.00519	RPL10
Short-Chain Fatty Acid Catabolic Process (GO:0019626)	44931	0.197725	0.857365	9.00519	MCEE
Enamel Mineralization (GO:0070166)	44931	0.197725	0.857365	9.00519	STIM1
snRNA Modification (GO:0040031)	44931	0.197725	0.857365	9.00519	NOP10
Forebrain Neuron Differentiation (GO:0021879)	44931	0.197725	0.857365	9.00519	RAPGEF2
Thiamine Transmembrane Transport (GO:0071934)	44931	0.197725	0.857365	9.00519	SLC25A19
Gamma-Aminobutyric Acid Metabolic Process (GO:0009448)	44931	0.197725	0.857365	9.00519	ALDH5A1
Glycerol Ether Biosynthetic Process (GO:0046504)	44931	0.197725	0.857365	9.00519	PEDS1
Valine Metabolic Process (GO:0006573)	44931	0.197725	0.857365	9.00519	HIBADH
Venous Blood Vessel Morphogenesis (GO:0048845)	44931	0.197725	0.857365	9.00519	NOTCH1
Ventricular Compact Myocardium Morphogenesis (GO:0003223)	44931	0.197725	0.857365	9.00519	DSP
Histone Arginine Methylation (GO:0034969)	44931	0.197725	0.857365	9.00519	WDR77
Hydrogen Peroxide Biosynthetic Process (GO:0050665)	44931	0.197725	0.857365	9.00519	SOD1
Immunoglobulin V(D)J Recombination (GO:0033152)	44931	0.197725	0.857365	9.00519	TCF3
Isoleucine Metabolic Process (GO:0006549)	44931	0.197725	0.857365	9.00519	HSD17B10
Medium-Chain Fatty Acid Biosynthetic Process (GO:0051792)	44931	0.197725	0.857365	9.00519	OXSM
Metanephric Collecting Duct Development (GO:0072205)	44931	0.197725	0.857365	9.00519	PKD1
Mitochondrial RNA 3'-End Processing (GO:0000965)	44931	0.197725	0.857365	9.00519	HSD17B10
Negative Regulation Of Gene Expression Via CpG Island Methylation (GO:0044027)	44931	0.197725	0.857365	9.00519	UHRF2
Negative Regulation Of Glial Cell Proliferation (GO:0060253)	44931	0.197725	0.857365	9.00519	NOTCH1
Negative Regulation Of Protein Kinase Activity By Regulation Of Protein Phosphorylation (GO:0044387)	44931	0.197725	0.857365	9.00519	CORO1C
Negative Regulation Of Protein Polyubiquitination (GO:1902915)	44931	0.197725	0.857365	9.00519	PPIA
Negative Regulation Of Relaxation Of Muscle (GO:1901078)	44931	0.197725	0.857365	9.00519	PDE4D
Nucleotide-Excision Repair, DNA Gap Filling (GO:0006297)	44931	0.197725	0.857365	9.00519	POLB
Pericardium Morphogenesis (GO:0003344)	44931	0.197725	0.857365	9.00519	NOTCH1
Positive Regulation Of Activin Receptor Signaling Pathway (GO:0032927)	44931	0.197725	0.857365	9.00519	CSNK2B
Positive Regulation Of Cholesterol Storage (GO:0010886)	44931	0.197725	0.857365	9.00519	SCARB1
Positive Regulation Of Receptor Binding (GO:1900122)	44931	0.197725	0.857365	9.00519	B2M
Positive Regulation Of Transcription Of Notch Receptor Target (GO:0007221)	44931	0.197725	0.857365	9.00519	NOTCH1
Presynaptic Active Zone Organization (GO:1990709)	44931	0.197725	0.857365	9.00519	RAB3A
Protein Ufmylation (GO:0071569)	44931	0.197725	0.857365	9.00519	UFM1
Positive Regulation Of Binding (GO:0051099)	6/91	0.19872	0.857365	2.53878	USP9X;HMGB2;RAPGEF2;PKD1;B2M;NME1
DNA Damage Response, Signal Transduction By P53 Class Mediator (GO:0030330)	3/36	0.201498	0.857365	3.23905	MDM2;RPS27L;RPL26
Endoplasmic Reticulum Organization (GO:0007029)	4/54	0.202935	0.857365	2.8385	REEP5;DNM1L;RTN4;SEC31B
Negative Regulation Of TOR Signaling (GO:0032007)	4/54	0.202935	0.857365	2.8385	TMEM127;SH3BP4;TSC1;CASTOR1
Nucleosome Assembly (GO:0006334)	4/54	0.202935	0.857365	2.8385	HIRA;UBN1;HMGB2;RSF1
Regulation Of Blood Vessel Endothelial Cell Migration (GO:0043535)	4/54	0.202935	0.857365	2.8385	NOS3;CSNK2B;PRKCA;VASH1
Regulation Of Cell Population Proliferation (GO:0042127)	38/766	0.205331	0.857365	1.84627	HDAC2;NOTCH1;IRS1;HMGB2;DERL2;PLG;CIB1;TCIRG1;IFI35;TOB2;TBRG4;PKHD1;ING5;ESM1;RPS15A;ADAMTS1;TMEM127;S100A13;SH3BP4;STX3;HRAS;NTRK2;RBFOX2;NOS3;CNBP;ITGA1;TSC1;NME1;TJP1;AZGP1;GAREM1;CSNK2B;MDM2;RAPGEF2;CTNNB1;PFDN1;SGK1;RAF1
Positive Regulation Of Secretion By Cell (GO:1903532)	5/73	0.206227	0.857365	2.58316	RAB3A;IER3IP1;DNM1L;PPIA;MYH10
DNA Methylation (GO:0006306)	44977	0.212424	0.857365	3.82689	EHMT2;DNMT3A
Activation Of Adenylate Cyclase Activity (GO:0007190)	44977	0.212424	0.857365	3.82689	ADRB2;RAF1
Regulation Of Meiotic Cell Cycle (GO:0051445)	44977	0.212424	0.857365	3.82689	ANAPC13;CDC23
Calcium-Mediated Signaling Using Intracellular Calcium Source (GO:0035584)	44977	0.212424	0.857365	3.82689	BCAP31;FIS1
Response To ATP (GO:0033198)	44977	0.212424	0.857365	3.82689	CIB2;SSH1
Transport Along Microtubule (GO:0010970)	44977	0.212424	0.857365	3.82689	KXD1;SPG11
Maturation Of LSU-rRNA (GO:0000470)	44977	0.212424	0.857365	3.82689	RPL35;RPL7
Mitochondrial RNA Metabolic Process (GO:0000959)	44977	0.212424	0.857365	3.82689	FASTK;TBRG4
Myoblast Differentiation (GO:0045445)	44977	0.212424	0.857365	3.82689	NOTCH1;PLEKHM3
Negative Regulation Of Stem Cell Population Maintenance (GO:1902455)	44977	0.212424	0.857365	3.82689	HDAC2;SIN3A
Positive Regulation Of Lipid Catabolic Process (GO:0050996)	44977	0.212424	0.857365	3.82689	IRS1;ANGPTL3
Pulmonary Valve Development (GO:0003177)	44977	0.212424	0.857365	3.82689	NOTCH1;NOS3
Regulation Of Phosphoprotein Phosphatase Activity (GO:0043666)	3/37	0.212781	0.857365	3.0367	ITGA1;CSNK2B;TSC1
Spliceosomal snRNP Assembly (GO:0000387)	3/37	0.212781	0.857365	3.0367	SNRPD2;SNRPD1;WDR77
Ventricular Septum Development (GO:0003281)	3/37	0.212781	0.857365	3.0367	SMAD4;NOTCH1;HECTD1
Mitochondrion Disassembly (GO:0061726)	3/37	0.212781	0.857365	3.0367	FIS1;ATG9A;GABARAP
Peptidyl-Lysine Modification (GO:0018205)	6/94	0.219209	0.857365	2.30295	GCSH;HINT1;UHRF2;CBX4;NDUFAB1;MDM2
Mitotic DNA Damage Checkpoint Signaling (GO:0044773)	4/56	0.221156	0.857365	2.58191	BABAM2;RFWD3;WAC;RPS27L
Nucleotide-Excision Repair (GO:0006289)	4/56	0.221156	0.857365	2.58191	POLB;CETN2;POLR2I;GTF2H5
Positive Regulation Of DNA-templated Transcription Initiation (GO:2000144)	4/56	0.221156	0.857365	2.58191	MED23;ZNHIT1;TAF13;MED16
Positive Regulation Of DNA-templated Transcription, Elongation (GO:0032786)	4/56	0.221156	0.857365	2.58191	MED23;ELL;MED16;CDK13
Positive Regulation Of Cellular Metabolic Process (GO:0031325)	4/56	0.221156	0.857365	2.58191	CHCHD2;PRELID1;DCXR;B2M
post-Golgi Vesicle-Mediated Transport (GO:0006892)	4/56	0.221156	0.857365	2.58191	MON2;SYS1;VPS13C;STEAP2
Negative Regulation Of Phosphorylation (GO:0042326)	5/75	0.22182	0.857365	2.39326	PRKRIP1;CIB1;PPIA;CORO1C;LRP6
Regulation Of Intracellular Transport (GO:0032386)	3/38	0.224197	0.857365	2.85016	NUMA1;REEP5;MAP2
Response To cAMP (GO:0051591)	3/38	0.224197	0.857365	2.85016	RAP1A;NDUFS4;RAPGEF2
Fatty Acid Transport (GO:0015908)	3/38	0.224197	0.857365	2.85016	LYPLA1;SLC25A17;SLC22A7
Tumor Necrosis Factor-Mediated Signaling Pathway (GO:0033209)	3/38	0.224197	0.857365	2.85016	ILK;TRAF1;TXNDC17
Maturation Of SSU-rRNA (GO:0030490)	3/38	0.224197	0.857365	2.85016	RPS14;RPS8;MRPS11
Cellular Response To Growth Factor Stimulus (GO:0071363)	9/155	0.225993	0.857365	2.04125	SMAD4;DSTYK;GAREM1;NOTCH1;RAP1A;RAPGEF2;CTNNB1;CIB1;SOX5
Cell Junction Assembly (GO:0034329)	6/95	0.226191	0.857365	2.22991	TJP1;VMP1;PLXND1;PKP2;PCDHB14;DCHS1
Positive Regulation Of Transmembrane Receptor Protein Serine/Threonine Kinase Signaling Pathway (GO:0090100)	6/95	0.226191	0.857365	2.22991	LEFTY1;SMAD4;NOTCH1;NUMA1;CSNK2B;INHBB
Regulation Of Dendritic Spine Development (GO:0060998)	44978	0.228517	0.857365	3.4544	CAMK2B;LLPH
Regulation Of Lipopolysaccharide-Mediated Signaling Pathway (GO:0031664)	44978	0.228517	0.857365	3.4544	PRKCA;SASH1
Regulation Of Transferase Activity (GO:0051338)	44978	0.228517	0.857365	3.4544	LDB2;SMG6
Chaperone-Mediated Protein Complex Assembly (GO:0051131)	44978	0.228517	0.857365	3.4544	MKKS;PSMG1
Endocardial Cushion Morphogenesis (GO:0003203)	44978	0.228517	0.857365	3.4544	NOTCH1;NOS3
Mitochondrial Calcium Ion Homeostasis (GO:0051560)	44978	0.228517	0.857365	3.4544	BCAP31;FIS1
Negative Regulation Of Biomineral Tissue Development (GO:0070168)	44978	0.228517	0.857365	3.4544	NOTCH1;NOS3
Negative Regulation Of miRNA Metabolic Process (GO:2000629)	44978	0.228517	0.857365	3.4544	NCOR1;TENT2
Outer Dynein Arm Assembly (GO:0036158)	44978	0.228517	0.857365	3.4544	LRRC61;DNAI1
Positive Regulation Of Dendritic Spine Development (GO:0060999)	44978	0.228517	0.857365	3.4544	CAMK2B;LLPH
Transcription Initiation At RNA Polymerase II Promoter (GO:0006367)	5/76	0.229746	0.857365	2.30441	MED23;TAF13;MED16;POLR2I;PPARGC1A
RNA Catabolic Process (GO:0006401)	4/57	0.230425	0.857365	2.46414	EXOSC5;EXOSC4;PABPC4;EXOSC1
Regulation Of Transcription Initiation By RNA Polymerase II (GO:0060260)	4/57	0.230425	0.857365	2.46414	MED23;ZNHIT1;TAF13;MED16
Post-Transcriptional Regulation Of Gene Expression (GO:0010608)	4/57	0.230425	0.857365	2.46414	RPL10;TSC1;EIF4E;ELP6
Regulation Of Cellular Response To Insulin Stimulus (GO:1900076)	44932	0.232312	0.857365	6.48733	NCOA1
CENP-A Containing Chromatin Assembly (GO:0034080)	44932	0.232312	0.857365	6.48733	CENPW
Regulation Of Digestive System Process (GO:0044058)	44932	0.232312	0.857365	6.48733	SGK1
Regulation Of Extracellular Matrix Assembly (GO:1901201)	44932	0.232312	0.857365	6.48733	NOTCH1
Regulation Of Glial Cell Apoptotic Process (GO:0034350)	44932	0.232312	0.857365	6.48733	PRKCA
SMAD Protein Complex Assembly (GO:0007183)	44932	0.232312	0.857365	6.48733	SMAD4
Adenosine To Inosine Editing (GO:0006382)	44932	0.232312	0.857365	6.48733	ADAR
Adherens Junction Maintenance (GO:0034334)	44932	0.232312	0.857365	6.48733	TJP1
Regulation Of Microtubule Binding (GO:1904526)	44932	0.232312	0.857365	6.48733	MAP2
Regulation Of Mitochondrial mRNA Stability (GO:0044528)	44932	0.232312	0.857365	6.48733	TBRG4
Antigen Processing And Presentation Of Exogenous Peptide Antigen Via MHC Class I (GO:0042590)	44932	0.232312	0.857365	6.48733	LNPEP
Regulation Of Muscle Organ Development (GO:0048634)	44932	0.232312	0.857365	6.48733	SFMBT1
Auditory Receptor Cell Morphogenesis (GO:0002093)	44932	0.232312	0.857365	6.48733	SOD1
Auditory Receptor Cell Stereocilium Organization (GO:0060088)	44932	0.232312	0.857365	6.48733	SOD1
Regulation Of Oxidative Stress-Induced Neuron Intrinsic Apoptotic Signaling Pathway (GO:1903376)	44932	0.232312	0.857365	6.48733	MCL1
Regulation Of Phospholipid Transport (GO:2001138)	44932	0.232312	0.857365	6.48733	PRELID1
Cardiac Muscle Cell Myoblast Differentiation (GO:0060379)	44932	0.232312	0.857365	6.48733	NOTCH1
Cellular Response To Gonadotropin Stimulus (GO:0071371)	44932	0.232312	0.857365	6.48733	NOTCH1
Regulation Of Transforming Growth Factor Beta2 Production (GO:0032909)	44932	0.232312	0.857365	6.48733	SMAD4
Chromatin Remodeling At Centromere (GO:0031055)	44932	0.232312	0.857365	6.48733	CENPW
Response To Increased Oxygen Levels (GO:0036296)	44932	0.232312	0.857365	6.48733	ATP6V0D1
Detection Of Muscle Stretch (GO:0035995)	44932	0.232312	0.857365	6.48733	CTNNB1
Development Of Primary Female Sexual Characteristics (GO:0046545)	44932	0.232312	0.857365	6.48733	LHFPL2
Serine Transport (GO:0032329)	44932	0.232312	0.857365	6.48733	SFXN3
Establishment Of Mitotic Sister Chromatid Cohesion (GO:0034087)	44932	0.232312	0.857365	6.48733	STAG1
Fatty Acid Elongation, Monounsaturated Fatty Acid (GO:0034625)	44932	0.232312	0.857365	6.48733	ELOVL2
Fatty Acid Elongation, Polyunsaturated Fatty Acid (GO:0034626)	44932	0.232312	0.857365	6.48733	ELOVL2
Fatty Acid Elongation, Saturated Fatty Acid (GO:0019367)	44932	0.232312	0.857365	6.48733	ELOVL2
Fatty Acid Elongation, Unsaturated Fatty Acid (GO:0019368)	44932	0.232312	0.857365	6.48733	ELOVL2
Forebrain Neuron Development (GO:0021884)	44932	0.232312	0.857365	6.48733	RAPGEF2
Free Ubiquitin Chain Polymerization (GO:0010994)	44932	0.232312	0.857365	6.48733	UBE2S
Glutathione Biosynthetic Process (GO:0006750)	44932	0.232312	0.857365	6.48733	HAGH
Vacuole Organization (GO:0007033)	44932	0.232312	0.857365	6.48733	SPG11
Vascular Associated Smooth Muscle Cell Development (GO:0097084)	44932	0.232312	0.857365	6.48733	NOTCH1
Histone H4-K12 Acetylation (GO:0043983)	44932	0.232312	0.857365	6.48733	ING5
Inositol Metabolic Process (GO:0006020)	44932	0.232312	0.857365	6.48733	IMPA2
Insulin Secretion Involved In Cellular Response To Glucose Stimulus (GO:0035773)	44932	0.232312	0.857365	6.48733	RAB11FIP5
Locomotor Rhythm (GO:0045475)	44932	0.232312	0.857365	6.48733	NCOR1
Metanephric Nephron Tubule Development (GO:0072234)	44932	0.232312	0.857365	6.48733	PKD1
Mitochondrial tRNA Processing (GO:0090646)	44932	0.232312	0.857365	6.48733	HSD17B10
Mitochondrion-Endoplasmic Reticulum Membrane Tethering (GO:1990456)	44932	0.232312	0.857365	6.48733	VMP1
Mitotic Nuclear Membrane Disassembly (GO:0007077)	44932	0.232312	0.857365	6.48733	PRKCA
Negative Regulation Of RIG-I Signaling Pathway (GO:0039536)	44932	0.232312	0.857365	6.48733	NPLOC4
Negative Regulation Of Cardiocyte Differentiation (GO:1905208)	44932	0.232312	0.857365	6.48733	FRS2
Negative Regulation Of Double-Strand Break Repair Via Nonhomologous End Joining (GO:2001033)	44932	0.232312	0.857365	6.48733	TFIP11
Negative Regulation Of Oligodendrocyte Differentiation (GO:0048715)	44932	0.232312	0.857365	6.48733	NOTCH1
Negative Regulation Of Protein Sumoylation (GO:0033234)	44932	0.232312	0.857365	6.48733	CTNNB1
Negative Regulation Of Retinoic Acid Receptor Signaling Pathway (GO:0048387)	44932	0.232312	0.857365	6.48733	CNOT1
Negative Regulation Of Smooth Muscle Cell Apoptotic Process (GO:0034392)	44932	0.232312	0.857365	6.48733	LRP6
Negative Regulation Of Stress-Activated Protein Kinase Signaling Cascade (GO:0070303)	44932	0.232312	0.857365	6.48733	PPIA
Negative Regulation Of Telomere Capping (GO:1904354)	44932	0.232312	0.857365	6.48733	SMG6
Nucleoside Diphosphate Catabolic Process (GO:0009134)	44932	0.232312	0.857365	6.48733	NUDT5
Nucleotide Catabolic Process (GO:0009166)	44932	0.232312	0.857365	6.48733	NUDT3
Nucleotide Transport (GO:0006862)	44932	0.232312	0.857365	6.48733	SLC25A19
Placenta Blood Vessel Development (GO:0060674)	44932	0.232312	0.857365	6.48733	PKD1
Positive Regulation Of IRE1-mediated Unfolded Protein Response (GO:1903896)	44932	0.232312	0.857365	6.48733	BAK1
Positive Regulation Of cAMP-mediated Signaling (GO:0043950)	44932	0.232312	0.857365	6.48733	RAPGEF2
Positive Regulation Of Interleukin-5 Production (GO:0032754)	44932	0.232312	0.857365	6.48733	PDE4D
Positive Regulation Of Lamellipodium Morphogenesis (GO:2000394)	44932	0.232312	0.857365	6.48733	CORO1C
Positive Regulation Of Lymphocyte Apoptotic Process (GO:0070230)	44932	0.232312	0.857365	6.48733	PRELID1
Positive Regulation Of Protein K63-linked Ubiquitination (GO:1902523)	44932	0.232312	0.857365	6.48733	UBE2V2
Positive Regulation Of Spindle Assembly (GO:1905832)	44932	0.232312	0.857365	6.48733	NUMA1
Protein Catabolic Process In The Vacuole (GO:0007039)	44932	0.232312	0.857365	6.48733	TCIRG1
Protein Import Into Peroxisome Matrix, Receptor Recycling (GO:0016562)	44932	0.232312	0.857365	6.48733	USP9X
Protein Localization To Basolateral Plasma Membrane (GO:1903361)	44932	0.232312	0.857365	6.48733	PDZD11
Protein Localization To Endoplasmic Reticulum Exit Site (GO:0070973)	44932	0.232312	0.857365	6.48733	BCAP31
Pyrimidine Nucleotide-Sugar Transmembrane Transport (GO:0090481)	44932	0.232312	0.857365	6.48733	SLC35B1
Pyrimidine Ribonucleotide Biosynthetic Process (GO:0009220)	44932	0.232312	0.857365	6.48733	CMPK1
Regulation Of Rab Protein Signal Transduction (GO:0032483)	44932	0.232312	0.857365	6.48733	DENND4C
Regulation Of TORC2 Signaling (GO:1903939)	44932	0.232312	0.857365	6.48733	USP9X
Regulation Of Adiponectin Secretion (GO:0070163)	44932	0.232312	0.857365	6.48733	RAB11FIP5
Regulation Of Atrial Cardiac Muscle Cell Membrane Repolarization (GO:0060372)	44932	0.232312	0.857365	6.48733	FLNA
Regulation Of Blood-Brain Barrier Permeability (GO:1905603)	44932	0.232312	0.857365	6.48733	TJP1
Regulation Of Cell Adhesion Molecule Production (GO:0060353)	44932	0.232312	0.857365	6.48733	NOTCH1
Retina Homeostasis (GO:0001895)	3/39	0.235728	0.857365	2.67791	AZGP1;B2M;SOD1
Negative Regulation Of Protein Secretion (GO:0050709)	3/39	0.235728	0.857365	2.67791	IRS1;INHBB;RAB11FIP5
Negative Regulation Of Ubiquitin-Dependent Protein Catabolic Process (GO:2000059)	3/39	0.235728	0.857365	2.67791	RPS7;USP9X;WAC
Actomyosin Structure Organization (GO:0031032)	5/77	0.237754	0.857365	2.21936	TJP1;CSRP2;CDC42BPG;EPB41L3;MYH10
Cell Morphogenesis Involved In Neuron Differentiation (GO:0048667)	5/77	0.237754	0.857365	2.21936	RAB3A;MAP2;PARD3;DOCK7;MINK1
Cellular Response To Oxidative Stress (GO:0034599)	7/117	0.240478	0.857365	2.0183	PRDX2;MSRA;CHCHD2;PRDX5;GPX1;PPIA;PPARGC1A
Positive Regulation Of Protein Serine/Threonine Kinase Activity (GO:0071902)	7/117	0.240478	0.857365	2.0183	ETAA1;MAP2K2;RAPGEF2;CIB1;ADRB2;PKD1;HRAS
Peptidyl-Serine Phosphorylation (GO:0018105)	9/158	0.242467	0.857365	1.90522	CAMK2B;RPS6KA3;MAP2K2;PRKCA;PKN1;MAP3K13;SGK1;PKD1;CSNK1G1
Positive Regulation Of ERK1 And ERK2 Cascade (GO:0070374)	10/179	0.244544	0.857365	1.85538	MARCO;NTRK2;DSTYK;GAREM1;NOTCH1;RAP1A;RAPGEF2;CIB1;PRKCA;HRAS
NAD Metabolic Process (GO:0019674)	44979	0.244687	0.857365	3.12952	MDH1;NMNAT1
Regulation Of Neural Precursor Cell Proliferation (GO:2000177)	44979	0.244687	0.857365	3.12952	KDM1A;KDM2B
snRNA 3'-End Processing (GO:0034472)	44979	0.244687	0.857365	3.12952	EXOSC5;EXOSC4
Negative Regulation Of Cell Development (GO:0010721)	44979	0.244687	0.857365	3.12952	NOTCH1;B2M
Placenta Development (GO:0001890)	44979	0.244687	0.857365	3.12952	PKD1;SOD1
Regulation Of TOR Signaling (GO:0032006)	5/78	0.245837	0.857365	2.1379	PKHD1;TMEM127;SH3BP4;TSC1;LAMTOR4
Regulation Of Small GTPase Mediated Signal Transduction (GO:0051056)	7/118	0.246987	0.857365	1.96253	ARHGEF11;FGD4;TRIO;ARHGEF12;FAM13B;MYO9B;ARHGAP26
Positive Regulation Of Cell Projection Organization (GO:0031346)	7/118	0.246987	0.857365	1.96253	CAMK2B;NTRK2;RAP1A;PLXND1;RAPGEF2;PLXNB1;MAP3K13
Negative Regulation Of Nucleic Acid-Templated Transcription (GO:1903507)	23/456	0.247277	0.857365	1.65466	HDAC2;L3MBTL3;SMAD4;RBFOX2;NOTCH1;KDM1A;CBX4;SFMBT1;CBX3;EED;DNMT3A;HMGB2;FOXK1;RSF1;NCOR1;NMNAT1;SIN3A;CCDC85B;BAHD1;ZKSCAN3;MDM2;CTNNB1;PFDN5
Establishment Or Maintenance Of Epithelial Cell Apical/Basal Polarity (GO:0045197)	3/40	0.247359	0.857365	2.51856	PDZD11;PARD3;PARD3B
Negative Regulation Of Protein Localization (GO:1903828)	3/40	0.247359	0.857365	2.51856	SIN3A;OTUD7B;GPM6B
Heart Morphogenesis (GO:0003007)	4/59	0.249235	0.857365	2.24735	LEFTY1;NOTCH1;NOS3;EPHB4
Positive Regulation Of Protein Binding (GO:0032092)	4/59	0.249235	0.857365	2.24735	USP9X;RAPGEF2;PKD1;B2M
Cilium Assembly (GO:0060271)	13/243	0.25077	0.857365	1.74118	MKKS;NOTCH1;PTPDC1;CCDC28B;IFT20;TMEM17;TBC1D31;FLNA;IFT27;ATP6V0D1;PCNT;SNAP29;CLUAP1
Positive Regulation Of Angiogenesis (GO:0045766)	7/119	0.25355	0.857365	1.90843	TJP1;STIM1;S100A1;NOS3;ANGPTL3;PRKCA;SASH1
Positive Regulation Of Protein Localization To Membrane (GO:1905477)	5/79	0.25399	0.857365	2.05986	FIS1;CIB1;MIEF2;STX3;HRAS
Regulation Of Heart Rate By Cardiac Conduction (GO:0086091)	3/41	0.259075	0.857365	2.37092	YWHAE;DSP;PKP2
Double-Strand Break Repair Via Nonhomologous End Joining (GO:0006303)	3/41	0.259075	0.857365	2.37092	POLB;KDM2A;HMGB2
Stem Cell Differentiation (GO:0048863)	3/41	0.259075	0.857365	2.37092	FBXL17;CTNNB1;LRP6
Protein Localization To Lysosome (GO:0061462)	3/41	0.259075	0.857365	2.37092	SH3BP4;LAMTOR4;RTN4
Actin Nucleation (GO:0045010)	44980	0.260897	0.857365	2.84453	ARPC1B;ARPC5L
Artery Development (GO:0060840)	44980	0.260897	0.857365	2.84453	HECTD1;ANGPTL3
Axon Extension (GO:0048675)	44980	0.260897	0.857365	2.84453	USP9X;SPG11
Regulation Of Nuclear-Transcribed mRNA Catabolic Process, Deadenylation-Dependent Decay (GO:1900151)	44980	0.260897	0.857365	2.84453	CNOT1;TNRC6B
Cell-Cell Signaling By Wnt (GO:0198738)	44980	0.260897	0.857365	2.84453	PKD1;LRP6
Endocardial Cushion Development (GO:0003197)	44980	0.260897	0.857365	2.84453	NOTCH1;NOS3
Histone mRNA Metabolic Process (GO:0008334)	44980	0.260897	0.857365	2.84453	EXOSC4;TENT2
Negative Regulation Of Extrinsic Apoptotic Signaling Pathway Via Death Domain Receptors (GO:1902042)	44980	0.260897	0.857365	2.84453	GPX1;NOS3
Positive Regulation Of Cell-Substrate Junction Organization (GO:0150117)	44980	0.260897	0.857365	2.84453	COL16A1;TSC1
Positive Regulation Of Neuron Apoptotic Process (GO:0043525)	44980	0.260897	0.857365	2.84453	CTNNB1;MCL1
Protein Localization To Cell Junction (GO:1902414)	44980	0.260897	0.857365	2.84453	DSP;TJP1
Response To UV (GO:0009411)	6/100	0.2621	0.857365	1.90151	GPX1;KDM1A;RPL26;BAK1;MAP4K3;RBX1
Glycoprotein Biosynthetic Process (GO:0009101)	5/80	0.262209	0.857365	1.98507	SERP1;DAD1;ALG5;PMM2;LARGE1
Wound Healing (GO:0042060)	5/80	0.262209	0.857365	1.98507	DSP;SCARB1;MACF1;RAB3A;RAF1
Organelle Organization (GO:0006996)	21/418	0.265253	0.857365	1.5643	CENPW;NUMA1;MTX1;NOS3;VPS13C;MIEF2;TRAPPC8;AUP1;HSD17B10;RAB43;VMP1;FGD4;CHCHD2;NPLOC4;REEP5;CCDC32;TNIK;DNM1L;PPARGC1A;PPIA;SEC31B
ATP Synthesis Coupled Electron Transport (GO:0042773)	44933	0.265409	0.857365	4.91256	NDUFA12
Regulation Of Extent Of Cell Growth (GO:0061387)	44933	0.265409	0.857365	4.91256	SIN3A
N-terminal Peptidyl-Methionine Acetylation (GO:0017196)	44933	0.265409	0.857365	4.91256	NAA20
NADH Metabolic Process (GO:0006734)	44933	0.265409	0.857365	4.91256	MDH1
T-helper 17 Cell Lineage Commitment (GO:0072540)	44933	0.265409	0.857365	4.91256	SOCS3
UV Protection (GO:0009650)	44933	0.265409	0.857365	4.91256	GPX1
Regulation Of Lysosome Size (GO:0062196)	44933	0.265409	0.857365	4.91256	KXD1
Regulation Of Mesenchymal Stem Cell Differentiation (GO:2000739)	44933	0.265409	0.857365	4.91256	SOX5
Arginine Catabolic Process (GO:0006527)	44933	0.265409	0.857365	4.91256	NOS3
Blood Coagulation, Intrinsic Pathway (GO:0007597)	44933	0.265409	0.857365	4.91256	FLNA
Cardiac Atrium Development (GO:0003230)	44933	0.265409	0.857365	4.91256	NOTCH1
Regulation Of Protein Localization To Cell Cortex (GO:1904776)	44933	0.265409	0.857365	4.91256	NUMA1
Cell Migration Involved In Heart Development (GO:0060973)	44933	0.265409	0.857365	4.91256	NOTCH1
Regulation Of Response To Wounding (GO:1903034)	44933	0.265409	0.857365	4.91256	STK24
Cellular Biogenic Amine Catabolic Process (GO:0042402)	44933	0.265409	0.857365	4.91256	CHDH
Collecting Duct Development (GO:0072044)	44933	0.265409	0.857365	4.91256	PKD1
Coronary Vasculature Morphogenesis (GO:0060977)	44933	0.265409	0.857365	4.91256	NOTCH1
Cytochrome Complex Assembly (GO:0017004)	44933	0.265409	0.857365	4.91256	COX10
Store-Operated Calcium Entry (GO:0002115)	44933	0.265409	0.857365	4.91256	STIM1
Establishment Of Planar Polarity (GO:0001736)	44933	0.265409	0.857365	4.91256	NPHP1
tRNA Transcription By RNA Polymerase III (GO:0042797)	44933	0.265409	0.857365	4.91256	GTF3C6
Tooth Mineralization (GO:0034505)	44933	0.265409	0.857365	4.91256	STIM1
Glycine Metabolic Process (GO:0006544)	44933	0.265409	0.857365	4.91256	GCSH
Ventricular Cardiac Muscle Cell Membrane Repolarization (GO:0099625)	44933	0.265409	0.857365	4.91256	KCNJ8
Ventricular Trabecula Myocardium Morphogenesis (GO:0003222)	44933	0.265409	0.857365	4.91256	NOTCH1
Heparan Sulfate Proteoglycan Biosynthetic Process, Polysaccharide Chain Biosynthetic Process (GO:0015014)	44933	0.265409	0.857365	4.91256	NDST1
Histone H2A K63-linked Deubiquitination (GO:0070537)	44933	0.265409	0.857365	4.91256	BABAM2
Intermediate Filament Bundle Assembly (GO:0045110)	44933	0.265409	0.857365	4.91256	PKP2
Late Nucleophagy (GO:0044805)	44933	0.265409	0.857365	4.91256	ATG9A
Lipoxygenase Pathway (GO:0019372)	44933	0.265409	0.857365	4.91256	GPX1
Macromolecule Depalmitoylation (GO:0098734)	44933	0.265409	0.857365	4.91256	LYPLA1
Malate Metabolic Process (GO:0006108)	44933	0.265409	0.857365	4.91256	MDH1
Melanin Biosynthetic Process (GO:0042438)	44933	0.265409	0.857365	4.91256	DCT
Methionine Metabolic Process (GO:0006555)	44933	0.265409	0.857365	4.91256	MSRA
Mitochondrial Proton-Transporting ATP Synthase Complex Assembly (GO:0033615)	44933	0.265409	0.857365	4.91256	TMEM242
Negative Regulation Of Appetite (GO:0032099)	44933	0.265409	0.857365	4.91256	MKKS
Negative Regulation Of cAMP-dependent Protein Kinase Activity (GO:2000480)	44933	0.265409	0.857365	4.91256	PKIG
Negative Regulation Of Circadian Rhythm (GO:0042754)	44933	0.265409	0.857365	4.91256	SIN3A
Negative Regulation Of Glial Cell Apoptotic Process (GO:0034351)	44933	0.265409	0.857365	4.91256	PRKCA
Negative Regulation Of Keratinocyte Proliferation (GO:0010839)	44933	0.265409	0.857365	4.91256	KLF9
Negative Regulation Of Mitochondrial Membrane Potential (GO:0010917)	44933	0.265409	0.857365	4.91256	PRELID1
Negative Regulation Of Neural Precursor Cell Proliferation (GO:2000178)	44933	0.265409	0.857365	4.91256	KDM2B
Negative Regulation Of Osteoblast Proliferation (GO:0033689)	44933	0.265409	0.857365	4.91256	PLXNB1
Negative Regulation Of Phospholipase Activity (GO:0010519)	44933	0.265409	0.857365	4.91256	ANGPTL3
Nonribosomal Peptide Biosynthetic Process (GO:0019184)	44933	0.265409	0.857365	4.91256	HAGH
Nucleobase-Containing Small Molecule Interconversion (GO:0015949)	44933	0.265409	0.857365	4.91256	CMPK1
Peptidyl-Serine Autophosphorylation (GO:0036289)	44933	0.265409	0.857365	4.91256	MAP2K2
Pericardium Development (GO:0060039)	44933	0.265409	0.857365	4.91256	NOTCH1
Peroxisome Proliferator Activated Receptor Signaling Pathway (GO:0035357)	44933	0.265409	0.857365	4.91256	NCOA1
Platelet Activating Factor Metabolic Process (GO:0046469)	44933	0.265409	0.857365	4.91256	LPCAT2
Positive Regulation Of Arp2/3 Complex-Mediated Actin Nucleation (GO:2000601)	44933	0.265409	0.857365	4.91256	WASF2
Positive Regulation Of DNA Demethylation (GO:1901537)	44933	0.265409	0.857365	4.91256	USP9X
Positive Regulation Of Adipose Tissue Development (GO:1904179)	44933	0.265409	0.857365	4.91256	NCOA1
Positive Regulation Of Astrocyte Differentiation (GO:0048711)	44933	0.265409	0.857365	4.91256	NOTCH1
Positive Regulation Of Cardiac Epithelial To Mesenchymal Transition (GO:0062043)	44933	0.265409	0.857365	4.91256	NOTCH1
Positive Regulation Of Gluconeogenesis (GO:0045722)	44933	0.265409	0.857365	4.91256	PPARGC1A
Positive Regulation Of Neuron Projection Arborization (GO:0150012)	44933	0.265409	0.857365	4.91256	MAP3K13
Positive Regulation Of Vascular Associated Smooth Muscle Cell Migration (GO:1904754)	44933	0.265409	0.857365	4.91256	DOCK7
Protein Depalmitoylation (GO:0002084)	44933	0.265409	0.857365	4.91256	LYPLA1
protein-RNA Complex Disassembly (GO:0032988)	44933	0.265409	0.857365	4.91256	TFIP11
Proton-Transporting ATP Synthase Complex Assembly (GO:0043461)	44933	0.265409	0.857365	4.91256	TMEM242
Purine Nucleotide Catabolic Process (GO:0006195)	44933	0.265409	0.857365	4.91256	HINT1
Regulation Of ATPase-coupled Calcium Transmembrane Transporter Activity (GO:1901894)	44933	0.265409	0.857365	4.91256	VMP1
Regulation Of DNA-templated Transcription In Response To Stress (GO:0043620)	44933	0.265409	0.857365	4.91256	RPS6KA3
BMP Signaling Pathway (GO:0030509)	4/61	0.268356	0.857365	2.05291	LEFTY1;SMAD4;USP9X;INHBB
Regulation Of Pathway-Restricted SMAD Protein Phosphorylation (GO:0060393)	4/61	0.268356	0.857365	2.05291	LEFTY1;SMAD4;CSNK2B;INHBB
Fatty Acid Catabolic Process (GO:0009062)	4/61	0.268356	0.857365	2.05291	MCEE;PHYH;SLC25A17;HSD17B10
Negative Regulation Of Intrinsic Apoptotic Signaling Pathway (GO:2001243)	4/61	0.268356	0.857365	2.05291	NDUFS3;MDM2;PPIA;TPT1
Branching Morphogenesis Of An Epithelial Tube (GO:0048754)	3/42	0.270863	0.857365	2.23391	PKHD1;CTNNB1;PKD1
Stress-Activated MAPK Cascade (GO:0051403)	3/42	0.270863	0.857365	2.23391	MINK1;MAP3K13;MAP4K3
Lysosome Localization (GO:0032418)	3/42	0.270863	0.857365	2.23391	RAB3A;S100A13;KXD1
Regulation Of Axonogenesis (GO:0050770)	3/42	0.270863	0.857365	2.23391	NTRK2;PLXND1;PLXNB1
Regulation Of Angiogenesis (GO:0045765)	11/205	0.270923	0.857365	1.64835	PLXND1;STIM1;ADAMTS1;NOS3;ANGPTL3;CTNNB1;PRKCA;VASH1;HSPG2;SASH1;AMOT
Regulation Of Cell Growth (GO:0001558)	12/227	0.275069	0.857365	1.6038	ARHGEF11;RPS6KA3;ING5;SMAD4;EXOSC4;CCDC85B;NDUFS3;DERL2;SH3BP4;CIB1;SGK1;RTN4
Acylglycerol Homeostasis (GO:0055090)	44981	0.277115	0.857365	2.59323	SCARB1;ANGPTL3
Regulation Of Supramolecular Fiber Organization (GO:1902903)	44981	0.277115	0.857365	2.59323	GPX1;MAP2
Endosome Transport Via Multivesicular Body Sorting Pathway (GO:0032509)	44981	0.277115	0.857365	2.59323	MVB12A;UBXN6
Negative Regulation Of Cell Junction Assembly (GO:1901889)	44981	0.277115	0.857365	2.59323	RCC2;CORO1C
Peroxisome Organization (GO:0007031)	44981	0.277115	0.857365	2.59323	FIS1;DNM1L
Positive Regulation Of p38MAPK Cascade (GO:1900745)	44981	0.277115	0.857365	2.59323	MINK1;SASH1
Protein K48-linked Deubiquitination (GO:0071108)	44981	0.277115	0.857365	2.59323	USP5;OTUD7B
Protein Exit From Endoplasmic Reticulum (GO:0032527)	44981	0.277115	0.857365	2.59323	NPLOC4;DERL2
Positive Regulation Of Apoptotic Signaling Pathway (GO:2001235)	4/62	0.278014	0.857365	1.96319	BCAP31;ING5;FIS1;DNM1L
Regulation Of Phosphorylation (GO:0042325)	5/82	0.278822	0.857365	1.84458	PRKRIP1;NDUFS4;ILK;LDB2;CORO1C
Chromatin Remodeling (GO:0006338)	12/228	0.279977	0.857365	1.57442	HIRA;HDAC2;ZNHIT1;GPX1;KDM1A;KDM2B;CBX3;WAC;RSF1;NUDT5;ARID1B;BPTF
DNA-templated DNA Replication Maintenance Of Fidelity (GO:0045005)	3/43	0.282706	0.857365	2.10658	ETAA1;CENPX;RFWD3
Lysosome Organization (GO:0007040)	3/43	0.282706	0.857365	2.10658	ZKSCAN3;SPG11;TMEM165
Positive Regulation Of Cell-Matrix Adhesion (GO:0001954)	3/43	0.282706	0.857365	2.10658	COL16A1;CIB1;TSC1
Positive Regulation Of Nucleic Acid-Templated Transcription (GO:1903508)	27/557	0.291338	0.857365	1.4001	HDAC2;NOTCH1;KMT2A;TRRAP;HMGB2;ILK;FOXK1;RSF1;RNF6;MED16;LRP6;MSANTD1;ZXDC;ZKSCAN3;PPARGC1A;NCOA1;ARHGEF11;SMAD4;MAP2K2;CNBP;ARID1B;ELF1;PHF5A;ELF2;WAC;CTNNB1;TCF3
Regulation Of Intracellular Estrogen Receptor Signaling Pathway (GO:0033146)	44982	0.29331	0.857365	2.37058	UFM1;CNOT1
Wound Healing, Spreading Of Cells (GO:0044319)	44982	0.29331	0.857365	2.37058	FLNA;PLET1
Late Endosome To Vacuole Transport Via Multivesicular Body Sorting Pathway (GO:0032511)	44982	0.29331	0.857365	2.37058	MVB12A;STAM
Negative Regulation Of Intrinsic Apoptotic Signaling Pathway In Response To DNA Damage (GO:1902230)	44982	0.29331	0.857365	2.37058	KDM1A;TPT1
Negative Regulation Of Stress Fiber Assembly (GO:0051497)	44982	0.29331	0.857365	2.37058	TJP1;WASF2
Positive Regulation Of Peptidase Activity (GO:0010952)	44982	0.29331	0.857365	2.37058	PRELID1;PSME1
Positive Regulation Of Release Of Cytochrome C From Mitochondria (GO:0090200)	44982	0.29331	0.857365	2.37058	BAK1;DNM1L
Purine Ribonucleotide Catabolic Process (GO:0009154)	44982	0.29331	0.857365	2.37058	HINT1;NUDT3
Regulation Of Biomineral Tissue Development (GO:0070167)	44982	0.29331	0.857365	2.37058	NOTCH1;NOS3
Regulation Of Mitotic Cell Cycle (GO:0007346)	7/125	0.293913	0.857365	1.61588	YWHAE;ANAPC13;CDC23;MDM2;PRKCA;EIF4E;RNF40
Negative Regulation Of Cell Growth (GO:0030308)	7/125	0.293913	0.857365	1.61588	SMAD4;MAP2;CCDC85B;NDUFS3;SH3BP4;RNF6;RTN4
Autophagosome Maturation (GO:0097352)	3/44	0.294593	0.857365	1.9881	VMP1;LIX1L;SNAP29
Negative Regulation Of Intracellular Signal Transduction (GO:1902532)	12/231	0.29486	0.857365	1.48944	PKHD1;TMEM127;CARD19;PDE4D;WWC2;MDM2;NDUFS3;OTUD7B;SH3BP4;CIB1;TSC1;IFI35
Regulation Of Cysteine-Type Endopeptidase Activity Involved In Apoptotic Process (GO:0043281)	5/84	0.295637	0.857365	1.71527	BCAP31;RPS6KA3;FIS1;GPX1;RAF1
AMP Biosynthetic Process (GO:0006167)	44934	0.297081	0.857365	3.85271	APRT
DNA Damage Response, Signal Transduction By P53 Class Mediator Resulting In Transcription Of P21 Class Mediator (GO:0006978)	44934	0.297081	0.857365	3.85271	RPS27L
DNA Topological Change (GO:0006265)	44934	0.297081	0.857365	3.85271	HMGB2
L-arginine Transmembrane Transport (GO:1903826)	44934	0.297081	0.857365	3.85271	SLC7A7
Regulation Of Fertilization (GO:0080154)	44934	0.297081	0.857365	3.85271	LHFPL2
Regulation Of Fibroblast Apoptotic Process (GO:2000269)	44934	0.297081	0.857365	3.85271	IER3IP1
Regulation Of Glial Cell Proliferation (GO:0060251)	44934	0.297081	0.857365	3.85271	NOTCH1
Regulation Of Heme Biosynthetic Process (GO:0070453)	44934	0.297081	0.857365	3.85271	TMEM14A
Schwann Cell Development (GO:0014044)	44934	0.297081	0.857365	3.85271	PARD3
T-helper 17 Cell Differentiation (GO:0072539)	44934	0.297081	0.857365	3.85271	SOCS3
Regulation Of miRNA Metabolic Process (GO:2000628)	44934	0.297081	0.857365	3.85271	HRAS
Androgen Biosynthetic Process (GO:0006702)	44934	0.297081	0.857365	3.85271	HSD3B2
Regulation Of Mitotic Centrosome Separation (GO:0046602)	44934	0.297081	0.857365	3.85271	RANBP1
Regulation Of Necrotic Cell Death (GO:0010939)	44934	0.297081	0.857365	3.85271	ATG9A
Astral Microtubule Organization (GO:0030953)	44934	0.297081	0.857365	3.85271	NUMA1
Regulation Of Nephron Tubule Epithelial Cell Differentiation (GO:0072182)	44934	0.297081	0.857365	3.85271	CTNNB1
Basic Amino Acid Transmembrane Transport (GO:1990822)	44934	0.297081	0.857365	3.85271	SLC7A7
Brown Fat Cell Differentiation (GO:0050873)	44934	0.297081	0.857365	3.85271	PPARGC1A
Cardioblast Differentiation (GO:0010002)	44934	0.297081	0.857365	3.85271	NOTCH1
Regulation Of Sister Chromatid Cohesion (GO:0007063)	44934	0.297081	0.857365	3.85271	CTNNB1
Cellular Response To Hydroxyurea (GO:0072711)	44934	0.297081	0.857365	3.85271	DDI2
Regulation Of Vesicle Fusion (GO:0031338)	44934	0.297081	0.857365	3.85271	RAB3A
Cyclooxygenase Pathway (GO:0019371)	44934	0.297081	0.857365	3.85271	PTGES2
Detection Of Mechanical Stimulus Involved In Sensory Perception Of Sound (GO:0050910)	44934	0.297081	0.857365	3.85271	MKKS
Embryonic Placenta Development (GO:0001892)	44934	0.297081	0.857365	3.85271	PKD1
Somatic Recombination Of Immunoglobulin Gene Segments (GO:0016447)	44934	0.297081	0.857365	3.85271	TCF3
Epithelial To Mesenchymal Transition Involved In Endocardial Cushion Formation (GO:0003198)	44934	0.297081	0.857365	3.85271	NOTCH1
Sympathetic Ganglion Development (GO:0061549)	44934	0.297081	0.857365	3.85271	CTNNB1
tRNA Transcription (GO:0009304)	44934	0.297081	0.857365	3.85271	GTF3C6
Transcription-Coupled Nucleotide-Excision Repair (GO:0006283)	44934	0.297081	0.857365	3.85271	POLR2I
Translational Termination (GO:0006415)	44934	0.297081	0.857365	3.85271	MRPL58
Vitamin K Metabolic Process (GO:0042373)	44934	0.297081	0.857365	3.85271	VKORC1
Isoprenoid Metabolic Process (GO:0006720)	44934	0.297081	0.857365	3.85271	PHYH
Leptin-Mediated Signaling Pathway (GO:0033210)	44934	0.297081	0.857365	3.85271	MKKS
Maintenance Of Apical/Basal Cell Polarity (GO:0035090)	44934	0.297081	0.857365	3.85271	PDZD11
Maintenance Of Epithelial Cell Apical/Basal Polarity (GO:0045199)	44934	0.297081	0.857365	3.85271	PDZD11
Manganese Ion Transport (GO:0006828)	44934	0.297081	0.857365	3.85271	TMEM165
Modification-Dependent Macromolecule Catabolic Process (GO:0043632)	44934	0.297081	0.857365	3.85271	NEDD8
ncRNA Export From Nucleus (GO:0097064)	44934	0.297081	0.857365	3.85271	TSC1
Negative Regulation Of cAMP-mediated Signaling (GO:0043951)	44934	0.297081	0.857365	3.85271	PDE4D
Negative Regulation Of Glial Cell Differentiation (GO:0045686)	44934	0.297081	0.857365	3.85271	NOTCH1
Negative Regulation Of Membrane Potential (GO:0045837)	44934	0.297081	0.857365	3.85271	PRELID1
Negative Regulation Of Protein Import Into Nucleus (GO:0042308)	44934	0.297081	0.857365	3.85271	UFM1
Negative Regulation Of Regulated Secretory Pathway (GO:1903306)	44934	0.297081	0.857365	3.85271	RAP1A
Negative Regulation Of Systemic Arterial Blood Pressure (GO:0003085)	44934	0.297081	0.857365	3.85271	ADRB2
Negative Regulation Of Ubiquitin Protein Ligase Activity (GO:1904667)	44934	0.297081	0.857365	3.85271	RPS7
Nicotinamide Nucleotide Biosynthetic Process (GO:0019359)	44934	0.297081	0.857365	3.85271	NMNAT1
Nuclear Membrane Disassembly (GO:0051081)	44934	0.297081	0.857365	3.85271	PRKCA
Peripheral Nervous System Axon Ensheathment (GO:0032292)	44934	0.297081	0.857365	3.85271	PARD3
Positive Regulation Of ATP Biosynthetic Process (GO:2001171)	44934	0.297081	0.857365	3.85271	PPARGC1A
Positive Regulation Of Cell-Cell Adhesion Mediated By Cadherin (GO:2000049)	44934	0.297081	0.857365	3.85271	TJP1
Positive Regulation Of Fatty Acid Beta-Oxidation (GO:0032000)	44934	0.297081	0.857365	3.85271	IRS1
Positive Regulation Of Megakaryocyte Differentiation (GO:0045654)	44934	0.297081	0.857365	3.85271	HMGB2
Positive Regulation Of Synapse Maturation (GO:0090129)	44934	0.297081	0.857365	3.85271	CAMK2B
Positive Regulation Of Ubiquitin Protein Ligase Activity (GO:1904668)	44934	0.297081	0.857365	3.85271	UBE2S
Proteasome Assembly (GO:0043248)	44934	0.297081	0.857365	3.85271	PSMG1
Protein K29-linked Ubiquitination (GO:0035519)	44934	0.297081	0.857365	3.85271	UBE2S
Pyrimidine-Containing Compound Metabolic Process (GO:0072527)	44934	0.297081	0.857365	3.85271	SLC25A19
Regulation Of DNA Demethylation (GO:1901535)	44934	0.297081	0.857365	3.85271	USP9X
Regulation Of DNA Methylation (GO:0044030)	44934	0.297081	0.857365	3.85271	KMT2A
Negative Regulation Of Cellular Process (GO:0048523)	26/537	0.297956	0.857365	1.37267	NOTCH1;PLXND1;PLG;CIB1;IFI35;TOB2;RTN4;ING5;ADAMTS1;CCDC85B;TMEM127;SH3BP4;HRAS;SMAD4;NOS3;VPS13C;ITGA1;TSC1;NME1;AZGP1;CSNK2B;NDUFS3;RAPGEF2;CTNNB1;PLXNB1;RAF1
Double-Strand Break Repair (GO:0006302)	9/168	0.30004	0.857365	1.51614	SEM1;POLB;BABAM2;KDM2A;XRCC2;RFWD3;UBE2V2;HMGB2;CIB1
Positive Regulation Of Intracellular Protein Transport (GO:0090316)	7/126	0.30078	0.857365	1.572	YWHAE;FIS1;FLNA;CIB1;MIEF2;PCNT;HRAS
Protein-Containing Complex Organization (GO:0043933)	7/126	0.30078	0.857365	1.572	KMT2A;PARD3;CSNK2B;MDM2;TRAF1;DNM1L;PPARGC1A
Negative Regulation Of Protein Metabolic Process (GO:0051248)	8/147	0.300843	0.857365	1.53798	CNOT1;RPL13A;PFDN1;FLNA;TSC1;INHBB;PFDN2;PFDN5
Regulation Of Kinase Activity (GO:0043549)	5/85	0.304108	0.857365	1.65447	NTRK2;DSTYK;LDB2;EPHB4;SOD1
Nuclear-Transcribed mRNA Catabolic Process (GO:0000956)	5/85	0.304108	0.857365	1.65447	EXOSC5;EXOSC4;CNOT1;TENT2;SMG6
Brain Development (GO:0007420)	9/169	0.305982	0.857365	1.48204	MKKS;UFM1;MINK1;NDUFS4;RAPGEF2;IER3IP1;HSPG2;RTN4;BPTF
I-kappaB kinase/NF-kappaB Signaling (GO:0007249)	3/45	0.30651	0.857365	1.87769	TRIM8;PRDX4;NKIRAS1
Positive Regulation Of Cell Growth (GO:0030307)	6/106	0.306925	0.857365	1.57618	RPS6KA3;MACF1;EXOSC4;DERL2;CIB1;MAP3K13
Cellular Response To Light Stimulus (GO:0071482)	4/65	0.307283	0.857365	1.7204	KDM1A;RPL26;BAK1;RBX1
Fatty Acid Biosynthetic Process (GO:0006633)	4/65	0.307283	0.857365	1.7204	ELOVL2;OXSM;CYP1A2;NDUFAB1
cAMP-mediated Signaling (GO:0019933)	44983	0.309453	0.857365	2.17246	PDE4D;RAPGEF2
Regulation Of Transcription By RNA Polymerase III (GO:0006359)	44983	0.309453	0.857365	2.17246	PRDX5;ELL
Establishment Or Maintenance Of Apical/Basal Cell Polarity (GO:0035088)	44983	0.309453	0.857365	2.17246	PARD3;PARD3B
miRNA-mediated Gene Silencing (GO:0035195)	44983	0.309453	0.857365	2.17246	CNOT1;TNRC6B
Negative Regulation Of Protein Polymerization (GO:0032272)	44983	0.309453	0.857365	2.17246	MAP2;SSH1
Positive Regulation Of Monooxygenase Activity (GO:0032770)	44983	0.309453	0.857365	2.17246	SCARB1;S100A1
Protein Localization To Cell Surface (GO:0034394)	44983	0.309453	0.857365	2.17246	FLNA;CTNNB1
Negative Regulation Of Angiogenesis (GO:0016525)	5/86	0.312615	0.857365	1.59609	CTNNB1;VASH1;ADAMTS9;HSPG2;AMOT
Cellular Response To BMP Stimulus (GO:0071773)	4/66	0.317114	0.857365	1.64739	LEFTY1;SMAD4;USP9X;INHBB
Regulation Of Nervous System Development (GO:0051960)	3/46	0.318445	0.857365	1.77469	DOCK7;HMGB2;CTNNB1
Cardiac Conduction (GO:0061337)	3/46	0.318445	0.857365	1.77469	YWHAE;DSP;PKP2
Replication Fork Processing (GO:0031297)	3/46	0.318445	0.857365	1.77469	ETAA1;CENPX;RFWD3
Response To Hydrogen Peroxide (GO:0042542)	3/46	0.318445	0.857365	1.77469	GPX1;STK24;SOD1
Vacuolar Transport (GO:0007034)	3/46	0.318445	0.857365	1.77469	VPS13C;ATP6V0D1;USE1
Homotypic Cell-Cell Adhesion (GO:0034109)	3/46	0.318445	0.857365	1.77469	ILK;FLNA;PPIA
Negative Regulation Of Cellular Metabolic Process (GO:0031324)	3/46	0.318445	0.857365	1.77469	MAP3K3;NCOR1;ZKSCAN3
Negative Regulation Of Cold-Induced Thermogenesis (GO:0120163)	3/46	0.318445	0.857365	1.77469	NOTCH1;DOCK7;LNPEP
Protein Sumoylation (GO:0016925)	3/46	0.318445	0.857365	1.77469	UHRF2;CBX4;MDM2
Neuron Development (GO:0048666)	8/150	0.320042	0.857365	1.42773	GPRIN3;NTRK2;MAP2;DOCK7;RAPGEF2;NRTN;STX3;B4GALT6
Ubiquitin-Dependent Protein Catabolic Process (GO:0006511)	18/367	0.320218	0.857365	1.30749	UBL4A;USP9X;FBXL17;OTUD7B;NEDD8;RNF6;RNF40;RBX1;RNF146;CDC23;NPLOC4;HECTD1;RNF149;UBE2S;RNF19A;MDM2;MVB12A;CTNNB1
Lipid Transport (GO:0006869)	6/108	0.322166	0.857365	1.48171	SCARB1;PRELID1;LYPLA1;SLC25A17;ABCA3;SLC10A2
Cellular Response To Acid Chemical (GO:0071229)	44984	0.325518	0.857365	1.99546	SH3BP4;LAMTOR4
Ventricular Septum Morphogenesis (GO:0060412)	44984	0.325518	0.857365	1.99546	SMAD4;NOTCH1
mRNA Modification (GO:0016556)	44984	0.325518	0.857365	1.99546	TRUB1;RPUSD2
Positive Regulation Of TORC1 Signaling (GO:1904263)	44984	0.325518	0.857365	1.99546	WAC;CASTOR1
Protein Quality Control For Misfolded Or Incompletely Synthesized Proteins (GO:0006515)	44984	0.325518	0.857365	1.99546	FBXL17;AUP1
Extrinsic Apoptotic Signaling Pathway (GO:0097191)	4/67	0.326969	0.857365	1.57796	CIB1;BAK1;GABARAP;MCL1
Negative Regulation Of Cellular Catabolic Process (GO:0031330)	4/67	0.326969	0.857365	1.57796	ZKSCAN3;FOXK1;EIF4E;MCL1
DNA Damage Response, Signal Transduction Resulting In Transcription (GO:0042772)	44935	0.327389	0.857365	3.10115	RPS27L
Regulation Of Dendritic Cell Apoptotic Process (GO:2000668)	44935	0.327389	0.857365	3.10115	RAPGEF2
Regulation Of Endoplasmic Reticulum Unfolded Protein Response (GO:1900101)	44935	0.327389	0.857365	3.10115	PIGBOS1
I-kappaB Phosphorylation (GO:0007252)	44935	0.327389	0.857365	3.10115	PRDX4
Regulation Of Histone Methylation (GO:0031060)	44935	0.327389	0.857365	3.10115	EHMT2
Wnt Signaling Pathway Involved In Midbrain Dopaminergic Neuron Differentiation (GO:1904953)	44935	0.327389	0.857365	3.10115	LRP6
Adherens Junction Assembly (GO:0034333)	44935	0.327389	0.857365	3.10115	CTNNB1
Alpha-Linolenic Acid Metabolic Process (GO:0036109)	44935	0.327389	0.857365	3.10115	ELOVL2
Camera-Type Eye Morphogenesis (GO:0048593)	44935	0.327389	0.857365	3.10115	KDM2B
Carbohydrate Phosphorylation (GO:0046835)	44935	0.327389	0.857365	3.10115	GNPTG
Regulation Of Store-Operated Calcium Entry (GO:2001256)	44935	0.327389	0.857365	3.10115	STIM1
Cellular Response To Oxygen Levels (GO:0071453)	44935	0.327389	0.857365	3.10115	ATP6V0D1
Response To Hydroxyurea (GO:0072710)	44935	0.327389	0.857365	3.10115	DDI2
Response To Type I Interferon (GO:0034340)	44935	0.327389	0.857365	3.10115	TRIM56
Embryonic Eye Morphogenesis (GO:0048048)	44935	0.327389	0.857365	3.10115	KDM2B
Serine Family Amino Acid Catabolic Process (GO:0009071)	44935	0.327389	0.857365	3.10115	GCSH
Skeletal Muscle Tissue Regeneration (GO:0043403)	44935	0.327389	0.857365	3.10115	LARGE1
Tetrapyrrole Metabolic Process (GO:0033013)	44935	0.327389	0.857365	3.10115	UROD
Glycerolipid Metabolic Process (GO:0046486)	44935	0.327389	0.857365	3.10115	DGKZ
Wound Healing, Spreading Of Epidermal Cells (GO:0035313)	44935	0.327389	0.857365	3.10115	PLET1
Histone Methylation (GO:0016571)	44935	0.327389	0.857365	3.10115	EHMT2
Kinetochore Assembly (GO:0051382)	44935	0.327389	0.857365	3.10115	CENPW
Leucine Transport (GO:0015820)	44935	0.327389	0.857365	3.10115	SLC7A7
Lipid Phosphorylation (GO:0046834)	44935	0.327389	0.857365	3.10115	DGKZ
Lung Epithelium Development (GO:0060428)	44935	0.327389	0.857365	3.10115	PKD1
Mitochondrion Morphogenesis (GO:0070584)	44935	0.327389	0.857365	3.10115	FIS1
Morphogenesis Of An Epithelial Sheet (GO:0002011)	44935	0.327389	0.857365	3.10115	NOTCH1
Myelin Assembly (GO:0032288)	44935	0.327389	0.857365	3.10115	EPB41L3
Necroptotic Process (GO:0070266)	44935	0.327389	0.857365	3.10115	DNM1L
Negative Regulation Of Extracellular Matrix Organization (GO:1903054)	44935	0.327389	0.857365	3.10115	NOTCH1
Negative Regulation Of Hormone Secretion (GO:0046888)	44935	0.327389	0.857365	3.10115	RAB11FIP5
Negative Regulation Of Muscle Cell Apoptotic Process (GO:0010656)	44935	0.327389	0.857365	3.10115	LRP6
Negative Regulation Of Protein Localization To Cell Surface (GO:2000009)	44935	0.327389	0.857365	3.10115	GPM6B
Negative Regulation Of Transcription By RNA Polymerase I (GO:0016479)	44935	0.327389	0.857365	3.10115	FLNA
Negative Regulation Of Transcription By Competitive Promoter Binding (GO:0010944)	44935	0.327389	0.857365	3.10115	KDM2A
Negative Regulation Of Tyrosine Phosphorylation Of STAT Protein (GO:0042532)	44935	0.327389	0.857365	3.10115	SOCS3
Neurotransmitter Receptor Transport To Postsynaptic Membrane (GO:0098969)	44935	0.327389	0.857365	3.10115	STX3
Oligosaccharide Catabolic Process (GO:0009313)	44935	0.327389	0.857365	3.10115	IDNK
Ornithine Metabolic Process (GO:0006591)	44935	0.327389	0.857365	3.10115	ALDH18A1
Peptidyl-Amino Acid Modification (GO:0018193)	44935	0.327389	0.857365	3.10115	PFDN1
Peptidyl-Lysine Dimethylation (GO:0018027)	44935	0.327389	0.857365	3.10115	EHMT2
Positive Regulation Of ATP Metabolic Process (GO:1903580)	44935	0.327389	0.857365	3.10115	PPARGC1A
Positive Regulation Of T Cell Apoptotic Process (GO:0070234)	44935	0.327389	0.857365	3.10115	PRELID1
Positive Regulation Of Leukocyte Apoptotic Process (GO:2000108)	44935	0.327389	0.857365	3.10115	RAPGEF2
Positive Regulation Of Phagocytosis, Engulfment (GO:0060100)	44935	0.327389	0.857365	3.10115	ANO6
Positive Regulation Of Protein Kinase A Signaling (GO:0010739)	44935	0.327389	0.857365	3.10115	ADRB2
Protein K11-linked Deubiquitination (GO:0035871)	44935	0.327389	0.857365	3.10115	OTUD7B
Protein Insertion Into ER Membrane By Stop-Transfer Membrane-Anchor Sequence (GO:0045050)	44935	0.327389	0.857365	3.10115	EMC6
Quinone Metabolic Process (GO:1901661)	44935	0.327389	0.857365	3.10115	VKORC1
Regulation Of Actin Filament-Based Movement (GO:1903115)	44935	0.327389	0.857365	3.10115	PDE4D
Regulation Of Animal Organ Morphogenesis (GO:2000027)	44935	0.327389	0.857365	3.10115	PKHD1
Regulation Of Attachment Of Spindle Microtubules To Kinetochore (GO:0051988)	44935	0.327389	0.857365	3.10115	RCC2
Regulation Of Cardiac Muscle Cell Differentiation (GO:2000725)	44935	0.327389	0.857365	3.10115	FRS2
Negative Regulation Of Protein Kinase Activity (GO:0006469)	5/88	0.329717	0.857365	1.48613	PRKRIP1;ADAR;PPIA;CORO1C;LRP6
Positive Regulation Of Plasma Membrane Bounded Cell Projection Assembly (GO:0120034)	5/88	0.329717	0.857365	1.48613	IFT20;CDC42EP1;AGRN;HRAS;WASF2
Negative Regulation Of Developmental Process (GO:0051093)	6/109	0.329828	0.857365	1.4368	HDAC2;NOTCH1;SFMBT1;SIN3A;NOS3;VASH1
Golgi To Plasma Membrane Transport (GO:0006893)	3/47	0.330384	0.857365	1.67848	MACF1;SYS1;STEAP2
Epithelial To Mesenchymal Transition (GO:0001837)	3/47	0.330384	0.857365	1.67848	SMAD4;NOTCH1;CTNNB1
Negative Regulation Of Hydrolase Activity (GO:0051346)	3/47	0.330384	0.857365	1.67848	RCC2;SH3BP4;HRAS
Positive Regulation Of Epithelial To Mesenchymal Transition (GO:0010718)	3/47	0.330384	0.857365	1.67848	SMAD4;NOTCH1;CTNNB1
Regulation Of T Cell Differentiation (GO:0045580)	3/47	0.330384	0.857365	1.67848	PRELID1;ARID1B;SOD1
ERAD Pathway (GO:0036503)	5/89	0.338302	0.857365	1.43434	NPLOC4;DERL2;AUP1;UBXN6;USP19
Positive Regulation Of Cell Population Proliferation (GO:0008284)	23/483	0.341054	0.857365	1.19739	NTRK2;MAP3K3;HDAC2;NOTCH1;KDM1A;IRS1;CNBP;DERL2;CIB1;TCIRG1;NME1;TBRG4;PKHD1;TJP1;ESM1;RPS15A;GAREM1;NDUFS4;S100A13;MDM2;PFDN1;STX3;HRAS
Golgi To Plasma Membrane Protein Transport (GO:0043001)	44985	0.341484	0.857365	1.83676	MACF1;SYS1
Regulation Of Glucose Metabolic Process (GO:0010906)	44985	0.341484	0.857365	1.83676	IRS1;FOXK1
Regulation Of Nitric-Oxide Synthase Activity (GO:0050999)	44985	0.341484	0.857365	1.83676	SCARB1;S100A1
Transcription By RNA Polymerase III (GO:0006383)	44985	0.341484	0.857365	1.83676	ELL;GTF3C6
Mucosal Immune Response (GO:0002385)	44985	0.341484	0.857365	1.83676	OTUD7B;RPL39
Negative Regulation Of Actin Filament Bundle Assembly (GO:0032232)	44985	0.341484	0.857365	1.83676	TJP1;WASF2
Negative Regulation Of Cytoskeleton Organization (GO:0051494)	44985	0.341484	0.857365	1.83676	SMAD4;SSH1
Regulation Of DNA Damage Response, Signal Transduction By P53 Class Mediator (GO:0043516)	44985	0.341484	0.857365	1.83676	KDM1A;MDM2
Regulation Of Cardiac Muscle Cell Action Potential (GO:0098901)	44985	0.341484	0.857365	1.83676	DSP;PKP2
Cellular Response To Mechanical Stimulus (GO:0071260)	3/48	0.342318	0.857365	1.58851	MAP3K2;MAP3K1;BAK1
Plasma Membrane Bounded Cell Projection Organization (GO:0120036)	7/132	0.34259	0.857365	1.33399	GPRIN3;MAP2;DOCK7;RAPGEF2;NRTN;CCDC32;STX3
Response To Molecule Of Bacterial Origin (GO:0002237)	4/69	0.346725	0.857365	1.44899	RPS6KA3;NOS3;HMGB2;FBXO3
Negative Regulation Of DNA-templated Transcription (GO:0045892)	47/1025	0.350002	0.857365	1.12417	L3MBTL3;HDAC2;NOTCH1;RPL10;KDM1A;EHMT2;WWC2;HMGB2;OTUD7B;FOXK1;RSF1;LDB2;NR2C2;ZBTB2;RPS14;PRDX5;CCDC85B;SIN3A;BAHD1;ZKSCAN3;HSF4;FLNA;BPTF;ZBTB39;LEFTY1;SMAD4;KLF12;RBFOX2;KDM2A;KDM2B;CBX4;USP9X;SFMBT1;EED;CBX3;CNBP;DNMT3A;SOX12;NCOR1;NMNAT1;CNOT1;MDM2;ERF;CTNNB1;TCF3;PFDN5;MXD4
Regulation Of Protein Serine/Threonine Kinase Activity (GO:0071900)	6/112	0.352937	0.857365	1.31069	ETAA1;MAP2K2;CIB1;ADRB2;HRAS;LRP6
Autophagy Of Mitochondrion (GO:0000422)	3/49	0.354234	0.857365	1.5043	FIS1;ATG9A;GABARAP
Fatty Acid Beta-Oxidation (GO:0006635)	3/49	0.354234	0.857365	1.5043	SLC25A17;ETFB;HSD17B10
Intrinsic Apoptotic Signaling Pathway In Response To DNA Damage (GO:0008630)	3/49	0.354234	0.857365	1.5043	RPS27L;BAK1;MCL1
Negative Regulation Of Cysteine-Type Endopeptidase Activity Involved In Apoptotic Process (GO:0043154)	3/49	0.354234	0.857365	1.5043	RPS6KA3;GPX1;RAF1
Nuclear Export (GO:0051168)	3/49	0.354234	0.857365	1.5043	LSG1;POM121;PKD1
Regulation Of Epithelial Cell Proliferation (GO:0050678)	5/91	0.35552	0.857365	1.33667	PKHD1;GPX1;B2M;HRAS;NME1
Regulation Of Gene Expression By Genomic Imprinting (GO:0006349)	44936	0.356391	0.857365	2.54689	DNMT3A
Notch Signaling Involved In Heart Development (GO:0061314)	44936	0.356391	0.857365	2.54689	NOTCH1
SRP-dependent Cotranslational Protein Targeting To Membrane (GO:0006614)	44936	0.356391	0.857365	2.54689	SEC63
T-helper Cell Lineage Commitment (GO:0002295)	44936	0.356391	0.857365	2.54689	SOCS3
TORC1 Signaling (GO:0038202)	44936	0.356391	0.857365	2.54689	LAMTOR4
Actin Filament Depolymerization (GO:0030042)	44936	0.356391	0.857365	2.54689	DSTN
Regulation Of Lamellipodium Morphogenesis (GO:2000392)	44936	0.356391	0.857365	2.54689	CORO1C
Regulation Of Long-Term Neuronal Synaptic Plasticity (GO:0048169)	44936	0.356391	0.857365	2.54689	CAMK2B
Regulation Of Melanin Biosynthetic Process (GO:0048021)	44936	0.356391	0.857365	2.54689	RAPGEF2
Ammonium Transmembrane Transport (GO:0072488)	44936	0.356391	0.857365	2.54689	RHBG
Arginine Metabolic Process (GO:0006525)	44936	0.356391	0.857365	2.54689	NOS3
Regulation Of Peroxisome Proliferator Activated Receptor Signaling Pathway (GO:0035358)	44936	0.356391	0.857365	2.54689	ASXL1
Regulation Of Phagocytosis, Engulfment (GO:0060099)	44936	0.356391	0.857365	2.54689	ANO6
Branched-Chain Amino Acid Transport (GO:0015803)	44936	0.356391	0.857365	2.54689	SLC7A7
Cardiac Muscle Cell Membrane Repolarization (GO:0099622)	44936	0.356391	0.857365	2.54689	YWHAE
Cell Proliferation In Forebrain (GO:0021846)	44936	0.356391	0.857365	2.54689	DOCK7
Regulation Of Respiratory Burst (GO:0060263)	44936	0.356391	0.857365	2.54689	NOXA1
Regulation Of Smooth Muscle Cell Apoptotic Process (GO:0034391)	44936	0.356391	0.857365	2.54689	LRP6
Cellular Response To Cholesterol (GO:0071397)	44936	0.356391	0.857365	2.54689	LRP6
Cellular Response To Forskolin (GO:1904322)	44936	0.356391	0.857365	2.54689	ADCY3
Regulation Of Synapse Maturation (GO:0090128)	44936	0.356391	0.857365	2.54689	CAMK2B
Cellular Response To Increased Oxygen Levels (GO:0036295)	44936	0.356391	0.857365	2.54689	ATP6V0D1
Regulation Of Toll-Like Receptor 9 Signaling Pathway (GO:0034163)	44936	0.356391	0.857365	2.54689	RTN4
Coenzyme A Biosynthetic Process (GO:0015937)	44936	0.356391	0.857365	2.54689	PPCDC
Response To Forskolin (GO:1904321)	44936	0.356391	0.857365	2.54689	ADCY3
Ribonucleoside Bisphosphate Biosynthetic Process (GO:0034030)	44936	0.356391	0.857365	2.54689	PPCDC
snRNA Transcription By RNA Polymerase II (GO:0042795)	44936	0.356391	0.857365	2.54689	ELL
Surfactant Homeostasis (GO:0043129)	44936	0.356391	0.857365	2.54689	NKIRAS1
Synaptic Vesicle Transport (GO:0048489)	44936	0.356391	0.857365	2.54689	SPG11
Fatty Acid Beta-Oxidation Using acyl-CoA Dehydrogenase (GO:0033539)	44936	0.356391	0.857365	2.54689	ETFB
Heme Catabolic Process (GO:0042167)	44936	0.356391	0.857365	2.54689	BLVRB
Heparan Sulfate Proteoglycan Biosynthetic Process, Enzymatic Modification (GO:0015015)	44936	0.356391	0.857365	2.54689	NDST1
Insulin-Like Growth Factor Receptor Signaling Pathway (GO:0048009)	44936	0.356391	0.857365	2.54689	IRS1
Kinetochore Organization (GO:0051383)	44936	0.356391	0.857365	2.54689	CENPW
Lens Fiber Cell Differentiation (GO:0070306)	44936	0.356391	0.857365	2.54689	HSF4
Lipoprotein Catabolic Process (GO:0042159)	44936	0.356391	0.857365	2.54689	LYPLA1
Maintenance Of Synapse Structure (GO:0099558)	44936	0.356391	0.857365	2.54689	RAB3A
Mast Cell Activation Involved In Immune Response (GO:0002279)	44936	0.356391	0.857365	2.54689	S100A13
Mast Cell Degranulation (GO:0043303)	44936	0.356391	0.857365	2.54689	S100A13
Microtubule Anchoring At Centrosome (GO:0034454)	44936	0.356391	0.857365	2.54689	NIN
Midbrain Dopaminergic Neuron Differentiation (GO:1904948)	44936	0.356391	0.857365	2.54689	LRP6
Mitochondrial Protein Processing (GO:0034982)	44936	0.356391	0.857365	2.54689	IMMP2L
Mitochondrial Respirasome Assembly (GO:0097250)	44936	0.356391	0.857365	2.54689	COX7A2
Negative Regulation Of Adenylate Cyclase Activity (GO:0007194)	44936	0.356391	0.857365	2.54689	GABBR2
Negative Regulation Of Glycolytic Process (GO:0045820)	44936	0.356391	0.857365	2.54689	NCOR1
Negative Regulation Of Intracellular Estrogen Receptor Signaling Pathway (GO:0033147)	44936	0.356391	0.857365	2.54689	CNOT1
Neuron Projection Fasciculation (GO:0106030)	44936	0.356391	0.857365	2.54689	RTN4
Nuclear Pore Complex Assembly (GO:0051292)	44936	0.356391	0.857365	2.54689	RTN4
Nucleoside Triphosphate Metabolic Process (GO:0009141)	44936	0.356391	0.857365	2.54689	ITPA
Omega-Hydroxylase P450 Pathway (GO:0097267)	44936	0.356391	0.857365	2.54689	CYP1A2
Positive Regulation Of Actin Nucleation (GO:0051127)	44936	0.356391	0.857365	2.54689	WASF2
Positive Regulation Of Attachment Of Spindle Microtubules To Kinetochore (GO:0051987)	44936	0.356391	0.857365	2.54689	RCC2
Positive Regulation Of Bone Resorption (GO:0045780)	44936	0.356391	0.857365	2.54689	PRKCA
Positive Regulation Of Cellular Senescence (GO:2000774)	44936	0.356391	0.857365	2.54689	B2M
Positive Regulation Of Chondrocyte Differentiation (GO:0032332)	44936	0.356391	0.857365	2.54689	SOX5
Positive Regulation Of Macrophage Differentiation (GO:0045651)	44936	0.356391	0.857365	2.54689	PRKCA
Positive Regulation Of Phospholipid Transport (GO:2001140)	44936	0.356391	0.857365	2.54689	PRELID1
Positive Regulation Of Toll-Like Receptor 4 Signaling Pathway (GO:0034145)	44936	0.356391	0.857365	2.54689	IFI35
Prostaglandin Transport (GO:0015732)	44936	0.356391	0.857365	2.54689	SLC22A7
Protein auto-ADP-ribosylation (GO:0070213)	44936	0.356391	0.857365	2.54689	PARP12
Protein Kinase C-activating G Protein-Coupled Receptor Signaling Pathway (GO:0007205)	44936	0.356391	0.857365	2.54689	PARD3
Purine Nucleoside Bisphosphate Biosynthetic Process (GO:0034033)	44936	0.356391	0.857365	2.54689	PPCDC
Regulation Of ERAD Pathway (GO:1904292)	44936	0.356391	0.857365	2.54689	USP19
Regulation Of Axon Regeneration (GO:0048679)	44936	0.356391	0.857365	2.54689	STK24
Negative Regulation Of Extrinsic Apoptotic Signaling Pathway (GO:2001237)	4/70	0.356614	0.857365	1.38908	GPX1;NOS3;PELI3;MCL1
Regulation Of Developmental Growth (GO:0048638)	2/29	0.357327	0.857365	1.69399	SIN3A;SOD1
RNA Biosynthetic Process (GO:0032774)	2/29	0.357327	0.857365	1.69399	TAF13;RSF1
TOR Signaling (GO:0031929)	2/29	0.357327	0.857365	1.69399	RPS6KB2;LAMTOR4
Alpha-Amino Acid Catabolic Process (GO:1901606)	2/29	0.357327	0.857365	1.69399	HIBADH;HSD17B10
Cardiac Muscle Cell Action Potential (GO:0086001)	2/29	0.357327	0.857365	1.69399	YWHAE;PKP2
Response To Alcohol (GO:0097305)	2/29	0.357327	0.857365	1.69399	HSD3B2;SOD1
Establishment Of Mitotic Spindle Orientation (GO:0000132)	2/29	0.357327	0.857365	1.69399	PKHD1;NUMA1
Heterotypic Cell-Cell Adhesion (GO:0034113)	2/29	0.357327	0.857365	1.69399	DSP;PKP2
Multivesicular Body Assembly (GO:0036258)	2/29	0.357327	0.857365	1.69399	MVB12A;STAM
Organic Cyclic Compound Biosynthetic Process (GO:1901362)	2/29	0.357327	0.857365	1.69399	MOCS2;HSD3B2
Positive Regulation Of Endopeptidase Activity (GO:0010950)	2/29	0.357327	0.857365	1.69399	PRELID1;PSME1
Protein Acetylation (GO:0006473)	2/29	0.357327	0.857365	1.69399	ING5;NAA20
Protein Insertion Into ER Membrane (GO:0045048)	2/29	0.357327	0.857365	1.69399	UBL4A;EMC6
Regulation Of ERK1 And ERK2 Cascade (GO:0070372)	12/244	0.361525	0.857365	1.17051	PKHD1;MARCO;NTRK2;DSTYK;SMAD4;GAREM1;NOTCH1;RAP1A;RAPGEF2;PRKCA;CIB1;HRAS
Sensory Perception Of Sound (GO:0007605)	5/92	0.364144	0.857365	1.29062	TIMM8B;NDUFB9;MKKS;TIMM10;SOD1
Blood Circulation (GO:0008015)	3/50	0.366123	0.857365	1.42539	GPX1;NOS3;SOD1
Negative Regulation Of Cell Projection Organization (GO:0031345)	3/50	0.366123	0.857365	1.42539	HDAC2;RAPGEF2;CIB1
Positive Regulation Of Developmental Growth (GO:0048639)	3/50	0.366123	0.857365	1.42539	MACF1;AGRN;MAP3K13
Protein Autoubiquitination (GO:0051865)	4/71	0.3665	0.857365	1.33199	RNF146;BABAM2;UHRF2;MDM2
Response To Endoplasmic Reticulum Stress (GO:0034976)	6/114	0.368412	0.857365	1.23328	BCAP31;ERP44;UFM1;BAK1;UBXN6;USP19
Chromatin Organization (GO:0006325)	13/268	0.371265	0.857365	1.12349	HDAC2;KDM2B;CBX3;HMGB2;RSF1;NUDT5;ARID1B;ING5;HIRA;ZNHIT1;UBN1;WAC;BPTF
Negative Regulation Of Amide Metabolic Process (GO:0034249)	5/93	0.372772	0.857365	1.24631	NTRK2;CNOT1;RPL13A;TSC1;RTN4
Artery Morphogenesis (GO:0048844)	2/30	0.37303	0.857365	1.56514	NOTCH1;ANGPTL3
Response To Amino Acid (GO:0043200)	2/30	0.37303	0.857365	1.56514	SH3BP4;LAMTOR4
Multivesicular Body Organization (GO:0036257)	2/30	0.37303	0.857365	1.56514	MVB12A;STAM
Nucleic Acid Metabolic Process (GO:0090304)	2/30	0.37303	0.857365	1.56514	RBFOX2;DNASE1L2
Positive Regulation Of JUN Kinase Activity (GO:0043507)	2/30	0.37303	0.857365	1.56514	MAP3K13;SASH1
Positive Regulation Of Cell Communication (GO:0010647)	2/30	0.37303	0.857365	1.56514	RIMS3;ILK
Positive Regulation Of Lipid Kinase Activity (GO:0090218)	2/30	0.37303	0.857365	1.56514	IRS1;DGKZ
Endoplasmic Reticulum To Golgi Vesicle-Mediated Transport (GO:0006888)	6/115	0.376162	0.857365	1.19643	BCAP31;TRAPPC8;IER3IP1;USE1;COPE;BET1
Negative Regulation Of Cell Adhesion (GO:0007162)	4/72	0.376378	0.857365	1.27756	NOTCH1;PLXND1;PLG;PLXNB1
Plasma Membrane Organization (GO:0007009)	4/72	0.376378	0.857365	1.27756	RAB3A;SERP1;EPB41L3;ANO6
SMAD Protein Signal Transduction (GO:0060395)	3/51	0.377973	0.857365	1.35137	LEFTY1;SMAD4;INHBB
Positive Regulation Of Protein Localization To Cell Periphery (GO:1904377)	3/51	0.377973	0.857365	1.35137	NUMA1;CIB1;STX3
Regulation Of Cytoplasmic Transport (GO:1903649)	44937	0.384145	0.857365	2.12549	MAP2K2
Regulation Of Endosome Size (GO:0051036)	44937	0.384145	0.857365	2.12549	KXD1
Regulation Of Epithelial Cell Apoptotic Process (GO:1904035)	44937	0.384145	0.857365	2.12549	PKHD1
Regulation Of Fatty Acid Metabolic Process (GO:0019217)	44937	0.384145	0.857365	2.12549	NCOR1
Regulation Of Homotypic Cell-Cell Adhesion (GO:0034110)	44937	0.384145	0.857365	2.12549	PRKCA
Actin Crosslink Formation (GO:0051764)	44937	0.384145	0.857365	2.12549	FLNA
Regulation Of Microtubule-Based Movement (GO:0060632)	44937	0.384145	0.857365	2.12549	MAP2
Brain Morphogenesis (GO:0048854)	44937	0.384145	0.857365	2.12549	MKKS
Regulation Of Phospholipase C Activity (GO:1900274)	44937	0.384145	0.857365	2.12549	HRAS
Regulation Of Pseudopodium Assembly (GO:0031272)	44937	0.384145	0.857365	2.12549	CDC42EP1
Regulation Of Stress-Activated Protein Kinase Signaling Cascade (GO:0070302)	44937	0.384145	0.857365	2.12549	MAP2K2
Cellular Response To Nitrogen Levels (GO:0043562)	44937	0.384145	0.857365	2.12549	GABARAP
Cellular Response To Nitrogen Starvation (GO:0006995)	44937	0.384145	0.857365	2.12549	GABARAP
Cellular Response To Thyroid Hormone Stimulus (GO:0097067)	44937	0.384145	0.857365	2.12549	KLF9
Central Nervous System Neuron Axonogenesis (GO:0021955)	44937	0.384145	0.857365	2.12549	B4GALT6
Digestive System Development (GO:0055123)	44937	0.384145	0.857365	2.12549	PKD1
Epithelial Cell-Cell Adhesion (GO:0090136)	44937	0.384145	0.857365	2.12549	DSP
Exit From Mitosis (GO:0010458)	44937	0.384145	0.857365	2.12549	UBE2S
Telomere Maintenance In Response To DNA Damage (GO:0043247)	44937	0.384145	0.857365	2.12549	TFIP11
Ganglion Development (GO:0061548)	44937	0.384145	0.857365	2.12549	CTNNB1
Heterocycle Biosynthetic Process (GO:0018130)	44937	0.384145	0.857365	2.12549	MOCS2
Inner Ear Receptor Cell Stereocilium Organization (GO:0060122)	44937	0.384145	0.857365	2.12549	SOD1
Intracellular Copper Ion Homeostasis (GO:0006878)	44937	0.384145	0.857365	2.12549	ATP7B
Intrinsic Apoptotic Signaling Pathway In Response To Oxidative Stress (GO:0008631)	44937	0.384145	0.857365	2.12549	STK24
Lipoprotein Transport (GO:0042953)	44937	0.384145	0.857365	2.12549	VMP1
Macrophage Activation Involved In Immune Response (GO:0002281)	44937	0.384145	0.857365	2.12549	IFI35
Mast Cell Mediated Immunity (GO:0002448)	44937	0.384145	0.857365	2.12549	S100A13
Mitochondrion Distribution (GO:0048311)	44937	0.384145	0.857365	2.12549	DNM1L
Negative Regulation Of Cyclase Activity (GO:0031280)	44937	0.384145	0.857365	2.12549	GABBR2
Negative Regulation Of Fibrinolysis (GO:0051918)	44937	0.384145	0.857365	2.12549	PLG
Negative Regulation Of Heart Contraction (GO:0045822)	44937	0.384145	0.857365	2.12549	PDE4D
Negative Regulation Of Microtubule Polymerization (GO:0031115)	44937	0.384145	0.857365	2.12549	MAP2
Negative Regulation Of Reactive Oxygen Species Biosynthetic Process (GO:1903427)	44937	0.384145	0.857365	2.12549	COA8
Nucleoside Phosphate Biosynthetic Process (GO:1901293)	44937	0.384145	0.857365	2.12549	NMNAT1
Nucleoside Phosphate Catabolic Process (GO:1901292)	44937	0.384145	0.857365	2.12549	ITPA
Organic Cyclic Compound Catabolic Process (GO:1901361)	44937	0.384145	0.857365	2.12549	CYP1A2
Pentose-Phosphate Shunt (GO:0006098)	44937	0.384145	0.857365	2.12549	DERA
Phosphatidylinositol-3-Phosphate Biosynthetic Process (GO:0036092)	44937	0.384145	0.857365	2.12549	PIK3C2G
Positive Regulation Of Endoplasmic Reticulum Unfolded Protein Response (GO:1900103)	44937	0.384145	0.857365	2.12549	BAK1
Positive Regulation Of Metaphase/Anaphase Transition Of Cell Cycle (GO:1902101)	44937	0.384145	0.857365	2.12549	CDC23
Positive Regulation Of Mitotic Metaphase/Anaphase Transition (GO:0045842)	44937	0.384145	0.857365	2.12549	CDC23
Positive Regulation Of Myelination (GO:0031643)	44937	0.384145	0.857365	2.12549	PARD3
Positive Regulation Of Pseudopodium Assembly (GO:0031274)	44937	0.384145	0.857365	2.12549	CDC42EP1
Positive Regulation Of Triglyceride Biosynthetic Process (GO:0010867)	44937	0.384145	0.857365	2.12549	SCARB1
Positive Regulation Of Vascular Permeability (GO:0043117)	44937	0.384145	0.857365	2.12549	TJP1
Programmed Necrotic Cell Death (GO:0097300)	44937	0.384145	0.857365	2.12549	DNM1L
Protein Polyglutamylation (GO:0018095)	44937	0.384145	0.857365	2.12549	TTLL13
Regulation Of T Cell Apoptotic Process (GO:0070232)	44937	0.384145	0.857365	2.12549	PRELID1
Regulation Of Adipose Tissue Development (GO:1904177)	44937	0.384145	0.857365	2.12549	NCOA1
Regulation Of Astrocyte Differentiation (GO:0048710)	44937	0.384145	0.857365	2.12549	NOTCH1
Regulation Of Cell Communication By Electrical Coupling Involved In Cardiac Conduction (GO:1901844)	44937	0.384145	0.857365	2.12549	PDE4D
Regulation Of MAPK Cascade (GO:0043408)	10/204	0.384456	0.857365	1.09561	PKHD1;NTRK2;MAP2K2;MINK1;TNIK;ADRB2;RAF1;HRAS;PPIA;SOD1
Ubiquitin-Dependent ERAD Pathway (GO:0030433)	4/73	0.386242	0.857365	1.22565	NPLOC4;DERL2;AUP1;USP19
Protein Tetramerization (GO:0051262)	4/73	0.386242	0.857365	1.22565	PKD1;B2M;HSD17B10;GLS
Regulation Of Dendrite Morphogenesis (GO:0048814)	2/31	0.388575	0.857365	1.44853	RAPGEF2;TNIK
Regulation Of Extrinsic Apoptotic Signaling Pathway Via Death Domain Receptors (GO:1902041)	2/31	0.388575	0.857365	1.44853	GPX1;NOS3
acyl-CoA Metabolic Process (GO:0006637)	2/31	0.388575	0.857365	1.44853	MCEE;OXSM
Cardiac Muscle Tissue Morphogenesis (GO:0055008)	2/31	0.388575	0.857365	1.44853	NOTCH1;PKP2
Cellular Response To cAMP (GO:0071320)	2/31	0.388575	0.857365	1.44853	RAP1A;RAPGEF2
Triglyceride Homeostasis (GO:0070328)	2/31	0.388575	0.857365	1.44853	SCARB1;ANGPTL3
Glutamine Family Amino Acid Metabolic Process (GO:0009064)	2/31	0.388575	0.857365	1.44853	ALDH5A1;ALDH18A1
Negative Regulation Of Intracellular Steroid Hormone Receptor Signaling Pathway (GO:0033144)	2/31	0.388575	0.857365	1.44853	NCOR1;CNOT1
Negative Regulation Of Microtubule Polymerization Or Depolymerization (GO:0031111)	2/31	0.388575	0.857365	1.44853	MAP2;CIB1
Positive Regulation Of Lamellipodium Organization (GO:1902745)	2/31	0.388575	0.857365	1.44853	WASF2;CORO1C
Rho Protein Signal Transduction (GO:0007266)	3/52	0.389777	0.857365	1.28189	ARHGEF11;RTKN;MYO9B
Arachidonic Acid Metabolic Process (GO:0019369)	3/52	0.389777	0.857365	1.28189	GPX1;PTGES2;CYP1A2
Negative Regulation Of Neuron Apoptotic Process (GO:0043524)	4/74	0.396086	0.857365	1.17611	NTRK2;KDM2B;PPARGC1A;SOD1
Regulation Of Protein Binding (GO:0043393)	6/118	0.399419	0.857365	1.09277	KDM1A;USP9X;RAPGEF2;TFIP11;B2M;PKD1
Endosome Organization (GO:0007032)	3/53	0.401523	0.857365	1.2166	ATP6V0B;CORO1C;ATP6V1F
Spermatid Development (GO:0007286)	3/53	0.401523	0.857365	1.2166	MKKS;CIB1;SYCP3
Negative Regulation Of Cysteine-Type Endopeptidase Activity (GO:2000117)	3/53	0.401523	0.857365	1.2166	RPS6KA3;GPX1;RAF1
Negative Regulation Of Metabolic Process (GO:0009892)	3/53	0.401523	0.857365	1.2166	NOTCH1;DOCK7;LNPEP
Protein Homotetramerization (GO:0051289)	3/53	0.401523	0.857365	1.2166	B2M;HSD17B10;GLS
Regulation Of Metaphase/Anaphase Transition Of Cell Cycle (GO:1902099)	2/32	0.403946	0.857365	1.3427	CDC23;ARID1B
Gluconeogenesis (GO:0006094)	2/32	0.403946	0.857365	1.3427	MDH1;PPARGC1A
Glycosphingolipid Metabolic Process (GO:0006687)	2/32	0.403946	0.857365	1.3427	LARGE1;B4GALT6
Histone Lysine Methylation (GO:0034968)	2/32	0.403946	0.857365	1.3427	KMT2A;EHMT2
Mesenchymal Cell Migration (GO:0090497)	2/32	0.403946	0.857365	1.3427	NRTN;CORO1C
Negative Regulation Of Proteasomal Ubiquitin-Dependent Protein Catabolic Process (GO:0032435)	2/32	0.403946	0.857365	1.3427	USP9X;WAC
Phosphatidylinositol 3-Kinase Signaling (GO:0014065)	2/32	0.403946	0.857365	1.3427	IRS1;PIK3C2G
Protein Transmembrane Import Into Intracellular Organelle (GO:0044743)	2/32	0.403946	0.857365	1.3427	PAM16;DNAJC15
Regulation Of Calcium Ion Transmembrane Transporter Activity (GO:1901019)	2/32	0.403946	0.857365	1.3427	YWHAE;PDE4D
Positive Regulation Of Multicellular Organismal Process (GO:0051240)	18/387	0.404113	0.857365	0.982883	NCOA1;HDAC2;SMAD4;NUMA1;KDM1A;PRKCA;INHBB;ADRB2;NR2C2;RTN4;SOD1;SIN3A;S100A13;CTNNB1;MAP3K13;PPARGC1A;PPARGC1B;SOX5
Adenylate Cyclase-Modulating G Protein-Coupled Receptor Signaling Pathway (GO:0007188)	8/163	0.405103	0.857365	1.03669	ADGRE1;AKAP12;MARCO;GABBR2;ADCY9;ADCY3;ADRB2;WASF2
Nucleosome Organization (GO:0034728)	4/75	0.405904	0.857365	1.12883	HIRA;UBN1;HMGB2;RSF1
Regulation Of Protein Kinase Activity (GO:0045859)	6/119	0.407164	0.857365	1.06038	RAP1A;PRKRIP1;RAPGEF2;PPIA;LRP6;SOD1
Regulation Of Cell Cycle (GO:0051726)	14/298	0.409216	0.857365	0.979305	YWHAE;ANAPC13;UHRF2;TRRAP;TSC1;PKD1;RNF40;LRP6;TBRG4;ING5;CDC23;RPS15A;MDM2;HRAS
Regulation Of Chromosome Separation (GO:1905818)	44938	0.410703	0.857365	1.79715	NUMA1
DNA Conformation Change (GO:0071103)	44938	0.410703	0.857365	1.79715	HMGB2
NADPH Regeneration (GO:0006740)	44938	0.410703	0.857365	1.79715	DERA
Regulation Of Interleukin-5 Production (GO:0032674)	44938	0.410703	0.857365	1.79715	PDE4D
Adult Locomotory Behavior (GO:0008344)	44938	0.410703	0.857365	1.79715	TSC1
Aspartate Family Amino Acid Metabolic Process (GO:0009066)	44938	0.410703	0.857365	1.79715	MSRA
Axonal Fasciculation (GO:0007413)	44938	0.410703	0.857365	1.79715	RTN4
Base-Excision Repair, Gap-Filling (GO:0006287)	44938	0.410703	0.857365	1.79715	POLB
Regulation Of Platelet-Derived Growth Factor Receptor Signaling Pathway (GO:0010640)	44938	0.410703	0.857365	1.79715	IFT20
Cell-Cell Junction Maintenance (GO:0045217)	44938	0.410703	0.857365	1.79715	TJP1
Regulation Of Retrograde Protein Transport, ER To Cytosol (GO:1904152)	44938	0.410703	0.857365	1.79715	DERL2
Cellular Response To Acidic pH (GO:0071468)	44938	0.410703	0.857365	1.79715	RAB11FIP5
Regulation Of Tube Diameter (GO:0035296)	44938	0.410703	0.857365	1.79715	NOS3
Regulation Of Vascular Associated Smooth Muscle Cell Migration (GO:1904752)	44938	0.410703	0.857365	1.79715	DOCK7
Response To Iron Ion (GO:0010039)	44938	0.410703	0.857365	1.79715	B2M
Defense Response To Tumor Cell (GO:0002357)	44938	0.410703	0.857365	1.79715	PRDX2
Dendrite Self-Avoidance (GO:0070593)	44938	0.410703	0.857365	1.79715	ROBO4
Detection Of Calcium Ion (GO:0005513)	44938	0.410703	0.857365	1.79715	STIM1
Response To Thyroid Hormone (GO:0097066)	44938	0.410703	0.857365	1.79715	KLF9
Ribosome Disassembly (GO:0032790)	44938	0.410703	0.857365	1.79715	MRRF
Secretion (GO:0046903)	44938	0.410703	0.857365	1.79715	TPD52
snRNA Transcription (GO:0009301)	44938	0.410703	0.857365	1.79715	ELL
Epithelial Cell Morphogenesis (GO:0003382)	44938	0.410703	0.857365	1.79715	PKHD1
Steroid Catabolic Process (GO:0006706)	44938	0.410703	0.857365	1.79715	CYP1A2
Exonucleolytic Catabolism Of Deadenylated mRNA (GO:0043928)	44938	0.410703	0.857365	1.79715	EXOSC5
Synaptic Membrane Adhesion (GO:0099560)	44938	0.410703	0.857365	1.79715	PTPRF
Fatty Acid Elongation (GO:0030497)	44938	0.410703	0.857365	1.79715	ELOVL2
Fibrinolysis (GO:0042730)	44938	0.410703	0.857365	1.79715	PLG
Vascular Process In Circulatory System (GO:0003018)	44938	0.410703	0.857365	1.79715	NOS3
Very Long-Chain Fatty Acid Biosynthetic Process (GO:0042761)	44938	0.410703	0.857365	1.79715	ELOVL2
Lipoprotein Localization (GO:0044872)	44938	0.410703	0.857365	1.79715	VMP1
Microtubule Anchoring At Microtubule Organizing Center (GO:0072393)	44938	0.410703	0.857365	1.79715	NIN
Negative Regulation Of Alcohol Biosynthetic Process (GO:1902931)	44938	0.410703	0.857365	1.79715	SOD1
Negative Regulation Of Hippo Signaling (GO:0035331)	44938	0.410703	0.857365	1.79715	WWC2
Negative Regulation Of Intrinsic Apoptotic Signaling Pathway In Response To DNA Damage By P53 Class Mediator (GO:1902166)	44938	0.410703	0.857365	1.79715	KDM1A
Negative Regulation Of Stem Cell Differentiation (GO:2000737)	44938	0.410703	0.857365	1.79715	NOTCH1
Organophosphate Catabolic Process (GO:0046434)	44938	0.410703	0.857365	1.79715	ANGPTL3
Phosphatidylcholine Acyl-Chain Remodeling (GO:0036151)	44938	0.410703	0.857365	1.79715	LPCAT2
Phospholipid Homeostasis (GO:0055091)	44938	0.410703	0.857365	1.79715	ANGPTL3
Polysaccharide Biosynthetic Process (GO:0000271)	44938	0.410703	0.857365	1.79715	NDST1
Positive Regulation Of DNA-directed DNA Polymerase Activity (GO:1900264)	44938	0.410703	0.857365	1.79715	CHTF8
Positive Regulation Of ERAD Pathway (GO:1904294)	44938	0.410703	0.857365	1.79715	BCAP31
Positive Regulation Of Insulin Receptor Signaling Pathway (GO:0046628)	44938	0.410703	0.857365	1.79715	IRS1
Positive Regulation Of Integrin-Mediated Signaling Pathway (GO:2001046)	44938	0.410703	0.857365	1.79715	FLNA
Positive Regulation Of Neuron Migration (GO:2001224)	44938	0.410703	0.857365	1.79715	RAPGEF2
Positive Regulation Of Protein Export From Nucleus (GO:0046827)	44938	0.410703	0.857365	1.79715	YWHAE
Positive Regulation Of Protein Localization To Cell Surface (GO:2000010)	44938	0.410703	0.857365	1.79715	STX3
Positive Regulation Of Regulated Secretory Pathway (GO:1903307)	44938	0.410703	0.857365	1.79715	RAB3A
Positive Regulation Of Ruffle Assembly (GO:1900029)	44938	0.410703	0.857365	1.79715	HRAS
Positive Regulation Of Sodium Ion Transport (GO:0010765)	44938	0.410703	0.857365	1.79715	PKP2
Protein Heterotetramerization (GO:0051290)	44938	0.410703	0.857365	1.79715	PKD1
Pyrimidine Deoxyribonucleotide Catabolic Process (GO:0009223)	44938	0.410703	0.857365	1.79715	NT5C
Quaternary Ammonium Group Transport (GO:0015697)	44938	0.410703	0.857365	1.79715	SLC25A19
Quinone Biosynthetic Process (GO:1901663)	44938	0.410703	0.857365	1.79715	COQ8B
Regulation Of DNA-directed DNA Polymerase Activity (GO:1900262)	44938	0.410703	0.857365	1.79715	CHTF8
Regulation Of T Cell Differentiation In Thymus (GO:0033081)	44938	0.410703	0.857365	1.79715	SOD1
Regulation Of Actomyosin Structure Organization (GO:0110020)	44938	0.410703	0.857365	1.79715	TSC1
Regulation Of Cell Communication By Electrical Coupling (GO:0010649)	44938	0.410703	0.857365	1.79715	PDE4D
Epidermal Cell Differentiation (GO:0009913)	3/54	0.413205	0.857365	1.1552	DSP;HDAC2;CTNNB1
Positive Regulation Of Protein Secretion (GO:0050714)	4/76	0.41569	0.857365	1.08368	IER3IP1;DNM1L;PPIA;MYH10
Positive Regulation Of Cellular Process (GO:0048522)	27/594	0.415798	0.857365	0.929403	HDAC2;NOTCH1;NUMA1;IRS1;DERL2;CIB1;TCIRG1;LRP6;TBRG4;PKHD1;RPS6KA3;ESM1;RPS15A;EXOSC4;S100A13;STX3;HRAS;NTRK2;CNBP;PRKCA;ARID1B;TJP1;GAREM1;PARD3;MDM2;CTNNB1;PFDN1
Regulation Of Potassium Ion Transmembrane Transport (GO:1901379)	2/33	0.41913	0.857365	1.24643	YWHAE;FLNA
Regulation Of Protein Polymerization (GO:0032271)	2/33	0.41913	0.857365	1.24643	FCHSD1;MAP2
Regulation Of Sprouting Angiogenesis (GO:1903670)	2/33	0.41913	0.857365	1.24643	TJP1;S100A1
Ubiquitin-Dependent Protein Catabolic Process Via The Multivesicular Body Sorting Pathway (GO:0043162)	2/33	0.41913	0.857365	1.24643	MVB12A;STAM
intra-Golgi Vesicle-Mediated Transport (GO:0006891)	2/33	0.41913	0.857365	1.24643	RAB43;COPE
Monoubiquitinated Protein Deubiquitination (GO:0035520)	2/33	0.41913	0.857365	1.24643	TRRAP;USP9X
ncRNA Catabolic Process (GO:0034661)	2/33	0.41913	0.857365	1.24643	EXOSC5;EXOSC4
Negative Regulation Of Epithelial Cell Migration (GO:0010633)	2/33	0.41913	0.857365	1.24643	ADAMTS9;CORO1C
Positive Regulation Of DNA Binding (GO:0043388)	2/33	0.41913	0.857365	1.24643	HMGB2;NME1
Positive Regulation Of Protein Dephosphorylation (GO:0035307)	2/33	0.41913	0.857365	1.24643	ITGA1;PPIA
Positive Regulation Of Reproductive Process (GO:2000243)	2/33	0.41913	0.857365	1.24643	INHBB;LHFPL2
Regulation Of Amyloid-Beta Formation (GO:1902003)	2/33	0.41913	0.857365	1.24643	NTRK2;RTN4
Axonogenesis (GO:0007409)	9/188	0.422134	0.857365	0.963787	ROBO4;RAB3A;TRIO;NOTCH1;USP9X;PARD3;DOCK7;B4GALT6;SPG11
Axon Development (GO:0061564)	5/99	0.424387	0.857365	1.01311	RAB3A;PARD3;DOCK7;RTN4;GPM6B
Cellular Response To Fibroblast Growth Factor Stimulus (GO:0044344)	3/55	0.424813	0.857365	1.0974	DSTYK;CHURC1;FRS2
Neuron Migration (GO:0001764)	3/55	0.424813	0.857365	1.0974	NTRK2;USP9X;RAPGEF2
Purine Ribonucleotide Biosynthetic Process (GO:0009152)	3/55	0.424813	0.857365	1.0974	ADCY9;ADCY3;PPCDC
Peptidyl-Serine Modification (GO:0018209)	8/166	0.424866	0.857365	0.963242	CAMK2B;RPS6KA3;PRKCA;PKN1;MAP3K13;SGK1;PKD1;CSNK1G1
Regulation Of Transcription Elongation By RNA Polymerase II (GO:0034243)	4/77	0.42544	0.857365	1.04056	MED23;ELL;MED16;CDK13
Monoatomic Cation Homeostasis (GO:0055080)	4/77	0.42544	0.857365	1.04056	ZNHIT1;CIB3;CIB2;COX11
Negative Regulation Of Blood Vessel Morphogenesis (GO:2000181)	4/77	0.42544	0.857365	1.04056	CTNNB1;VASH1;HSPG2;AMOT
Positive Regulation Of JNK Cascade (GO:0046330)	4/77	0.42544	0.857365	1.04056	MINK1;TRAF1;TNIK;HRAS
Ras Protein Signal Transduction (GO:0007265)	7/144	0.427617	0.857365	0.964641	ARHGEF11;RTKN;RAP1A;NKIRAS1;RAPGEF2;MYO9B;HRAS
Regulation Of Cell Adhesion (GO:0030155)	7/144	0.427617	0.857365	0.964641	PKHD1;PLXND1;MINK1;PKP2;PRKCA;PLXNB1;STX3
Endocytosis (GO:0006897)	9/189	0.428307	0.857365	0.942248	MARCO;TBC1D2B;ADRB2;HSPG2;STEAP2;RABEPK;ASGR1;CSNK1G1;CORO1C
Regulation Of Protein Catabolic Process (GO:0042176)	6/122	0.430338	0.857365	0.969165	GPX1;PSME1;MDM2;FLNA;PKD1;RBX1
Membrane Organization (GO:0061024)	8/167	0.431444	0.857365	0.939954	SERP1;REEP5;LPCAT2;MVB12A;STAM;DNM1L;SNAP29;CORO1C
Regulation Of Organelle Organization (GO:0033043)	5/100	0.432929	0.857365	0.979086	TJP1;FIS1;PLXNB1;MIEF2;DNM1L
Regulation Of Neuronal Synaptic Plasticity (GO:0048168)	2/34	0.434114	0.857365	1.15865	CAMK2B;RAB3A
Embryonic Limb Morphogenesis (GO:0030326)	2/34	0.434114	0.857365	1.15865	HDAC2;CTNNB1
Establishment Of Mitotic Spindle Localization (GO:0040001)	2/34	0.434114	0.857365	1.15865	PKHD1;NUMA1
Transcription Initiation-Coupled Chromatin Remodeling (GO:0045815)	2/34	0.434114	0.857365	1.15865	KMT2A;ARID1B
Histone Deubiquitination (GO:0016578)	2/34	0.434114	0.857365	1.15865	BABAM2;TRRAP
Negative Regulation Of Mitotic Cell Cycle (GO:0045930)	2/34	0.434114	0.857365	1.15865	CTNNB1;AURKAIP1
Positive Regulation Of Organelle Organization (GO:0010638)	2/34	0.434114	0.857365	1.15865	PFDN2;PPARGC1A
Regulation Of DNA Biosynthetic Process (GO:2000278)	2/34	0.434114	0.857365	1.15865	ING5;SMG6
Cellular Response To Nutrient Levels (GO:0031669)	4/78	0.435148	0.857365	0.999341	STK24;EHMT2;TSC1;INHBB
Negative Regulation Of Protein Modification Process (GO:0031400)	4/78	0.435148	0.857365	0.999341	CIB1;PPIA;CORO1C;LRP6
ATP Transport (GO:0015867)	44939	0.436117	0.857365	1.53616	SLC25A17
Regulation Of Fatty Acid Beta-Oxidation (GO:0031998)	44939	0.436117	0.857365	1.53616	IRS1
Atrioventricular Valve Development (GO:0003171)	44939	0.436117	0.857365	1.53616	NOTCH1
Regulation Of Nitrogen Compound Metabolic Process (GO:0051171)	44939	0.436117	0.857365	1.53616	SSH1
Branching Involved In Blood Vessel Morphogenesis (GO:0001569)	44939	0.436117	0.857365	1.53616	CTNNB1
Regulation Of Short-Term Neuronal Synaptic Plasticity (GO:0048172)	44939	0.436117	0.857365	1.53616	RAB3A
Cotranslational Protein Targeting To Membrane (GO:0006613)	44939	0.436117	0.857365	1.53616	SEC63
Cranial Nerve Development (GO:0021545)	44939	0.436117	0.857365	1.53616	TMEM126A
Cytoplasmic Sequestering Of Transcription Factor (GO:0042994)	44939	0.436117	0.857365	1.53616	PKD1
Secondary Palate Development (GO:0062009)	44939	0.436117	0.857365	1.53616	SMAD4
Embryonic Hemopoiesis (GO:0035162)	44939	0.436117	0.857365	1.53616	KMT2A
Signal Peptide Processing (GO:0006465)	44939	0.436117	0.857365	1.53616	IMMP2L
Ether Lipid Metabolic Process (GO:0046485)	44939	0.436117	0.857365	1.53616	PEDS1
Suppression Of Viral Release By Host (GO:0044790)	44939	0.436117	0.857365	1.53616	TRIM8
Synaptic Vesicle Localization (GO:0097479)	44939	0.436117	0.857365	1.53616	SPG11
Thymus Development (GO:0048538)	44939	0.436117	0.857365	1.53616	SOD1
Glutamine Metabolic Process (GO:0006541)	44939	0.436117	0.857365	1.53616	GLS
Ubiquinone Biosynthetic Process (GO:0006744)	44939	0.436117	0.857365	1.53616	COQ8B
Heparan Sulfate Proteoglycan Metabolic Process (GO:0030201)	44939	0.436117	0.857365	1.53616	NDST1
Immune Response-Regulating Cell Surface Receptor Signaling Pathway (GO:0002768)	44939	0.436117	0.857365	1.53616	BTLA
Inhibitory Synapse Assembly (GO:1904862)	44939	0.436117	0.857365	1.53616	PLXNB1
Interleukin-6-Mediated Signaling Pathway (GO:0070102)	44939	0.436117	0.857365	1.53616	SMAD4
Lipid Oxidation (GO:0034440)	44939	0.436117	0.857365	1.53616	PPARGC1A
Mitochondrial Fission (GO:0000266)	44939	0.436117	0.857365	1.53616	FIS1
Negative Regulation Of Cell Activation (GO:0050866)	44939	0.436117	0.857365	1.53616	NOS3
Negative Regulation Of Cell Migration Involved In Sprouting Angiogenesis (GO:0090051)	44939	0.436117	0.857365	1.53616	NOTCH1
Negative Regulation Of Lyase Activity (GO:0051350)	44939	0.436117	0.857365	1.53616	GABBR2
Negative Regulation Of Myoblast Differentiation (GO:0045662)	44939	0.436117	0.857365	1.53616	NOTCH1
Outer Mitochondrial Membrane Organization (GO:0007008)	44939	0.436117	0.857365	1.53616	MTX1
Positive Regulation Of Cardiac Muscle Cell Proliferation (GO:0060045)	44939	0.436117	0.857365	1.53616	NOTCH1
Positive Regulation Of Cellular Response To Insulin Stimulus (GO:1900078)	44939	0.436117	0.857365	1.53616	IRS1
Positive Regulation Of Chromosome Separation (GO:1905820)	44939	0.436117	0.857365	1.53616	NUMA1
Positive Regulation Of Glycogen Biosynthetic Process (GO:0045725)	44939	0.436117	0.857365	1.53616	IRS1
Positive Regulation Of Heterochromatin Formation (GO:0031453)	44939	0.436117	0.857365	1.53616	SIN3A
Positive Regulation Of Keratinocyte Differentiation (GO:0045618)	44939	0.436117	0.857365	1.53616	NUMA1
Positive Regulation Of Superoxide Anion Generation (GO:0032930)	44939	0.436117	0.857365	1.53616	SOD1
Protein Import Into Peroxisome Matrix (GO:0016558)	44939	0.436117	0.857365	1.53616	USP9X
Protein Insertion Into Mitochondrial Outer Membrane (GO:0045040)	44939	0.436117	0.857365	1.53616	MTX1
Protein Localization To Phagophore Assembly Site (GO:0034497)	44939	0.436117	0.857365	1.53616	ATG9A
Regulation Of ERBB Signaling Pathway (GO:1901184)	44939	0.436117	0.857365	1.53616	MVB12A
Regulation Of IRE1-mediated Unfolded Protein Response (GO:1903894)	44939	0.436117	0.857365	1.53616	BAK1
Regulation Of Cell Fate Commitment (GO:0010453)	44939	0.436117	0.857365	1.53616	HDAC2
Regulation Of Cell Projection Organization (GO:0031344)	44939	0.436117	0.857365	1.53616	MACF1
RNA Polymerase II Preinitiation Complex Assembly (GO:0051123)	3/56	0.436341	0.857365	1.04297	MED23;TAF13;MED16
Regulation Of Stem Cell Population Maintenance (GO:2000036)	3/56	0.436341	0.857365	1.04297	HDAC2;SIN3A;CNOT1
Positive Regulation Of Epithelial Cell Proliferation (GO:0050679)	6/123	0.438033	0.857365	0.940635	PKHD1;HMGB2;PRKCA;HRAS;RTN4;NME1
Regulation Of Cold-Induced Thermogenesis (GO:0120161)	7/146	0.441749	0.857365	0.914276	NOTCH1;KDM1A;DOCK7;LNPEP;ADRB2;PPARGC1A;PPARGC1B
Cellular Response To UV (GO:0034644)	4/79	0.44481	0.857365	0.959943	KDM1A;RPL26;BAK1;RBX1
Response To Insulin (GO:0032868)	4/79	0.44481	0.857365	0.959943	IRS1;DENND4C;TSC1;INHBB
Positive Regulation Of Cytoskeleton Organization (GO:0051495)	4/79	0.44481	0.857365	0.959943	FCHSD1;NUMA1;CDC42EP1;PFDN2
Negative Regulation Of Transcription By RNA Polymerase II (GO:0000122)	34/763	0.445518	0.857365	0.83838	HDAC2;NOTCH1;RPL10;KDM1A;EHMT2;WWC2;HMGB2;OTUD7B;LDB2;NR2C2;ZBTB2;RPS14;SIN3A;ZKSCAN3;HSF4;BPTF;ZBTB39;LEFTY1;SMAD4;KLF12;KDM2B;CBX4;USP9X;CBX3;EED;CNBP;DNMT3A;SOX12;NCOR1;CNOT1;ERF;MDM2;TCF3;MXD4
Negative Regulation Of Growth (GO:0045926)	6/124	0.445709	0.857365	0.912989	ING5;SMAD4;CCDC85B;NDUFS3;SH3BP4;RTN4
Regulation Of DNA Metabolic Process (GO:0051052)	6/124	0.445709	0.857365	0.912989	BABAM2;ING5;TRRAP;EHMT2;UBE2V2;SMG6
Cellular Component Assembly (GO:0022607)	12/260	0.445964	0.857365	0.868349	VMP1;KMT2A;PARD3;CSNK2B;PKP2;MDM2;TRAF1;DNM1L;PPARGC1A;GPM6B;RTN4;LIMD2
Transcription By RNA Polymerase II (GO:0006366)	9/192	0.446794	0.857365	0.880474	NCOA1;MED23;ELL;TAF13;MED16;POLR2I;PPARGC1A;GTF2H5;SOX5
Regulation Of Calcium Ion Transport (GO:0051924)	3/57	0.447781	0.857365	0.991661	CAMK2B;STIM1;CTNNB1
Dendrite Morphogenesis (GO:0048813)	2/35	0.448887	0.857365	1.07842	MAP2;MINK1
Establishment Of Spindle Orientation (GO:0051294)	2/35	0.448887	0.857365	1.07842	PKHD1;NUMA1
Hexose Biosynthetic Process (GO:0019319)	2/35	0.448887	0.857365	1.07842	MDH1;PPARGC1A
Intrinsic Apoptotic Signaling Pathway By P53 Class Mediator (GO:0072332)	2/35	0.448887	0.857365	1.07842	HINT1;RPS27L
Activation Of GTPase Activity (GO:0090630)	5/102	0.449926	0.857365	0.914693	DOCK7;TBC1D2B;TSC1;RAP1GAP;CORO1C
Peptidyl-Threonine Phosphorylation (GO:0018107)	3/58	0.459126	0.857365	0.943261	CDC42BPG;CSNK2B;PRKCA
2-Oxoglutarate Metabolic Process (GO:0006103)	44940	0.460436	0.857365	1.3252	PHYH
Regulation Of Cholesterol Storage (GO:0010885)	44940	0.460436	0.857365	1.3252	SCARB1
COPII-coated Vesicle Cargo Loading (GO:0090110)	44940	0.460436	0.857365	1.3252	SEC31B
Regulation Of Endothelial Cell Chemotaxis (GO:2001026)	44940	0.460436	0.857365	1.3252	NOTCH1
Regulation Of Exit From Mitosis (GO:0007096)	44940	0.460436	0.857365	1.3252	CDC23
Regulation Of Hemopoiesis (GO:1903706)	44940	0.460436	0.857365	1.3252	ING5
Regulation Of Macrophage Differentiation (GO:0045649)	44940	0.460436	0.857365	1.3252	PRKCA
Aorta Development (GO:0035904)	44940	0.460436	0.857365	1.3252	HECTD1
Blood Coagulation, Fibrin Clot Formation (GO:0072378)	44940	0.460436	0.857365	1.3252	FLNA
Regulation Of Phosphate Metabolic Process (GO:0019220)	44940	0.460436	0.857365	1.3252	SMG6
Calcium Ion-Regulated Exocytosis Of Neurotransmitter (GO:0048791)	44940	0.460436	0.857365	1.3252	RIMS3
Cardiac Cell Development (GO:0055006)	44940	0.460436	0.857365	1.3252	NOTCH1
Cellular Response To ATP (GO:0071318)	44940	0.460436	0.857365	1.3252	SSH1
Regulation Of Superoxide Anion Generation (GO:0032928)	44940	0.460436	0.857365	1.3252	SOD1
Centromere Complex Assembly (GO:0034508)	44940	0.460436	0.857365	1.3252	CENPW
Regulation Of Vesicle Size (GO:0097494)	44940	0.460436	0.857365	1.3252	KXD1
Resolution Of Meiotic Recombination Intermediates (GO:0000712)	44940	0.460436	0.857365	1.3252	CENPX
Copper Ion Homeostasis (GO:0055070)	44940	0.460436	0.857365	1.3252	ATP7B
Response To Muscle Stretch (GO:0035994)	44940	0.460436	0.857365	1.3252	CTNNB1
Detection Of Mechanical Stimulus Involved In Sensory Perception (GO:0050974)	44940	0.460436	0.857365	1.3252	MKKS
Striated Muscle Tissue Development (GO:0014706)	44940	0.460436	0.857365	1.3252	NDUFV2
Synaptic Transmission, GABAergic (GO:0051932)	44940	0.460436	0.857365	1.3252	GABBR2
Telomere Capping (GO:0016233)	44940	0.460436	0.857365	1.3252	TFIP11
Formation Of Cytoplasmic Translation Initiation Complex (GO:0001732)	44940	0.460436	0.857365	1.3252	EIF3K
Genitalia Development (GO:0048806)	44940	0.460436	0.857365	1.3252	PKD1
Glucosamine-Containing Compound Metabolic Process (GO:1901071)	44940	0.460436	0.857365	1.3252	LARGE1
Ubiquinone Metabolic Process (GO:0006743)	44940	0.460436	0.857365	1.3252	COQ8B
Icosanoid Transport (GO:0071715)	44940	0.460436	0.857365	1.3252	SLC22A7
Medium-Chain Fatty Acid Metabolic Process (GO:0051791)	44940	0.460436	0.857365	1.3252	OXSM
miRNA-mediated Gene Silencing By Inhibition Of Translation (GO:0035278)	44940	0.460436	0.857365	1.3252	TNRC6B
Negative Regulation Of Androgen Receptor Signaling Pathway (GO:0060766)	44940	0.460436	0.857365	1.3252	NCOR1
Negative Regulation Of Blood Pressure (GO:0045776)	44940	0.460436	0.857365	1.3252	NOS3
Negative Regulation Of Nucleocytoplasmic Transport (GO:0046823)	44940	0.460436	0.857365	1.3252	UFM1
Negative Regulation Of Peptidyl-Threonine Phosphorylation (GO:0010801)	44940	0.460436	0.857365	1.3252	PARD3
Negative Regulation Of Receptor Signaling Pathway Via STAT (GO:1904893)	44940	0.460436	0.857365	1.3252	SOCS3
Negative Regulation Of Transcription Regulatory Region DNA Binding (GO:2000678)	44940	0.460436	0.857365	1.3252	SIN3A
Nuclear Pore Organization (GO:0006999)	44940	0.460436	0.857365	1.3252	RTN4
Positive Regulation Of Exosomal Secretion (GO:1903543)	44940	0.460436	0.857365	1.3252	STAM
Positive Regulation Of Glycogen Metabolic Process (GO:0070875)	44940	0.460436	0.857365	1.3252	IRS1
Positive Regulation Of Mitochondrial Translation (GO:0070131)	44940	0.460436	0.857365	1.3252	RPUSD3
Positive Regulation Of Telomerase RNA Localization To Cajal Body (GO:1904874)	44940	0.460436	0.857365	1.3252	NOP10
Positive Regulation Of Transcription From RNA Polymerase II Promoter Involved In Cellular Response To Chemical Stimulus (GO:1901522)	44940	0.460436	0.857365	1.3252	SMAD4
Positive Regulation Of Type I Interferon-Mediated Signaling Pathway (GO:0060340)	44940	0.460436	0.857365	1.3252	TRIM56
Primary Alcohol Metabolic Process (GO:0034308)	44940	0.460436	0.857365	1.3252	THTPA
Protein Activation Cascade (GO:0072376)	44940	0.460436	0.857365	1.3252	FLNA
Protein Maturation By Iron-Sulfur Cluster Transfer (GO:0097428)	44940	0.460436	0.857365	1.3252	CISD3
Regulation Of ATP Biosynthetic Process (GO:2001169)	44940	0.460436	0.857365	1.3252	PPARGC1A
Regulation Of MHC Class II Biosynthetic Process (GO:0045346)	44940	0.460436	0.857365	1.3252	HDAC2
Regulation Of Cell Fate Specification (GO:0042659)	44940	0.460436	0.857365	1.3252	HDAC2
Skeletal System Development (GO:0001501)	7/149	0.462833	0.857365	0.843754	VKORC1;RPS6KA3;ANKRD11;LECT2;SPP2;PKD1;SOX5
Negative Regulation Of Protein Phosphorylation (GO:0001933)	7/149	0.462833	0.857365	0.843754	PARD3;PRKRIP1;PDE4D;CIB1;PPIA;CORO1C;LRP6
COPII-coated Vesicle Budding (GO:0090114)	2/36	0.463439	0.857365	1.00496	TRAPPC8;SEC31B
tRNA Methylation (GO:0030488)	2/36	0.463439	0.857365	1.00496	HSD17B10;FTSJ1
Interstrand Cross-Link Repair (GO:0036297)	2/36	0.463439	0.857365	1.00496	CENPX;RFWD3
Lytic Vacuole Organization (GO:0080171)	2/36	0.463439	0.857365	1.00496	ZKSCAN3;SPG11
Negative Regulation Of Protein Kinase B Signaling (GO:0051898)	2/36	0.463439	0.857365	1.00496	PKHD1;CIB1
Neural Crest Cell Migration (GO:0001755)	2/36	0.463439	0.857365	1.00496	NRTN;CORO1C
Positive Regulation Of Signaling Receptor Activity (GO:2000273)	2/36	0.463439	0.857365	1.00496	HDAC2;ADRB2
Spindle Assembly (GO:0051225)	4/81	0.463976	0.857365	0.886228	STAG1;NCOR1;NUMA1;FLNA
Positive Regulation Of Growth (GO:0045927)	4/81	0.463976	0.857365	0.886228	RPS6KA3;EXOSC4;DERL2;CIB1
Positive Regulation Of Kinase Activity (GO:0033674)	5/104	0.466788	0.857365	0.85484	NTRK2;DSTYK;RAP1A;RAPGEF2;EPHB4
Positive Regulation Of Vasculature Development (GO:1904018)	5/104	0.466788	0.857365	0.85484	STIM1;NOS3;ANGPTL3;PRKCA;SASH1
Positive Regulation Of MAPK Cascade (GO:0043410)	14/310	0.467716	0.857365	0.798585	NTRK2;NOTCH1;PRKCA;CIB1;ADRB2;SOD1;MARCO;DSTYK;GAREM1;RAP1A;RAPGEF2;RAF1;HRAS;PPIA
Regulation Of Type I Interferon Production (GO:0032479)	3/59	0.47037	0.857365	0.897575	NPLOC4;RBX1;TRIM56
Transcription Preinitiation Complex Assembly (GO:0070897)	3/59	0.47037	0.857365	0.897575	MED23;TAF13;MED16
Glucose Metabolic Process (GO:0006006)	3/59	0.47037	0.857365	0.897575	MDH1;DCXR;PPARGC1A
Negative Regulation Of Protein-Containing Complex Assembly (GO:0031333)	3/59	0.47037	0.857365	0.897575	RPL13A;TFIP11;RAF1
Phospholipid Transport (GO:0015914)	3/59	0.47037	0.857365	0.897575	SCARB1;PRELID1;ABCA3
Positive Regulation Of Proteolysis (GO:0045862)	3/59	0.47037	0.857365	0.897575	HDAC2;BAK1;AURKAIP1
Regulation Of Protein Phosphorylation (GO:0001932)	12/265	0.472315	0.857365	0.790466	MARCO;MOB1A;NTRK2;NDUFS4;ILK;CIB1;TNIK;HRAS;PPIA;CORO1C;LRP6;SOD1
Regulation Of Neuron Apoptotic Process (GO:0043523)	5/105	0.47516	0.857365	0.826503	NTRK2;KDM2B;CTNNB1;PPARGC1A;SOD1
Intrinsic Apoptotic Signaling Pathway (GO:0097193)	5/105	0.47516	0.857365	0.826503	HINT1;STK24;CUL2;BAK1;MCL1
Positive Regulation Of Stress-Activated MAPK Cascade (GO:0032874)	5/105	0.47516	0.857365	0.826503	MINK1;TNIK;TRAF1;HRAS;SASH1
Positive Regulation Of Signal Transduction (GO:0009967)	12/266	0.477563	0.857365	0.775715	ASXL1;MACF1;ING5;DSTYK;ESM1;IRS1;NOS3;FLNA;ILK;PRKCA;BAK1;SASH1
Aortic Valve Morphogenesis (GO:0003180)	2/37	0.477762	0.857365	0.93756	NOTCH1;NOS3
Axonemal Dynein Complex Assembly (GO:0070286)	2/37	0.477762	0.857365	0.93756	LRRC61;DNAI1
Regulation Of p38MAPK Cascade (GO:1900744)	2/37	0.477762	0.857365	0.93756	MINK1;SASH1
Muscle Cell Differentiation (GO:0042692)	2/37	0.477762	0.857365	0.93756	ZNHIT1;KDM1A
Negative Regulation Of Stress-Activated MAPK Cascade (GO:0032873)	2/37	0.477762	0.857365	0.93756	NCOR1;PPIA
Positive Regulation Of Exocytosis (GO:0045921)	2/37	0.477762	0.857365	0.93756	RAB3A;STAM
Positive Regulation Of Signaling (GO:0023056)	2/37	0.477762	0.857365	0.93756	RIMS3;ILK
Epigenetic Regulation Of Gene Expression (GO:0040029)	4/83	0.482902	0.857365	0.818733	GPX1;KMT2A;DNMT3A;ARID1B
Regulation Of NIK/NF-kappaB Signaling (GO:1901222)	4/83	0.482902	0.857365	0.818733	ILK;IFI35;SASH1;TRIM56
Regulation Of Cholesterol Biosynthetic Process (GO:0045540)	44941	0.483707	0.857365	1.15226	SOD1
DNA Double-Strand Break Processing (GO:0000729)	44941	0.483707	0.857365	1.15226	UBE2V2
Regulation Of Dephosphorylation (GO:0035303)	44941	0.483707	0.857365	1.15226	SMG6
N-acetylglucosamine Metabolic Process (GO:0006044)	44941	0.483707	0.857365	1.15226	LARGE1
N-terminal Protein Amino Acid Acetylation (GO:0006474)	44941	0.483707	0.857365	1.15226	NAA20
Regulation Of Intrinsic Apoptotic Signaling Pathway In Response To DNA Damage (GO:1902229)	44941	0.483707	0.857365	1.15226	TPT1
Regulation Of Multicellular Organism Growth (GO:0040014)	44941	0.483707	0.857365	1.15226	SOD1
Regulation Of Systemic Arterial Blood Pressure By Hormone (GO:0001990)	44941	0.483707	0.857365	1.15226	NOS3
Cellular Response To Sterol (GO:0036315)	44941	0.483707	0.857365	1.15226	LRP6
Coenzyme A Metabolic Process (GO:0015936)	44941	0.483707	0.857365	1.15226	PPCDC
Retrograde Axonal Transport (GO:0008090)	44941	0.483707	0.857365	1.15226	SOD1
Epiboly Involved In Wound Healing (GO:0090505)	44941	0.483707	0.857365	1.15226	FLNA
Sympathetic Nervous System Development (GO:0048485)	44941	0.483707	0.857365	1.15226	CTNNB1
tRNA Wobble Base Modification (GO:0002097)	44941	0.483707	0.857365	1.15226	ELP6
tRNA Wobble Uridine Modification (GO:0002098)	44941	0.483707	0.857365	1.15226	ELP6
Ganglioside Biosynthetic Process (GO:0001574)	44941	0.483707	0.857365	1.15226	B4GALT6
High-Density Lipoprotein Particle Remodeling (GO:0034375)	44941	0.483707	0.857365	1.15226	SCARB1
Histone H4-K5 Acetylation (GO:0043981)	44941	0.483707	0.857365	1.15226	ING5
Histone H4-K8 Acetylation (GO:0043982)	44941	0.483707	0.857365	1.15226	ING5
Melanosome Transport (GO:0032402)	44941	0.483707	0.857365	1.15226	MKKS
Membrane Repolarization During Action Potential (GO:0086011)	44941	0.483707	0.857365	1.15226	YWHAE
Negative Regulation Of Platelet Activation (GO:0010544)	44941	0.483707	0.857365	1.15226	NOS3
Negative Regulation Of Telomere Maintenance (GO:0032205)	44941	0.483707	0.857365	1.15226	SMG6
Nitric Oxide Biosynthetic Process (GO:0006809)	44941	0.483707	0.857365	1.15226	NOS3
Nucleotide-Sugar Biosynthetic Process (GO:0009226)	44941	0.483707	0.857365	1.15226	PMM2
Oogenesis (GO:0048477)	44941	0.483707	0.857365	1.15226	MARF1
Peptidyl-Lysine Trimethylation (GO:0018023)	44941	0.483707	0.857365	1.15226	KMT2A
Phagosome Maturation (GO:0090382)	44941	0.483707	0.857365	1.15226	RAB43
Pigment Granule Transport (GO:0051904)	44941	0.483707	0.857365	1.15226	MKKS
Positive Regulation Of Cell Activation (GO:0050867)	44941	0.483707	0.857365	1.15226	FLNA
Positive Regulation Of Collagen Biosynthetic Process (GO:0032967)	44941	0.483707	0.857365	1.15226	HDAC2
Positive Regulation Of Cyclin-Dependent Protein Serine/Threonine Kinase Activity (GO:0045737)	44941	0.483707	0.857365	1.15226	PKD1
Positive Regulation Of Endothelial Cell Apoptotic Process (GO:2000353)	44941	0.483707	0.857365	1.15226	ANO6
Positive Regulation Of Mitotic Sister Chromatid Separation (GO:1901970)	44941	0.483707	0.857365	1.15226	CDC23
Positive Regulation Of Potassium Ion Transport (GO:0043268)	44941	0.483707	0.857365	1.15226	FLNA
Positive Regulation Of Transcription By RNA Polymerase III (GO:0045945)	44941	0.483707	0.857365	1.15226	ELL
Positive Regulation Of Transmembrane Transport (GO:0034764)	44941	0.483707	0.857365	1.15226	ANO6
Receptor Catabolic Process (GO:0032801)	44941	0.483707	0.857365	1.15226	MVB12A
Regulation Of Rac Protein Signal Transduction (GO:0035020)	44941	0.483707	0.857365	1.15226	GABARAP
Regulation Of Activin Receptor Signaling Pathway (GO:0032925)	44941	0.483707	0.857365	1.15226	CSNK2B
Regulation Of Carbohydrate Metabolic Process (GO:0006109)	44941	0.483707	0.857365	1.15226	FOXK1
Positive Regulation Of Hydrolase Activity (GO:0051345)	8/176	0.490094	0.857365	0.754355	RAP1A;DOCK7;HMGB2;RAPGEF2;PLXNB1;AGRN;HRAS;RAP1GAP
Regulation Of Cellular Component Organization (GO:0051128)	7/153	0.49065	0.857365	0.758306	ARHGEF11;TJP1;ING5;RAP1A;AP2S1;RAPGEF2;SGK1
Amino Acid Catabolic Process (GO:0009063)	2/38	0.491849	0.857365	0.875611	ALDH5A1;ETFB
Calcium-Dependent Cell-Cell Adhesion Via Plasma Membrane Cell Adhesion Molecules (GO:0016339)	2/38	0.491849	0.857365	0.875611	PCDHB14;DCHS1
Regulation Of Protein Import Into Nucleus (GO:0042306)	2/38	0.491849	0.857365	0.875611	UFM1;FLNA
Connective Tissue Development (GO:0061448)	2/38	0.491849	0.857365	0.875611	PKD1;SOX5
Response To Transforming Growth Factor Beta (GO:0071559)	2/38	0.491849	0.857365	0.875611	SMAD4;SOX5
Signal Release From Synapse (GO:0099643)	2/38	0.491849	0.857365	0.875611	RAB3A;PDZD11
Establishment Of Protein Localization To Plasma Membrane (GO:0061951)	2/38	0.491849	0.857365	0.875611	MACF1;SYS1
Heart Looping (GO:0001947)	2/38	0.491849	0.857365	0.875611	MKKS;NOTCH1
mRNA Transcription By RNA Polymerase II (GO:0042789)	2/38	0.491849	0.857365	0.875611	NCOA1;TAF13
Negative Regulation Of Type I Interferon Production (GO:0032480)	2/38	0.491849	0.857365	0.875611	NPLOC4;RBX1
Positive Regulation Of Bone Mineralization (GO:0030501)	2/38	0.491849	0.857365	0.875611	ANO6;GPM6B
Positive Regulation Of Cell Junction Assembly (GO:1901890)	3/61	0.492533	0.857365	0.813638	COL16A1;NPHP1;TSC1
Positive Regulation Of Organelle Assembly (GO:1902117)	3/61	0.492533	0.857365	0.813638	IFT20;NUMA1;CNOT1
Positive Regulation Of DNA-binding Transcription Factor Activity (GO:0051091)	11/246	0.493975	0.857365	0.7333	TRIM8;KDM1A;CTNNB1;CIB1;TCF3;TRAF1;MAP3K13;PPARGC1A;PPIA;PPARGC1B;LRP6
Positive Regulation Of Translation (GO:0045727)	5/108	0.500004	0.857365	0.747353	CNBP;RPUSD3;RPS6KB2;RPS27L;RPL26
Positive Regulation Of Canonical Wnt Signaling Pathway (GO:0090263)	4/85	0.501557	0.857365	0.75686	RNF146;LRRK1;ILK;CSNK1G1
Positive Regulation Of Endothelial Cell Migration (GO:0010595)	4/85	0.501557	0.857365	0.75686	SCARB1;NOS3;PRKCA;SASH1
RNA Methylation (GO:0001510)	3/62	0.50344	0.857365	0.775067	SNRPD2;SNRPD1;FTSJ1
Cell Junction Organization (GO:0034330)	3/62	0.50344	0.857365	0.775067	PKHD1;TJP1;VMP1
Fat Cell Differentiation (GO:0045444)	3/62	0.50344	0.857365	0.775067	MKKS;INHBB;PPARGC1A
Negative Regulation Of Kinase Activity (GO:0033673)	3/62	0.50344	0.857365	0.775067	PRKRIP1;PPIA;LRP6
Protein Modification By Small Protein Conjugation (GO:0032446)	16/364	0.504206	0.857365	0.699266	USP5;CBX4;UHRF2;USP9X;CUL2;FBXL17;NEDD8;RNF6;RBX1;RNF225;UFM1;RFWD3;UBE2V2;MDM2;PDZRN3;UBE2M
Fibroblast Growth Factor Receptor Signaling Pathway (GO:0008543)	2/39	0.505693	0.857365	0.818575	CHURC1;FRS2
Heterochromatin Organization (GO:0070828)	2/39	0.505693	0.857365	0.818575	HDAC2;CBX3
Histone H4 Acetylation (GO:0043967)	2/39	0.505693	0.857365	0.818575	ING5;TRRAP
Negative Regulation Of Proteasomal Protein Catabolic Process (GO:1901799)	2/39	0.505693	0.857365	0.818575	USP9X;WAC
Odontogenesis (GO:0042476)	2/39	0.505693	0.857365	0.818575	HDAC2;ANKRD11
Organelle Transport Along Microtubule (GO:0072384)	2/39	0.505693	0.857365	0.818575	TMEM201;KXD1
Positive Regulation Of Intracellular Transport (GO:0032388)	2/39	0.505693	0.857365	0.818575	NUMA1;PCNT
Positive Regulation Of Pattern Recognition Receptor Signaling Pathway (GO:0062208)	2/39	0.505693	0.857365	0.818575	IFI35;RTN4
DNA Repair-Dependent Chromatin Remodeling (GO:0140861)	44942	0.505976	0.857365	1.00874	KDM1A
Regulation Of Fatty Acid Oxidation (GO:0046320)	44942	0.505976	0.857365	1.00874	PPARGC1A
Regulation Of Fibrinolysis (GO:0051917)	44942	0.505976	0.857365	1.00874	PLG
Regulation Of Interleukin-1 Production (GO:0032652)	44942	0.505976	0.857365	1.00874	ORM1
Activation Of Cysteine-Type Endopeptidase Activity (GO:0097202)	44942	0.505976	0.857365	1.00874	BAK1
Alternative mRNA Splicing, Via Spliceosome (GO:0000380)	44942	0.505976	0.857365	1.00874	HNRNPM
Regulation Of Osteoblast Proliferation (GO:0033688)	44942	0.505976	0.857365	1.00874	PLXNB1
Cell Communication By Electrical Coupling Involved In Cardiac Conduction (GO:0086064)	44942	0.505976	0.857365	1.00874	PKP2
Cell Surface Receptor Signaling Pathway Involved In Heart Development (GO:0061311)	44942	0.505976	0.857365	1.00874	NOTCH1
Regulation Of Secretion (GO:0051046)	44942	0.505976	0.857365	1.00874	SGK1
Cellular Response To Fatty Acid (GO:0071398)	44942	0.505976	0.857365	1.00874	IRS1
Regulation Of Transforming Growth Factor Beta Production (GO:0071634)	44942	0.505976	0.857365	1.00874	SMAD4
Cellular Response To Nitrogen Compound (GO:1901699)	44942	0.505976	0.857365	1.00874	DDI2
Regulation Of Triglyceride Biosynthetic Process (GO:0010866)	44942	0.505976	0.857365	1.00874	SCARB1
Reticulophagy (GO:0061709)	44942	0.505976	0.857365	1.00874	UFM1
Dicarboxylic Acid Catabolic Process (GO:0043649)	44942	0.505976	0.857365	1.00874	ASPA
Reverse Cholesterol Transport (GO:0043691)	44942	0.505976	0.857365	1.00874	SCARB1
Endoplasmic Reticulum Tubular Network Organization (GO:0071786)	44942	0.505976	0.857365	1.00874	RTN4
Establishment Of Melanosome Localization (GO:0032401)	44942	0.505976	0.857365	1.00874	MKKS
Establishment Of Protein Localization To Endoplasmic Reticulum (GO:0072599)	44942	0.505976	0.857365	1.00874	SEC61G
Extrinsic Apoptotic Signaling Pathway In Absence Of Ligand (GO:0097192)	44942	0.505976	0.857365	1.00874	MCL1
Intracellular Cholesterol Transport (GO:0032367)	44942	0.505976	0.857365	1.00874	LRP6
Male Meiosis I (GO:0007141)	44942	0.505976	0.857365	1.00874	SYCP3
Maturation Of 5.8S rRNA (GO:0000460)	44942	0.505976	0.857365	1.00874	EXOSC4
Mesonephric Tubule Development (GO:0072164)	44942	0.505976	0.857365	1.00874	PKD1
Negative Regulation Of Biosynthetic Process (GO:0009890)	44942	0.505976	0.857365	1.00874	COA8
Negative Regulation Of Receptor Signaling Pathway Via JAK-STAT (GO:0046426)	44942	0.505976	0.857365	1.00874	SOCS3
Negative Regulation Of Viral-Induced Cytoplasmic Pattern Recognition Receptor Signaling Pathway (GO:0039532)	44942	0.505976	0.857365	1.00874	NPLOC4
Nitric Oxide Metabolic Process (GO:0046209)	44942	0.505976	0.857365	1.00874	NOS3
Positive Regulation Of Cardiac Muscle Tissue Growth (GO:0055023)	44942	0.505976	0.857365	1.00874	NOTCH1
Positive Regulation Of Collagen Metabolic Process (GO:0010714)	44942	0.505976	0.857365	1.00874	HDAC2
Positive Regulation Of Muscle Hypertrophy (GO:0014742)	44942	0.505976	0.857365	1.00874	PRKCA
Positive Regulation Of Smooth Muscle Cell Migration (GO:0014911)	44942	0.505976	0.857365	1.00874	DOCK7
Positive Regulation Of Stem Cell Proliferation (GO:2000648)	44942	0.505976	0.857365	1.00874	KDM1A
Protein O-linked Mannosylation (GO:0035269)	44942	0.505976	0.857365	1.00874	LARGE1
Protein Localization To Endoplasmic Reticulum (GO:0070972)	44942	0.505976	0.857365	1.00874	BCAP31
Regulation Of Golgi Organization (GO:1903358)	44942	0.505976	0.857365	1.00874	MAP2K2
Regulation Of Translation (GO:0006417)	9/202	0.507631	0.857365	0.7022	RPS6KA3;RPL10;CNOT1;RPS27L;RPL13A;TSC1;RPL26;ELP6;EIF4E
Extracellular Structure Organization (GO:0043062)	5/109	0.508185	0.857365	0.722797	ADAMTS2;COL16A1;COL14A1;ADAMTS1;ADAMTS9
Positive Regulation Of Wnt Signaling Pathway (GO:0030177)	5/109	0.508185	0.857365	0.722797	RNF146;MACF1;LRRK1;ILK;CSNK1G1
Regulation Of Mitotic Cell Cycle Phase Transition (GO:1901990)	4/86	0.510774	0.857365	0.727863	CDC23;PSME1;PKD1;ARID1B
Proteasome-Mediated Ubiquitin-Dependent Protein Catabolic Process (GO:0043161)	14/319	0.511119	0.857365	0.684185	ANAPC13;CUL2;FBXL17;DERL2;AUP1;USP19;RBX1;CDC23;NPLOC4;HECTD1;UBE2S;MDM2;FBXO3;CTNNB1
G1/S Transition Of Mitotic Cell Cycle (GO:0000082)	3/63	0.514226	0.857365	0.73857	CDK17;CUL2;EIF4E
Positive Regulation Of Mitotic Cell Cycle Phase Transition (GO:1901992)	3/63	0.514226	0.857365	0.73857	CDC23;ADAMTS1;RCC2
Adenylate Cyclase-Activating G Protein-Coupled Receptor Signaling Pathway (GO:0007189)	5/110	0.516313	0.857365	0.699096	ADGRE1;ADCY9;RAPGEF2;ADCY3;ADRB2
External Encapsulating Structure Organization (GO:0045229)	5/110	0.516313	0.857365	0.699096	ADAMTS2;COL16A1;COL14A1;ADAMTS1;ADAMTS9
Regulation Of JNK Cascade (GO:0046328)	5/110	0.516313	0.857365	0.699096	NCOR1;MINK1;TNIK;TRAF1;HRAS
Regulation Of Microtubule Polymerization (GO:0031113)	2/40	0.51929	0.857365	0.765979	NUMA1;MAP2
Aortic Valve Development (GO:0003176)	2/40	0.51929	0.857365	0.765979	NOTCH1;NOS3
Regulation Of Protein Dephosphorylation (GO:0035304)	2/40	0.51929	0.857365	0.765979	TSC1;PPIA
Cellular Response To Heat (GO:0034605)	2/40	0.51929	0.857365	0.765979	YWHAE;HIKESHI
Cyclic-Nucleotide-Mediated Signaling (GO:0019935)	2/40	0.51929	0.857365	0.765979	PDE4D;RAPGEF2
Endothelial Cell Migration (GO:0043542)	2/40	0.51929	0.857365	0.765979	PLXND1;NOS3
Water-Soluble Vitamin Metabolic Process (GO:0006767)	2/40	0.51929	0.857365	0.765979	SLC25A19;SLC52A2
Negative Regulation Of Cell-Cell Adhesion (GO:0022408)	2/40	0.51929	0.857365	0.765979	NOTCH1;PLG
Positive Regulation Of Catalytic Activity (GO:0043085)	2/40	0.51929	0.857365	0.765979	CIB1;SOD1
Positive Regulation Of Monoatomic Ion Transport (GO:0043270)	2/40	0.51929	0.857365	0.765979	PKP2;ANO6
Positive Regulation Of Stem Cell Population Maintenance (GO:1902459)	2/40	0.51929	0.857365	0.765979	HDAC2;SIN3A
Protein Deacetylation (GO:0006476)	2/40	0.51929	0.857365	0.765979	HDAC2;FLNA
Glucose Homeostasis (GO:0042593)	4/87	0.519912	0.857365	0.700076	OBP2A;IRS1;FOXK1;PPARGC1A
Positive Regulation Of Cysteine-Type Endopeptidase Activity (GO:2001056)	3/64	0.524885	0.857365	0.704015	BCAP31;FIS1;BAK1
Regulation Of Cellular Respiration (GO:0043457)	44943	0.527285	0.857365	0.888381	PRELID1
NAD Biosynthetic Process (GO:0009435)	44943	0.527285	0.857365	0.888381	NMNAT1
Aorta Morphogenesis (GO:0035909)	44943	0.527285	0.857365	0.888381	ADAMTS9
Base Conversion Or Substitution Editing (GO:0016553)	44943	0.527285	0.857365	0.888381	ADAR
Regulation Of Oxidative Phosphorylation (GO:0002082)	44943	0.527285	0.857365	0.888381	COX7A2
Carbohydrate Derivative Catabolic Process (GO:1901136)	44943	0.527285	0.857365	0.888381	DERA
Carboxylic Acid Catabolic Process (GO:0046395)	44943	0.527285	0.857365	0.888381	ETFB
Regulation Of Protein Sumoylation (GO:0033233)	44943	0.527285	0.857365	0.888381	CTNNB1
Cell Migration Involved In Sprouting Angiogenesis (GO:0002042)	44943	0.527285	0.857365	0.888381	EPHB4
Cellular Response To Glucocorticoid Stimulus (GO:0071385)	44943	0.527285	0.857365	0.888381	KLF9
Regulation Of Telomerase RNA Localization To Cajal Body (GO:1904872)	44943	0.527285	0.857365	0.888381	NOP10
Regulation Of Telomere Maintenance Via Telomere Lengthening (GO:1904356)	44943	0.527285	0.857365	0.888381	SMG6
Regulation Of Vacuole Organization (GO:0044088)	44943	0.527285	0.857365	0.888381	IFT20
Cellular Response To Unfolded Protein (GO:0034620)	44943	0.527285	0.857365	0.888381	BAK1
Regulation Of Viral Transcription (GO:0046782)	44943	0.527285	0.857365	0.888381	RSF1
Response To Acidic pH (GO:0010447)	44943	0.527285	0.857365	0.888381	RAB11FIP5
Embryonic Digit Morphogenesis (GO:0042733)	44943	0.527285	0.857365	0.888381	HDAC2
Epoxygenase P450 Pathway (GO:0019373)	44943	0.527285	0.857365	0.888381	CYP1A2
Sulfur Amino Acid Metabolic Process (GO:0000096)	44943	0.527285	0.857365	0.888381	MSRA
Extracellular Matrix Assembly (GO:0085029)	44943	0.527285	0.857365	0.888381	GPM6B
Filopodium Assembly (GO:0046847)	44943	0.527285	0.857365	0.888381	FGD4
Transepithelial Transport (GO:0070633)	44943	0.527285	0.857365	0.888381	RHBG
Long-Chain fatty-acyl-CoA Biosynthetic Process (GO:0035338)	44943	0.527285	0.857365	0.888381	ELOVL2
mRNA Cis Splicing, Via Spliceosome (GO:0045292)	44943	0.527285	0.857365	0.888381	SNRNP200
Megakaryocyte Differentiation (GO:0030219)	44943	0.527285	0.857365	0.888381	FLNA
Muscle Tissue Morphogenesis (GO:0060415)	44943	0.527285	0.857365	0.888381	NOTCH1
Myeloid Cell Activation Involved In Immune Response (GO:0002275)	44943	0.527285	0.857365	0.888381	IFI35
ncRNA Metabolic Process (GO:0034660)	44943	0.527285	0.857365	0.888381	DTD2
Negative Regulation Of Interleukin-8 Production (GO:0032717)	44943	0.527285	0.857365	0.888381	OTUD7B
Negative Regulation Of Oxidative Stress-Induced Intrinsic Apoptotic Signaling Pathway (GO:1902176)	44943	0.527285	0.857365	0.888381	PPIA
Negative Regulation Of Striated Muscle Cell Differentiation (GO:0051154)	44943	0.527285	0.857365	0.888381	FRS2
Negative Regulation Of Ubiquitin-Protein Transferase Activity (GO:0051444)	44943	0.527285	0.857365	0.888381	RPS7
Neural Tube Development (GO:0021915)	44943	0.527285	0.857365	0.888381	PKD1
Neuron Maturation (GO:0042551)	44943	0.527285	0.857365	0.888381	B4GALT6
Nicotinamide Nucleotide Metabolic Process (GO:0046496)	44943	0.527285	0.857365	0.888381	MDH1
Polyol Metabolic Process (GO:0019751)	44943	0.527285	0.857365	0.888381	IMPA2
Positive Regulation Of SMAD Protein Signal Transduction (GO:0060391)	44943	0.527285	0.857365	0.888381	SMAD4
Positive Regulation Of Cardiac Muscle Hypertrophy (GO:0010613)	44943	0.527285	0.857365	0.888381	PRKCA
Positive Regulation Of Cartilage Development (GO:0061036)	44943	0.527285	0.857365	0.888381	SOX5
Positive Regulation Of Cell Adhesion Mediated By Integrin (GO:0033630)	44943	0.527285	0.857365	0.888381	CIB1
Positive Regulation Of Fatty Acid Metabolic Process (GO:0045923)	44943	0.527285	0.857365	0.888381	PPARGC1A
Positive Regulation Of Glial Cell Differentiation (GO:0045687)	44943	0.527285	0.857365	0.888381	NOTCH1
Positive Regulation Of Heart Rate (GO:0010460)	44943	0.527285	0.857365	0.888381	PDE4D
Positive Regulation Of Peptidyl-Lysine Acetylation (GO:2000758)	44943	0.527285	0.857365	0.888381	PPARGC1A
Positive Regulation Of Regulatory T Cell Differentiation (GO:0045591)	44943	0.527285	0.857365	0.888381	SOX12
Positive Regulation Of Stem Cell Differentiation (GO:2000738)	44943	0.527285	0.857365	0.888381	SOX5
Prostaglandin Biosynthetic Process (GO:0001516)	44943	0.527285	0.857365	0.888381	PTGES2
rRNA Modification (GO:0000154)	44943	0.527285	0.857365	0.888381	NOP10
rRNA Transcription (GO:0009303)	44943	0.527285	0.857365	0.888381	GTF3C6
Receptor Recycling (GO:0001881)	44943	0.527285	0.857365	0.888381	USP9X
Regulation Of Aerobic Respiration (GO:1903715)	44943	0.527285	0.857365	0.888381	COX7A2
Regulation Of Cartilage Development (GO:0061035)	44943	0.527285	0.857365	0.888381	SOX5
Regulation Of Double-Strand Break Repair (GO:2000779)	4/88	0.528969	0.857365	0.673442	KDM1A;TRRAP;UBE2V2;ARID1B
Regulation Of Endothelial Cell Migration (GO:0010594)	4/88	0.528969	0.857365	0.673442	SCARB1;PRKCA;ADAMTS9;SASH1
Negative Regulation Of Neuron Death (GO:1901215)	4/88	0.528969	0.857365	0.673442	NTRK2;KDM2B;PPARGC1A;SOD1
Calcium Ion Transport (GO:0006816)	5/112	0.532395	0.857365	0.654128	STIM1;ANO6;PKD1;TPT1;TMEM165
Protein Deubiquitination (GO:0016579)	5/112	0.532395	0.857365	0.654128	BABAM2;USP5;USP9X;OTUD7B;USP19
Heart Contraction (GO:0060047)	2/41	0.532634	0.857365	0.717403	GPX1;SOD1
Positive Regulation Of Actin Filament Polymerization (GO:0030838)	2/41	0.532634	0.857365	0.717403	FCHSD1;CDC42EP1
Positive Regulation Of Ossification (GO:0045778)	2/41	0.532634	0.857365	0.717403	ANO6;GPM6B
Positive Regulation Of Viral Process (GO:0048524)	2/41	0.532634	0.857365	0.717403	RSF1;PPIA
Monocarboxylic Acid Biosynthetic Process (GO:0072330)	3/65	0.535415	0.857365	0.671282	OXSM;NDUFAB1;HSD17B10
Sensory Perception Of Mechanical Stimulus (GO:0050954)	4/89	0.537941	0.857365	0.647907	TIMM8B;NDUFB9;TIMM10;SOD1
Positive Regulation Of Phosphorylation (GO:0042327)	10/231	0.5399	0.857365	0.619246	MARCO;MOB1A;NTRK2;DSTYK;ILK;CIB1;TNIK;HRAS;PPIA;EPHB4
Amino Acid Transmembrane Transport (GO:0003333)	2/42	0.545723	0.857365	0.672476	SLC7A7;SFXN3
Cardiac Ventricle Morphogenesis (GO:0003208)	2/42	0.545723	0.857365	0.672476	NOTCH1;PKP2
Regulation Of Ubiquitin-Dependent Protein Catabolic Process (GO:2000058)	2/42	0.545723	0.857365	0.672476	L3MBTL3;RPS7
Collagen Fibril Organization (GO:0030199)	2/42	0.545723	0.857365	0.672476	ADAMTS2;COL14A1
Determination Of Heart Left/Right Asymmetry (GO:0061371)	2/42	0.545723	0.857365	0.672476	MKKS;NOTCH1
Embryonic Heart Tube Morphogenesis (GO:0003143)	2/42	0.545723	0.857365	0.672476	MKKS;NOTCH1
Negative Regulation Of I-kappaB kinase/NF-kappaB Signaling (GO:0043124)	2/42	0.545723	0.857365	0.672476	CARD19;OTUD7B
Positive Regulation Of Neuron Differentiation (GO:0045666)	2/42	0.545723	0.857365	0.672476	SIN3A;TCF3
Peptidyl-Threonine Modification (GO:0018210)	3/66	0.54581	0.857365	0.640258	CDC42BPG;CSNK2B;PRKCA
Regulation Of Collagen Biosynthetic Process (GO:0032965)	44944	0.547677	0.857365	0.786512	HDAC2
Regulation Of Defense Response To Virus (GO:0050688)	44944	0.547677	0.857365	0.786512	ZMPSTE24
Regulation Of Exosomal Secretion (GO:1903541)	44944	0.547677	0.857365	0.786512	STAM
T-helper Cell Differentiation (GO:0042093)	44944	0.547677	0.857365	0.786512	KMT2A
Regulation Of Mitochondrial Membrane Permeability (GO:0046902)	44944	0.547677	0.857365	0.786512	BAK1
Antigen Processing And Presentation Of Peptide Antigen Via MHC Class I (GO:0002474)	44944	0.547677	0.857365	0.786512	B2M
Associative Learning (GO:0008306)	44944	0.547677	0.857365	0.786512	ADCY3
Regulation Of Nervous System Process (GO:0031644)	44944	0.547677	0.857365	0.786512	NOS3
Autophagy Of Nucleus (GO:0044804)	44944	0.547677	0.857365	0.786512	ATG9A
Regulation Of Oligodendrocyte Differentiation (GO:0048713)	44944	0.547677	0.857365	0.786512	NOTCH1
Cardiac Atrium Morphogenesis (GO:0003209)	44944	0.547677	0.857365	0.786512	NOTCH1
Cardiac Muscle Cell Contraction (GO:0086003)	44944	0.547677	0.857365	0.786512	PKP2
Cellular Response To Inorganic Substance (GO:0071241)	44944	0.547677	0.857365	0.786512	DDI2
Renal Absorption (GO:0070293)	44944	0.547677	0.857365	0.786512	SGK1
Response To Axon Injury (GO:0048678)	44944	0.547677	0.857365	0.786512	SOD1
Response To Cholesterol (GO:0070723)	44944	0.547677	0.857365	0.786512	LRP6
Response To Ethanol (GO:0045471)	44944	0.547677	0.857365	0.786512	SOD1
Response To Organophosphorus (GO:0046683)	44944	0.547677	0.857365	0.786512	NDUFS4
Epithelial Cell Development (GO:0002064)	44944	0.547677	0.857365	0.786512	PKHD1
Establishment Of Vesicle Localization (GO:0051650)	44944	0.547677	0.857365	0.786512	SPG11
Glucose 6-Phosphate Metabolic Process (GO:0051156)	44944	0.547677	0.857365	0.786512	DERA
Heart Trabecula Morphogenesis (GO:0061384)	44944	0.547677	0.857365	0.786512	NOTCH1
Vesicle-Mediated Transport In Synapse (GO:0099003)	44944	0.547677	0.857365	0.786512	RAB3A
Maintenance Of Protein Location In Nucleus (GO:0051457)	44944	0.547677	0.857365	0.786512	SUN1
Melanosome Localization (GO:0032400)	44944	0.547677	0.857365	0.786512	MKKS
Negative Regulation Of ERBB Signaling Pathway (GO:1901185)	44944	0.547677	0.857365	0.786512	ITGA1
Negative Regulation Of T Cell Receptor Signaling Pathway (GO:0050860)	44944	0.547677	0.857365	0.786512	DGKZ
Neuromuscular Synaptic Transmission (GO:0007274)	44944	0.547677	0.857365	0.786512	FCHSD1
Nitric Oxide Mediated Signal Transduction (GO:0007263)	44944	0.547677	0.857365	0.786512	NOS3
Positive Regulation Of G Protein-Coupled Receptor Signaling Pathway (GO:0045745)	44944	0.547677	0.857365	0.786512	PRKCA
Positive Regulation Of Cation Transmembrane Transport (GO:1904064)	44944	0.547677	0.857365	0.786512	FLNA
Positive Regulation Of Cyclin-Dependent Protein Kinase Activity (GO:1904031)	44944	0.547677	0.857365	0.786512	PKD1
Positive Regulation Of Epidermal Cell Differentiation (GO:0045606)	44944	0.547677	0.857365	0.786512	NUMA1
Positive Regulation Of Extracellular Matrix Organization (GO:1903055)	44944	0.547677	0.857365	0.786512	IER3IP1
Positive Regulation Of Monocyte Chemotaxis (GO:0090026)	44944	0.547677	0.857365	0.786512	ANO6
Positive Regulation Of Nervous System Process (GO:0031646)	44944	0.547677	0.857365	0.786512	PARD3
Positive Regulation Of Neutrophil Chemotaxis (GO:0090023)	44944	0.547677	0.857365	0.786512	DNM1L
Positive Regulation Of Phosphoprotein Phosphatase Activity (GO:0032516)	44944	0.547677	0.857365	0.786512	ITGA1
Positive Regulation Of Response To Endoplasmic Reticulum Stress (GO:1905898)	44944	0.547677	0.857365	0.786512	BAK1
Positive Regulation Of Triglyceride Metabolic Process (GO:0090208)	44944	0.547677	0.857365	0.786512	SCARB1
Protein Import Into Mitochondrial Matrix (GO:0030150)	44944	0.547677	0.857365	0.786512	PAM16
Regulation Of RIG-I Signaling Pathway (GO:0039535)	44944	0.547677	0.857365	0.786512	NPLOC4
Regulation Of Cytoskeleton Organization (GO:0051493)	5/114	0.548232	0.857365	0.612202	TJP1;PLXNB1;PFDN2;HRAS;GPM6B
Protein Modification By Small Protein Removal (GO:0070646)	5/114	0.548232	0.857365	0.612202	HINT1;USP5;USP9X;OTUD7B;USP19
tRNA Modification (GO:0006400)	3/67	0.556068	0.860428	0.610841	TRUB1;DUS1L;FTSJ1
Positive Regulation Of GTPase Activity (GO:0043547)	10/234	0.556459	0.860428	0.580916	RAP1A;DOCK7;RAPGEF2;TBC1D2B;TSC1;PLXNB1;AGRN;HRAS;RAP1GAP;CORO1C
Intracellular Calcium Ion Homeostasis (GO:0006874)	6/139	0.55692	0.860428	0.58627	PKHD1;YWHAE;STIM1;BAK1;TPT1;TMEM165
Skeletal System Morphogenesis (GO:0048705)	2/43	0.558553	0.860428	0.630868	ANKRD11;ATG9A
Glycolipid Biosynthetic Process (GO:0009247)	2/43	0.558553	0.860428	0.630868	LARGE1;B4GALT6
Intracellular Glucose Homeostasis (GO:0001678)	2/43	0.558553	0.860428	0.630868	FOXK1;PPARGC1A
Intracellular Steroid Hormone Receptor Signaling Pathway (GO:0030518)	2/43	0.558553	0.860428	0.630868	RBFOX2;PPARGC1B
mRNA Transcription (GO:0009299)	2/43	0.558553	0.860428	0.630868	NCOA1;TAF13
Neurotransmitter Secretion (GO:0007269)	2/43	0.558553	0.860428	0.630868	RAB3A;PDZD11
Positive Regulation Of Biomineral Tissue Development (GO:0070169)	2/43	0.558553	0.860428	0.630868	ANO6;GPM6B
Regulation Of JUN Kinase Activity (GO:0043506)	2/43	0.558553	0.860428	0.630868	MAP3K13;SASH1
Regulation Of Cell-Cell Adhesion (GO:0022407)	2/43	0.558553	0.860428	0.630868	PKHD1;MINK1
Regulation Of Cellular Component Size (GO:0032535)	2/43	0.558553	0.860428	0.630868	KXD1;LAMTOR4
Positive Regulation Of Protein Phosphorylation (GO:0001934)	16/377	0.561562	0.860428	0.567635	NTRK2;LEFTY1;SMAD4;DOCK7;ILK;CIB1;INHBB;MARCO;MOB1A;RAP1A;CSNK2B;RAPGEF2;TNIK;RAF1;HRAS;PPIA
Positive Regulation Of Neuron Projection Development (GO:0010976)	4/92	0.564326	0.860428	0.577397	CAMK2B;NTRK2;RAP1A;RAPGEF2
Central Nervous System Development (GO:0007417)	12/283	0.56469	0.860428	0.561689	RPS6KA3;COX7B;UFM1;ALDH5A1;MINK1;NDUFS4;SOX12;IER3IP1;HSPG2;PKD1;RTN4;BPTF
COPII Vesicle Coating (GO:0048208)	44945	0.567189	0.860428	0.699589	TRAPPC8
DNA Catabolic Process (GO:0006308)	44945	0.567189	0.860428	0.699589	DNASE1L2
Regulation Of Early Endosome To Late Endosome Transport (GO:2000641)	44945	0.567189	0.860428	0.699589	MAP2K2
Regulation Of Fibroblast Growth Factor Receptor Signaling Pathway (GO:0040036)	44945	0.567189	0.860428	0.699589	DSTYK
N-glycan Processing (GO:0006491)	44945	0.567189	0.860428	0.699589	GNPTG
NADP Metabolic Process (GO:0006739)	44945	0.567189	0.860428	0.699589	MDH1
RNA-templated DNA Biosynthetic Process (GO:0006278)	44945	0.567189	0.860428	0.699589	NOP10
Regulation Of Integrin-Mediated Signaling Pathway (GO:2001044)	44945	0.567189	0.860428	0.699589	FLNA
Regulation Of Lymphocyte Differentiation (GO:0045619)	44945	0.567189	0.860428	0.699589	PRELID1
Regulation Of Megakaryocyte Differentiation (GO:0045652)	44945	0.567189	0.860428	0.699589	HMGB2
Cardiac Epithelial To Mesenchymal Transition (GO:0060317)	44945	0.567189	0.860428	0.699589	NOTCH1
Regulation Of Transcription Involved In G1/S Transition Of Mitotic Cell Cycle (GO:0000083)	44945	0.567189	0.860428	0.699589	CDK17
Cellular Response To Misfolded Protein (GO:0071218)	44945	0.567189	0.860428	0.699589	AUP1
Response To Fatty Acid (GO:0070542)	44945	0.567189	0.860428	0.699589	IRS1
Steroid Hormone Biosynthetic Process (GO:0120178)	44945	0.567189	0.860428	0.699589	HSD3B2
Superoxide Anion Generation (GO:0042554)	44945	0.567189	0.860428	0.699589	NOXA1
Telomere Maintenance Via Telomerase (GO:0007004)	44945	0.567189	0.860428	0.699589	NOP10
Gastrulation (GO:0007369)	44945	0.567189	0.860428	0.699589	MKKS
Vesicle Docking (GO:0048278)	44945	0.567189	0.860428	0.699589	STX3
Vesicle Targeting, Rough ER To cis-Golgi (GO:0048207)	44945	0.567189	0.860428	0.699589	TRAPPC8
Xenobiotic Catabolic Process (GO:0042178)	44945	0.567189	0.860428	0.699589	CYP1A2
Insulin Secretion (GO:0030073)	44945	0.567189	0.860428	0.699589	RAB11FIP5
Intrinsic Apoptotic Signaling Pathway In Response To DNA Damage By P53 Class Mediator (GO:0042771)	44945	0.567189	0.860428	0.699589	RPS27L
Linoleic Acid Metabolic Process (GO:0043651)	44945	0.567189	0.860428	0.699589	ELOVL2
Mitotic Sister Chromatid Cohesion (GO:0007064)	44945	0.567189	0.860428	0.699589	STAG1
Negative Regulation Of Calcium Ion Transmembrane Transport (GO:1903170)	44945	0.567189	0.860428	0.699589	YWHAE
Negative Regulation Of Fatty Acid Metabolic Process (GO:0045922)	44945	0.567189	0.860428	0.699589	NCOR1
Negative Regulation Of Peptidyl-Serine Phosphorylation (GO:0033137)	44945	0.567189	0.860428	0.699589	PDE4D
Negative Regulation Of Protein Dephosphorylation (GO:0035308)	44945	0.567189	0.860428	0.699589	YWHAE
Nucleotide Biosynthetic Process (GO:0009165)	44945	0.567189	0.860428	0.699589	NMNAT1
Positive Regulation Of calcineurin-NFAT Signaling Cascade (GO:0070886)	44945	0.567189	0.860428	0.699589	CIB1
Positive Regulation Of Calcineurin-Mediated Signaling (GO:0106058)	44945	0.567189	0.860428	0.699589	CIB1
Protein Heterooligomerization (GO:0051291)	44945	0.567189	0.860428	0.699589	PKD1
Purine Ribonucleotide Transport (GO:0015868)	44945	0.567189	0.860428	0.699589	SLC25A17
Receptor Clustering (GO:0043113)	44945	0.567189	0.860428	0.699589	FLNA
Regulation Of Autophagy Of Mitochondrion (GO:1903146)	44945	0.567189	0.860428	0.699589	DNM1L
Bone Development (GO:0060348)	2/44	0.571123	0.862418	0.592284	VKORC1;ATG9A
Cellular Response To Ketone (GO:1901655)	2/44	0.571123	0.862418	0.592284	KLF9;ADCY3
Response To Unfolded Protein (GO:0006986)	2/44	0.571123	0.862418	0.592284	ERP44;BAK1
Synaptic Vesicle Recycling (GO:0036465)	2/44	0.571123	0.862418	0.592284	RAB3A;AP2S1
Mitotic Spindle Assembly (GO:0090307)	2/44	0.571123	0.862418	0.592284	STAG1;FLNA
Neural Crest Cell Development (GO:0014032)	2/44	0.571123	0.862418	0.592284	NRTN;CORO1C
Phosphatidylinositol Phosphate Biosynthetic Process (GO:0046854)	2/44	0.571123	0.862418	0.592284	SOCS3;PIK3C2G
Positive Regulation Of Nucleocytoplasmic Transport (GO:0046824)	2/44	0.571123	0.862418	0.592284	YWHAE;FLNA
Protein Maturation (GO:0051604)	5/117	0.571492	0.862481	0.554527	GCSH;TSPAN15;NAA20;DDI2;NDUFAB1
Positive Regulation Of Cellular Component Biogenesis (GO:0044089)	4/93	0.572935	0.864164	0.555772	SIN3A;PRKCA;BAK1;STAM
Regulation Of Nucleic Acid-Templated Transcription (GO:1903506)	19/452	0.578114	0.866478	0.533537	NOTCH1;MYCBP;TRRAP;CNBP;WWC2;RSF1;RNF6;NR2C2;RPL6;MED23;ING5;SBNO1;HINT1;ZNHIT1;TCF3;PPARGC1A;PFDN5;PPARGC1B;BPTF
Regulation Of Protein Modification Process (GO:0031399)	2/45	0.58343	0.866478	0.556461	NDUFS4;CORO1C
Regulation Of Stem Cell Differentiation (GO:2000736)	2/45	0.58343	0.866478	0.556461	HDAC2;NOTCH1
Regulation Of Telomerase Activity (GO:0051972)	2/45	0.58343	0.866478	0.556461	CTNNB1;SMG6
Hexose Metabolic Process (GO:0019318)	2/45	0.58343	0.866478	0.556461	DCXR;PMM2
Positive Regulation Of Innate Immune Response (GO:0045089)	2/45	0.58343	0.866478	0.556461	IFI35;TRIM56
Positive Regulation Of mRNA Catabolic Process (GO:0061014)	2/45	0.58343	0.866478	0.556461	CNOT1;TNRC6B
Positive Regulation Of Intracellular Signal Transduction (GO:1902533)	22/525	0.585335	0.866478	0.519662	BCAP31;NTRK2;FIS1;MAP3K3;SMAD4;ILK;IFI35;ADRB2;RTN4;SOD1;TRIM8;S100A13;RAPGEF2;FLNA;PLXNB1;LAMTOR4;DNM1L;RAF1;HRAS;PPIA;SASH1;TRIM56
Regulation Of Fibroblast Migration (GO:0010762)	44946	0.585861	0.866478	0.624879	CORO1C
Adenine Nucleotide Transport (GO:0051503)	44946	0.585861	0.866478	0.624879	SLC25A17
Regulation Of Phosphatase Activity (GO:0010921)	44946	0.585861	0.866478	0.624879	TSC1
Cell Projection Organization (GO:0030030)	44946	0.585861	0.866478	0.624879	NPHP1
Regulation Of Spindle Organization (GO:0090224)	44946	0.585861	0.866478	0.624879	NUMA1
Cellular Response To pH (GO:0071467)	44946	0.585861	0.866478	0.624879	RAB11FIP5
Response To Fibroblast Growth Factor (GO:0071774)	44946	0.585861	0.866478	0.624879	DSTYK
Response To Ketone (GO:1901654)	44946	0.585861	0.866478	0.624879	HSD3B2
Stress-Activated Protein Kinase Signaling Cascade (GO:0031098)	44946	0.585861	0.866478	0.624879	MAP3K13
Gamma-Aminobutyric Acid Signaling Pathway (GO:0007214)	44946	0.585861	0.866478	0.624879	GABBR2
Intracellular Monoatomic Ion Homeostasis (GO:0006873)	44946	0.585861	0.866478	0.624879	COX11
Long-Term Memory (GO:0007616)	44946	0.585861	0.866478	0.624879	SGK1
Negative Regulation Of miRNA Transcription (GO:1902894)	44946	0.585861	0.866478	0.624879	NCOR1
Negative Regulation Of Microtubule Depolymerization (GO:0007026)	44946	0.585861	0.866478	0.624879	CIB1
Negative Regulation Of Phosphate Metabolic Process (GO:0045936)	44946	0.585861	0.866478	0.624879	PRKRIP1
Negative Regulation Of Viral Life Cycle (GO:1903901)	44946	0.585861	0.866478	0.624879	PPIA
Positive Regulation Of Embryonic Development (GO:0040019)	44946	0.585861	0.866478	0.624879	NR2C2
Positive Regulation Of Lipid Storage (GO:0010884)	44946	0.585861	0.866478	0.624879	SCARB1
Positive Regulation Of Phospholipase Activity (GO:0010518)	44946	0.585861	0.866478	0.624879	HRAS
Protein Deacylation (GO:0035601)	44946	0.585861	0.866478	0.624879	LYPLA1
Receptor Metabolic Process (GO:0043112)	44946	0.585861	0.866478	0.624879	MVB12A
Regulation Of Calcium Ion Import (GO:0090279)	44946	0.585861	0.866478	0.624879	CTNNB1
Regulation Of Cardiac Muscle Cell Proliferation (GO:0060043)	44946	0.585861	0.866478	0.624879	NOTCH1
Negative Regulation Of Epithelial Cell Proliferation (GO:0050680)	3/70	0.585992	0.866478	0.531292	KLF9;VASH1;B2M
Positive Regulation Of Protein Polymerization (GO:0032273)	3/70	0.585992	0.866478	0.531292	FCHSD1;NUMA1;CDC42EP1
Protein K48-linked Ubiquitination (GO:0070936)	3/70	0.585992	0.866478	0.531292	RNF146;RNF6;RBX1
Regulation Of Actin Filament Polymerization (GO:0030833)	3/70	0.585992	0.866478	0.531292	FCHSD1;CDC42EP1;SSH1
Positive Regulation Of Epithelial Cell Migration (GO:0010634)	4/95	0.589862	0.871711	0.515088	SCARB1;PRKCA;RTN4;SASH1
Regulation Of Autophagy (GO:0010506)	10/241	0.594133	0.875876	0.500171	TRIM8;ATP6V0B;WAC;ZKSCAN3;SH3BP4;FOXK1;ATP6V0D1;DNM1L;EIF4E;MCL1
Regulation Of Signal Transduction (GO:0009966)	8/193	0.595248	0.875876	0.497873	TSPAN15;RIC8B;PIGBOS1;GRK6;FBXL17;ILK;CDK13;PPIA
Regulation Of Epidermal Growth Factor Receptor Signaling Pathway (GO:0042058)	2/46	0.595475	0.875876	0.523164	ITGA1;MVB12A
Regulation Of Fibroblast Proliferation (GO:0048145)	2/46	0.595475	0.875876	0.523164	NDUFS4;CTNNB1
Regulation Of mRNA Catabolic Process (GO:0061013)	2/46	0.595475	0.875876	0.523164	CNOT1;PRKCA
Amino Acid Transport (GO:0006865)	2/46	0.595475	0.875876	0.523164	SLC7A7;SH3BP4
Synapse Assembly (GO:0007416)	3/71	0.595676	0.875876	0.507398	PLXND1;PCDHB14;PLXNB1
Lipid Biosynthetic Process (GO:0008610)	3/71	0.595676	0.875876	0.507398	HSD3B2;OXSM;NDUFAB1
Positive Regulation Of Cell-Substrate Adhesion (GO:0010811)	3/71	0.595676	0.875876	0.507398	ILK;FLNA;CIB1
Regulation Of Macroautophagy (GO:0016241)	4/96	0.598176	0.87798	0.495954	ATP6V0B;WAC;TSC1;ATP6V0D1
Cellular Response To Transforming Growth Factor Beta Stimulus (GO:0071560)	4/96	0.598176	0.87798	0.495954	LEFTY1;SMAD4;USP9X;SOX5
Positive Regulation Of Supramolecular Fiber Organization (GO:1902905)	4/96	0.598176	0.87798	0.495954	FCHSD1;GPX1;NUMA1;CDC42EP1
Positive Regulation Of Protein Kinase Activity (GO:0045860)	6/145	0.598441	0.87798	0.491895	ETAA1;MAP2K2;RAP1A;RAPGEF2;CIB1;ADRB2
Focal Adhesion Assembly (GO:0048041)	44947	0.603728	0.878122	0.560252	RCC2
Histone H2A Acetylation (GO:0043968)	44947	0.603728	0.878122	0.560252	TRRAP
Innate Immune Response In Mucosa (GO:0002227)	44947	0.603728	0.878122	0.560252	RPL39
Lipid Catabolic Process (GO:0016042)	44947	0.603728	0.878122	0.560252	CYP1A2
Negative Regulation Of Reactive Oxygen Species Metabolic Process (GO:2000378)	44947	0.603728	0.878122	0.560252	COA8
Negative Regulation Of Tumor Necrosis Factor-Mediated Signaling Pathway (GO:0010804)	44947	0.603728	0.878122	0.560252	PELI3
Peptide Catabolic Process (GO:0043171)	44947	0.603728	0.878122	0.560252	LNPEP
Plasma Membrane Repair (GO:0001778)	44947	0.603728	0.878122	0.560252	RAB3A
Positive Regulation Of G2/M Transition Of Mitotic Cell Cycle (GO:0010971)	44947	0.603728	0.878122	0.560252	RCC2
Positive Regulation Of Blood Coagulation (GO:0030194)	44947	0.603728	0.878122	0.560252	PLG
Positive Regulation Of Granulocyte Chemotaxis (GO:0071624)	44947	0.603728	0.878122	0.560252	DNM1L
Positive Regulation Of Signal Transduction By P53 Class Mediator (GO:1901798)	44947	0.603728	0.878122	0.560252	RPS7
Positive Regulation Of Translational Initiation (GO:0045948)	44947	0.603728	0.878122	0.560252	RPS6KB2
Protein Mannosylation (GO:0035268)	44947	0.603728	0.878122	0.560252	LARGE1
Purine Nucleotide Biosynthetic Process (GO:0006164)	44947	0.603728	0.878122	0.560252	NMNAT1
Regulation Of Cellular Localization (GO:0060341)	3/72	0.60521	0.878122	0.484692	KDM1A;REEP5;MAP2
Cholesterol Homeostasis (GO:0042632)	3/72	0.60521	0.878122	0.484692	SCARB1;CNBP;ANGPTL3
Transforming Growth Factor Beta Receptor Signaling Pathway (GO:0007179)	3/72	0.60521	0.878122	0.484692	LEFTY1;SMAD4;USP9X
Negative Regulation Of Catabolic Process (GO:0009895)	3/72	0.60521	0.878122	0.484692	NCOR1;RPS7;FLNA
Protein Targeting To Membrane (GO:0006612)	3/72	0.60521	0.878122	0.484692	UBL4A;PARD3;SEC63
Regulation Of Protein Localization (GO:0032880)	4/97	0.606389	0.878863	0.477577	KDM1A;MAP2;CTNNB1;RAB11FIP5
Monocarboxylic Acid Metabolic Process (GO:0032787)	4/97	0.606389	0.878863	0.477577	CYP1A2;ANGPTL3;CYP4B1;HSD17B10
Regulation Of Programmed Cell Death (GO:0043067)	8/195	0.606919	0.879148	0.474063	PRDX2;RTKN;TRRAP;SGK1;RAF1;RTN4;TPT1;NME1
Regulation Of Signal Transduction By P53 Class Mediator (GO:1901796)	2/47	0.607257	0.879153	0.492179	MDM2;SGK1
Heart Development (GO:0007507)	7/171	0.608917	0.88087	0.469887	LEFTY1;MKKS;NOTCH1;PKP2;NDUFV2;PKD1;EPHB4
Endomembrane System Organization (GO:0010256)	8/196	0.61269	0.88087	0.462581	VMP1;RAB43;NPLOC4;SERP1;REEP5;TRAPPC8;DNM1L;SEC31B
RNA Splicing (GO:0008380)	4/98	0.614498	0.88087	0.459925	SNRPD2;SNRPD1;WDR83;PPARGC1A
Negative Regulation Of Macromolecule Biosynthetic Process (GO:0010558)	4/98	0.614498	0.88087	0.459925	HDAC2;CNOT1;RPL13A;TSC1
Positive Regulation Of Cold-Induced Thermogenesis (GO:0120162)	4/98	0.614498	0.88087	0.459925	KDM1A;ADRB2;PPARGC1A;PPARGC1B
Cellular Response To Decreased Oxygen Levels (GO:0036294)	3/73	0.614595	0.88087	0.463105	NOTCH1;MDM2;TSC1
Sterol Homeostasis (GO:0055092)	3/73	0.614595	0.88087	0.463105	SCARB1;CNBP;ANGPTL3
Monocarboxylic Acid Transport (GO:0015718)	3/73	0.614595	0.88087	0.463105	LYPLA1;SLC25A17;SLC10A2
Golgi Vesicle Transport (GO:0048193)	8/197	0.618416	0.88087	0.451372	BCAP31;RAB43;CYTH3;TRAPPC8;IER3IP1;USE1;COPE;BET1
Cytoplasmic Microtubule Organization (GO:0031122)	2/48	0.618776	0.88087	0.463316	NUMA1;CIB1
Retrograde Vesicle-Mediated Transport, Golgi To Endoplasmic Reticulum (GO:0006890)	2/48	0.618776	0.88087	0.463316	RAB43;USE1
Positive Regulation Of Reactive Oxygen Species Metabolic Process (GO:2000379)	2/48	0.618776	0.88087	0.463316	DCXR;SOD1
Regulation Of Dopamine Secretion (GO:0014059)	44948	0.620826	0.88087	0.504019	SYT15
Fc-epsilon Receptor Signaling Pathway (GO:0038095)	44948	0.620826	0.88087	0.504019	MAP3K1
Regulation Of Histone Acetylation (GO:0035065)	44948	0.620826	0.88087	0.504019	PPARGC1A
Regulation Of Mitochondrial Translation (GO:0070129)	44948	0.620826	0.88087	0.504019	RPUSD3
Blood Vessel Endothelial Cell Migration (GO:0043534)	44948	0.620826	0.88087	0.504019	EPHB4
Regulation Of Protein Export From Nucleus (GO:0046825)	44948	0.620826	0.88087	0.504019	YWHAE
Regulation Of Regulatory T Cell Differentiation (GO:0045589)	44948	0.620826	0.88087	0.504019	SOX12
Regulation Of Release Of Sequestered Calcium Ion Into Cytosol By Sarcoplasmic Reticulum (GO:0010880)	44948	0.620826	0.88087	0.504019	PDE4D
Regulation Of Telomere Capping (GO:1904353)	44948	0.620826	0.88087	0.504019	SMG6
Cellular Response To Topologically Incorrect Protein (GO:0035967)	44948	0.620826	0.88087	0.504019	BAK1
Inositol Phosphate Metabolic Process (GO:0043647)	44948	0.620826	0.88087	0.504019	NUDT3
Modulation By Host Of Viral Process (GO:0044788)	44948	0.620826	0.88087	0.504019	PIK3C2G
Negative Regulation Of G Protein-Coupled Receptor Signaling Pathway (GO:0045744)	44948	0.620826	0.88087	0.504019	GRK3
Negative Regulation Of Extrinsic Apoptotic Signaling Pathway In Absence Of Ligand (GO:2001240)	44948	0.620826	0.88087	0.504019	MCL1
Negative Regulation Of Macroautophagy (GO:0016242)	44948	0.620826	0.88087	0.504019	TSC1
Negative Regulation Of Myeloid Cell Differentiation (GO:0045638)	44948	0.620826	0.88087	0.504019	CIB1
Negative Regulation Of Signal Transduction In Absence Of Ligand (GO:1901099)	44948	0.620826	0.88087	0.504019	MCL1
Oxoacid Metabolic Process (GO:0043436)	44948	0.620826	0.88087	0.504019	PPA2
Positive Regulation Of Cholesterol Efflux (GO:0010875)	44948	0.620826	0.88087	0.504019	ABCA3
Positive Regulation Of Cilium Assembly (GO:0045724)	44948	0.620826	0.88087	0.504019	IFT20
Positive Regulation Of Phosphatase Activity (GO:0010922)	44948	0.620826	0.88087	0.504019	ITGA1
Postreplication Repair (GO:0006301)	44948	0.620826	0.88087	0.504019	UBE2V2
Protein Peptidyl-Prolyl Isomerization (GO:0000413)	44948	0.620826	0.88087	0.504019	PPIA
Regulation Of Cardiac Muscle Cell Membrane Repolarization (GO:0099623)	44948	0.620826	0.88087	0.504019	FLNA
Regulation Of Catabolic Process (GO:0009894)	44948	0.620826	0.88087	0.504019	MDM2
Regulation Of mRNA Stability (GO:0043488)	3/74	0.623827	0.884175	0.442573	FASTK;PRKCA;TBRG4
Regulation Of Cell Cycle G1/S Phase Transition (GO:1902806)	3/74	0.623827	0.884175	0.442573	PSME1;PKD1;ARID1B
DNA-templated Transcription (GO:0006351)	8/199	0.629733	0.88828	0.429747	SMAD4;GTF3C6;TAF13;RSF1;MED16;POLR2I;GTF2H5;SOX5
Regulation Of Mitotic Metaphase/Anaphase Transition (GO:0030071)	2/49	0.630033	0.88828	0.436404	CDC23;ARID1B
Unsaturated Fatty Acid Metabolic Process (GO:0033559)	2/49	0.630033	0.88828	0.436404	GPX1;ELOVL2
Regulation Of Cell Communication (GO:0010646)	2/49	0.630033	0.88828	0.436404	GRK6;CDK13
Response To Cytokine (GO:0034097)	5/125	0.630292	0.88828	0.426788	PRKCA;ADAR;MAP4K3;MCL1;TRIM56
Regulation Of Fat Cell Differentiation (GO:0045598)	3/75	0.632907	0.88828	0.423039	ASXL1;TRIO;CCDC85B
Regulation Of Stress Fiber Assembly (GO:0051492)	3/75	0.632907	0.88828	0.423039	TJP1;TSC1;WASF2
Regulation Of BMP Signaling Pathway (GO:0030510)	3/75	0.632907	0.88828	0.423039	SMAD4;NOTCH1;NUMA1
Regulation Of Cellular Response To Transforming Growth Factor Beta Stimulus (GO:1903844)	44949	0.637186	0.88828	0.454834	SMAD4
Regulation Of Centrosome Cycle (GO:0046605)	44949	0.637186	0.88828	0.454834	PKHD1
Regulation Of Extracellular Matrix Organization (GO:1903053)	44949	0.637186	0.88828	0.454834	NOTCH1
Regulation Of Lipid Catabolic Process (GO:0050994)	44949	0.637186	0.88828	0.454834	ANGPTL3
Bile Acid And Bile Salt Transport (GO:0015721)	44949	0.637186	0.88828	0.454834	SLC10A2
Cellular Lipid Catabolic Process (GO:0044242)	44949	0.637186	0.88828	0.454834	ANGPTL3
Cellular Response To Interleukin-6 (GO:0071354)	44949	0.637186	0.88828	0.454834	SMAD4
Regulation Of Toll-Like Receptor 4 Signaling Pathway (GO:0034143)	44949	0.637186	0.88828	0.454834	IFI35
Cholesterol Efflux (GO:0033344)	44949	0.637186	0.88828	0.454834	SCARB1
Response To BMP (GO:0071772)	44949	0.637186	0.88828	0.454834	SMAD4
Diacylglycerol Metabolic Process (GO:0046339)	44949	0.637186	0.88828	0.454834	DGKZ
Entrainment Of Circadian Clock By Photoperiod (GO:0043153)	44949	0.637186	0.88828	0.454834	FBXL17
Heparan Sulfate Proteoglycan Biosynthetic Process (GO:0015012)	44949	0.637186	0.88828	0.454834	NDST1
Long-Chain fatty-acyl-CoA Metabolic Process (GO:0035336)	44949	0.637186	0.88828	0.454834	ELOVL2
Negative Regulation Of Actin Filament Polymerization (GO:0030837)	44949	0.637186	0.88828	0.454834	SSH1
Negative Regulation Of Epidermal Growth Factor Receptor Signaling Pathway (GO:0042059)	44949	0.637186	0.88828	0.454834	ITGA1
Negative Regulation Of Neuron Differentiation (GO:0045665)	44949	0.637186	0.88828	0.454834	B2M
Negative Regulation Of Oxidative Stress-Induced Cell Death (GO:1903202)	44949	0.637186	0.88828	0.454834	PPIA
Negative Regulation Of Protein Depolymerization (GO:1901880)	44949	0.637186	0.88828	0.454834	CIB1
Positive Regulation Of Epithelial Cell Apoptotic Process (GO:1904037)	44949	0.637186	0.88828	0.454834	ANO6
Positive Regulation Of Lamellipodium Assembly (GO:0010592)	44949	0.637186	0.88828	0.454834	WASF2
Positive Regulation Of mRNA Splicing, Via Spliceosome (GO:0048026)	44949	0.637186	0.88828	0.454834	WDR77
Positive Regulation Of Neutrophil Migration (GO:1902624)	44949	0.637186	0.88828	0.454834	DNM1L
Extracellular Matrix Organization (GO:0030198)	7/176	0.639086	0.890457	0.411427	ADAMTS2;COL16A1;COL14A1;ADAMTS1;PLG;ADAMTS9;GPM6B
Steroid Biosynthetic Process (GO:0006694)	2/50	0.641029	0.891749	0.411286	HSD3B2;HSD17B10
Nucleocytoplasmic Transport (GO:0006913)	2/50	0.641029	0.891749	0.411286	LSG1;POM121
Regulation Of TORC1 Signaling (GO:1903432)	2/50	0.641029	0.891749	0.411286	WAC;CASTOR1
Cellular Response To Organic Cyclic Compound (GO:0071407)	6/152	0.644119	0.892148	0.401071	RAP1A;CIB2;RAPGEF2;ADCY3;CTNNB1;SSH1
Regulation Of Protein Secretion (GO:0050708)	4/102	0.645878	0.892148	0.395948	IER3IP1;DNM1L;PPIA;MYH10
Protein Catabolic Process (GO:0030163)	4/102	0.645878	0.892148	0.395948	DDI2;MDM2;TCIRG1;USE1
Embryonic Organ Development (GO:0048568)	3/77	0.650607	0.892148	0.386747	KMT2A;RPL10;PKD1
Sphingolipid Biosynthetic Process (GO:0030148)	3/77	0.650607	0.892148	0.386747	ELOVL2;LARGE1;B4GALT6
Positive Regulation Of Response To Stimulus (GO:0048584)	3/77	0.650607	0.892148	0.386747	BABAM2;C8G;ILK
Regulation Of Stress-Activated MAPK Cascade (GO:0032872)	2/51	0.651766	0.892148	0.387823	MAP2K2;PPIA
Regulation Of Telomere Maintenance Via Telomerase (GO:0032210)	2/51	0.651766	0.892148	0.387823	CTNNB1;SMG6
Negative Regulation Of Gene Expression, Epigenetic (GO:0045814)	2/51	0.651766	0.892148	0.387823	UHRF2;CBX3
Positive Regulation Of Ras Protein Signal Transduction (GO:0046579)	2/51	0.651766	0.892148	0.387823	NOTCH1;STK19
Positive Regulation Of Protein Localization To Plasma Membrane (GO:1903078)	2/51	0.651766	0.892148	0.387823	CIB1;STX3
ERK1 And ERK2 Cascade (GO:0070371)	44950	0.652841	0.892148	0.411607	MAP2K2
RNA Splicing, Via Transesterification Reactions (GO:0000375)	44950	0.652841	0.892148	0.411607	WDR83
Regulation Of Microtubule Depolymerization (GO:0031114)	44950	0.652841	0.892148	0.411607	CIB1
Cell Morphogenesis Involved In Differentiation (GO:0000904)	44950	0.652841	0.892148	0.411607	PKHD1
Regulation Of Ruffle Assembly (GO:1900027)	44950	0.652841	0.892148	0.411607	HRAS
Regulation Of Ryanodine-Sensitive Calcium-Release Channel Activity (GO:0060314)	44950	0.652841	0.892148	0.411607	PDE4D
Regulation Of Viral Life Cycle (GO:1903900)	44950	0.652841	0.892148	0.411607	PPIA
Response To Copper Ion (GO:0046688)	44950	0.652841	0.892148	0.411607	ATP7B
Response To Purine-Containing Compound (GO:0014074)	44950	0.652841	0.892148	0.411607	NDUFS4
Fat-Soluble Vitamin Metabolic Process (GO:0006775)	44950	0.652841	0.892148	0.411607	VKORC1
mRNA Polyadenylation (GO:0006378)	44950	0.652841	0.892148	0.411607	TENT2
Negative Regulation Of Antigen Receptor-Mediated Signaling Pathway (GO:0050858)	44950	0.652841	0.892148	0.411607	DGKZ
Negative Regulation Of Ion Transmembrane Transporter Activity (GO:0032413)	44950	0.652841	0.892148	0.411607	YWHAE
Negative Regulation Of Ossification (GO:0030279)	44950	0.652841	0.892148	0.411607	NOTCH1
Neuromuscular Junction Development (GO:0007528)	44950	0.652841	0.892148	0.411607	PDZRN3
Outflow Tract Septum Morphogenesis (GO:0003148)	44950	0.652841	0.892148	0.411607	SMAD4
Photoperiodism (GO:0009648)	44950	0.652841	0.892148	0.411607	FBXL17
Positive Regulation Of ERBB Signaling Pathway (GO:1901186)	44950	0.652841	0.892148	0.411607	RTN4
Positive Regulation Of Cell Cycle G2/M Phase Transition (GO:1902751)	44950	0.652841	0.892148	0.411607	RCC2
Positive Regulation Of Cellular Response To Transforming Growth Factor Beta Stimulus (GO:1903846)	44950	0.652841	0.892148	0.411607	SMAD4
Positive Regulation Of Lipid Metabolic Process (GO:0045834)	44950	0.652841	0.892148	0.411607	ANGPTL3
Positive Regulation Of Transforming Growth Factor Beta Receptor Signaling Pathway (GO:0030511)	44950	0.652841	0.892148	0.411607	SMAD4
Regulation Of AMPA Receptor Activity (GO:2000311)	44950	0.652841	0.892148	0.411607	MINK1
Protein Localization (GO:0008104)	14/351	0.655113	0.894789	0.389556	USP9X;ATG9A;PAM16;DNAJC15;PARD3B;RAB43;NIN;PARD3;NPHP1;FLNA;CTNNB1;IFT27;STX3;SEC31B
Long-Chain Fatty Acid Metabolic Process (GO:0001676)	3/78	0.659225	0.894963	0.369889	GPX1;ELOVL2;CYP1A2
Organonitrogen Compound Catabolic Process (GO:1901565)	3/78	0.659225	0.894963	0.369889	LNPEP;ETFB;USE1
Regulation Of Protein Localization To Nucleus (GO:1900180)	2/52	0.662246	0.894963	0.365885	SIN3A;OTUD7B
Cartilage Development (GO:0051216)	2/52	0.662246	0.894963	0.365885	PKD1;SOX5
Cell Cycle G1/S Phase Transition (GO:0044843)	2/52	0.662246	0.894963	0.365885	CUL2;EIF4E
Sprouting Angiogenesis (GO:0002040)	2/52	0.662246	0.894963	0.365885	ESM1;EPHB4
Positive Regulation Of Response To External Stimulus (GO:0032103)	6/155	0.662708	0.894963	0.367519	PRKCA;PLG;IFI35;STX3;SASH1;TRIM56
Golgi Organization (GO:0007030)	5/130	0.664442	0.894963	0.362785	RAB43;VMP1;NPLOC4;TRAPPC8;BET1
Positive Regulation Of Catabolic Process (GO:0009896)	3/79	0.667689	0.894963	0.353828	L3MBTL3;ANGPTL3;RBX1
Regulation Of Chondrocyte Differentiation (GO:0032330)	44951	0.667822	0.894963	0.37345	SOX5
Regulation Of Double-Strand Break Repair Via Nonhomologous End Joining (GO:2001032)	44951	0.667822	0.894963	0.37345	TFIP11
Regulation Of Glycogen Biosynthetic Process (GO:0005979)	44951	0.667822	0.894963	0.37345	IRS1
RNA Polyadenylation (GO:0043631)	44951	0.667822	0.894963	0.37345	TENT2
Regulation Of Hippo Signaling (GO:0035330)	44951	0.667822	0.894963	0.37345	WWC2
Regulation Of Keratinocyte Proliferation (GO:0010837)	44951	0.667822	0.894963	0.37345	KLF9
Activation Of Protein Kinase B Activity (GO:0032148)	44951	0.667822	0.894963	0.37345	PPIA
Regulation Of Monocyte Chemotaxis (GO:0090025)	44951	0.667822	0.894963	0.37345	ANO6
Regulation Of Myelination (GO:0031641)	44951	0.667822	0.894963	0.37345	PARD3
Regulation Of Neutrophil Chemotaxis (GO:0090022)	44951	0.667822	0.894963	0.37345	DNM1L
Bile Acid Biosynthetic Process (GO:0006699)	44951	0.667822	0.894963	0.37345	HSD17B10
Regulation Of Platelet Aggregation (GO:0090330)	44951	0.667822	0.894963	0.37345	PRKCA
Cardiac Conduction System Development (GO:0003161)	44951	0.667822	0.894963	0.37345	SMAD4
Regulation Of Synapse Organization (GO:0050807)	44951	0.667822	0.894963	0.37345	CAMK2B
Ribonucleoside Bisphosphate Metabolic Process (GO:0033875)	44951	0.667822	0.894963	0.37345	OXSM
fatty-acyl-CoA Biosynthetic Process (GO:0046949)	44951	0.667822	0.894963	0.37345	ELOVL2
Ventricular Cardiac Muscle Tissue Development (GO:0003229)	44951	0.667822	0.894963	0.37345	PKP2
Vesicle Cargo Loading (GO:0035459)	44951	0.667822	0.894963	0.37345	SEC31B
Long-Chain Fatty Acid Biosynthetic Process (GO:0042759)	44951	0.667822	0.894963	0.37345	CYP1A2
Metanephros Development (GO:0001656)	44951	0.667822	0.894963	0.37345	PKD1
Mitotic Cell Cycle Checkpoint Signaling (GO:0007093)	44951	0.667822	0.894963	0.37345	BABAM2
Negative Regulation Of TORC1 Signaling (GO:1904262)	44951	0.667822	0.894963	0.37345	CASTOR1
Negative Regulation Of Intracellular Protein Transport (GO:0090317)	44951	0.667822	0.894963	0.37345	UFM1
Negative Regulation Of Proteolysis Involved In Protein Catabolic Process (GO:1903051)	44951	0.667822	0.894963	0.37345	RPS7
Positive Regulation Of Glucose Import (GO:0046326)	44951	0.667822	0.894963	0.37345	IRS1
Positive Regulation Of Interleukin-2 Production (GO:0032743)	44951	0.667822	0.894963	0.37345	PDE4D
Purine Nucleoside Bisphosphate Metabolic Process (GO:0034032)	44951	0.667822	0.894963	0.37345	OXSM
Regulation Of Cell Size (GO:0008361)	44951	0.667822	0.894963	0.37345	LAMTOR4
Negative Regulation Of Multicellular Organismal Process (GO:0051241)	9/231	0.668408	0.895293	0.362176	HDAC2;NOTCH1;SFMBT1;SIN3A;WWC2;DOCK7;LNPEP;RAB11FIP5;CORO1C
Synapse Organization (GO:0050808)	5/131	0.671019	0.897932	0.351215	PLXND1;PCDHB14;AGRN;PDZRN3;PTPRF
Actin Polymerization Or Depolymerization (GO:0008154)	2/53	0.67247	0.897932	0.345357	DSTN;MSRB1
Regulation Of Receptor Signaling Pathway Via JAK-STAT (GO:0046425)	2/53	0.67247	0.897932	0.345357	SOCS3;NOTCH1
Glycoprotein Metabolic Process (GO:0009100)	2/53	0.67247	0.897932	0.345357	ERP44;LARGE1
Regulation Of G1/S Transition Of Mitotic Cell Cycle (GO:2000045)	4/106	0.675524	0.897932	0.341295	ADAMTS1;PSME1;PKD1;ARID1B
Regulation Of Organelle Assembly (GO:1902115)	3/80	0.675998	0.897932	0.338522	IFT20;TBC1D2B;STAM
Positive Regulation Of Immune Response (GO:0050778)	3/80	0.675998	0.897932	0.338522	C8G;IFI35;TRIM56
Circulatory System Development (GO:0072359)	5/132	0.677511	0.897932	0.340022	MKKS;NOTCH1;PKP2;HSPG2;PKD1
Fc Receptor Signaling Pathway (GO:0038093)	44952	0.682156	0.897932	0.339635	MAP3K1
Regulation Of Keratinocyte Differentiation (GO:0045616)	44952	0.682156	0.897932	0.339635	NUMA1
Acute Inflammatory Response (GO:0002526)	44952	0.682156	0.897932	0.339635	ANO6
Regulation Of Nucleotide-Excision Repair (GO:2000819)	44952	0.682156	0.897932	0.339635	ARID1B
Regulation Of Potassium Ion Transmembrane Transporter Activity (GO:1901016)	44952	0.682156	0.897932	0.339635	YWHAE
Regulation Of Reactive Oxygen Species Biosynthetic Process (GO:1903426)	44952	0.682156	0.897932	0.339635	COA8
Cell-Cell Adhesion Mediated By Cadherin (GO:0044331)	44952	0.682156	0.897932	0.339635	DCHS1
Response To Glucocorticoid (GO:0051384)	44952	0.682156	0.897932	0.339635	HSD3B2
Telomere Maintenance Via Telomere Lengthening (GO:0010833)	44952	0.682156	0.897932	0.339635	NOP10
Histone H3-K4 Methylation (GO:0051568)	44952	0.682156	0.897932	0.339635	KMT2A
Meiosis I (GO:0007127)	44952	0.682156	0.897932	0.339635	SYCP3
Negative Regulation Of Catalytic Activity (GO:0043086)	44952	0.682156	0.897932	0.339635	NOTCH1
Negative Regulation Of Insulin Receptor Signaling Pathway (GO:0046627)	44952	0.682156	0.897932	0.339635	IRS1
Negative Regulation Of Lipid Metabolic Process (GO:0045833)	44952	0.682156	0.897932	0.339635	NCOR1
Organelle Membrane Fusion (GO:0090174)	44952	0.682156	0.897932	0.339635	STX3
Plasma Membrane Invagination (GO:0099024)	44952	0.682156	0.897932	0.339635	MARCO
Positive Regulation Of Erythrocyte Differentiation (GO:0045648)	44952	0.682156	0.897932	0.339635	HMGB2
Positive Regulation Of Microtubule Polymerization Or Depolymerization (GO:0031112)	44952	0.682156	0.897932	0.339635	NUMA1
Positive Regulation Of Phosphatidylinositol 3-Kinase Activity (GO:0043552)	44952	0.682156	0.897932	0.339635	IRS1
Protein Export From Nucleus (GO:0006611)	44952	0.682156	0.897932	0.339635	PKD1
Protein Targeting To Lysosome (GO:0006622)	44952	0.682156	0.897932	0.339635	GNPTG
Regulation Of Actin Filament Bundle Assembly (GO:0032231)	44952	0.682156	0.897932	0.339635	TSC1
Regulation Of Myoblast Differentiation (GO:0045661)	2/54	0.682442	0.897932	0.326134	NOTCH1;ARID1B
Regulation Of Smooth Muscle Cell Proliferation (GO:0048660)	2/54	0.682442	0.897932	0.326134	CTNNB1;PPARGC1A
Negative Regulation Of Neuron Projection Development (GO:0010977)	2/54	0.682442	0.897932	0.326134	HDAC2;CIB1
[truncated: 634 more rows]

## Sheet: S4_3
Mean up GO enrichment in 4-week-old offspring
Term	Overlap	P-value	Adjusted P-value	Combined Score	Genes
positive regulation of interferon-beta production (GO:0032728)	2/36	0.00212609	0.0306156	200.37	OAS2;OAS3
cellular response to interferon-gamma (GO:0071346)	3/121	0.00156133	0.0249812	93.1498	SP100;OAS2;OAS3
positive regulation of type I interferon production (GO:0032481)	3/77	0.000420073	0.00756131	179.109	OAS2;OAS3;POLR2K
interferon-gamma-mediated signaling pathway (GO:0060333)	3/68	0.000291207	0.00599055	213.614	SP100;OAS2;OAS3
defense response to virus (GO:0051607)	4/133	0.00011577	0.00277848	163.944	RTP4;OAS2;OAS3;IFIT2
defense response to symbiont (GO:0140546)	4/124	8.82545e-05	0.00254173	181.599	RTP4;OAS2;OAS3;IFIT2
regulation of nuclease activity (GO:0032069)	2023-02-06	5.24726e-05	0.00188901	2731.81	OAS2;OAS3
regulation of ribonuclease activity (GO:0060700)	2023-02-05	3.50236e-05	0.00168113	3792.02	OAS2;OAS3
type I interferon signaling pathway (GO:0060337)	4/65	6.90092e-06	0.000496866	456.125	SP100;OAS2;OAS3;IFIT2
cellular response to type I interferon (GO:0071357)	4/65	6.90092e-06	0.000496866	456.125	SP100;OAS2;OAS3;IFIT2
regulation of interferon-beta production (GO:0032648)	2/49	0.00390751	0.0511529	130.527	OAS2;OAS3
negative regulation of viral genome replication (GO:0045071)	2/54	0.0047265	0.0567181	113.899	OAS2;OAS3
regulation of RNA metabolic process (GO:0051252)	2/65	0.00678055	0.0739588	87.6275	OAS2;OAS3
regulation of viral genome replication (GO:0045069)	2/67	0.00719044	0.0739588	83.9246	OAS2;OAS3
negative regulation of viral process (GO:0048525)	2/70	0.00782584	0.0751281	78.8336	OAS2;OAS3
positive regulation of tumor necrosis factor production (GO:0032760)	2/77	0.00940303	0.0846273	68.746	OAS2;OAS3
positive regulation of tumor necrosis factor superfamily cytokine production (GO:1903557)	2/81	0.0103627	0.0877778	63.8933	OAS2;OAS3
negative regulation of binding (GO:0051100)	2/88	0.0121418	0.0971342	56.6377	SP100;IFIT2
RIG-I signaling pathway (GO:0039529)	2023-01-07	0.0132263	0.100241	388.832	OAS3
regulation of chemokine (C-C motif) ligand 5 production (GO:0071649)	2023-01-08	0.0151018	0.103555	323.051	OAS3
positive regulation of monocyte chemotactic protein-1 production (GO:0071639)	2023-01-08	0.0151018	0.103555	323.051	OAS3
response to type I interferon (GO:0034340)	2023-01-09	0.0169738	0.111102	274.777	SP100
DNA damage response, signal transduction by p53 class mediator resulting in transcription of p21 class mediator (GO:0006978)	2023-01-10	0.0188424	0.113055	237.977	SP100
cytoplasmic pattern recognition receptor signaling pathway in response to virus (GO:0039528)	2023-01-10	0.0188424	0.113055	237.977	OAS3
regulation of monocyte chemotactic protein-1 production (GO:0071637)	2023-01-11	0.0207076	0.114688	209.078	OAS3
DNA damage response, signal transduction resulting in transcription (GO:0042772)	2023-01-11	0.0207076	0.114688	209.078	SP100
regulation of tumor necrosis factor production (GO:0032680)	2/124	0.0231771	0.121295	34.0116	OAS2;OAS3
regulation of chemokine (C-X-C motif) ligand 2 production (GO:2000341)	2023-01-13	0.0244274	0.121295	166.791	OAS3
negative regulation of nucleocytoplasmic transport (GO:0046823)	2023-01-13	0.0244274	0.121295	166.791	SP100
regulation of secretion (GO:0051046)	2023-01-15	0.0281336	0.126601	137.51	OAS2
negative regulation of cellular component movement (GO:0051271)	2023-01-15	0.0281336	0.126601	137.51	SP100
interleukin-27-mediated signaling pathway (GO:0070106)	2023-01-15	0.0281336	0.126601	137.51	OAS2
cytokine-mediated signaling pathway (GO:0019221)	4/621	0.0295042	0.126981	12.9959	SP100;OAS2;OAS3;IFIT2
negative regulation of type I interferon-mediated signaling pathway (GO:0060339)	2023-01-16	0.0299815	0.126981	126.05	OAS3
negative regulation of chemokine production (GO:0032682)	2023-01-17	0.031826	0.130941	116.154	OAS3
regulation of transcription by RNA polymerase I (GO:0006356)	2023-01-18	0.0336671	0.134668	107.533	POLR2K
maintenance of protein location in nucleus (GO:0051457)	2023-01-20	0.0373391	0.14532	93.2673	SP100
negative regulation of DNA recombination at telomere (GO:0048239)	2023-01-22	0.0409974	0.150398	81.9774	POLR2K
regulation of DNA recombination at telomere (GO:0072695)	2023-01-22	0.0409974	0.150398	81.9774	POLR2K
negative regulation of intracellular protein transport (GO:0090317)	2023-01-23	0.0428215	0.150398	77.1809	SP100
regulation of protein export from nucleus (GO:0046825)	2023-01-23	0.0428215	0.150398	77.1809	SP100
defense response to bacterium (GO:0042742)	2/176	0.0440183	0.15092	19.7321	OAS2;OAS3
positive regulation of viral transcription (GO:0050434)	2023-01-26	0.0482736	0.16166	65.3259	POLR2K
regulation of vasculature development (GO:1901342)	2023-01-27	0.0500843	0.162443	62.0471	SP100
regulation of multicellular organismal development (GO:2000026)	2023-01-28	0.0518915	0.162443	59.0387	OAS2
transcription by RNA polymerase III (GO:0006383)	2023-01-28	0.0518915	0.162443	59.0387	POLR2K
termination of RNA polymerase I transcription (GO:0006363)	2023-01-30	0.055496	0.163626	53.714	POLR2K
regulation of type I interferon-mediated signaling pathway (GO:0060338)	2023-01-30	0.055496	0.163626	53.714	OAS3
negative regulation of DNA binding (GO:0043392)	2023-01-31	0.0572933	0.163626	51.3486	SP100
7-methylguanosine mRNA capping (GO:0006370)	1/32	0.0590872	0.163626	49.154	POLR2K
7-methylguanosine RNA capping (GO:0009452)	1/32	0.0590872	0.163626	49.154	POLR2K
transcription initiation from RNA polymerase I promoter (GO:0006361)	1/32	0.0590872	0.163626	49.154	POLR2K
apoptotic mitochondrial changes (GO:0008637)	1/33	0.0608778	0.164069	47.113	IFIT2
protein insertion into membrane (GO:0051205)	1/34	0.0626651	0.164069	45.2108	RTP4
transcription by RNA polymerase I (GO:0006360)	1/34	0.0626651	0.164069	45.2108	POLR2K
negative regulation of epithelial cell migration (GO:0010633)	1/35	0.064449	0.165726	43.4342	SP100
negative regulation of innate immune response (GO:0045824)	1/38	0.0697811	0.17325	38.7496	OAS3
negative regulation of endothelial cell migration (GO:0010596)	1/38	0.0697811	0.17325	38.7496	SP100
detection of chemical stimulus involved in sensory perception of bitter taste (GO:0001580)	1/40	0.0733194	0.175645	36.0758	RTP4
sensory perception of bitter taste (GO:0050913)	1/41	0.0750836	0.175645	34.8521	RTP4
regulation of viral transcription (GO:0046782)	1/41	0.0750836	0.175645	34.8521	POLR2K
regulation of extrinsic apoptotic signaling pathway via death domain receptors (GO:1902041)	1/42	0.0768446	0.175645	33.6959	SP100
nucleic acid-templated transcription (GO:0097659)	1/42	0.0768446	0.175645	33.6959	POLR2K
detection of chemical stimulus involved in sensory perception of taste (GO:0050912)	1/44	0.0803567	0.180803	31.5659	RTP4
regulation of DNA binding (GO:0051101)	1/47	0.0856005	0.186765	28.7631	SP100
telomere organization (GO:0032200)	1/47	0.0856005	0.186765	28.7631	SP100
regulation of cellular component movement (GO:0051270)	1/50	0.0908151	0.192314	26.3485	SP100
regulation of complement activation (GO:0030449)	1/50	0.0908151	0.192314	26.3485	C8A
regulation of immune effector process (GO:0002697)	1/53	0.0960008	0.192381	24.25	C8A
positive regulation of chemokine production (GO:0032722)	1/53	0.0960008	0.192381	24.25	OAS3
regulation of humoral immune response (GO:0002920)	1/54	0.097723	0.192381	23.6108	C8A
regulation of gene silencing by RNA (GO:0060966)	1/55	0.0994419	0.192381	22.9986	POLR2K
negative regulation of cytokine-mediated signaling pathway (GO:0001960)	1/55	0.0994419	0.192381	22.9986	OAS3
regulation of posttranscriptional gene silencing (GO:0060147)	1/55	0.0994419	0.192381	22.9986	POLR2K
telomere maintenance (GO:0000723)	1/56	0.101158	0.192381	22.412	SP100
positive regulation of gene expression, epigenetic (GO:0045815)	1/57	0.10287	0.192381	21.8494	POLR2K
negative regulation of DNA recombination (GO:0045910)	1/57	0.10287	0.192381	21.8494	POLR2K
positive regulation of viral process (GO:0048524)	1/63	0.113079	0.208762	18.9082	POLR2K
regulation of extrinsic apoptotic signaling pathway (GO:2001236)	1/64	0.11477	0.209201	18.4804	SP100
regulation of gene silencing by miRNA (GO:0060964)	1/67	0.119822	0.209405	17.2867	POLR2K
transcription elongation from RNA polymerase II promoter (GO:0006368)	1/67	0.119822	0.209405	17.2867	POLR2K
DNA-templated transcription, elongation (GO:0006354)	1/69	0.123175	0.209405	16.5584	POLR2K
establishment of protein localization to membrane (GO:0090150)	1/70	0.124847	0.209405	16.2126	RTP4
snRNA transcription by RNA polymerase II (GO:0042795)	1/70	0.124847	0.209405	16.2126	POLR2K
DNA-templated transcription, termination (GO:0006353)	1/70	0.124847	0.209405	16.2126	POLR2K
snRNA transcription (GO:0009301)	1/71	0.126516	0.209405	15.8782	POLR2K
nucleic acid metabolic process (GO:0090304)	1/71	0.126516	0.209405	15.8782	POLR2K
transcription-coupled nucleotide-excision repair (GO:0006283)	1/73	0.129844	0.210405	15.2417	POLR2K
DNA damage response, signal transduction by p53 class mediator (GO:0030330)	1/74	0.131503	0.210405	14.9387	SP100
negative regulation of protein binding (GO:0032091)	1/74	0.131503	0.210405	14.9387	IFIT2
fibroblast growth factor receptor signaling pathway (GO:0008543)	1/75	0.133159	0.210713	14.6451	POLR2K
response to interferon-gamma (GO:0034341)	1/80	0.141395	0.221313	13.3066	SP100
regulation of gene expression, epigenetic (GO:0040029)	1/82	0.144667	0.224001	12.8249	POLR2K
protein targeting to membrane (GO:0006612)	1/87	0.152796	0.229263	11.7348	RTP4
mitochondrial translational elongation (GO:0070125)	1/89	0.156027	0.229263	11.3392	MRPL30
mitochondrial translational termination (GO:0070126)	1/89	0.156027	0.229263	11.3392	MRPL30
regulation of type I interferon production (GO:0032479)	1/89	0.156027	0.229263	11.3392	POLR2K
regulation of endothelial cell migration (GO:0010594)	1/89	0.156027	0.229263	11.3392	SP100
cellular response to fibroblast growth factor stimulus (GO:0044344)	1/92	0.16085	0.233963	10.7841	POLR2K
translational termination (GO:0006415)	1/96	0.167239	0.240824	10.1078	MRPL30
translational elongation (GO:0006414)	1/104	0.179875	0.253666	8.93937	MRPL30
nucleotide-excision repair (GO:0006289)	1/105	0.181442	0.253666	8.80822	POLR2K
mitochondrial translation (GO:0032543)	1/105	0.181442	0.253666	8.80822	MRPL30
regulation of protein binding (GO:0043393)	1/118	0.201542	0.279058	7.34279	IFIT2
regulation of anatomical structure morphogenesis (GO:0022603)	1/123	0.209144	0.286825	6.87734	SP100
protein targeting (GO:0006605)	1/125	0.212165	0.288224	6.70373	RTP4
RNA metabolic process (GO:0016070)	1/133	0.224137	0.301642	6.07202	POLR2K
transcription initiation from RNA polymerase II promoter (GO:0006367)	1/140	0.234467	0.312623	5.59053	POLR2K
negative regulation of DNA-binding transcription factor activity (GO:0043433)	1/143	0.238853	0.315549	5.40167	SP100
response to cytokine (GO:0034097)	1/150	0.248992	0.325954	4.99668	SP100
DNA-templated transcription, initiation (GO:0006352)	1/168	0.274465	0.356062	4.14203	POLR2K
mitochondrion organization (GO:0007005)	1/175	0.284142	0.365325	3.86749	IFIT2
negative regulation of cellular process (GO:0048523)	2/566	0.292346	0.372547	2.34988	SP100;ZBTB7C
regulation of signal transduction (GO:0009966)	1/198	0.315061	0.397972	3.13189	SP100
regulation of angiogenesis (GO:0045765)	1/203	0.321609	0.40271	2.99922	SP100
transcription, DNA-templated (GO:0006351)	1/221	0.344679	0.427877	2.5833	POLR2K
apoptotic process (GO:0006915)	1/231	0.357163	0.439586	2.38723	IFIT2
membrane organization (GO:0061024)	1/242	0.370629	0.452293	2.19515	RTP4
RNA splicing, via transesterification reactions with bulged adenosine as nucleophile (GO:0000377)	1/251	0.381442	0.461577	2.05388	POLR2K
mRNA splicing, via spliceosome (GO:0000398)	1/274	0.408259	0.489911	1.74621	POLR2K
DNA metabolic process (GO:0006259)	1/277	0.411673	0.489925	1.71091	SP100
positive regulation of programmed cell death (GO:0043068)	1/286	0.421798	0.49786	1.61079	IFIT2
mRNA processing (GO:0006397)	1/300	0.437212	0.51025	1.47048	POLR2K
innate immune response (GO:0045087)	1/302	0.439382	0.51025	1.45182	SP100
positive regulation of apoptotic process (GO:0043065)	1/310	0.447977	0.516069	1.38036	IFIT2
cellular macromolecule biosynthetic process (GO:0034645)	1/314	0.452226	0.51683	1.34642	POLR2K
transcription by RNA polymerase II (GO:0006366)	1/320	0.458541	0.51992	1.29762	POLR2K
cellular protein localization (GO:0034613)	1/329	0.46788	0.526365	1.22881	RTP4
positive regulation of cytokine production (GO:0001819)	1/335	0.474019	0.529137	1.18567	POLR2K
gene expression (GO:0010467)	1/356	0.494966	0.54827	1.04979	POLR2K
negative regulation of cell population proliferation (GO:0008285)	1/379	0.516976	0.568279	0.923832	ZBTB7C
transmembrane receptor protein tyrosine kinase signaling pathway (GO:0007169)	1/404	0.539841	0.588917	0.808648	POLR2K
neutrophil degranulation (GO:0043312)	1/481	0.603839	0.645043	0.553359	FGL2
positive regulation of gene expression (GO:0010628)	1/482	0.60461	0.645043	0.550783	POLR2K
neutrophil activation involved in immune response (GO:0002283)	1/485	0.606915	0.645043	0.543146	FGL2
neutrophil mediated immunity (GO:0002446)	1/488	0.609207	0.645043	0.535643	FGL2
positive regulation of nucleic acid-templated transcription (GO:1903508)	1/511	0.626351	0.658355	0.482273	SP100
negative regulation of transcription by RNA polymerase II (GO:0000122)	1/684	0.733821	0.765726	0.236107	SP100
regulation of apoptotic process (GO:0042981)	1/742	0.762591	0.790022	0.190012	IFIT2
regulation of cell population proliferation (GO:0042127)	1/764	0.772691	0.794768	0.175373	ZBTB7C
regulation of transcription, DNA-templated (GO:0006355)	3/2244	0.81525	0.832595	0.138447	SP100;POLR2K;ZBTB7C
negative regulation of transcription, DNA-templated (GO:0045892)	1/948	0.842295	0.854159	0.0931374	SP100
positive regulation of transcription, DNA-templated (GO:0045893)	1/1183	0.90164	0.907945	0.0444617	SP100
regulation of transcription by RNA polymerase II (GO:0006357)	2/2206	0.932883	0.932883	0.0310987	SP100;ZBTB7C
Nicotinate and nicotinamide metabolism	2/35	0.448887	0.847464	1.07842	NT5C;NMNAT1
Pancreatic secretion	5/102	0.449926	0.847464	0.914693	CPB2;ADCY9;RAP1A;ADCY3;PRKCA
cAMP signaling pathway	10/216	0.454387	0.850044	0.850863	CAMK2B;GABBR2;AFDN;ADCY9;MAP2K2;RAP1A;PDE4D;ADCY3;ADRB2;RAF1
Tyrosine metabolism	2/36	0.463439	0.86112	1.00496	DCT;MIF
Pathogenic Escherichia coli infection	9/197	0.477408	0.880971	0.786349	TJP1;ARHGEF11;CYTH3;ARHGEF12;ARPC1B;ARPC5L;BAK1;MYH10;WASF2
Thiamine metabolism	2023-01-15	0.483707	0.880971	1.15226	THTPA
Phagosome	7/152	0.483733	0.880971	0.778802	SCARB1;MARCO;ATP6V0B;SEC61G;TCIRG1;ATP6V0D1;ATP6V1F
Shigellosis	11/246	0.493975	0.893704	0.7333	CYTH3;CBX3;ARPC1B;RPS6KB2;ARPC5L;UBE2V2;MDM2;ILK;WASF2;GABARAP;RBX1
Ribosome biogenesis in eukaryotes	5/108	0.500004	0.895759	0.747353	POP5;LSG1;CSNK2B;REXO2;NOP10
Focal adhesion	9/201	0.501625	0.895759	0.718286	RAP1A;ITGA1;FLNA;CTNNB1;ILK;PRKCA;RAF1;HRAS;ITGA9
Various types of N-glycan biosynthesis	2/39	0.505693	0.897198	0.818575	DAD1;STT3A
Viral carcinogenesis	9/203	0.513615	0.900714	0.68647	YWHAE;POLB;RANBP1;HDAC2;MDM2;TRAF1;BAK1;ATP6V0D1;HRAS
Lysine degradation	3/63	0.514226	0.900714	0.73857	KMT2A;EHMT2;PIPOX
Phenylalanine metabolism	2023-01-17	0.527285	0.909165	0.888381	MIF
Selenocompound metabolism	2023-01-17	0.527285	0.909165	0.888381	PSTK
ECM-receptor interaction	4/88	0.528969	0.909165	0.673442	ITGA1;AGRN;HSPG2;ITGA9
Serotonergic synapse	5/113	0.540345	0.917887	0.632799	GNGT1;GNG5;PRKCA;RAF1;HRAS
Fatty acid biosynthesis	2023-01-18	0.547677	0.917887	0.786512	OXSM
Hepatitis B	7/162	0.551456	0.917887	0.596793	SMAD4;MAP2K2;MAP3K1;PRKCA;RAF1;HSPG2;HRAS
JAK-STAT signaling pathway	7/162	0.551456	0.917887	0.596793	IL22RA1;SOCS3;STAM;IL13RA2;RAF1;HRAS;MCL1
Hippo signaling pathway	7/163	0.558023	0.917887	0.581143	YWHAE;MOB1A;SMAD4;PARD3;CTNNB1;DCHS1;AMOT
Vasopressin-regulated water reabsorption	2/44	0.571123	0.917887	0.592284	ADCY9;ADCY3
Rheumatoid arthritis	4/93	0.572935	0.917887	0.555772	ATP6V0B;TCIRG1;ATP6V0D1;ATP6V1F
Salivary secretion	4/93	0.572935	0.917887	0.555772	ADCY9;ADCY3;PRKCA;ADRB2
Adipocytokine signaling pathway	3/69	0.576162	0.917887	0.556444	SOCS3;IRS1;PPARGC1A
Amphetamine addiction	3/69	0.576162	0.917887	0.556444	CAMK2B;HDAC2;PRKCA
Wnt signaling pathway	7/166	0.577462	0.917887	0.536624	CAMK2B;SMAD4;CSNK2B;CTNNB1;PRKCA;RBX1;LRP6
Apoptosis	6/142	0.577936	0.917887	0.53697	MAP2K2;TRAF1;BAK1;RAF1;HRAS;MCL1
Basal transcription factors	2/45	0.58343	0.917887	0.556461	TAF13;GTF2H5
Sphingolipid signaling pathway	5/119	0.586647	0.917887	0.519259	MAP2K2;NOS3;PRKCA;RAF1;HRAS
Transcriptional misregulation in cancer	8/192	0.58935	0.917887	0.510216	HDAC2;NCOR1;KMT2A;SIN3A;MDM2;TCF3;TRAF1;BAK1
AMPK signaling pathway	5/120	0.594114	0.917887	0.50251	EEF2K;IRS1;RPS6KB2;TSC1;PPARGC1A
Kaposi sarcoma-associated herpesvirus infection	8/193	0.595248	0.917887	0.497873	GNGT1;MAP2K2;GNG5;CTNNB1;BAK1;RAF1;HRAS;GABARAP
Type II diabetes mellitus	2/46	0.595475	0.917887	0.523164	SOCS3;IRS1
Dilated cardiomyopathy	4/96	0.598176	0.917887	0.495954	ADCY9;ITGA1;ADCY3;ITGA9
Pantothenate and CoA biosynthesis	2023-01-21	0.603728	0.917887	0.560252	PPCDC
Phosphatidylinositol signaling system	4/97	0.606389	0.917887	0.477577	IMPA2;PRKCA;PIK3C2G;DGKZ
Glycerophospholipid metabolism	4/98	0.614498	0.917887	0.459925	LYPLA1;LPCAT2;PEMT;DGKZ
Inflammatory mediator regulation of TRP channels	4/98	0.614498	0.917887	0.459925	CAMK2B;ADCY9;ADCY3;PRKCA
Influenza A	7/172	0.615057	0.917887	0.457569	SOCS3;MAP2K2;PRKCA;ADAR;PLG;BAK1;RAF1
Histidine metabolism	2023-01-22	0.620826	0.917887	0.504019	ASPA
Terpenoid backbone biosynthesis	2023-01-22	0.620826	0.917887	0.504019	ZMPSTE24
Ether lipid metabolism	2/49	0.630033	0.918141	0.436404	LPCAT2;PEDS1
AGE-RAGE signaling pathway in diabetic complications	4/100	0.630402	0.918141	0.426668	SMAD4;NOS3;PRKCA;HRAS
Mannose type O-glycan biosynthesis	2023-01-23	0.637186	0.918141	0.454834	LARGE1
Renin-angiotensin system	2023-01-23	0.637186	0.918141	0.454834	LNPEP
Arginine and proline metabolism	2/50	0.641029	0.918141	0.411286	NOS3;ALDH18A1
Cholesterol metabolism	2/50	0.641029	0.918141	0.411286	SCARB1;ANGPTL3
Vitamin digestion and absorption	2023-01-24	0.652841	0.926288	0.411607	SCARB1
Protein digestion and absorption	4/103	0.653454	0.926288	0.381473	CPB2;COL16A1;SLC7A7;COL14A1
C-type lectin receptor signaling pathway	4/104	0.660921	0.932068	0.367555	ARHGEF12;MDM2;RAF1;HRAS
Ras signaling pathway	9/232	0.673371	0.944781	0.353913	GNGT1;AFDN;NTRK2;MAP2K2;RAP1A;GNG5;PRKCA;RAF1;HRAS
Folate biosynthesis	2023-01-26	0.682156	0.950212	0.339635	MOCS2
B cell receptor signaling pathway	3/81	0.684153	0.950212	0.323931	MAP2K2;RAF1;HRAS
MicroRNAs in cancer	12/310	0.68917	0.952065	0.332263	HDAC2;MAP2K2;NOTCH1;IRS1;DNMT3A;MDM2;PRKCA;BAK1;RAF1;HRAS;GLS;MCL1
Biosynthesis of unsaturated fatty acids	2023-01-27	0.695873	0.952065	0.309559	ELOVL2
Fatty acid elongation	2023-01-27	0.695873	0.952065	0.309559	ELOVL2
Butanoate metabolism	2023-01-28	0.708999	0.960466	0.282716	ALDH5A1
Phototransduction	2023-01-28	0.708999	0.960466	0.282716	GNGT1
Complement and coagulation cascades	3/85	0.715236	0.962406	0.272004	CPB2;C8G;PLG
Fluid shear stress and atherosclerosis	5/139	0.720535	0.962406	0.271198	NOS3;MGST1;CTNNB1;GSTT1;TXN2
Linoleic acid metabolism	2023-01-29	0.721558	0.962406	0.258686	CYP1A2
Notch signaling pathway	2/59	0.728614	0.962406	0.246481	HDAC2;NOTCH1
Leukocyte transendothelial migration	4/114	0.729508	0.962406	0.254339	AFDN;RAP1A;CTNNB1;PRKCA
Mineral absorption	2/60	0.737135	0.962406	0.233324	ATP7B;STEAP2
Circadian rhythm	2023-01-31	0.745077	0.962406	0.217688	RBX1
RNA polymerase	2023-01-31	0.745077	0.962406	0.217688	POLR2I
Arachidonic acid metabolism	2/61	0.745427	0.962406	0.220945	GPX1;PTGES2
Steroid hormone biosynthesis	2/61	0.745427	0.962406	0.220945	HSD3B2;CYP1A2
Basal cell carcinoma	2/63	0.761338	0.976009	0.198318	CTNNB1;BAK1
Base excision repair	1/33	0.766611	0.976009	0.184303	POLB
Fructose and mannose metabolism	1/33	0.766611	0.976009	0.184303	PMM2
Propanoate metabolism	1/34	0.776686	0.983397	0.169929	MCEE
Adrenergic signaling in cardiomyocytes	5/150	0.779566	0.983397	0.190303	CAMK2B;ADCY9;ADCY3;PRKCA;ADRB2
Tuberculosis	6/180	0.792874	0.994441	0.177303	CAMK2B;ATP6V0B;ARHGEF12;TCIRG1;ATP6V0D1;RAF1
Mucin type O-glycan biosynthesis	1/36	0.795553	0.994441	0.144988	GALNT15
African trypanosomiasis	1/37	0.80438	0.995749	0.134152	PRKCA
Lysosome	4/128	0.807297	0.995749	0.153026	GNPTG;ATP6V0B;TCIRG1;ATP6V0D1
Cellular senescence	5/156	0.807462	0.995749	0.156891	MAP2K2;MDM2;TSC1;RAF1;HRAS
Calcium signaling pathway	8/240	0.816737	0.998309	0.154538	CAMK2B;NTRK2;ADCY9;STIM1;NOS3;ADCY3;PRKCA;ADRB2
Alcoholism	6/186	0.817569	0.998309	0.148696	GNGT1;NTRK2;HDAC2;GNG5;RAF1;HRAS
Natural killer cell mediated cytotoxicity	4/131	0.821359	0.998309	0.137337	MAP2K2;PRKCA;RAF1;HRAS
Dopaminergic synapse	4/132	0.825855	0.998309	0.132478	GNGT1;CAMK2B;GNG5;PRKCA
Inositol phosphate metabolism	2/73	0.828526	0.998309	0.117479	IMPA2;PIK3C2G
T cell receptor signaling pathway	3/104	0.831319	0.998309	0.12161	MAP2K2;RAF1;HRAS
Tryptophan metabolism	1/42	0.843124	0.999995	0.0923126	CYP1A2
Fat digestion and absorption	1/43	0.8499	0.999995	0.0858832	SCARB1
Antigen processing and presentation	2/78	0.855289	0.999995	0.0911778	PSME1;B2M
ABC transporters	1/45	0.862587	0.999995	0.074503	ABCA3
Glycosphingolipid biosynthesis	1/45	0.862587	0.999995	0.074503	SLC33A1
TNF signaling pathway	3/112	0.866494	0.999995	0.0873701	SOCS3;TRAF1;DNM1L
Epstein-Barr virus infection	6/202	0.872124	0.999995	0.0926851	SEM1;HDAC2;SIN3A;MDM2;BAK1;B2M
Other types of O-glycan biosynthesis	1/47	0.874202	0.999995	0.0648084	GALNT15
Amino sugar and nucleotide sugar metabolism	1/48	0.879637	0.999995	0.0605024	PMM2
Sphingolipid metabolism	1/49	0.884837	0.999995	0.0565162	B4GALT6
Cell adhesion molecules	4/148	0.885833	0.999995	0.0745459	SDC3;GLG1;PTPRF;ITGA9
NOD-like receptor signaling pathway	5/181	0.894688	0.999995	0.0699487	YWHAE;PKN1;DNM1L;GABARAP;TXN2
Hypertrophic cardiomyopathy	2/90	0.904654	0.999995	0.0504459	ITGA1;ITGA9
RNA transport	5/186	0.907303	0.999995	0.0594424	POP5;POM121;PABPC4;RPP21;EIF4E
Fanconi anemia pathway	1/54	0.907658	0.999995	0.0405211	CENPX
Small cell lung cancer	2/92	0.911166	0.999995	0.0457889	TRAF1;BAK1
mRNA surveillance pathway	2/98	0.928288	0.999995	0.034326	PABPC4;SMG6
Glycerolipid metabolism	1/61	0.932224	0.999995	0.0259182	DGKZ
Amoebiasis	2/102	0.937917	0.999995	0.0283773	C8G;PRKCA
Cytosolic DNA-sensing pathway	1/63	0.937957	0.999995	0.0228885	ADAR
Measles	3/139	0.942086	0.999995	0.0291113	CSNK2B;ADAR;BAK1
NF-kappa B signaling pathway	2/104	0.942258	0.999995	0.0258135	CSNK2B;TRAF1
Aminoacyl-tRNA biosynthesis	1/66	0.945662	0.999995	0.0190406	PSTK
Glucagon signaling pathway	2/107	0.948233	0.999995	0.0224074	CAMK2B;PPARGC1A
Retinol metabolism	1/68	0.95026	0.999995	0.0168669	CYP1A2
Renin secretion	1/69	0.952411	0.999995	0.0158815	ADRB2
RIG-I-like receptor signaling pathway	1/70	0.954469	0.999995	0.0149577	MAP3K1
Lipid and atherosclerosis	5/215	0.957462	0.999995	0.0228592	CAMK2B;RAP1A;NOS3;PRKCA;HRAS
p53 signaling pathway	1/73	0.960125	0.999995	0.012515	MDM2
PPAR signaling pathway	1/74	0.96185	0.999995	0.0117985	ILK
Neutrophil extracellular trap formation	4/189	0.965094	0.999995	0.0169696	HDAC2;MAP2K2;PRKCA;RAF1
Necroptosis	3/159	0.969925	0.999995	0.0129766	CAMK2B;DNM1L;PPIA
Taste transduction	1/86	0.977562	0.999995	0.00590796	GABBR2
Systemic lupus erythematosus	2/135	0.981767	0.999995	0.00611483	C8G;SNRPD1
Th1 and Th2 cell differentiation	1/92	0.982794	0.999995	0.00421905	NOTCH1
Staphylococcus aureus infection	1/95	0.984934	0.999995	0.0035721	PLG
Spinocerebellar ataxia	2/143	0.986558	0.999995	0.00424015	SEM1;PRKCA
Hematopoietic cell lineage	1/99	0.987379	0.999995	0.00286614	ITGA1
Viral protein interaction with cytokine and cytokine receptor	1/100	0.987925	0.999995	0.00271343	IL22RA1
Toll-like receptor signaling pathway	1/104	0.989885	0.999995	0.00218213	MAP2K2
Th17 cell differentiation	1/107	0.991143	0.999995	0.00185513	SMAD4
Osteoclast differentiation	1/127	0.996348	0.999995	0.000641126	SOCS3
Cytokine-cytokine receptor interaction	3/295	0.99978	0.999995	4.95071e-05	IL22RA1;INHBB;IL13RA2
Neuroactive ligand-receptor interaction	4/341	0.999795	0.999995	5.32822e-05	GABBR2;PARD3;PLG;ADRB2
Olfactory transduction	3/440	0.999995	0.999995	7.18932e-07	CAMK2B;GRK3;ADCY3
Herpes simplex virus 1 infection	4/498	0.999995	0.999995	8.44613e-07	SOCS3;TSC1;BAK1;B2M

## Sheet: S4_4
Mean up GO enrichment in 16-week-old offspring
Term	Overlap	P-value	Adjusted P-value	Combined Score	Genes
pre-replicative complex assembly (GO:0036388)	4/64	1.96595e-05	0.000701844	312.387	PSMA6;PSMA2;RPS27A;PSMA7
translation (GO:0006412)	6/214	1.50117e-05	0.000595466	143.751	RPS4X;RPL31;RPS27A;RPL39;MRPL13;FARS2
nuclear-transcribed mRNA catabolic process, nonsense-mediated decay (GO:0000184)	5/113	9.11099e-06	0.000406578	236.921	RPS4X;RPL31;MAGOH;RPS27A;RPL39
protein targeting to ER (GO:0045047)	6/103	2.12964e-07	1.08612e-05	428.751	RPS4X;RPL31;SEC61G;SRPRB;RPS27A;RPL39
mitochondrial respiratory chain complex assembly (GO:0033108)	8/90	5.62878e-11	3.34913e-09	1089.19	NDUFA11;NDUFA12;NDUFB5;NDUFB11;NDUFAF7;NDUFS4;NDUFS2;NDUFV2
mitochondrial electron transport, NADH to ubiquinone (GO:0006120)	7/39	5.69946e-12	4.06941e-10	2623.42	NDUFA11;NDUFA12;NDUFB11;NDUFB5;NDUFS4;NDUFS2;NDUFV2
mitochondrial respiratory chain complex I assembly (GO:0032981)	8/58	1.47767e-12	1.31882e-10	2065.09	NDUFA11;NDUFA12;NDUFB5;NDUFB11;NDUFAF7;NDUFS4;NDUFS2;NDUFV2
NADH dehydrogenase complex assembly (GO:0010257)	8/58	1.47767e-12	1.31882e-10	2065.09	NDUFA11;NDUFA12;NDUFB5;NDUFB11;NDUFAF7;NDUFS4;NDUFS2;NDUFV2
aerobic electron transport chain (GO:0019646)	9/70	1.03306e-13	2.10779e-11	2140.07	COX7B;NDUFA11;NDUFA12;NDUFB5;NDUFB11;NDUFS4;NDUFS2;CYC1;NDUFV2
mitochondrial ATP synthesis coupled electron transport (GO:0042775)	9/71	1.18084e-13	2.10779e-11	2096.04	COX7B;NDUFA11;NDUFA12;NDUFB5;NDUFB11;NDUFS4;NDUFS2;CYC1;NDUFV2
proteasomal ubiquitin-independent protein catabolic process (GO:0010499)	2023-03-22	2.18943e-05	0.000710569	718.406	PSMA6;PSMA2;PSMA7
regulation of transcription from RNA polymerase II promoter in response to hypoxia (GO:0061418)	4/75	3.68555e-05	0.00109645	248.542	PSMA6;PSMA2;RPS27A;PSMA7
peptide biosynthetic process (GO:0043043)	5/162	5.17331e-05	0.00142067	138.249	RPS4X;RPL31;RPS27A;RPL39;MRPL13
anaphase-promoting complex-dependent catabolic process (GO:0031145)	4/84	5.75482e-05	0.00146748	210.857	PSMA6;PSMA2;RPS27A;PSMA7
regulation of transcription from RNA polymerase II promoter in response to stress (GO:0043618)	4/87	6.60236e-05	0.00149224	200.345	PSMA6;PSMA2;RPS27A;PSMA7
nuclear-transcribed mRNA catabolic process (GO:0000956)	5/171	6.68791e-05	0.00149224	127.293	RPS4X;RPL31;MAGOH;RPS27A;RPL39
SRP-dependent cotranslational protein targeting to membrane (GO:0006614)	4/90	7.53748e-05	0.00155192	190.667	RPS4X;RPL31;RPS27A;RPL39
cytoplasmic translation (GO:0002181)	4/93	8.56553e-05	0.00155192	181.731	RPS4X;RPL31;RPS27A;RPL39
cotranslational protein targeting to membrane (GO:0006613)	4/94	8.92982e-05	0.00155192	178.904	RPS4X;RPL31;RPS27A;RPL39
interleukin-1-mediated signaling pathway (GO:0070498)	4/94	8.92982e-05	0.00155192	178.904	PSMA6;PSMA2;RPS27A;PSMA7
ATP synthesis coupled electron transport (GO:0042773)	2023-02-06	9.12893e-05	0.00155192	1932.58	NDUFA12;NDUFS2
regulation of mRNA catabolic process (GO:0061013)	4/122	0.000244324	0.00388531	121.55	PSMA6;PSMA2;RPS27A;PSMA7
gene expression (GO:0010467)	6/356	0.000250314	0.00388531	63.3268	RPS4X;RPL31;MAGOH;RPS27A;RPL39;MRPL13
regulation of cellular amine metabolic process (GO:0033238)	3/51	0.000281347	0.00418503	216.379	PSMA6;PSMA2;PSMA7
DNA-dependent DNA replication (GO:0006261)	4/129	0.000302338	0.00431739	111.764	PSMA6;PSMA2;RPS27A;PSMA7
cellular response to hypoxia (GO:0071456)	4/131	0.000320584	0.00440186	109.198	PSMA6;PSMA2;RPS27A;PSMA7
regulation of cellular amino acid metabolic process (GO:0006521)	3/54	0.000333342	0.00440752	199.397	PSMA6;PSMA2;PSMA7
negative regulation of cell cycle G2/M phase transition (GO:1902750)	3/57	0.000391159	0.00498728	184.529	PSMA6;PSMA2;PSMA7
protein-DNA complex assembly (GO:0065004)	4/143	0.000447042	0.00550324	95.5893	PSMA6;PSMA2;RPS27A;PSMA7
regulation of mRNA stability (GO:0043488)	4/146	0.000483514	0.00575382	92.6043	PSMA6;PSMA2;RPS27A;PSMA7
regulation of cellular ketone metabolic process (GO:0010565)	3/64	0.000550176	0.0063359	156.197	PSMA6;PSMA2;PSMA7
cellular protein metabolic process (GO:0044267)	6/417	0.000579803	0.00635928	48.3148	RPS4X;RPL31;SERPINC1;RPS27A;RPL39;MRPL13
negative regulation of G2/M transition of mitotic cell cycle (GO:0010972)	3/66	0.000602147	0.00635928	149.405	PSMA6;PSMA2;PSMA7
cellular response to interleukin-1 (GO:0071347)	4/155	0.000605645	0.00635928	84.4774	PSMA6;PSMA2;RPS27A;PSMA7
regulation of hematopoietic stem cell differentiation (GO:1902036)	3/71	0.000745521	0.00760431	134.398	PSMA6;PSMA2;PSMA7
antigen processing and presentation of exogenous peptide antigen via MHC class I, TAP-dependent (GO:0002479)	3/73	0.000808433	0.00784697	129.076	PSMA6;PSMA2;PSMA7
establishment of protein localization to endoplasmic reticulum (GO:0072599)	2023-02-17	0.000813271	0.00784697	393.962	SEC61G;SRPRB
NIK/NF-kappaB signaling (GO:0038061)	3/74	0.000841116	0.00790206	126.544	PSMA6;PSMA2;PSMA7
regulation of hematopoietic progenitor cell differentiation (GO:1901532)	3/75	0.000874627	0.0080062	124.091	PSMA6;PSMA2;PSMA7
antigen processing and presentation of exogenous peptide antigen via MHC class I (GO:0042590)	3/78	0.000980214	0.00874841	117.182	PSMA6;PSMA2;PSMA7
cellular macromolecule biosynthetic process (GO:0034645)	5/314	0.00109776	0.00955858	48.1277	RPS4X;RPL31;RPS27A;RPL39;MRPL13
regulation of mitotic cell cycle phase transition (GO:1901990)	4/188	0.00124248	0.0104368	62.4987	PSMA6;PSMA2;RPS27A;PSMA7
Wnt signaling pathway, planar cell polarity pathway (GO:0060071)	3/85	0.0012571	0.0104368	103.293	PSMA6;PSMA2;PSMA7
regulation of establishment of planar polarity (GO:0090175)	3/88	0.00138934	0.0112726	98.1404	PSMA6;PSMA2;PSMA7
SCF-dependent proteasomal ubiquitin-dependent protein catabolic process (GO:0031146)	3/89	0.00143529	0.0113867	96.5147	PSMA6;PSMA2;PSMA7
regulation of stem cell differentiation (GO:2000736)	3/91	0.00153003	0.0118156	93.3908	PSMA6;PSMA2;PSMA7
negative regulation of mitotic cell cycle phase transition (GO:1901991)	3/92	0.00157884	0.0118156	91.8895	PSMA6;PSMA2;PSMA7
ncRNA processing (GO:0034470)	4/201	0.00158865	0.0118156	56.1931	RPL31;SNU13;RPL39;FARS2
regulation of cell cycle phase transition (GO:1901987)	3/95	0.00173109	0.0126122	87.6113	PSMA6;PSMA2;PSMA7
Fc-epsilon receptor signaling pathway (GO:0038095)	3/111	0.00269753	0.0192604	69.3698	PSMA6;PSMA2;PSMA7
Fc receptor signaling pathway (GO:0038093)	3/112	0.00276694	0.0193686	68.4348	PSMA6;PSMA2;PSMA7
cellular response to lectin (GO:1990858)	3/115	0.00298173	0.0200845	65.7464	PSMA6;PSMA2;PSMA7
stimulatory C-type lectin receptor signaling pathway (GO:0002223)	3/115	0.00298173	0.0200845	65.7464	PSMA6;PSMA2;PSMA7
tumor necrosis factor-mediated signaling pathway (GO:0033209)	3/116	0.00305555	0.0202006	64.8872	PSMA6;PSMA2;PSMA7
innate immune response activating cell surface receptor signaling pathway (GO:0002220)	3/119	0.00328372	0.0213143	62.4136	PSMA6;PSMA2;PSMA7
non-canonical Wnt signaling pathway (GO:0035567)	3/124	0.00368675	0.023503	58.6084	PSMA6;PSMA2;PSMA7
positive regulation of canonical Wnt signaling pathway (GO:0090263)	3/130	0.00420872	0.0259054	54.5034	PSMA6;PSMA2;PSMA7
regulation of primary metabolic process (GO:0080090)	3/130	0.00420872	0.0259054	54.5034	PSMA6;PSMA2;PSMA7
protein deubiquitination (GO:0016579)	4/267	0.00441792	0.0267321	35.2933	PSMA6;PSMA2;RPS27A;PSMA7
cellular respiration (GO:0045333)	2/42	0.00494759	0.0290635	110.103	NDUFS4;SDHB
protein modification by small protein removal (GO:0070646)	4/276	0.00496603	0.0290635	33.3742	PSMA6;PSMA2;RPS27A;PSMA7
regulation of G2/M transition of mitotic cell cycle (GO:0010389)	3/149	0.00614862	0.0354041	44.083	PSMA6;PSMA2;PSMA7
positive regulation of Wnt signaling pathway (GO:0030177)	3/153	0.00661449	0.0374821	42.2835	PSMA6;PSMA2;PSMA7
MAPK cascade (GO:0000165)	4/303	0.00688095	0.0383828	28.4549	PSMA6;PSMA2;RPS27A;PSMA7
T cell receptor signaling pathway (GO:0050852)	3/158	0.00722576	0.0396861	40.1886	PSMA6;PSMA2;PSMA7
rRNA metabolic process (GO:0016072)	3/162	0.00773816	0.0414769	38.6254	RPL31;SNU13;RPL39
protein polyubiquitination (GO:0000209)	4/314	0.00778419	0.0414769	26.7504	PSMA6;PSMA2;RPS27A;PSMA7
negative regulation of canonical Wnt signaling pathway (GO:0090090)	3/165	0.00813625	0.0427153	37.5132	PSMA6;PSMA2;PSMA7
proteasome-mediated ubiquitin-dependent protein catabolic process (GO:0043161)	4/321	0.00839791	0.0434501	25.7417	PSMA6;PSMA2;RPS27A;PSMA7
rRNA processing (GO:0006364)	3/173	0.00925624	0.0472068	34.7756	RPL31;SNU13;RPL39
regulation of mitotic cell cycle (GO:0007346)	3/178	0.00999986	0.050281	33.2161	PSMA6;PSMA2;PSMA7
post-translational protein modification (GO:0043687)	4/345	0.0107415	0.0532601	22.6699	PSMA6;PSMA2;SERPINC1;PSMA7
antigen receptor-mediated signaling pathway (GO:0050851)	3/185	0.011098	0.0542738	31.2049	PSMA6;PSMA2;PSMA7
negative regulation of Wnt signaling pathway (GO:0030178)	3/191	0.0120928	0.0569313	29.6238	PSMA6;PSMA2;PSMA7
ribosome biogenesis (GO:0042254)	3/192	0.0122634	0.0569313	29.3721	RPL31;SNU13;RPL39
regulation of low-density lipoprotein particle receptor catabolic process (GO:0032803)	2023-01-05	0.0124388	0.0569313	446.438	ANXA2
regulation of mononuclear cell proliferation (GO:0032944)	2023-01-05	0.0124388	0.0569313	446.438	CRP
positive regulation of low-density lipoprotein receptor activity (GO:1905599)	2023-01-05	0.0124388	0.0569313	446.438	ANXA2
cellular response to tumor necrosis factor (GO:0071356)	3/194	0.0126089	0.0569794	28.8782	PSMA6;PSMA2;PSMA7
defense response to Gram-positive bacterium (GO:0050830)	2/70	0.0132742	0.0592361	52.6524	CRP;RPL39
proteasomal protein catabolic process (GO:0010498)	3/205	0.0146086	0.0618867	26.3718	PSMA6;PSMA2;PSMA7
proteolysis involved in cellular protein catabolic process (GO:0051603)	2/74	0.0147525	0.0618867	48.5026	PSMA6;RPS27A
positive regulation of receptor binding (GO:1900122)	2023-01-06	0.0149083	0.0618867	342.39	ANXA2
attachment of GPI anchor to protein (GO:0016255)	2023-01-06	0.0149083	0.0618867	342.39	PIGU
membrane raft assembly (GO:0001765)	2023-01-06	0.0149083	0.0618867	342.39	ANXA2
positive regulation of lipoprotein particle clearance (GO:0010986)	2023-01-06	0.0149083	0.0618867	342.39	ANXA2
response to host defenses (GO:0052200)	2023-01-07	0.0173717	0.0689079	274.936	RPS27A
positive regulation of vesicle fusion (GO:0031340)	2023-01-07	0.0173717	0.0689079	274.936	ANXA2
posttranslational protein targeting to membrane, translocation (GO:0031204)	2023-01-07	0.0173717	0.0689079	274.936	SEC61G
modulation by symbiont of host defense response (GO:0052031)	2023-01-07	0.0173717	0.0689079	274.936	RPS27A
cytokine-mediated signaling pathway (GO:0019221)	5/621	0.0190566	0.0747603	13.8112	PSMA6;ANXA2;PSMA2;RPS27A;PSMA7
positive regulation of triglyceride catabolic process (GO:0010898)	2023-01-08	0.0198292	0.0761184	227.955	AADAC
protein deglycosylation (GO:0006517)	2023-01-08	0.0198292	0.0761184	227.955	AGA
mitochondrial translational elongation (GO:0070125)	2/89	0.0208877	0.077982	36.8017	CHCHD1;MRPL13
mitochondrial translational termination (GO:0070126)	2/89	0.0208877	0.077982	36.8017	CHCHD1;MRPL13
lipoprotein metabolic process (GO:0042157)	2023-01-09	0.0222806	0.077982	193.521	CTSD
complement activation, classical pathway (GO:0006958)	2023-01-09	0.0222806	0.077982	193.521	CRP
regulation of vesicle fusion (GO:0031338)	2023-01-09	0.0222806	0.077982	193.521	ANXA2
bone cell development (GO:0098751)	2023-01-09	0.0222806	0.077982	193.521	ANXA2
mitochondrial respirasome assembly (GO:0097250)	2023-01-09	0.0222806	0.077982	193.521	COX7A2
negative regulation of leukocyte proliferation (GO:0070664)	2023-01-09	0.0222806	0.077982	193.521	CRP
negative regulation of lipid localization (GO:1905953)	2023-01-09	0.0222806	0.077982	193.521	CRP
translational termination (GO:0006415)	2/96	0.0240556	0.0805835	32.8063	CHCHD1;MRPL13
cellular response to oxygen levels (GO:0071453)	2023-01-10	0.0247259	0.0805835	167.301	NDUFS2
negative regulation of cellular protein catabolic process (GO:1903363)	2023-01-10	0.0247259	0.0805835	167.301	ANXA2
positive regulation of receptor recycling (GO:0001921)	2023-01-10	0.0247259	0.0805835	167.301	ANXA2
regulation of low-density lipoprotein particle clearance (GO:0010988)	2023-01-10	0.0247259	0.0805835	167.301	ANXA2
modification-dependent macromolecule catabolic process (GO:0043632)	2023-01-10	0.0247259	0.0805835	167.301	RPS27A
modulation by symbiont of host process (GO:0044003)	2023-01-10	0.0247259	0.0805835	167.301	RPS27A
RNA splicing, via transesterification reactions with bulged adenosine as nucleophile (GO:0000377)	3/251	0.0248297	0.0805835	18.7405	MAGOH;SNRPE;SNU13
regulation of canonical Wnt signaling pathway (GO:0060828)	3/253	0.0253427	0.0815076	18.4858	PSMA6;PSMA2;PSMA7
lipoprotein catabolic process (GO:0042159)	2023-01-11	0.0271653	0.0843307	146.735	CTSD
positive regulation of vacuole organization (GO:0044090)	2023-01-11	0.0271653	0.0843307	146.735	ANXA2
vasoconstriction (GO:0042310)	2023-01-11	0.0271653	0.0843307	146.735	CRP
humoral immune response mediated by circulating immunoglobulin (GO:0002455)	2023-01-11	0.0271653	0.0843307	146.735	CRP
translational elongation (GO:0006414)	2/104	0.027901	0.0858678	29.0187	CHCHD1;MRPL13
mitochondrial translation (GO:0032543)	2/105	0.028398	0.0859086	28.5938	CHCHD1;MRPL13
regulation of triglyceride catabolic process (GO:0010896)	2023-01-12	0.0295988	0.0859086	130.215	AADAC
mitochondrial electron transport, ubiquinol to cytochrome c (GO:0006122)	2023-01-12	0.0295988	0.0859086	130.215	CYC1
posttranslational protein targeting to endoplasmic reticulum membrane (GO:0006620)	2023-01-12	0.0295988	0.0859086	130.215	SEC61G
modulation by host of viral process (GO:0044788)	2023-01-12	0.0295988	0.0859086	130.215	CRP
phosphate ion transmembrane transport (GO:0035435)	2023-01-12	0.0295988	0.0859086	130.215	SLC25A3
negative regulation by host of viral process (GO:0044793)	2023-01-12	0.0295988	0.0859086	130.215	CRP
mRNA splicing, via spliceosome (GO:0000398)	3/274	0.0310751	0.0894661	16.09	MAGOH;SNRPE;SNU13
neutrophil degranulation (GO:0043312)	4/481	0.0318938	0.0900264	12.2306	ANXA2;PSMA2;AGA;CTSD
regulation of receptor signaling pathway via STAT (GO:1904892)	2023-01-13	0.0320262	0.0900264	116.685	PIGU
negative regulation of macrophage derived foam cell differentiation (GO:0010745)	2023-01-13	0.0320262	0.0900264	116.685	CRP
neutrophil activation involved in immune response (GO:0002283)	4/485	0.0327348	0.0912993	12.0348	ANXA2;PSMA2;AGA;CTSD
neutrophil mediated immunity (GO:0002446)	4/488	0.033374	0.0923606	11.8908	ANXA2;PSMA2;AGA;CTSD
positive regulation of superoxide anion generation (GO:0032930)	2023-01-14	0.0344477	0.0938766	105.422	CRP
respiratory electron transport chain (GO:0022904)	2023-01-14	0.0344477	0.0938766	105.422	SDHB
acute-phase response (GO:0006953)	2023-01-15	0.0368633	0.0960598	95.9177	CRP
regulation of superoxide anion generation (GO:0032928)	2023-01-15	0.0368633	0.0960598	95.9177	CRP
regulation of aerobic respiration (GO:1903715)	2023-01-15	0.0368633	0.0960598	95.9177	COX7A2
membrane raft organization (GO:0031579)	2023-01-15	0.0368633	0.0960598	95.9177	ANXA2
electron transport chain (GO:0022900)	2023-01-15	0.0368633	0.0960598	95.9177	SDHB
regulation of establishment of protein localization (GO:0070201)	2023-01-15	0.0368633	0.0960598	95.9177	CTSD
mRNA processing (GO:0006397)	3/300	0.0390401	0.0994357	13.6982	MAGOH;SNRPE;SNU13
protein targeting (GO:0006605)	2/125	0.0390617	0.0994357	21.7789	SEC61G;SRPRB
response to organophosphorus (GO:0046683)	2023-01-16	0.0392729	0.0994357	87.8013	NDUFS4
regulation of oxidative phosphorylation (GO:0002082)	2023-01-16	0.0392729	0.0994357	87.8013	COX7A2
cellular protein modification process (GO:0006464)	6/1025	0.0415986	0.100983	8.05532	PSMA6;PIGU;PSMA2;SERPINC1;AGA;PSMA7
regulation of receptor recycling (GO:0001919)	2023-01-17	0.0416767	0.100983	80.7992	ANXA2
gliogenesis (GO:0042063)	2023-01-17	0.0416767	0.100983	80.7992	NDUFS2
mitochondrial electron transport, cytochrome c to oxygen (GO:0006123)	2023-01-17	0.0416767	0.100983	80.7992	COX7B
response to purine-containing compound (GO:0014074)	2023-01-17	0.0416767	0.100983	80.7992	NDUFS4
phosphate ion transport (GO:0006817)	2023-01-17	0.0416767	0.100983	80.7992	SLC25A3
protein ubiquitination (GO:0016567)	4/525	0.0418641	0.100983	10.2903	PSMA6;PSMA2;RPS27A;PSMA7
tRNA metabolic process (GO:0006399)	2023-01-18	0.0440745	0.105601	74.7039	FARS2
positive regulation of triglyceride metabolic process (GO:0090208)	2023-01-19	0.0464665	0.109858	69.3558	AADAC
endoplasmic reticulum mannose trimming (GO:1904380)	2023-01-19	0.0464665	0.109858	69.3558	RPS27A
negative regulation of lipid storage (GO:0010888)	2023-01-20	0.0488525	0.113989	64.6301	CRP
myeloid cell development (GO:0061515)	2023-01-20	0.0488525	0.113989	64.6301	ANXA2
error-prone translesion synthesis (GO:0042276)	2023-01-21	0.0512328	0.116694	60.4281	RPS27A
aerobic respiration (GO:0009060)	2023-01-21	0.0512328	0.116694	60.4281	SDHB
innate immune response in mucosa (GO:0002227)	2023-01-21	0.0512328	0.116694	60.4281	RPL39
error-free translesion synthesis (GO:0070987)	2023-01-22	0.0536072	0.116694	56.6702	RPS27A
regulation of lipid storage (GO:0010883)	2023-01-22	0.0536072	0.116694	56.6702	CRP
regulation of vacuole organization (GO:0044088)	2023-01-22	0.0536072	0.116694	56.6702	ANXA2
glutathione derivative biosynthetic process (GO:1901687)	2023-01-22	0.0536072	0.116694	56.6702	GSTK1
glutathione derivative metabolic process (GO:1901685)	2023-01-22	0.0536072	0.116694	56.6702	GSTK1
nucleotide-excision repair, DNA duplex unwinding (GO:0000717)	2023-01-22	0.0536072	0.116694	56.6702	RPS27A
osteoclast differentiation (GO:0030316)	2023-01-22	0.0536072	0.116694	56.6702	ANXA2
positive regulation of lipid catabolic process (GO:0050996)	2023-01-22	0.0536072	0.116694	56.6702	AADAC
nucleotide-excision repair, DNA damage recognition (GO:0000715)	2023-01-23	0.0559758	0.121111	53.2924	RPS27A
positive regulation of NF-kappaB transcription factor activity (GO:0051092)	2/155	0.0573977	0.122986	15.4071	PSMA6;RPS27A
nucleotide-binding domain, leucine rich repeat containing receptor signaling pathway (GO:0035872)	2023-01-24	0.0583386	0.122986	50.2417	RPS27A
nucleotide-excision repair, DNA gap filling (GO:0006297)	2023-01-24	0.0583386	0.122986	50.2417	RPS27A
protein alpha-1,2-demannosylation (GO:0036508)	2023-01-24	0.0583386	0.122986	50.2417	RPS27A
ubiquitin-dependent protein catabolic process (GO:0006511)	3/354	0.0585647	0.122986	10.1136	PSMA6;PSMA2;PSMA7
energy derivation by oxidation of organic compounds (GO:0015980)	2023-01-25	0.0606955	0.126715	47.4748	NDUFS4
maturation of LSU-rRNA (GO:0000470)	2023-01-26	0.0630467	0.130102	44.9553	SNU13
global genome nucleotide-excision repair (GO:0070911)	2023-01-26	0.0630467	0.130102	44.9553	RPS27A
acute inflammatory response (GO:0002526)	2023-01-27	0.0653922	0.132642	42.6529	CRP
stress-activated protein kinase signaling cascade (GO:0031098)	2023-01-27	0.0653922	0.132642	42.6529	RPS27A
cytoplasmic pattern recognition receptor signaling pathway (GO:0002753)	2023-01-27	0.0653922	0.132642	42.6529	RPS27A
nucleotide-binding oligomerization domain containing signaling pathway (GO:0070423)	2023-01-28	0.0677318	0.132859	40.5417	RPS27A
positive regulation of fibroblast proliferation (GO:0048146)	2023-01-28	0.0677318	0.132859	40.5417	NDUFS4
GPI anchor metabolic process (GO:0006505)	2023-01-28	0.0677318	0.132859	40.5417	PIGU
histone mRNA metabolic process (GO:0008334)	2023-01-28	0.0677318	0.132859	40.5417	SNRPE
mucosal immune response (GO:0002385)	2023-01-28	0.0677318	0.132859	40.5417	RPL39
protein localization to cell surface (GO:0034394)	2023-01-28	0.0677318	0.132859	40.5417	PIGU
aggrephagy (GO:0035973)	2023-01-29	0.0700658	0.135208	38.5999	RPS27A
nucleotide-excision repair, preincision complex assembly (GO:0006294)	2023-01-29	0.0700658	0.135208	38.5999	RPS27A
MyD88-dependent toll-like receptor signaling pathway (GO:0002755)	2023-01-29	0.0700658	0.135208	38.5999	RPS27A
defense response to bacterium (GO:0042742)	2/176	0.0716793	0.137578	12.481	CRP;RPL39
TRIF-dependent toll-like receptor signaling pathway (GO:0035666)	2023-01-30	0.072394	0.138207	36.8087	RPS27A
regulation of translation (GO:0006417)	2/178	0.0730949	0.138803	12.2464	RPS4X;MRPL13
purine nucleoside bisphosphate metabolic process (GO:0034032)	2023-01-31	0.0747165	0.138926	35.1521	ACOT13
regulation of macrophage derived foam cell differentiation (GO:0010743)	2023-01-31	0.0747165	0.138926	35.1521	CRP
ribonucleoside bisphosphate metabolic process (GO:0033875)	2023-01-31	0.0747165	0.138926	35.1521	ACOT13
MyD88-independent toll-like receptor signaling pathway (GO:0002756)	2023-01-31	0.0747165	0.138926	35.1521	RPS27A
GPI anchor biosynthetic process (GO:0006506)	1/32	0.0770333	0.142492	33.616	PIGU
positive regulation of organelle organization (GO:0010638)	1/33	0.0793444	0.14601	32.1884	ANXA2
striated muscle tissue development (GO:0014706)	1/34	0.0816498	0.147964	30.8586	NDUFV2
termination of RNA polymerase II transcription (GO:0006369)	1/34	0.0816498	0.147964	30.8586	SNRPE
protein insertion into membrane (GO:0051205)	1/34	0.0816498	0.147964	30.8586	SEC61G
maturation of SSU-rRNA (GO:0030490)	1/35	0.0839496	0.150603	29.6174	SNU13
blood vessel diameter maintenance (GO:0097746)	1/35	0.0839496	0.150603	29.6174	CRP
membrane assembly (GO:0071709)	1/36	0.0862437	0.153945	28.4567	ANXA2
acyl-CoA metabolic process (GO:0006637)	1/37	0.0885322	0.155695	27.3692	ACOT13
nucleotide-excision repair, DNA incision, 5'-to lesion (GO:0006296)	1/37	0.0885322	0.155695	27.3692	RPS27A
protein insertion into ER membrane (GO:0045048)	1/37	0.0885322	0.155695	27.3692	SEC61G
spliceosomal snRNP assembly (GO:0000387)	1/38	0.0908151	0.156623	26.3485	SNRPE
positive regulation of signaling (GO:0023056)	1/38	0.0908151	0.156623	26.3485	ANXA2
tRNA aminoacylation (GO:0043039)	1/38	0.0908151	0.156623	26.3485	FARS2
response to cAMP (GO:0051591)	1/38	0.0908151	0.156623	26.3485	NDUFS4
nucleotide-excision repair, DNA incision (GO:0033683)	1/39	0.0930924	0.159014	25.389	RPS27A
regulation of exit from mitosis (GO:0007096)	1/39	0.0930924	0.159014	25.389	RPS27A
nucleocytoplasmic transport (GO:0006913)	1/40	0.0953641	0.16059	24.4856	SNRPE
glycolipid biosynthetic process (GO:0009247)	1/40	0.0953641	0.16059	24.4856	PIGU
ribosomal small subunit biogenesis (GO:0042274)	1/40	0.0953641	0.16059	24.4856	SNU13
JNK cascade (GO:0007254)	1/41	0.0976302	0.163634	23.6337	RPS27A
translesion synthesis (GO:0019985)	1/42	0.0998908	0.16664	22.8292	RPS27A
nervous system development (GO:0007399)	3/447	0.100843	0.167275	6.43336	COX7B;NDUFS2;NDUFV2
glutathione metabolic process (GO:0006749)	1/43	0.102146	0.167275	22.0686	GSTK1
tRNA aminoacylation for protein translation (GO:0006418)	1/43	0.102146	0.167275	22.0686	FARS2
DNA synthesis involved in DNA repair (GO:0000731)	1/43	0.102146	0.167275	22.0686	RPS27A
neurogenesis (GO:0022008)	1/44	0.104395	0.167879	21.3485	NDUFS2
antibacterial humoral response (GO:0019731)	1/44	0.104395	0.167879	21.3485	RPL39
positive regulation of receptor-mediated endocytosis (GO:0048260)	1/44	0.104395	0.167879	21.3485	ANXA2
intracellular protein transmembrane transport (GO:0065002)	1/44	0.104395	0.167879	21.3485	SEC61G
regulation of receptor signaling pathway via JAK-STAT (GO:0046425)	1/45	0.106639	0.170718	20.6659	PIGU
regulation of fibroblast proliferation (GO:0048145)	1/46	0.108878	0.17123	20.0181	NDUFS4
spliceosomal complex assembly (GO:0000245)	1/46	0.108878	0.17123	20.0181	SNRPE
postreplication repair (GO:0006301)	1/46	0.108878	0.17123	20.0181	RPS27A
interleukin-12-mediated signaling pathway (GO:0035722)	1/46	0.108878	0.17123	20.0181	ANXA2
negative regulation of cold-induced thermogenesis (GO:0120163)	1/47	0.111111	0.173976	19.4027	ACOT13
cellular response to interleukin-12 (GO:0071349)	1/48	0.113338	0.176689	18.8174	ANXA2
positive regulation of reactive oxygen species metabolic process (GO:2000379)	1/49	0.11556	0.179369	18.2601	CRP
DNA duplex unwinding (GO:0032508)	1/51	0.119988	0.184636	17.2226	RPS27A
regulation of protein modification process (GO:0031399)	1/51	0.119988	0.184636	17.2226	NDUFS4
protein homotetramerization (GO:0051289)	1/52	0.122193	0.187223	16.739	ACOT13
IRE1-mediated unfolded protein response (GO:0036498)	1/53	0.124393	0.188972	16.2769	SRPRB
cardiac muscle tissue development (GO:0048738)	1/53	0.124393	0.188972	16.2769	NDUFV2
positive regulation of DNA-binding transcription factor activity (GO:0051091)	2/246	0.125897	0.190446	6.97345	PSMA6;RPS27A
regulation of alternative mRNA splicing, via spliceosome (GO:0000381)	1/54	0.126588	0.190684	15.835	MAGOH
glycoprotein metabolic process (GO:0009100)	1/55	0.128778	0.192358	15.412	AGA
interstrand cross-link repair (GO:0036297)	1/55	0.128778	0.192358	15.412	RPS27A
regulation of ATP metabolic process (GO:1903578)	1/56	0.130962	0.193997	15.0069	COX7A2
negative regulation of metabolic process (GO:0009892)	1/56	0.130962	0.193997	15.0069	ACOT13
ribosomal large subunit biogenesis (GO:0042273)	1/57	0.133141	0.19641	14.6185	SNU13
selective autophagy (GO:0061912)	1/59	0.137482	0.20198	13.8884	RPS27A
cellular protein catabolic process (GO:0044257)	1/60	0.139645	0.204316	13.545	PSMA6
pattern recognition receptor signaling pathway (GO:0002221)	1/61	0.141802	0.205786	13.2148	RPS27A
protein lipidation (GO:0006497)	1/61	0.141802	0.205786	13.2148	PIGU
stress-activated MAPK cascade (GO:0051403)	1/62	0.143954	0.206158	12.8973	RPS27A
positive regulation of cysteine-type endopeptidase activity (GO:2001056)	1/62	0.143954	0.206158	12.8973	CTSD
I-kappaB kinase/NF-kappaB signaling (GO:0007249)	1/62	0.143954	0.206158	12.8973	RPS27A
central nervous system development (GO:0007417)	2/268	0.144525	0.206158	5.96411	COX7B;NDUFS4
amyloid fibril formation (GO:1990000)	1/63	0.146101	0.206158	12.5918	RPS27A
negative regulation of endopeptidase activity (GO:0010951)	1/63	0.146101	0.206158	12.5918	SERPINC1
negative regulation of peptidase activity (GO:0010466)	1/63	0.146101	0.206158	12.5918	SERPINC1
antimicrobial humoral immune response mediated by antimicrobial peptide (GO:0061844)	1/64	0.148242	0.206728	12.2975	RPL39
tRNA processing (GO:0008033)	1/64	0.148242	0.206728	12.2975	FARS2
protein catabolic process (GO:0030163)	1/64	0.148242	0.206728	12.2975	CTSD
inorganic anion transmembrane transport (GO:0098661)	1/65	0.150378	0.208891	12.014	SLC25A3
regulation of protein localization (GO:0032880)	1/66	0.152509	0.21103	11.7408	CTSD
negative regulation of transforming growth factor beta receptor signaling pathway (GO:0030512)	1/68	0.156756	0.216069	11.2228	RPS27A
RNA 3'-end processing (GO:0031123)	1/69	0.158871	0.218142	10.9772	MAGOH
positive regulation of programmed cell death (GO:0043068)	2/286	0.160174	0.218616	5.28435	RPS27A;CTSD
[truncated: 96 more rows]
