# Supplementary material for: Maternal high fat diet induces circadian clock-independent endocrine alterations impacting the metabolism of the offspring
Source: iScience. 2024 Jun 21;27(7):110343. doi: 10.1016/j.isci.2024.110343 (PMC11263959; doi:10.1016/j.isci.2024.110343)
Supplement: Table S5. Transcriptional factor analysis for liver genes related to the comparison of maternal HFD and Ctr diet, related to Figure 6 [file mmc6.xlsx]

## Sheet: Legend
Table S5_1	Transcriptional factor analysis for liver genes related to the comparison of maternal HFD and Ctr diet in 4-week-old male offspring. Genes and related database (Geneset), number of genes in the dataset (NGenes), direction of genes compare maternal high-fat diet to maternal control diet (Direction), P-value of transcriptional factor enrichment (P-value), False Discover Rate (FDR).
Table S5_2	Transcriptional factor analysis for liver genes related to the comparison of maternal HFD and Ctr diet in 16-week-old male offspring. Genes and related database (Geneset), number of genes in the dataset (NGenes), direction of genes compare maternal high-fat diet to maternal control diet (Direction), P-value of transcriptional factor enrichment (P-value), False Discover Rate (FDR).
Table S5_3	Transcriptional factor analysis for liver genes related to the comparison of maternal HFD and Ctr diet in female offspring (Savva et al. 2022). Genes and related database (Geneset), number of genes in the dataset (NGenes), direction of genes compare maternal high-fat diet to maternal control diet (Direction), P-value of transcriptional factor enrichment (P-value), False Discover Rate (FDR).
Table S5_4	Transcriptional factor analysis for liver genes related to the comparison of PCOS mice and control mice (Roy et al. 2022). Genes and related database (Geneset), number of genes in the dataset (NGenes), direction of genes compare PCOS to control (Direction), P-value of transcriptional factor enrichment (P-value), False Discover Rate (FDR).

## Sheet: S5_1
Geneset	NGenes	Direction	PValue	FDR
Irf9_SRX4178758.Macrophages	168	Up	9.10291e-25	5.73499e-21
Irf9_SRX4178759.Macrophages	77	Up	1.14197e-24	5.73499e-21
Stat2_SRX4178757.Macrophages	62	Up	1.14368e-23	3.82906e-20
Stat2_SRX805962.Macrophages	64	Up	7.40535e-20	1.85948e-16
Stat1_SRX122558.Dendritic_Cells	97	Up	7.8012e-19	1.56711e-15
Stat2_SRX4178756.Macrophages	211	Up	3.46395e-18	5.79866e-15
Brd4_SRX3944621.Macrophages	104	Up	8.5748e-18	1.23036e-14
Stat1_SRX122559.Dendritic_Cells	197	Up	8.40332e-17	1.05504e-13
Stat1_SRX122557.Dendritic_Cells	90	Up	1.19341e-16	1.33184e-13
Stat2_SRX4178769.Macrophages	292	Up	9.03861e-16	9.07838e-13
Stat1_SRX4796027.Vascular_smooth_muscle_cells	164	Up	1.53293e-15	1.3997e-12
Stat2_SRX122569.Dendritic_Cells	37	Up	5.27215e-15	4.41279e-12
Stat1_SRX122555.Dendritic_Cells	321	Up	6.4652e-14	4.99511e-11
Stat1_SRX805971.Macrophages	368	Up	2.28662e-13	1.64048e-10
Stat1_SRX122556.Dendritic_Cells	326	Up	7.28836e-13	4.88029e-10
Stat1_SRX122553.Dendritic_Cells	310	Up	1.6133e-11	1.01275e-08
Stat2_SRX5503048.MEF	301	Up	3.28281e-11	1.93956e-08
Stat2_SRX122570.Dendritic_Cells	26	Up	5.83361e-11	3.25516e-08
Stat1_SRX4796018.Vascular_smooth_muscle_cells	45	Up	6.40659e-11	3.36639e-08
Stat1_SRX122554.Dendritic_Cells	313	Up	6.70328e-11	3.36639e-08
Irf9_SRX4178770.Macrophages	471	Up	7.55654e-09	3.61419e-06
Irf9_SRX5503046.MEF	408	Up	9.44404e-09	4.31163e-06
Stat1_SRX4796017.Vascular_smooth_muscle_cells	22	Up	2.73538e-08	1.19453e-05
Pou3f1_SRX1410928.EpiSC	775	Up	3.08978e-07	0.000129307
Dmc1_SRX3630645.Testis	501	Up	6.03243e-07	0.000242359
Stat2_SRX1441667.B_cells	548	Up	8.61429e-07	0.000332777
Stat2_SRX1441665.B_cells	63	Up	1.15568e-06	0.000429914
Dmc1_SRX6726988.Testis	892	Up	3.94504e-06	0.00141514
Stat2_SRX4178768.Macrophages	734	Up	5.96111e-06	0.0020646
Dmc1_SRX3630642.Testis	763	Up	6.42239e-06	0.00215022
Irf9_SRX5503049.MEF	15	Up	6.87568e-06	0.00222772
Hnf4a_SRX4497833.Liver	264	Down	8.183e-06	0.00256844
Dmc1_SRX6726987.Testis	613	Up	1.0221e-05	0.00311089
Stat1_SRX197292.Macrophages	512	Up	1.10404e-05	0.00326147
Stat1_SRX805974.Macrophages	752	Up	1.23235e-05	0.00353648
Men1_SRX1311001.Th1_Cells	218	Up	1.4163e-05	0.00395147
Smc5_SRX217129.B_cells	45	Down	1.53597e-05	0.00416955
Gli3_ERX2693515.Embryonic_brains	2816	Down	1.63098e-05	0.00431094
Pou3f1_SRX1410923.EpiSC	370	Up	1.98777e-05	0.00511926
Dmc1_SRX3816072.Testis	1151	Up	2.32405e-05	0.00583568
Stat2_SRX5503051.MEF	15	Up	3.46281e-05	0.00848304
Stat1_SRX4178760.Macrophages	776	Up	4.90826e-05	0.0117378
Hnf4a_SRX4497832.Liver	104	Down	5.60642e-05	0.0130956
Hnf4a_ERX113004.Hepatocytes	525	Down	7.20363e-05	0.0161983
Dmc1_SRX3630640.Testis	1944	Up	7.25732e-05	0.0161983
Hnf4a_SRX286397.Kidney	224	Down	7.61251e-05	0.0162023
Dmc1_SRX3630641.Testis	1584	Up	7.67856e-05	0.0162023
Stat1_SRX2647474.CD4._T_cells	56	Up	7.74303e-05	0.0162023
Men1_SRX1311029.CD4._T_cells	568	Up	9.07778e-05	0.0183475
Stat2_SRX1441666.B_cells	764	Up	9.13354e-05	0.0183475
Hnf4a_SRX4497834.Liver	736	Down	0.000110357	0.0214799
Stat1_SRX805978.Macrophages	281	Up	0.000111206	0.0214799
Ldb1_SRX035990.Hematopoietic_progenitors	503	Down	0.000142292	0.0266712
Irf9_SRX4178771.Macrophages	1076	Up	0.000143394	0.0266712
Pparg_SRX8430746.Liver	518	Down	0.000146937	0.0268334
Irf2_SRX2953594.MEF	346	Up	0.000152522	0.0273559
Tal1_SRX2911513.mESC_derived_mesodermal_cells	150	Down	0.000166361	0.0293145
Irf1_SRX2991442.Macrophages	658	Up	0.000179304	0.0310504
Irf2_SRX2953596.MEF	443	Up	0.000185184	0.0315253
Irf4_SRX316672.B_cells	128	Up	0.000249917	0.0413978
Pparg_SRX1480030.C3H.10T1.2	321	Down	0.000251421	0.0413978
Stat2_SRX122567.Dendritic_Cells	18	Up	0.000272257	0.0424099
Tal1_SRX1030261.G1E	151	Down	0.000273458	0.0424099
Hnf4a_SRX2369879.Jejunum	640	Down	0.000273522	0.0424099
Ppara_SRX3582928.Liver	257	Down	0.000274457	0.0424099
Ppara_SRX5028158.Liver	446	Down	0.000293928	0.0447304
Tal1_SRX1030258.G1E	99	Down	0.000310651	0.0465699
Irf8_SRX172329.CD4._T_cells	68	Up	0.000318468	0.0470396
Tal1_SRX145056.G1E	611	Down	0.000332452	0.0481717
Ppara_SRX5028159.Liver	469	Down	0.000335725	0.0481717
Tal1_SRX1030257.G1E	96	Down	0.000347137	0.0491076
Hnf4a_SRX451805.Embryonic_liver	1127	Down	0.000355167	0.0495457
Junb_SRX122416.Dendritic_Cells	2	Up	0.000406305	0.055274
Ncor1_SRX100295.Liver	262	Down	0.000407236	0.055274
Stat1_SRX805969.Macrophages	950	Up	0.000436041	0.0583947
Gli3_ERX2693516.Embryonic_brains	9796	Down	0.000453423	0.0599234
Dmc1_SRX118390.Testis	3312	Up	0.000480132	0.0626292
Irf2_SRX2953595.MEF	473	Up	0.000505636	0.0651104
Hdac3_SRX100291.Liver	1410	Down	0.000542993	0.0688912
Dmc1_SRX3630639.Testis	1459	Up	0.000548715	0.0688912
Med1_SRX5543275.Liver	301	Down	0.000569261	0.0705884
Ppara_SRX305982.Unclassified	150	Down	0.000582477	0.0708279
Mettl3_SRX2415039.ES_cells	1603	Up	0.000585296	0.0708279
Hdac3_SRX997769.Liver	269	Down	0.000603909	0.0722103
Hnf4a_SRX286398.Kidney	392	Down	0.000643106	0.0759924
Irf1_SRX2522395.AT.3	533	Up	0.000699696	0.081718
Brd4_SRX3602878.iPS_cells	415	Up	0.000728688	0.0835673
Stat1_SRX4796028.Vascular_smooth_muscle_cells	819	Up	0.000732171	0.0835673
Hnf4a_SRX4497836.Liver	2187	Down	0.000753858	0.0850759
Tal1_SRX757574.mESC_derived_mesodermal_cells	93	Down	0.000807575	0.0901253
Stat5a_SRX094458.Liver	720	Down	0.000835312	0.0921964
Trim28_ERX2714288.ES_cells	19	Up	0.000919968	0.100436
Hnf4a_SRX4497835.Liver	1328	Down	0.00100768	0.10883
Lmnb1_SRX2741881.ES_cells	7	Up	0.00105966	0.110175
Zmynd8_SRX4579501.B_cells	12	Up	0.0010667	0.110175
Irf1_SRX805965.Macrophages	899	Up	0.00107934	0.110175
Tal1_SRX1030260.G1E	209	Down	0.00109116	0.110175
Irf1_SRX2991443.Macrophages	654	Up	0.00109335	0.110175
Esr1_SRX268267.7438	863	Down	0.00109556	0.110175
Mbd3_ERX2604605.ES_cells	11368	Down	0.00109693	0.110175
Mbd3_ERX2604634.ES_cells	11342	Down	0.00111148	0.110532
Stat2_SRX805963.Macrophages	1418	Up	0.00112476	0.110756
Tal1_SRX1030248.G1E	93	Down	0.00115199	0.112336
Irf9_SRX4178765.Macrophages	1589	Up	0.00118841	0.114118
Chd4_ERX2604531.ES_cells	11340	Down	0.00119299	0.114118
Hdac3_SRX206483.Liver	945	Down	0.00123695	0.116147
Irf4_SRX316668.B_cells	75	Up	0.00123733	0.116147
Gata1_SRX181749.G1E	350	Down	0.00125386	0.116609
Chd4_ERX2604630.ES_cells	11405	Down	0.00132777	0.122295
Stat2_SRX805964.Macrophages	1380	Up	0.00133936	0.122295
Stat5a_SRX094457.Liver	1474	Down	0.00135936	0.123004
Hnf4a_SRX6817416.Embryonic_liver	756	Down	0.00138436	0.124147
Stat1_SRX3380987.Dendritic_Cells	879	Up	0.00140736	0.125093
Rela_SRX6080567.MEF	32	Up	0.00146901	0.128598
Tal1_SRX1035400.mESC_derived_haematopoietic_progenitor	126	Down	0.0014724	0.128598
Rxra_SRX118178.Liver	1828	Down	0.00150707	0.130492
Tal1_SRX079889.Embryonic_erythroblasts	544	Down	0.00152046	0.130526
Hnf4a_SRX6817417.Embryonic_liver	1024	Down	0.0016164	0.137586
Rxra_SRX118175.Liver	1726	Down	0.00169225	0.142002
Suz12_SRX1205893.ILC87	336	Down	0.00170847	0.142002
Hnf4g_SRX2369883.Jejunum	1369	Down	0.0017107	0.142002
Ezh2_SRX3445713.Unclassified	102	Down	0.00176732	0.143895
Esr1_SRX377392.Liver	337	Down	0.00177269	0.143895
Tal1_SRX1030255.G1E	380	Down	0.00177648	0.143895
Gps2_SRX5028177.Liver	263	Down	0.00185342	0.148926
Mbd3_ERX2604545.ES_cells	10992	Down	0.00188482	0.150247
Hnf4a_SRX7815083.Unclassified	1691	Down	0.00190856	0.150864
Smc3_SRX2958713.Unclassified	1103	Down	0.00192671	0.150864
Hdac3_SRX2375610.Liver	853	Down	0.00197855	0.150864
Hdac3_SRX100289.Liver	378	Down	0.00198794	0.150864
Esrra_SRX218535.Unclassified	2594	Down	0.00199083	0.150864
Hnf4a_SRX1564906.Liver	1014	Down	0.00201259	0.150864
Ldb1_SRX5358266.mESCs._differentiated	435	Down	0.00202903	0.150864
Esr1_SRX268268.7438	731	Down	0.00204017	0.150864
Hnf4a_SRX1564905.Liver	725	Down	0.0020601	0.150864
Irf8_DRX049475.Common_dendritic_cell_progenitor	83	Up	0.00206013	0.150864
Atoh1_SRX1817263.Intestine._Small	70	Down	0.00206304	0.150864
Irf8_SRX1583882.Macrophages	579	Up	0.00207355	0.150864
Tal1_SRX282670.mESC_derived_mesodermal_cells	200	Down	0.00208782	0.150864
Gata1_SRX744013.Erythroblasts	475	Down	0.00215261	0.153611
Hnf4a_SRX7198447.Hepatocytes	4332	Down	0.00216183	0.153611
Smc5_SRX217128.B_cells	31	Down	0.00217741	0.153611
Ezh2_SRX3176046.ES_cells	7	Up	0.00218947	0.153611
Hdac3_SRX2375598.Liver	2158	Down	0.00220231	0.153611
Pparg_SRX2436364.Brown_adipocytes	432	Down	0.00224115	0.155242
Gata1_SRX118001.mESC_derived_haematopoietic_progenitor	296	Down	0.0022697	0.15607
Dr1_SRX2894853.ES_cells	11315	Down	0.00228417	0.15607
Hnf4a_SRX286399.Kidney	1596	Down	0.00233537	0.15849
Stat1_SRX4178767.Macrophages	780	Up	0.00235189	0.158539
Hnf4a_ERX2322361.Polycystic_Kidney_Diseases	1272	Down	0.00237725	0.159181
Irf1_SRX2991445.Macrophages	1014	Up	0.0023956	0.159347
Esr1_SRX268248.7438	1549	Down	0.00250011	0.165204
Stat1_SRX4796021.Vascular_smooth_muscle_cells	788	Up	0.0025326	0.166258
Tcf3_SRX021893.T_cells	499	Down	0.00259004	0.168762
Hdac3_SRX1655672.Pro.B_cells	19	Up	0.00260435	0.168762
Hnf4a_SRX112506.Intestinal_villus	471	Down	0.00265826	0.171151
Cbfa2t2_SRX1404235.ES_cells	200	Down	0.00269859	0.172641
Nfe2l2_SRX2191407.MEF	7	Up	0.00273148	0.173639
Hnf4a_SRX6817415.Embryonic_liver	4257	Down	0.00279907	0.176629
Tal1_SRX145062.Embryonic_erythroblasts	1111	Down	0.00281552	0.176629
Hnf4a_SRX7815082.Unclassified	1728	Down	0.00285663	0.176629
Irf4_SRX316671.B_cells	157	Up	0.00286842	0.176629
Srf_SRX4735793.iPS_cells	1293	Down	0.00287952	0.176629
Rxra_SRX118177.Liver	2258	Down	0.00289274	0.176629
Tfap2c_SRX700365.Mammary_tumor	11264	Down	0.00290161	0.176629
Hnf4a_SRX7198448.Hepatocytes	3954	Down	0.00294181	0.177723
Ep300_SRX3599537.C2C12	15	Up	0.00295497	0.177723
Zfp281_SRX1540623.ES_cells	11548	Down	0.0030186	0.179686
Stat1_SRX805972.Macrophages	13	Up	0.00302339	0.179686
Stag2_SRX5435984.ES_cells	342	Down	0.00309853	0.181598
Chd4_ERX2604591.ES_cells	10741	Down	0.00311203	0.181598
Esr1_SRX268251.7438	1256	Down	0.00311723	0.181598
Naa10_SRX3058258.ES_cells	5	Up	0.00313473	0.181598
Hnf4g_SRX2369881.Jejunum	680	Down	0.00315363	0.181598
Hnf4a_SRX6817419.Liver	1507	Down	0.00316403	0.181598
Hnf4a_SRX7815074.Unclassified	3039	Down	0.00319772	0.18241
Irf2_SRX2953593.MEF	299	Up	0.00322424	0.18241
Ppara_SRX118174.Liver	1335	Down	0.00323268	0.18241
Tal1_SRX282674.MEL	516	Down	0.00336909	0.188946
Myc_SRX1486521.Liver_tumors	10522	Down	0.00339106	0.188946
Stat1_SRX4178755.Macrophages	10	Up	0.00341446	0.188946
Gata1_SRX015120.MEL86	108	Down	0.0034357	0.188946
Ppara_SRX305978.Unclassified	1309	Down	0.00345193	0.188946
Men1_SRX2850804.Th2_Cells	52	Up	0.00346138	0.188946
Ldb1_SRX4740478.Olfactory_Nerve	9	Up	0.00354207	0.189581
Tal1_SRX1030259.G1E	64	Down	0.00359745	0.189581
Prdm9_SRX2511201.Testis	10422	Down	0.00360151	0.189581
Epop_SRX7037550.ES_cells	118	Down	0.00360662	0.189581
Runx3_SRX7554476.CD8._T_cells	10733	Down	0.00361595	0.189581
Lmo2_SRX2911511.mESC_derived_mesodermal_cells	258	Down	0.00361733	0.189581
Hoxb1_SRX4980260.ES_cells	583	Up	0.00363805	0.189581
Anp32e_SRX3257469.Heart	500	Up	0.00366107	0.189581
Hnf4a_SRX7815076.Unclassified	2832	Down	0.00366688	0.189581
Atf3_SRX122485.Dendritic_Cells	19	Up	0.00367108	0.189581
Ncor1_SRX100294.Liver	2697	Down	0.00368063	0.189581
Hnf4a_SRX7815077.Unclassified	2847	Down	0.00371733	0.190494
Smc3_SRX2958715.Unclassified	1207	Down	0.00379251	0.193201
Hnf4a_SRX6817420.Liver	2723	Down	0.00380861	0.193201
Hnf4a_SRX7815075.Unclassified	3097	Down	0.00395542	0.199639
Taf2_SRX4167134.ES_cells	10751	Down	0.00400252	0.20049
Suz12_SRX4104488.ES_cells	14	Up	0.00403121	0.20049
Irf3_SRX145327.Macrophages	1527	Up	0.00403216	0.20049
Rad51_SRX204597.B_cells	23	Up	0.00405602	0.200683
Stat1_SRX2647490.CD4._T_cells	51	Up	0.0041037	0.202047
Hnf4a_SRX6817418.Liver	3455	Down	0.00413607	0.202647
Esr1_SRX268269.7438	828	Down	0.00417642	0.203234
Stat1_SRX2647475.CD4._T_cells	50	Up	0.00420329	0.203234
Pparg_SRX2436365.Brown_adipocytes	873	Down	0.00433659	0.203234
Irf8_DRX025997.Common_monocyte_progenitors	151	Up	0.00436033	0.203234
Suz12_SRX3176048.ES_cells	7	Up	0.00440431	0.203234
Tet1_SRX2002357.ES_cells	21	Up	0.004407	0.203234
Tal1_SRX1030250.G1E	214	Down	0.00441103	0.203234
Tal1_SRX209469.Bone_Marrow_Cells	556	Down	0.00442296	0.203234
Sp9_SRX2194192.Olfactory_epithelium	11073	Down	0.00442424	0.203234
Ldb1_SRX209468.Bone_Marrow_Cells	462	Down	0.00452081	0.203234
Rad21_SRX701155.Spleen	90	Down	0.00453887	0.203234
Hnf4a_SRX112505.Intestinal_villus	892	Down	0.00456391	0.203234
Sin3a_SRX4403317.ES_cells	11081	Down	0.004583	0.203234
Hnf4a_SRX7198442.Hepatocytes	4230	Down	0.00459963	0.203234
Hnf4a_SRX7815089.Unclassified	3357	Down	0.00460089	0.203234
Hdac3_SRX997773.Liver	1926	Down	0.00460403	0.203234
Stat1_SRX4178761.Macrophages	1281	Up	0.00465477	0.203234
Hnf4a_SRX7815088.Unclassified	3321	Down	0.00465735	0.203234
Tcf3_SRX021890.Pro.B_cells	534	Down	0.00468278	0.203234
Gata1_SRX181748.G1E	1189	Down	0.00469856	0.203234
Gata1_SRX118004.mESC_derived_haematopoietic_progenitor	186	Down	0.00470524	0.203234
Rxra_SRX305979.Unclassified	354	Down	0.00471703	0.203234
Hnf4a_SRX6817421.Liver	4242	Down	0.00474668	0.203234
Hnf4a_ERX113007.Hepatocytes	3435	Down	0.00477664	0.203234
Acss2_SRX1530246.CAD	5	Up	0.00477803	0.203234
Lmnb1_SRX2741875.Cardiomyocytes	5	Up	0.00477803	0.203234
Mtf2_SRX5463231.ES_cells	5	Up	0.00477803	0.203234
Pcgf1_DRX053277.MEL	5	Up	0.00477803	0.203234
Pcgf5_DRX053279.MEL	5	Up	0.00477803	0.203234
Suz12_SRX5463259.ES_cells	5	Up	0.00477803	0.203234
Suz12_SRX5463263.ES_cells	5	Up	0.00477803	0.203234
Esr1_SRX268246.7438	760	Down	0.00480167	0.203234
Esr1_SRX268252.7438	1364	Down	0.00481578	0.203234
Nr3c1_SRX1688365.Hepatocytes	148	Down	0.00490148	0.205806
Stat1_SRX4178777.Macrophages	367	Up	0.00491772	0.205806
Rxra_SRX305981.Unclassified	3501	Down	0.00496737	0.207022
Zmynd11_SRX2692883.MEF	167	Down	0.00500857	0.207876
Gata1_SRX118005.mESC_derived_haematopoietic_progenitor	196	Down	0.00505312	0.208191
Rxra_SRX118176.Liver	1118	Down	0.00505761	0.208191
Irf8_SRX498819.Macrophages	458	Up	0.00507902	0.208219
Pml_SRX6482000.AML12	4	Up	0.00515611	0.209164
Rxra_SRX118179.Liver	1227	Down	0.00515908	0.209164
Irf8_DRX111908.Macrophages	355	Up	0.00516455	0.209164
Srf_SRX4735796.iPS_cells	1990	Down	0.00520946	0.210136
Esr1_SRX268253.7438	1604	Down	0.00525265	0.210316
Xbp1_SRX8366191.Liver	827	Up	0.00525905	0.210316
Gata1_SRX744012.Erythroblasts	390	Down	0.00529584	0.210316
Atf3_SRX122492.Dendritic_Cells	7	Up	0.00529767	0.210316
Hdac3_SRX5543272.Liver	51	Down	0.00532626	0.210618
Top2a_SRX2437694.Thymus	6	Up	0.00536892	0.211472
Gata1_SRX816546.G1ME	1417	Down	0.00544663	0.212879
Nr3c1_SRX1688364.Hepatocytes	188	Down	0.00546217	0.212879
Dlx1_SRX3227266.Embryonic_hypothalamus	9	Up	0.005473	0.212879
Hdac3_SRX2375603.Liver	750	Down	0.00548941	0.212879
Kmt2b_SRX8556272.ES_cells	11158	Down	0.00552609	0.213477
Ssrp1_SRX7176622.ES_cells	346	Down	0.00557058	0.214371
Brd4_SRX5506770.G1E	7	Up	0.00567534	0.215601
Nr3c1_SRX3771845.Liver	397	Down	0.00567973	0.215601
Tcf7_SRX1411163.Gamma_delta_T_cells	11170	Down	0.00568569	0.215601
Tal1_SRX079890.Embryonic_erythroblasts	936	Down	0.00568841	0.215601
Irf4_SRX316673.B_cells	247	Up	0.0057922	0.218365
Rnf2_SRX5242841.ES_cells	8557	Down	0.0058048	0.218365
Brd4_SRX3602860.iPS_cells	237	Up	0.00587143	0.218584
Hdac3_SRX2039595.Liver	4666	Down	0.00587915	0.218584
Stat1_SRX4796019.Vascular_smooth_muscle_cells	1418	Up	0.00594988	0.218584
Irf8_SRX498820.Macrophages	765	Up	0.00595867	0.218584
Leo1_SRX5785866.ES_cells	6	Up	0.00598031	0.218584
Sirt7_SRX5538625.MEF	6	Up	0.00598031	0.218584
Stat3_SRX2060974.Macrophages	6	Up	0.00598031	0.218584
Brd4_SRX3602864.iPS_cells	542	Up	0.00598472	0.218584
Hdac3_SRX2375599.Liver	2115	Down	0.00608484	0.221262
Rela_SRX6080561.MEF	47	Up	0.0061021	0.221262
Zfp57_SRX476210.ES_cells	9904	Down	0.00615201	0.221777
Klf4_ERX2604574.ES_cells	9988	Down	0.00617126	0.221777
Gata1_SRX298036.Ter119_Erythrocytes	345	Down	0.00618573	0.221777
Hnf4a_SRX6817414.Embryonic_liver	5480	Down	0.00620463	0.221777
Med12_ERX2604547.ES_cells	4192	Up	0.00626916	0.223289
Nrf1_SRX994816.ES_cells	10995	Down	0.00640493	0.227318
Esr1_SRX268254.7438	769	Down	0.00645932	0.227642
Hnf4a_SRX4497837.Liver	3597	Down	0.00646053	0.227642
Pou5f1_SRX1410927.EpiSC	2683	Up	0.00648204	0.227642
Hnf4a_ERX2322368.Kidney	2547	Down	0.00659144	0.229914
Sp3_SRX5371693.ES_cells	10283	Down	0.00663877	0.229914
Junb_SRX974255.CD4._T_cells	11	Up	0.0066489	0.229914
Brd4_SRX5506762.G1E	9	Up	0.00666229	0.229914
Hnf4a_SRX7198450.Hepatocytes	4975	Down	0.00668215	0.229914
Sp3_SRX5371695.ES_cells	10430	Down	0.00670276	0.229914
Mtf2_SRX5463232.ES_cells	9	Up	0.00670697	0.229914
Stag2_SRX5435983.ES_cells	536	Down	0.00680462	0.23171
Hnf4a_SRX7815087.Unclassified	5097	Down	0.0068055	0.23171
Hdac3_SRX997771.Liver	1344	Down	0.00690546	0.233803
Gtf3c1_SRX1688327.ES_cells	9681	Down	0.00693681	0.233803
Setd1a_SRX2762172.ES_cells	10266	Down	0.00693681	0.233803
Esr1_SRX268270.7438	283	Down	0.00704909	0.235689
Tcf12_SRX8271820.Mammary_epithelial_cells	13	Up	0.00705801	0.235689
Runx3_SRX7554475.CD8._T_cells	10374	Down	0.00706317	0.235689
Chd4_ERX2604520.ES_cells	11313	Down	0.00723749	0.239046
Med1_SRX800018.Brown_adipocytes	173	Down	0.00728267	0.239046
Cbfa2t2_SRX1404234.ES_cells	474	Down	0.0073072	0.239046
Irf1_SRX2522394.AT.3	600	Up	0.00737177	0.239046
Cebpa_SRX1534185.Hepatocytes	7	Up	0.0074249	0.239046
Ppara_SRX305980.Unclassified	78	Down	0.00752508	0.239046
Rxra_SRX118180.Liver	998	Down	0.0075465	0.239046
male_biased.GSE77221.liver	248	Up	0.00754703	0.239046
Stat1_SRX805977.Macrophages	705	Up	0.00755251	0.239046
Stat1_SRX805970.Macrophages	1670	Up	0.00756783	0.239046
Hnf4a_SRX7198441.Hepatocytes	4015	Down	0.0075821	0.239046
Hdac3_SRX997772.Liver	2224	Down	0.00762354	0.239046
Smc3_SRX3088634.Liver	1681	Down	0.00764655	0.239046
Foxh1_SRX5251389.ES_cells	11206	Down	0.00764668	0.239046
Crebbp_SRX6889465.Liver	250	Down	0.00764897	0.239046
Hdac3_SRX2375609.Liver	1537	Down	0.00764906	0.239046
Esr1_SRX268245.7438	1092	Down	0.00769848	0.239046
Gtf3c1_SRX1688323.ES_cells	9713	Down	0.00770589	0.239046
Utf1_SRX404068.ES_cells	11570	Down	0.00780259	0.239046
Rela_SRX6080560.MEF	17	Up	0.0079663	0.239046
Stat1_SRX5255295.Macrophages	144	Up	0.00799508	0.239046
Dnmt3a_SRX3242119.Cortex	4	Up	0.00801397	0.239046
Ezh2_SRX3176045.ES_cells	4	Up	0.00801397	0.239046
Lmnb1_SRX2741884.ES_cells	4	Up	0.00801397	0.239046
Lmnb1_SRX3151946.ES_cells	4	Up	0.00801397	0.239046
Mecp2_SRX150262.Cerebellum	4	Up	0.00801397	0.239046
Mecp2_SRX5509028.Embryonic_brains	4	Up	0.00801397	0.239046
Mecp2_SRX5509029.Embryonic_brains	4	Up	0.00801397	0.239046
Mecp2_SRX5509031.Embryonic_brains	4	Up	0.00801397	0.239046
Nr3c1_SRX3557042.Macrophages	4	Up	0.00801397	0.239046
Rela_SRX4416915.MEF	4	Up	0.00801397	0.239046
Rela_SRX6080559.MEF	4	Up	0.00801397	0.239046
Rela_SRX6080565.MEF	4	Up	0.00801397	0.239046
Suz12_SRX5463254.ES_cells	4	Up	0.00801397	0.239046
Suz12_SRX5463256.ES_cells	4	Up	0.00801397	0.239046
Hnf4a_ERX112992.Hepatocytes	3884	Down	0.00802056	0.239046
Rela_SRX2901320.Macrophages	1134	Up	0.00805252	0.239288
Stat1_SRX4178766.Macrophages	1094	Up	0.00810952	0.240271
Ldb1_SRX5358265.mESCs._differentiated	1048	Down	0.00823348	0.24209
Nr1h3_SRX118172.Liver	1763	Down	0.00824791	0.24209
Foxa2_SRX1074784.Liver	151	Down	0.00825558	0.24209
Hdac3_SRX997770.Liver	1054	Down	0.0082865	0.24209
Vdr_SRX6095537.Kidney	908	Down	0.00830254	0.24209
Gata1_SRX340957.FDCPmix	495	Down	0.00831553	0.24209
Ldb1_ERX1167964.HPC.7	244	Down	0.00837973	0.242205
Hnf4a_SRX7198440.Hepatocytes	5892	Down	0.00840389	0.242205
Mtf2_SRX2737371.ES_cells	12	Up	0.00841392	0.242205
Hnf4a_SRX6817422.Liver	5328	Down	0.00841591	0.242205
Brd9_SRX1642489.Acute_Myeloid_Leukemia	1012	Down	0.00853905	0.245046
Nr1d2_SRX109462.Liver	2504	Down	0.0085927	0.245883
Pparg_SRX047649.3T3.L1	204	Down	0.00863032	0.246258
Sp3_SRX5371697.ES_cells	10313	Down	0.00871684	0.247337
Ezh2_SRX1589613.MEF	11	Up	0.00871736	0.247337
Nr3c1_SRX1426218.Liver	98	Down	0.00876068	0.247439
Hnf4a_SRX7815086.Unclassified	5068	Down	0.00877024	0.247439
Hdac3_SRX2039596.Liver	4983	Down	0.00886904	0.248977
Nr3c1_SRX4169602.Kidney	520	Down	0.00888517	0.248977
Stag2_SRX5435985.ES_cells	2034	Down	0.00889911	0.248977
Rorc_SRX2251409.Thymocytes	41	Up	0.00893335	0.24924
Jmjd6_SRX187245.Th17_Cells	1651	Down	0.00897366	0.249327
Gata1_SRX130174.G1E	1393	Down	0.00898609	0.249327
Zic2_SRX1410924.EpiSC	10494	Down	0.00903793	0.249896
Stat1_SRX3380988.Dendritic_Cells	224	Up	0.00905637	0.249896
Gata1_SRX181744.G1E	1852	Down	0.00911411	0.250073
Tet1_SRX2002359.ES_cells	17	Up	0.00913151	0.250073
Hnf4a_ERX112965.Hepatocytes	3853	Down	0.00914336	0.250073
Hdac3_SRX1655670.Pro.B_cells	47	Up	0.00917715	0.250073
Srebf1_SRX1650052.Macrophages	79	Down	0.00918728	0.250073
Suz12_SRX3595740.ES_cells	17	Up	0.00928648	0.25209
Acss2_SRX1530239.CAD	15	Up	0.00932301	0.2524
Nelfe_SRX5785868.ES_cells	716	Down	0.00943555	0.25476
Hnf4a_SRX7815084.Unclassified	5209	Down	0.00946694	0.254922
Hnf4a_SRX7815085.Unclassified	5239	Down	0.00949845	0.255074
Hnf4a_SRX7815080.Unclassified	4750	Down	0.0095325	0.255074
Irf8_SRX1091122.B_cells	14	Up	0.00954876	0.255074
Ezh2_SRX3445718.Unclassified	89	Down	0.00961456	0.255931
Suz12_ERX3297286.Unclassified	8	Down	0.00965214	0.255931
Brd4_SRX2172622.iPS_cells	152	Up	0.0097038	0.255931
Hnf4g_SRX2369882.Jejunum	3299	Down	0.00973847	0.255931
Stat1_SRX805973.Macrophages	1183	Up	0.00975464	0.255931
Nr3c1_SRX268259.7438	31	Down	0.00975889	0.255931
Hdac3_SRX2039597.Liver	4822	Down	0.00975921	0.255931
Suz12_SRX5124883.Embryonic_limb	991	Down	0.00984241	0.257441
Kmt2b_SRX2762170.ES_cells	11011	Down	0.00992873	0.259024
Sirt7_SRX5538627.MEF	8	Up	0.00996573	0.259316
Chd4_SRX3548189.Embryonic_heart	757	Down	0.00999657	0.259446
Smc3_SRX8737122.CD4_CD8_double_positive_cells	264	Down	0.0100229	0.259459
Pparg_SRX2436366.Brown_adipocytes	721	Down	0.0101154	0.26118
Gata1_SRX079888.Embryonic_erythroblasts	927	Down	0.010144	0.261246
Leo1_SRX5785867.ES_cells	6	Up	0.0101723	0.261287
Gata1_SRX013185.G1E	1359	Down	0.0101976	0.261287
Ep300_ERX112966.Hepatocytes	919	Down	0.0103014	0.26325
Sp110_SRX4909437.Unclassified	5	Up	0.0103434	0.26325
Myc_SRX1486523.Liver_tumors	10596	Down	0.0103528	0.26325
Btaf1_SRX2894851.ES_cells	10970	Down	0.010412	0.264086
Zfp384_SRX2324483.Spermatogonia	11418	Down	0.010475	0.265015
Hnf4a_SRX2369876.Jejunum	2723	Down	0.0105552	0.266374
Ppara_SRX5142526.Liver	4612	Down	0.0106389	0.266602
Cbfa2t2_SRX1404236.ES_cells	211	Down	0.0106879	0.266602
Irf4_SRX335748.CD8._T_cells	119	Up	0.0106926	0.266602
Gps2_SRX5028179.Liver	83	Down	0.0107266	0.266602
Hnf4a_SRX7815081.Unclassified	4758	Down	0.0107383	0.266602
Stat3_SRX361677.Astrocytes	59	Up	0.010753	0.266602
Hnf4a_SRX7198449.Hepatocytes	5878	Down	0.0107856	0.266602
Btaf1_SRX2609731.ES_cells	10959	Down	0.0107944	0.266602
Wiz_SRX1531991.Cerebellum	10698	Down	0.0108277	0.266602
Smc1a_SRX5125624.ES_cells	1891	Down	0.0108519	0.266602
Junb_SRX122413.Dendritic_Cells	1	Up	0.0108828	0.266602
Junb_SRX122417.Dendritic_Cells	1	Up	0.0108828	0.266602
Spi1_SRX700923.B_cells	45	Up	0.01092	0.266862
Irf8_DRX083361.Macrophage.dendritic_cell_progenitor	340	Up	0.0109574	0.267127
Ncor1_SRX5028145.Liver	1920	Down	0.011062	0.269024
Smc1a_SRX6831867.ES_cells	11735	Down	0.0110988	0.269268
Klf4_ERX1633246.ES_cells	9340	Down	0.011165	0.269841
Hnf4a_SRX7815078.Unclassified	5392	Down	0.0111876	0.269841
Suz12_SRX5124882.Embryonic_limb	818	Down	0.0112031	0.269841
Gata1_SRX118003.mESC_derived_haematopoietic_progenitor	244	Down	0.0113098	0.27176
Prox1_SRX2375602.Liver	4017	Down	0.0114499	0.274289
Hdac3_SRX2039599.Liver	3867	Down	0.0114896	0.274289
Smc1a_SRX022689.ES_cells	3744	Down	0.011497	0.274289
Gad1_SRX647903.ES_cells	209	Down	0.0115368	0.274588
Brd4_SRX3602877.iPS_cells	530	Up	0.0115899	0.275197
Esrrb_ERX1633245.ES_cells	4015	Down	0.0116208	0.27528
Smc1a_SRX2440036.ES_cells	289	Down	0.0116803	0.275683
Esr1_SRX336289.Liver	2065	Down	0.0116927	0.275683
Gli1_SRX1973363.ES_cells	728	Up	0.0117485	0.276352
Smad3_SRX5251394.Embryoid_Bodies	10594	Down	0.0118145	0.277254
Cbx2_SRX5213391.MEF	6	Up	0.0119144	0.278947
Gps2_SRX5028178.Liver	352	Down	0.0119938	0.279795
Suz12_SRX5463257.ES_cells	6	Up	0.0120091	0.279795
Suz12_SRX3176042.ES_cells	8	Up	0.0120342	0.279795
Rpa2_SRX2982471.MEF	12	Up	0.0120667	0.279903
Suz12_SRX5463218.ES_cells	9	Up	0.0122168	0.282732
Irf4_ERX1288410.Unclassified	30	Up	0.0122893	0.282736
Hdac3_SRX2375604.Liver	1772	Down	0.0122991	0.282736
Rxra_SRX305975.Unclassified	1545	Down	0.0123335	0.282736
Stat5a_SRX094455.Liver	301	Down	0.0123387	0.282736
Grip1_SRX2900602.Macrophages	42	Up	0.0123581	0.282736
Setd1a_SRX5600782.ES_cells	10943	Down	0.0123859	0.282736
Rad21_SRX3828416.Olfactory_Nerve	440	Down	0.0124596	0.283152
Gata1_SRX816547.G1ME	747	Down	0.0124692	0.283152
Mecp2_SRX7066404.Embryonic_brains	6	Up	0.0125519	0.283152
Hnf4a_SRX7815079.Unclassified	5356	Down	0.0125532	0.283152
Tcf12_SRX390394.ES_cells	11338	Down	0.0125595	0.283152
Sox2_SRX4518384.Lung_squamous_cell_carcinoma	677	Up	0.0125732	0.283152
Ncor1_SRX5028144.Liver	3978	Down	0.0126635	0.284095
Irf8_SRX498821.Macrophages	673	Up	0.0126717	0.284095
Hdac3_SRX2039594.Liver	4985	Down	0.0127727	0.285721
female_biased.GSE77221.liver	105	Down	0.0128256	0.285754
Brd4_SRX5506767.G1E	12	Up	0.012831	0.285754
Gata2_ERX1167951.HPC.7	689	Down	0.0129672	0.287656
Hnf4a_SRX2369877.Jejunum	2697	Down	0.012984	0.287656
Tcf3_SRX021889.Pro.B_cells	1557	Down	0.0130785	0.287656
Smc1a_SRX5358275.mESCs._differentiated	2105	Down	0.0130815	0.287656
Hnf4a_SRX6817423.Liver	5918	Down	0.0131123	0.287656
Hnf4a_SRX7198439.Hepatocytes	7270	Down	0.0131293	0.287656
Suz12_SRX3595727.ES_cells	16	Up	0.013137	0.287656
Rad21_SRX2916334.mESC_derived_neural_cells	622	Down	0.0131599	0.287656
Nr3c1_SRX3582913.Liver	799	Down	0.0131742	0.287656
Sp1_SRX5371698.ES_cells	9313	Down	0.0132324	0.287664
Pparg_SRX1462975.C3H.10T1.2	262	Down	0.0132799	0.287664
Ezh2_SRX2741811.Erythroid_Cells	185	Down	0.0132837	0.287664
Rad21_SRX6828327.CH12	596	Down	0.0134494	0.287664
Stat1_SRX4178773.Macrophages	10	Up	0.0135086	0.287664
Neurod2_SRX837362.P19	299	Down	0.013511	0.287664
Gtf3c1_SRX5252509.MEF	76	Up	0.013549	0.287664
Pcgf1_SRX6071844.ES_cells	4749	Down	0.0135657	0.287664
Kdm4c_SRX213793.ES_cells	10963	Down	0.0135692	0.287664
Irf1_SRX2991444.Macrophages	1288	Up	0.0135696	0.287664
Rxra_SRX4949979.Liver	2431	Down	0.0135718	0.287664
Smc3_SRX7248104.CD4_CD8_double_positive_cells	1856	Down	0.0135808	0.287664
Zmynd11_SRX2692884.MEF	160	Down	0.0135859	0.287664
Ascl1_ERX348539.Neural_Stem_Cells	719	Down	0.0135879	0.287664
Smc3_SRX022691.ES_cells	1639	Down	0.0136306	0.287664
Kmt2a_SRX4475713.Myeloid_Progenitor_Cells	15	Up	0.013697	0.287664
Esr1_SRX5689515.Mammary_glands	405	Down	0.0137095	0.287664
Nrf1_SRX994817.ES_cells	9973	Down	0.0137769	0.287664
Prox1_SRX2375606.Liver	3486	Down	0.0138109	0.287664
Smc1a_SRX5358276.mESCs._differentiated	1590	Down	0.0138122	0.287664
Gata1_SRX145052.G1E	2199	Down	0.0138413	0.287664
Suz12_SRX3595741.ES_cells	16	Up	0.0138434	0.287664
Stat1_SRX2647489.CD4._T_cells	49	Up	0.0138519	0.287664
Twist1_SRX337965.Nerve_Sheath_Neoplasms	4	Up	0.013862	0.287664
Stat1_SRX498846.Macrophages	1310	Up	0.0139386	0.288586
Prox1_SRX2375605.Liver	3532	Down	0.0139925	0.288586
Mettl3_SRX2415025.ES_cells	76	Down	0.0139926	0.288586
Hnf4a_SRX7815073.Unclassified	5609	Down	0.014082	0.289835
Rpa1_SRX205947.B_cells	11	Up	0.0141236	0.290097
Hnf4a_SRX2369875.Jejunum	3495	Down	0.0142033	0.291071
Hnf4a_SRX7815072.Unclassified	5549	Down	0.014229	0.291071
Hnf4a_SRX547094.Liver	6696	Down	0.0142941	0.29181
Sap130_SRX1568882.Embryonic_heart	10410	Down	0.0144079	0.293535
Tal1_SRX079862.G1E	977	Down	0.0144454	0.293704
Junb_SRX122412.Dendritic_Cells	3	Up	0.0145666	0.295027
Rara_SRX118692.mESC_derived_neural_cells	551	Down	0.0145692	0.295027
Sox11_SRX101690.mESC_derived_neural_cells	4	Down	0.0146714	0.295602
Myc_SRX1486520.Liver_tumors	9564	Down	0.014677	0.295602
Ebf1_SRX3413820.Pro.B_cells	1452	Down	0.0147267	0.295602
Ptf1a_SRX2069636.Pancreas	2497	Down	0.0147343	0.295602
Ppara_SRX5142528.Liver	5240	Down	0.0147448	0.295602
Irf1_SRX1583885.Macrophages	1705	Up	0.0147791	0.295701
Neurod1_SRX5292051.AtT.20	8595	Down	0.0148843	0.297212
Ebf1_SRX3413821.Pro.B_cells	1918	Down	0.0149905	0.29874
Pcgf1_SRX6768028.ES_cells	3263	Down	0.0151171	0.300665
Neurod2_SRX837363.P19	1692	Down	0.0153088	0.303377
Rnf2_SRX1609494.ES_cells	4	Up	0.0153139	0.303377
Irf8_SRX956775.Dendritic_Cells	204	Up	0.0153956	0.303839
Pcgf1_SRX6071845.ES_cells	6235	Down	0.0154423	0.303839
Esr1_SRX268247.7438	1173	Down	0.0154464	0.303839
Rpa2_SRX217121.B_cells	11	Up	0.0154957	0.303839
Suz12_SRX3595736.ES_cells	20	Up	0.0155239	0.303839
Ppara_SRX118173.Liver	2678	Down	0.0155425	0.303839
Hnf4a_SRX547095.Liver	7489	Down	0.0155489	0.303839
Suz12_SRX3595732.ES_cells	16	Up	0.0155865	0.303983
Suz12_SRX554632.ES_cells	4397	Down	0.0157193	0.304579
Smad3_SRX2245995.Corpus_Striatum	11	Up	0.0158342	0.304579
Irf4_SRX5086107.Th2_Cells	13	Up	0.0158375	0.304579
Smc1a_SRX2440037.ES_cells	228	Down	0.0158914	0.304579
Rxra_SRX4949981.Liver	4743	Down	0.0159237	0.304579
Bcl6.wax	2698	Down	0.0159553	0.304579
Irf1_SRX805966.Macrophages	2585	Up	0.0159969	0.304579
Ppara_SRX5142529.Liver	6927	Down	0.0160109	0.304579
Stat3_SRX015589.CD4._T_cells	300	Up	0.0160387	0.304579
Hdac3_SRX2039598.Liver	4345	Down	0.0160427	0.304579
Foxp1_SRX3015772.Neural_Stem_Cells	11045	Down	0.0161034	0.304579
Sp3_SRX5371696.ES_cells	9388	Down	0.0161056	0.304579
Hnf4a_ERX2322365.Polycystic_Kidney_Diseases	3029	Down	0.0161263	0.304579
Suz12_SRX5124884.Embryonic_limb	1518	Down	0.0161339	0.304579
Rxra_SRX4950000.Liver	2580	Down	0.0161636	0.304579
Arntl_SRX6417489.Liver	4004	Down	0.0162063	0.304579
Hdac3_SRX2375597.Liver	1458	Down	0.0162289	0.304579
Phc1_SRX2353879.ES_cells	11	Up	0.0162367	0.304579
Smc1a_SRX5358279.mESCs._differentiated	1211	Down	0.0162423	0.304579
Med12_ERX2604548.ES_cells	2544	Up	0.0162535	0.304579
Nr3c1_SRX3523175.3617	32	Up	0.0162539	0.304579
Rnf2_SRX5124891.Embryonic_limb	9532	Down	0.0163292	0.305162
Sirt7_SRX5538626.MEF	8	Up	0.0163458	0.305162
Sp3_SRX5371704.ES_cells	9457	Down	0.0164029	0.305653
Sp1_SRX5371699.ES_cells	6	Up	0.0164329	0.305653
Pou5f1_SRX3038023.iPS_cells	273	Down	0.0165224	0.306748
Ncor1_SRX5028173.Liver	5227	Down	0.0165792	0.307235
Irf8_SRX1583880.Macrophages	574	Up	0.0166429	0.30751
Ep300_SRX6078357.ES_cells	9134	Down	0.0166657	0.30751
Hnf4a_SRX2375607.Liver	7697	Down	0.0166859	0.30751
Cbfa2t2_SRX1404238.ES_cells	606	Down	0.0167195	0.307565
Cbx2_SRX5213388.MEF	10	Up	0.0167839	0.308186
Hnf4a_SRX2369880.Jejunum	110	Down	0.0168609	0.309034
Rxra_SRX4950002.Liver	2883	Down	0.0169519	0.310137
Tfap2c_SRX3730286.Trophoblast_stem_cells	9053	Down	0.0170211	0.310837
Smc3_SRX7248105.CD4_CD8_double_positive_cells	1771	Down	0.0170643	0.310929
Rara_SRX520468.F9	1587	Down	0.0170881	0.310929
Cdc73_SRX1176720.C2C12	2554	Down	0.0171401	0.311311
Jarid2_SRX373781.ES_cells	7	Up	0.0173339	0.313555
Lmo2_SRX1035384.mESC_derived_haematopoietic_progenitor	120	Down	0.017352	0.313555
Stat1_SRX3380986.Dendritic_Cells	869	Up	0.0174508	0.313555
Clock_DRX011955.Liver	387	Down	0.0175095	0.313555
Brd4_SRX3602873.iPS_cells	1448	Up	0.0175379	0.313555
Hnf4g_SRX2369884.Jejunum	2840	Down	0.0175425	0.313555
Kdm4a_SRX546225.3T3.L1	17	Up	0.0175673	0.313555
Irf4_SRX185713.Th0	96	Up	0.0176046	0.313555
Clock_SRX4416894.Liver	3426	Down	0.0176143	0.313555
Tal1_SRX145059.G1E	1178	Down	0.0176353	0.313555
Lyl1_SRX1056341.416B	413	Down	0.01767	0.313555
Rad21_SRX2402716.ES_cells	2603	Down	0.0177302	0.313555
Prox1_SRX2375600.Liver	3585	Down	0.0177344	0.313555
Rxra_SRX4950003.Liver	4056	Down	0.0178465	0.313555
Sox9_SRX2208544.Intestinal_stem_cells	2	Up	0.0179038	0.313555
Cbx5_SRX2514282.ES_cells	4	Up	0.0179691	0.313555
Irf8_SRX172328.CD4._T_cells	4	Up	0.0179691	0.313555
Kat5_SRX4780645.HPC.7	4	Up	0.0179691	0.313555
Med1_SRX3855846.Vascular_smooth_muscle_cells	4	Up	0.0179691	0.313555
Med1_SRX3855878.Vascular_smooth_muscle_cells	4	Up	0.0179691	0.313555
Top2a_SRX2437692.Thymus	4	Up	0.0179691	0.313555
Rad21_SRX701157.Spleen	70	Down	0.0180048	0.313555
Sp3_SRX5371703.ES_cells	9416	Down	0.018025	0.313555
Egr2_SRX329255.T_cells	9	Up	0.0180469	0.313555
Pcgf1_SRX6071846.ES_cells	4580	Down	0.0180626	0.313555
Tal1_SRX1030256.G1E	98	Down	0.0180753	0.313555
Smad4_SRX5551011.Unclassified	1690	Down	0.018297	0.316305
Rad21_SRX2916339.mESC_derived_neural_cells	1364	Down	0.0183278	0.316305
Chd4_SRX3548188.Embryonic_heart	1186	Down	0.01835	0.316305
Rxra_SRX4950005.Liver	3041	Down	0.0183598	0.316305
Nelfe_SRX5785869.ES_cells	91	Down	0.0184492	0.317232
Tal1_SRX079861.G1E	703	Down	0.0184778	0.317232
Brd4_SRX3602876.iPS_cells	2275	Up	0.0185123	0.317232
Prox1_SRX2375601.Liver	4398	Down	0.01854	0.317232
Kdm2b_SRX186548.ES_cells	10407	Down	0.0185844	0.317453
Pparg_SRX8605839.White_adipocytes	184	Down	0.0186285	0.317665
Myc_SRX7428132.Lung_tumors	10653	Down	0.0186924	0.318215
Smc1a_SRX022688.ES_cells	1858	Down	0.0187778	0.318775
Pparg_SRX2436363.Brown_adipocytes	72	Down	0.0188003	0.318775
Pdx1_SRX2405678.NB490	12	Up	0.0188206	0.318775
Myc_SRX1486519.Liver_tumors	9115	Down	0.0188831	0.319296
Smc1a_SRX2440051.EpiSC	1433	Down	0.0189217	0.319412
Suz12_SRX3595735.ES_cells	19	Up	0.0189828	0.319904
Ncor1_SRX5028146.Liver	3406	Down	0.0190154	0.319917
Hsf2_SRX515500.Spermatocytes	5	Up	0.0191528	0.320654
Rxra_SRX4949978.Liver	6319	Down	0.0191979	0.320654
Mtf2_SRX2737373.ES_cells	10	Up	0.0192102	0.320654
Nr3c1_SRX661410.Liver	2360	Down	0.0192366	0.320654
Suz12_SRX3734838.Intestinal_villus	189	Down	0.0192467	0.320654
Nr3c1_SRX3582938.Liver	164	Down	0.0192508	0.320654
Ctcfl_SRX110153.ES_cells	1001	Down	0.0192969	0.32089
Wiz_SRX1531992.Cerebellum	10404	Down	0.0193631	0.321459
Rnf2_SRX5124890.Embryonic_limb	9630	Down	0.0194225	0.321628
Myc_SRX3087024.Unclassified	14	Up	0.0194373	0.321628
Irf4_SRX316670.B_cells	141	Up	0.0194714	0.321662
Irf1_SRX805967.Macrophages	2445	Up	0.0195911	0.323109
Men1_SRX4776570.MEF	6	Up	0.0197603	0.325137
Asxl1_SRX3341231.ES_cells	12	Up	0.0197933	0.325137
Elf5_SRX204144.Trophoblast_stem_cells	43	Up	0.0198304	0.325137
Nr1h3_SRX118170.Liver	262	Down	0.0198641	0.325137
Rxra_SRX4949983.Liver	3935	Down	0.0198924	0.325137
Ncaph2_SRX085105.ES_cells	243	Down	0.0199084	0.325137
Nr3c1_SRX257623.Liver	2112	Down	0.0200202	0.326434
Mtf2_SRX3738845.ES_cells	10	Up	0.0201596	0.327691
Jun_SRX6927324.CD4._T_cells	16	Up	0.0201684	0.327691
Pou5f1_SRX1998720.MEF	11	Up	0.0202193	0.327691
Sp3_SRX5371694.ES_cells	9334	Down	0.0202543	0.327691
Hnf4a_SRX2375613.Liver	177	Down	0.0202604	0.327691
Usp7_SRX2026248.ES_cells	13	Up	0.0204122	0.328893
Men1_SRX4776572.MEF	7	Up	0.020418	0.328893
Ppara_SRX5142531.Liver	8931	Down	0.020433	0.328893
Smc1a_SRX2440070.ES_cells	2065	Down	0.0204897	0.329277
Rad21_SRX8626555.ES_cells	550	Down	0.020615	0.330762
Pcgf1_SRX6071847.ES_cells	9320	Down	0.0206531	0.330846
Bcl6_SRX094463.Liver	179	Down	0.0206872	0.330864
Ctcfl_SRX1091833.Round_spermatids	1279	Down	0.0207967	0.332086
Crebbp_SRX6078354.ES_cells	8998	Down	0.0209145	0.333437
Sp1_SRX1898479.Striatal_neurons	2056	Down	0.0212229	0.335906
Arntl_SRX6417484.Liver	2879	Down	0.0212237	0.335906
Rxra_SRX4950004.Liver	3332	Down	0.021244	0.335906
Atoh1_SRX1817257.Intestine._Small	195	Down	0.0212832	0.335906
Sp3_SRX5371705.ES_cells	9378	Down	0.0213037	0.335906
Rxra_SRX4950006.Liver	2214	Down	0.0213238	0.335906
Rxra_SRX4950007.Liver	3063	Down	0.0213362	0.335906
Vdr_SRX6095547.Kidney	158	Down	0.0213369	0.335906
Kmt2b_SRX1602652.ES_cells	10409	Down	0.0214441	0.336204
Nr3c1_SRX4169564.Mammary_glands	7	Up	0.0214513	0.336204
Lmo2_SRX1035397.mESC_derived_haematopoietic_progenitor	484	Down	0.021464	0.336204
Arntl_SRX6417488.Liver	3990	Down	0.0214897	0.336204
Rxra_SRX4950001.Liver	3396	Down	0.0216279	0.336922
Vdr_SRX6095536.Kidney	849	Down	0.0216317	0.336922
Hnf4a_SRX2375608.Liver	8148	Down	0.0216656	0.336922
Gata1_SRX079887.Embryonic_erythroblasts	1399	Down	0.0216972	0.336922
Foxh1_SRX5251397.Embryoid_Bodies	10280	Down	0.0217172	0.336922
Ascl2_SRX5802021.Colon	9833	Down	0.0217369	0.336922
Myc_SRX1486522.Liver_tumors	9701	Down	0.0218114	0.337234
Arntl_SRX415002.Liver	4168	Down	0.0218475	0.337234
Rnf2_SRX105458.Thymocytes	18	Down	0.0218761	0.337234
Suz12_SRX6071842.ES_cells	299	Down	0.0219087	0.337234
Ptf1a_SRX042232.266.6	2590	Down	0.0219249	0.337234
Rad21_SRX701160.Spleen	159	Down	0.0220529	0.338226
Ebf2_SRX1706969.mESCs._differentiated	9575	Down	0.0220568	0.338226
Ezh2_SRX7809222.B_cells	475	Down	0.0220937	0.338276
Stat5a_SRX7107095.Natural_Killer_T.Cells	17	Down	0.0221947	0.338783
Nr3c1_SRX4169609.Kidney	996	Down	0.0222229	0.338783
Stat5a_SRX115364.MEF	6	Up	0.022228	0.338783
Irf4_SRX1998454.Th2_Cells	66	Up	0.0222795	0.339053
Brd4_SRX2522390.AT.3	1670	Up	0.022355	0.339688
Suz12_SRX1829035.ES_cells	4941	Down	0.0224629	0.340812
Wiz_SRX6831865.ES_cells	3846	Down	0.022567	0.341381
Rad21_SRX5491880.Cerebellar_Vermis	1091	Down	0.0225684	0.341381
Suz12_SRX3176044.ES_cells	8	Up	0.0226382	0.341517
Smc1a_SRX5436004.ES_cells	2904	Down	0.0226649	0.341517
Ppara_SRX5142527.Liver	6284	Down	0.0226794	0.341517
Ezh2_SRX330668.ES_cells	6790	Down	0.0227435	0.34197
Arntl_SRX6060291.Liver	1753	Down	0.0230729	0.345516
Stat5b_SRX3006598.Spleen	32	Up	0.0231139	0.345516
Ncaph2_SRX1688321.ES_cells	9729	Down	0.0231186	0.345516
Smc3_SRX022690.ES_cells	3122	Down	0.0231623	0.345516
Rad21_SRX6828346.CH12	1152	Down	0.0231654	0.345516
Smc1a_SRX204338.Embryonic_limb	1981	Down	0.0231857	0.345516
Myod1_SRX341763.Brown_preadipocytes	10	Up	0.0232763	0.346352
Klf9_SRX2185048.Unclassified	430	Down	0.0233546	0.346832
Arntl_SRX4416897.Liver	842	Down	0.0234019	0.346832
Mta1_SRX3729466.NIH.3T3	15	Up	0.0234133	0.346832
Brd4_SRX5506768.G1E	14	Up	0.0234467	0.346832
Brf2_ERX022757.ES_cells	10	Down	0.0235352	0.347629
Sox9_SRX1271842.Embryonic_limb	616	Down	0.0235701	0.347633
Nkx3.1_SRX121187.Prostate	17	Up	0.0236507	0.348278
Klf9_SRX2185050.Unclassified	677	Down	0.0236874	0.348278
Med26_SRX4895091.CH12	7	Up	0.0237402	0.348278
Trps1_SRX6098143.Tumor	7	Up	0.0237747	0.348278
Irf9_SRX4178764.Macrophages	2417	Up	0.0237937	0.348278
Brd4_SRX3602870.iPS_cells	2398	Up	0.0238398	0.348278
Suz12_SRX2737374.ES_cells	13	Up	0.0238866	0.348278
Pparg_SRX8605838.White_adipocytes	281	Down	0.0239361	0.348278
Ncor1_SRX5028143.Liver	4552	Down	0.0240267	0.348278
Prox1_SRX2375612.Liver	2144	Down	0.0240283	0.348278
Ptf1a_SRX287016.Embryonic_pancreas	921	Down	0.0240701	0.348278
Suz12_ERX3297310.Unclassified	10	Down	0.0241564	0.348278
Dnmt3a_SRX3242144.Visual_Cortex	3	Up	0.0242033	0.348278
Leo1_SRX5785864.ES_cells	3	Up	0.0242033	0.348278
Nfia_SRX7815184.Olfactory_Bulb	3	Up	0.0242033	0.348278
Ssrp1_SRX6045649.Dermal_fibroblasts	3	Up	0.0242033	0.348278
Uhrf1_SRX4017944.ES_cells	3	Up	0.0242033	0.348278
Ptf1a_SRX287017.Embryonic_pancreas	674	Down	0.0242804	0.348887
Smarca4_SRX4620640.Spermatogonia	9346	Down	0.0245163	0.35095
Eed_SRX6767990.ES_cells	663	Down	0.0245184	0.35095
Klf9_SRX2185051.Unclassified	974	Down	0.0245585	0.35095
Arntl_SRX6417408.Liver	4172	Down	0.0246157	0.35095
Ikzf1_SRX5358480.Pro.B_cells	1781	Down	0.024748	0.35095
Smc1a_SRX2440060.EpiSC	601	Down	0.0247482	0.35095
Rad21_ERX113001.Hepatocytes	2004	Down	0.0247505	0.35095
Clock_SRX4416880.Liver	2071	Down	0.024804	0.35095
Creb1_SRX7713760.Mammary_glands	11569	Down	0.0248228	0.35095
Crebbp_SRX6889464.Liver	1111	Down	0.0248548	0.35095
Kmt2b_SRX1602648.ES_cells	10309	Down	0.0248597	0.35095
Spi1_SRX700924.B_cells	82	Up	0.024887	0.35095
Nr3c1_SRX6902802.Liver	2315	Down	0.0249052	0.35095
Nfia_ERX190776.Neural_Stem_Cells	1898	Down	0.024917	0.35095
Irf8_SRX1583881.Macrophages	509	Up	0.024948	0.35095
Mpnd_SRX5082765.ES_cells	6	Up	0.0250933	0.352053
Smc3_SRX2580291.CD4_CD8_double_negative_cells	2279	Down	0.0250965	0.352053
Arntl_SRX6417487.Liver	5734	Down	0.0251612	0.352468
Ash2l_SRX4816219.Dorsal_cortex	10254	Down	0.0253336	0.354168
Sp3_SRX5371702.ES_cells	8888	Down	0.0253531	0.354168
Ncor1_SRX5028170.Liver	7194	Down	0.0254619	0.354919
Vdr_SRX6095535.Kidney	630	Down	0.0254776	0.354919
Rad21_SRX2402720.ES_cells	415	Down	0.0255766	0.355251
Irf8_SRX5507840.Unclassified	1434	Up	0.0256023	0.355251
Nr3c1_SRX268240.7438	866	Down	0.0256133	0.355251
Gps2_SRX5028176.Liver	553	Down	0.025673	0.355251
Arntl_SRX6060284.Liver	1729	Down	0.0257032	0.355251
Irf8_SRX1091123.B_cells	40	Up	0.0257431	0.355251
Myod1_SRX837361.P19	896	Down	0.0257714	0.355251
Smc1a_SRX2436121.Mammary_glands	1836	Down	0.0257843	0.355251
Brd4_SRX2172620.iPS_cells	1249	Up	0.0259068	0.356449
Ep300_ERX190774.Neural_Stem_Cells	872	Down	0.0259755	0.356906
Brd4_SRX3602880.iPS_cells	1574	Up	0.02637	0.361831
Auts2_SRX3858815.Epidermal_progenitor_cells	29	Up	0.0264763	0.361944
Rad21_SRX8626556.ES_cells	5086	Down	0.0265192	0.361944
Nfe2l2_SRX2191408.MEF	8	Up	0.0265441	0.361944
Rxra_SRX020180.Liver	7849	Down	0.0265957	0.361944
Ssrp1_SRX7176627.ES_cells	486	Down	0.0266382	0.361944
Pparg_SRX1357074.Brown_preadipocytes	937	Down	0.0266419	0.361944
Ncor1_SRX5028148.Liver	1639	Down	0.0267038	0.361944
Gps2_SRX5028175.Liver	2952	Down	0.0267103	0.361944
Foxp1_SRX4559413.Mammary_epithelial_cells	19	Up	0.0267115	0.361944
Dicer1_SRX2415021.ES_cells	219	Up	0.0267462	0.361944
Irf4_SRX1091120.B_cells	14	Up	0.0267746	0.361944
Gps2_SRX5028164.Liver	1268	Down	0.0268627	0.361944
Rad21_SRX7856902.ES_cells	429	Down	0.0268731	0.361944
Tcf3_SRX1080393.Embryoid_Bodies	9920	Down	0.0268827	0.361944
Irf2_SRX8335642.Intestinal_stem_cells	8	Up	0.0269692	0.362032
Ebf1_SRX3413801.Pro.B_cells	1746	Down	0.0269775	0.362032
Tal1_SRX2911514.mESC_derived_mesodermal_cells	23	Down	0.0269974	0.362032
Pcgf1_SRX6768029.ES_cells	5176	Down	0.027172	0.363887
Clock_DRX011953.Liver	997	Down	0.0273543	0.365841
Nr3c1_SRX6902799.Liver	942	Down	0.027424	0.365902
Myod1_SRX837359.P19	1166	Down	0.0274317	0.365902
Jarid2_SRX373776.ES_cells	8	Up	0.027505	0.366015
Mtf2_SRX3738844.ES_cells	79	Down	0.0275131	0.366015
Setd1a_SRX2762152.ES_cells	9271	Down	0.0275843	0.366119
Rxra_SRX4949980.Liver	3699	Down	0.0275938	0.366119
Brd4_SRX3602881.iPS_cells	1519	Up	0.0276943	0.366489
Irf3_SRX145328.Macrophages	3617	Up	0.0277166	0.366489
Xbp1_SRX5796537.Liver	59	Up	0.0277311	0.366489
Brd4_SRX3602866.iPS_cells	2277	Up	0.0278069	0.367007
Smc1a_SRX2440081.ES_cells	364	Down	0.0279586	0.368525
Rnf2_SRX6768033.ES_cells	5715	Down	0.0280167	0.368557
Rxra_SRX4949982.Liver	3794	Down	0.0280344	0.368557
Rnf2_SRX6768032.ES_cells	6452	Down	0.0281268	0.36881
Zmynd11_SRX7842810.Macrophages	155	Down	0.0281803	0.36881
Elf5_SRX204145.Trophoblast_stem_cells	16	Up	0.0282128	0.36881
Arntl_SRX6417436.Liver	423	Down	0.0283814	0.36881
Gata1_SRX145055.Embryonic_erythroblasts	1652	Down	0.0283912	0.36881
Suz12_SRX5830407.Intestines	9	Up	0.0285239	0.36881
Rpa2_SRX2982458.MEF	5	Up	0.0285248	0.36881
Smc3_SRX8737123.CD4_CD8_double_positive_cells	625	Down	0.0287577	0.36881
Prdm15_SRX1301547.ES_cells	1268	Down	0.029008	0.36881
T_SRX1980026.EpiSC	65	Up	0.0290234	0.36881
Rad21_SRX3088632.Liver	2569	Down	0.02904	0.36881
Sp1_SRX5371688.ES_cells	7495	Down	0.0290694	0.36881
Myc_SRX1885939.Liver	9313	Down	0.0291576	0.36881
Rad21_SRX6828368.CH12	2190	Down	0.0292806	0.36881
Stat3_SRX015588.CD4._T_cells	322	Up	0.0292942	0.36881
Rorc_SRX2251411.Thymocytes	68	Up	0.0293248	0.36881
Rxra_SRX020176.Liver	8816	Down	0.0293536	0.36881
Hic2_SRX3730276.Trophoblast_stem_cells	673	Down	0.0293857	0.36881
Kmt2c_SRX2752337.ES_cells	9506	Down	0.0294386	0.36881
Rad21_SRX5807309.Liver	2803	Down	0.0294394	0.36881
Epop_SRX7037548.ES_cells	122	Down	0.0294497	0.36881
Rad21_SRX298238.Pro.B_cells	1928	Down	0.0295019	0.36881
Suz12_SRX7809238.Unclassified	1894	Down	0.0295098	0.36881
Cbfa2t2_SRX1404237.ES_cells	763	Down	0.0295313	0.36881
Smarca4_SRX4620641.Spermatogonia	4542	Up	0.0296428	0.36881
Rpa1_SRX205927.B_cells	20	Up	0.0297223	0.36881
Pcgf1_SRX6768026.ES_cells	2080	Down	0.0297399	0.36881
Suz12_SRX3734839.Intestinal_villus	1593	Down	0.0298192	0.36881
Ncor1_SRX5028168.Liver	6842	Down	0.029853	0.36881
Esr1_SRX894105.B_cells	14	Up	0.0298613	0.36881
Esrrb_SRX5023710.ES_cells	1594	Down	0.0299365	0.36881
Stat5a_SRX094459.Liver	456	Down	0.029967	0.36881
Rela_SRX4416890.Liver	1316	Up	0.0300655	0.36881
Esr1_SRX377391.Liver	6630	Down	0.0300753	0.36881
Lmnb1_SRX2741886.ES_cells	7	Up	0.030245	0.36881
Mta1_SRX3729457.NIH.3T3	7	Up	0.030245	0.36881
Suz12_SRX5463255.ES_cells	7	Up	0.030245	0.36881
Suz12_SRX5463261.ES_cells	7	Up	0.030245	0.36881
Suz12_SRX6853316.ES_cells	7	Up	0.030245	0.36881
Brd4_SRX2172626.iPS_cells	1249	Up	0.0302922	0.36881
Ascl2_SRX385474.CD4._T_cells	6	Up	0.0302935	0.36881
Bcl11b_SRX4801707.CD4._T_cells	6	Up	0.0302935	0.36881
Brca1_SRX3923087.Fibroblast	6	Up	0.0302935	0.36881
Crtc2_SRX5374975.Hepatocytes	6	Up	0.0302935	0.36881
Jarid2_SRX5463237.ES_cells	6	Up	0.0302935	0.36881
Jarid2_SRX5463238.ES_cells	6	Up	0.0302935	0.36881
Kdm4a_SRX2638603.Uterus	6	Up	0.0302935	0.36881
Kdm4a_SRX2638604.Uterus	6	Up	0.0302935	0.36881
Lmnb1_SRX5552537.Unclassified	6	Up	0.0302935	0.36881
Lmnb1_SRX5552549.Unclassified	6	Up	0.0302935	0.36881
Mecp2_SRX2384333.Brain_cortex	6	Up	0.0302935	0.36881
Mecp2_SRX2384339.Brain_cortex	6	Up	0.0302935	0.36881
Mecp2_SRX3242158.Cortex	6	Up	0.0302935	0.36881
Mtf2_SRX5463234.ES_cells	6	Up	0.0302935	0.36881
Setdb1_SRX897405.MEF	6	Up	0.0302935	0.36881
Smc1a_SRX204343.Embryonic_brains	6	Up	0.0302935	0.36881
Suz12_SRX5463251.ES_cells	6	Up	0.0302935	0.36881
Suz12_SRX5463258.ES_cells	6	Up	0.0302935	0.36881
Suz12_SRX5463265.ES_cells	6	Up	0.0302935	0.36881
Suz12_SRX5463267.ES_cells	6	Up	0.0302935	0.36881
Yap1_SRX7626721.Intestinal_crypt	6	Up	0.0302935	0.36881
Arntl_SRX6060287.Liver	4114	Down	0.030511	0.369345
Jarid2_SRX373782.ES_cells	6	Up	0.0305325	0.369345
Smc1a_SRX5358277.mESCs._differentiated	105	Down	0.03055	0.369345
Prdm9_SRX2511195.Testis	34	Up	0.0305535	0.369345
Nr3c1_SRX5383715.MEF	18	Up	0.0307309	0.369345
Ascl1_SRX1044127.Tumor	134	Down	0.0307458	0.369345
Setd1a_SRX5600783.ES_cells	10125	Down	0.0308009	0.369345
Suz12_SRX6071896.ES_cells	152	Down	0.0309653	0.369345
Gata2_SRX035992.Hematopoietic_progenitors	428	Down	0.0310413	0.369345
Brd4_SRX3205280.Liver	9135	Down	0.0310638	0.369345
Rad21_SRX2463389.in_vitro_differentiated_neutrophils	2641	Down	0.0310659	0.369345
Stat1_SRX1063035.CD4._T_cells	1455	Up	0.031149	0.369345
Hnf4a_SRX378045.Colon	1407	Down	0.0312673	0.369345
Phf8_SRX2396657.Prostate	10275	Down	0.0313128	0.369345
Suz12_SRX3595738.ES_cells	19	Up	0.0313199	0.369345
Atf3_SRX122491.Dendritic_Cells	5	Up	0.0313344	0.369345
Prdm10_SRX6608363.ES_cells	327	Down	0.031343	0.369345
Stag1_SRX5435980.ES_cells	852	Down	0.0313946	0.369345
Rxra_SRX020175.Liver	8817	Down	0.0314682	0.369345
Smc1a_SRX218284.B_cells	646	Down	0.0315072	0.369345
Tet1_SRX3202002.ES_cells	9565	Down	0.0315968	0.369345
Smc1a_SRX5125620.ES_cells	2229	Down	0.0316616	0.369345
Cbx7_SRX6706338.ES_cells	250	Down	0.031799	0.369345
Rxra_SRX520463.F9	2352	Down	0.0318672	0.369345
Baz1b_SRX1989755.Nucleus_Accumbens	3	Up	0.0320196	0.369345
Baz1b_SRX1989757.Nucleus_Accumbens	3	Up	0.0320196	0.369345
Baz1b_SRX1989768.Nucleus_Accumbens	3	Up	0.0320196	0.369345
Brca1_SRX217126.B_cells	3	Up	0.0320196	0.369345
Ddx18_SRX5195352.ES_cells	3	Up	0.0320196	0.369345
Foxa2_SRX032881.Liver	3	Up	0.0320196	0.369345
Phf20_SRX213758.mESC_derived_neural_cells	3	Up	0.0320196	0.369345
Rela_SRX6080564.MEF	3	Up	0.0320196	0.369345
Rnf2_SRX1609486.ES_cells	3	Up	0.0320196	0.369345
Rnf2_SRX1609487.ES_cells	3	Up	0.0320196	0.369345
Rnf2_SRX1609489.ES_cells	3	Up	0.0320196	0.369345
Rnf2_SRX1609490.ES_cells	3	Up	0.0320196	0.369345
Rnf2_SRX1609491.ES_cells	3	Up	0.0320196	0.369345
Rnf2_SRX1609492.ES_cells	3	Up	0.0320196	0.369345
Rnf2_SRX1609493.ES_cells	3	Up	0.0320196	0.369345
Rnf2_SRX1609495.ES_cells	3	Up	0.0320196	0.369345
Sp110_SRX4909439.Unclassified	3	Up	0.0320196	0.369345
Stat3_SRX2060970.Macrophages	3	Up	0.0320196	0.369345
Stat5a_SRX115366.MEF	3	Up	0.0320196	0.369345
Suz12_SRX003868.ES_cells	3	Up	0.0320196	0.369345
Tet1_SRX039350.ES_cells	3	Up	0.0320196	0.369345
Rad21_SRX8626564.ES_cells	966	Down	0.0320485	0.369345
Smarca4_ERX149445.mESC_derived_endoodermal_cells	2889	Down	0.0320679	0.369345
Ehmt2_SRX348395.ES_cells	22	Up	0.0321174	0.369345
Rad21_SRX104394.ES_cells	4378	Down	0.0321393	0.369345
Hic2_SRX3730238.Trophoblast_stem_cells	197	Down	0.032264	0.370072
Rad21_SRX8626563.ES_cells	647	Down	0.0323056	0.370072
Sp1_SRX5371690.ES_cells	7473	Down	0.0323132	0.370072
Isl1_SRX1668835.mESC_derived_cardiac_cells	1191	Down	0.0323657	0.370252
Arntl_SRX6060286.Liver	4246	Down	0.0324072	0.370305
Bcl6_SRX094461.Liver	1624	Down	0.0324994	0.370666
Rad21_SRX178461.Pro.B_cells	1299	Down	0.0325126	0.370666
Ep300_ERX113000.Hepatocytes	8275	Down	0.0326436	0.371723
Suz12_SRX554628.ES_cells	6660	Down	0.0327015	0.371723
Nr3c1_SRX6902801.Liver	1804	Down	0.0327671	0.371723
Ezh2_SRX504214.mESC_derived_mesodermal_cells	419	Down	0.0328121	0.371723
Ahr_SRX2732724.Liver	692	Down	0.0328265	0.371723
Stat5a_SRX094453.Liver	1354	Down	0.0329449	0.371723
Smc1a_SRX6988647.Cerebellum	10020	Down	0.0329476	0.371723
Rec8_SRX5951668.Round_spermatids	8517	Down	0.0329521	0.371723
Irf8_SRX1091124.B_cells	40	Up	0.0329563	0.371723
Rnf2_SRX105455.L8057	148	Down	0.0329869	0.371723
Rad21_SRX320068.CD4_CD8_double_positive_cells	3697	Down	0.0330244	0.371723
Clock_DRX011952.Liver	763	Down	0.0330495	0.371723
Arntl_SRX6417491.Liver	1141	Down	0.0331901	0.372543
Suz12_SRX554627.ES_cells	5021	Down	0.0332157	0.372543
Kdm2b_SRX6094551.ES_cells	5768	Down	0.0332447	0.372543
Cbfa2t3_SRX3272224.Embryoid_Bodies	152	Down	0.0332792	0.372543
Ahr_SRX2732722.Liver	1029	Down	0.0333078	0.372543
Rad21_SRX041881.Pro.B_cells	2978	Down	0.0333658	0.372777
Smarca4_SRX3581684.MEF	6238	Down	0.0335888	0.374359
Gata1_SRX1431659.mESC_derived_haematopoietic_progenitor	849	Down	0.0336089	0.374359
Sox2_SRX4518381.Lung_squamous_cell_carcinoma	2572	Up	0.0336726	0.374359
Elk1_SRX262793.NIH.3T3	15	Up	0.033685	0.374359
Stag1_SRX149639.ES_cells	5056	Down	0.0336938	0.374359
Tcea1_ERX022756.ES_cells	1724	Up	0.0338383	0.375549
Ncor1_SRX5028172.Liver	7523	Down	0.0339268	0.376116
Nr3c1_SRX661413.Liver	2506	Down	0.0339761	0.376247
Gata2_SRX092597.G1ME	628	Down	0.0340204	0.376323
Smarca4_SRX1688209.ES_cells	20	Up	0.0340593	0.376339
Arntl_SRX4416899.Liver	1066	Down	0.034185	0.377312
Ascl1_SRX4054016.Embryoid_Bodies	4248	Down	0.0342757	0.377871
Mecp2_SRX7066401.Embryonic_brains	5	Up	0.0343108	0.377871
Kdm4a_SRX2638602.Uterus	8	Up	0.0343617	0.377899
Arntl_SRX4416877.Liver	1409	Down	0.0343887	0.377899
Prdm10_SRX6608369.ES_cells	309	Down	0.0345129	0.378131
Prdm9_SRX2511189.Testis	13	Up	0.0345322	0.378131
Smad2_SRX390396.mESC_derived_endoodermal_cells	10353	Down	0.0345559	0.378131
Ezh2_ERX3297188.Unclassified	253	Down	0.0345604	0.378131
Zmynd8_SRX4579500.B_cells	10	Up	0.0346103	0.378265
Smc1a_SRX3024490.Embryonic_limb	1377	Down	0.0346743	0.378553
Irf4_SRX1091121.B_cells	31	Up	0.0347751	0.379182
Ebf1_SRX018714.38B9	771	Down	0.0348075	0.379182
Tcf12_SRX390397.mESC_derived_endoodermal_cells	10497	Down	0.0348684	0.379435
Rad21_SRX7856899.ES_cells	1369	Down	0.0349584	0.379684
Gfi1_SRX5131513.Medulloblastoma	9942	Down	0.0349722	0.379684
Smc3_SRX3088635.Liver	119	Down	0.0350047	0.379684
Ebf1_SRX3413799.Pro.B_cells	1142	Down	0.0350653	0.379931
Zfp384_SRX2324468.Spermatogonia	206	Down	0.0352386	0.381397
Arntl_SRX415001.Liver	7318	Down	0.0353397	0.38183
Myog_SRX497486.Myotube	5616	Down	0.0353887	0.38183
Rad21_SRX6828271.CH12	1030	Down	0.0353926	0.38183
Ppara_SRX5028182.Liver	4436	Down	0.0355315	0.382917
Rad21_SRX5491879.Cerebellar_Vermis	2049	Down	0.035609	0.38334
Ep300_SRX956768.Dendritic_Cells	79	Up	0.0358951	0.384954
Hic2_SRX3730237.Trophoblast_stem_cells	65	Down	0.0359278	0.384954
Suz12_ERX3297199.Unclassified	158	Down	0.0359358	0.384954
Creb1_SRX7713759.Mammary_glands	10417	Down	0.0359368	0.384954
Smad3_SRX5251393.Embryoid_Bodies	9695	Down	0.0359505	0.384954
Smc1a_SRX6988648.Cerebellum	9734	Down	0.0360189	0.384965
Rad21_SRX5099292.Embryonic_limb	972	Down	0.0360531	0.384965
Gata2_SRX340956.FDCPmix	412	Down	0.0360667	0.384965
Nfia_SRX7815190.Olfactory_Bulb	3	Up	0.0361048	0.384965
Rnf2_SRX6071873.ES_cells	10058	Down	0.0361658	0.385089
Ebf4_SRX2487355.Olfactory_Nerve	1110	Down	0.0361931	0.385089
Suz12_SRX554626.ES_cells	5217	Down	0.0362685	0.385483
Sirt7_SRX5538628.MEF	8	Up	0.0363897	0.385745
Irf4_SRX1998453.Th2_Cells	379	Up	0.0363969	0.385745
Rnf2_SRX802060.Neural_progenitor_cells	286	Down	0.0364085	0.385745
Rad21_SRX2755292.CH12	2188	Down	0.0365469	0.386194
Vdr_SRX6095552.Kidney	2520	Down	0.0365553	0.386194
Rxra_SRX520480.F9	2134	Down	0.0365662	0.386194
Kdm1a_SRX047141.ES_cells	10128	Down	0.0366936	0.386962
Rad21_SRX6828333.CH12	1038	Down	0.0367159	0.386962
Myod1_SRX837360.P19	826	Down	0.0367547	0.386965
Klf4_ERX2604544.ES_cells	8582	Down	0.0368216	0.386971
Arntl_SRX6417404.Liver	2511	Down	0.0368549	0.386971
Suz12_SRX5463221.ES_cells	1495	Down	0.0368709	0.386971
Nr3c1_SRX4615040.Lung_endothelial_cells	10999	Down	0.0369123	0.387001
Med1_SRX515657.3T3.L1	557	Down	0.0369865	0.387375
Rad51_SRX204598.B_cells	50	Up	0.0370494	0.387407
Ppara_SRX5142530.Liver	7585	Down	0.0370725	0.387407
Runx1_SRX310206.Mast_Cells	11076	Down	0.0371487	0.387407
Srsf1_SRX1688267.ES_cells	26	Up	0.0372202	0.387407
Klf4_SRX1115746.B_cells	8	Up	0.0372755	0.387407
Irf4_ERX1288406.Unclassified	48	Up	0.0372975	0.387407
Ezh2_SRX1589612.MEF	14	Up	0.0373055	0.387407
Rnf2_SRX6706363.ES_cells	59	Down	0.037409	0.387407
Bcl6_SRX094465.Liver	124	Down	0.0374196	0.387407
Arntl_SRX6417486.Liver	3582	Down	0.0374535	0.387407
Smc3_SRX2400135.CD4_CD8_double_negative_cells	3960	Down	0.03749	0.387407
Phf8_SRX2396659.Prostate	10267	Down	0.0375112	0.387407
Rad21_SRX6828272.CH12	2197	Down	0.0375464	0.387407
Ezh2_SRX7809220.Unclassified	1404	Down	0.0376033	0.387407
Ascl1_SRX4054015.Embryoid_Bodies	2238	Down	0.037608	0.387407
Klf9_SRX2185049.Unclassified	979	Down	0.0376328	0.387407
Rxra_SRX305977.Unclassified	845	Down	0.0376453	0.387407
Smc1a_SRX7786279.ES_cells	509	Down	0.0376895	0.387465
Creb1_SRX6095538.Kidney	9273	Down	0.037857	0.38845
Stat1_SRX2417353.Macrophages	1751	Up	0.0378724	0.38845
Suz12_SRX2737379.ES_cells	14	Up	0.0379013	0.38845
Smc1a_SRX204337.Embryonic_limb	1110	Down	0.0379491	0.388544
Kmt2b_SRX2762150.ES_cells	10531	Down	0.0379894	0.38856
Ncor1_SRX5028171.Liver	6183	Down	0.0380798	0.389088
Zfp384_SRX2324494.Spermatogonia	10917	Down	0.0382587	0.389986
Rnf2_SRX5435995.ES_cells	12	Up	0.0383006	0.389986
Rad21_SRX2755290.CH12	2319	Down	0.0383202	0.389986
Pou5f1_SRX4397583.iPS_cells	10793	Down	0.0384896	0.389986
Rad21_SRX6828270.CH12	2198	Down	0.0385345	0.389986
Clock_SRX4416896.Liver	3416	Down	0.0386274	0.389986
Brd4_SRX2172619.Retina	9818	Down	0.0386285	0.389986
Rad21_SRX3120278.Liver	1994	Down	0.0386719	0.389986
Mtf2_SRX2737370.ES_cells	11	Up	0.0386818	0.389986
Stag1_SRX5436002.ES_cells	3766	Down	0.0387073	0.389986
Nr3c1_SRX3582923.Liver	9721	Down	0.0387098	0.389986
Pparg_SRX003150.3T3.L1	279	Down	0.0387323	0.389986
Smc3_SRX2958717.Unclassified	6243	Down	0.0387888	0.389986
Rorc_SRX2251412.Thymocytes	7	Up	0.0388102	0.389986
Top2b_SRX6415605.Thymocytes	7	Up	0.0388102	0.389986
Yap1_SRX7626720.Intestinal_crypt	7	Up	0.0388102	0.389986
Top2a_SRX2437693.Thymus	9	Up	0.0388447	0.389986
Myod1_SRX114683.P19	4239	Down	0.0389198	0.389986
Arntl_SRX6417490.Liver	1832	Down	0.0389338	0.389986
Rad21_SRX7508563.Pro.B_cells	2803	Down	0.0390705	0.389986
Smarca4_SRX4301434.mESC_derived_cardiac_cells	9722	Down	0.039074	0.389986
Arntl_SRX6417485.Liver	2254	Down	0.0391119	0.389986
Smc1a_SRX5358280.mESCs._differentiated	442	Down	0.0391387	0.389986
Tet1_SRX3202003.ES_cells	9439	Down	0.0391587	0.389986
Hand2_SRX4933819.MEF	11	Up	0.0391691	0.389986
Phf5a_SRX1688247.ES_cells	19	Up	0.0392084	0.389986
Suz12_SRX5027399.ES_cells	1526	Down	0.0392161	0.389986
Irf8_SRX498818.Macrophages	2392	Up	0.0392619	0.390055
Arntl_SRX4416893.Liver	1772	Down	0.0394025	0.390959
Rad21_SRX1975351.Embryonic_limb	12	Up	0.0394307	0.390959
Sp1_SRX5371689.ES_cells	5705	Down	0.0394948	0.391209
Irf4_SRX015575.CD4._T_cells	247	Up	0.0395995	0.39186
Suz12_SRX6422753.ES_cells	267	Down	0.0397002	0.392432
Smc3_SRX195361.MEF	2470	Down	0.0397705	0.392432
Ep300_SRX209672.Cerebellar_Cortex	100	Up	0.0397746	0.392432
Pparg_SRX003151.3T3.L1	1434	Down	0.03983	0.392589
Creb1_SRX6095514.Kidney	10050	Down	0.0398686	0.392589
Creb1_SRX6095598.Kidney	9965	Down	0.0399202	0.392712
Suz12_SRX554633.ES_cells	5734	Down	0.0400549	0.393651
Ebf2_SRX1706970.mESCs._differentiated	9173	Down	0.0402502	0.394835
Irf8_DRX025998.Macrophage.dendritic_cell_progenitor	308	Up	0.040254	0.394835
Phf8_SRX2396658.Prostate	10169	Down	0.0403008	0.394908
Stat5a_SRX3102759.Hematopoietic_Stem_Cells	12	Up	0.0404232	0.395378
Ets2_SRX3730274.Trophoblast_stem_cells	10066	Down	0.0404454	0.395378
Bcl6_SRX094464.Liver	82	Down	0.0404668	0.395378
Nr3c1_SRX4615043.Lung_endothelial_cells	10966	Down	0.0405412	0.39572
Prdm9_SRX2511194.Testis	981	Down	0.0406127	0.395814
Esr1_SRX6827304.Uterus	10721	Down	0.0406654	0.395814
Suz12_SRX4935208.iPS_cells	8	Up	0.040669	0.395814
Suz12_SRX5006191.Thymus	128	Down	0.0407466	0.396184
Rad21_SRX104393.ES_cells	3542	Down	0.0409621	0.397895
Irf4_SRX2162537.Pre.B_cells	1542	Down	0.041079	0.398323
Chd4_ERX2604635.ES_cells	7850	Down	0.0410854	0.398323
Rxra_SRX520469.F9	2194	Down	0.0411675	0.398546
Mtf2_SRX7423751.ES_cells	2685	Down	0.0411878	0.398546
Rad21_SRX1500027.MEF	415	Down	0.0412604	0.398651
Brd4_SRX3602872.iPS_cells	810	Up	0.0412781	0.398651
Trim28_ERX2617006.3T3.L1	9	Up	0.0415346	0.399709
Pparg_SRX193441.White_adipocytes	1272	Down	0.0415941	0.399709
Brd4_SRX3205281.Liver	8734	Down	0.0416344	0.399709
Foxa2_SRX287022.Embryonic_pancreas	10448	Down	0.0417107	0.399709
Myc_SRX3087025.Unclassified	15	Up	0.0417554	0.399709
Trim28_SRX2775263.Th17_Cells	22	Down	0.0417696	0.399709
Rad21_SRX8626570.ES_cells	959	Down	0.0417846	0.399709
Rad21_SRX8626591.ES_cells	2092	Down	0.0418289	0.399709
Rad21_SRX6828363.CH12	2365	Down	0.0418386	0.399709
Esrrb_SRX5023713.ES_cells	173	Down	0.0418446	0.399709
Arntl_SRX4416876.Liver	3150	Down	0.0419304	0.399709
Cbx7_SRX6767995.ES_cells	1498	Down	0.0419622	0.399709
Hdac2_SRX3021905.mESC_derived_haemogenic_endothelium	6	Up	0.041964	0.399709
Leo1_SRX5785865.ES_cells	6	Up	0.041964	0.399709
Kdm5c_SRX1473249.Embryonic_brains	9	Up	0.0420552	0.399709
Hdac1_SRX1155623.MEF	10	Up	0.0420977	0.399709
Rad21_SRX6828310.CH12	685	Down	0.0421179	0.399709
Ascl1_SRX323557.MEF	1562	Down	0.0421686	0.399709
Rad21_SRX3120279.Liver	1972	Down	0.0421812	0.399709
Rnf2_SRX105462.Thymocytes	6	Down	0.0421835	0.399709
Irf1_SRX1583883.Macrophages	319	Up	0.0423186	0.40061
Acss2_SRX1530238.CAD	16	Up	0.0426107	0.401174
Rad21_SRX8626588.ES_cells	2584	Down	0.0426121	0.401174
Ezh1_SRX2734475.Heart	14	Up	0.0426633	0.401174
Creb1_SRX6095515.Kidney	9612	Down	0.0426742	0.401174
Mef2a_SRX6907645.Cerebellum	12	Up	0.0426901	0.401174
Rad21_SRX8626569.ES_cells	1427	Down	0.0427046	0.401174
Baz1b_SRX1688274.ES_cells	20	Up	0.042711	0.401174
Rad21_ERX112978.Hepatocytes	2050	Down	0.0428644	0.401174
Cbx7_SRX6767996.ES_cells	1482	Down	0.0429205	0.401174
Rad21_SRX6828289.CH12	2123	Down	0.042935	0.401174
Setd1a_SRX6639877.ES_cells	9318	Down	0.0430195	0.401174
Arntl_SRX6417403.Liver	1797	Down	0.0430395	0.401174
Gps2_SRX5028174.Liver	4022	Down	0.0430437	0.401174
Spi1_SRX310205.Mast_Cells	11321	Down	0.0430561	0.401174
Rad21_SRX7856900.ES_cells	2792	Down	0.0431649	0.401174
Tcf12_SRX390399.mESC_derived_endoodermal_cells	9918	Down	0.0432116	0.401174
Mpnd_SRX5082764.ES_cells	9	Up	0.043225	0.401174
Sox2_SRX4328953.MEF	11	Up	0.0432527	0.401174
Xbp1_SRX8366186.Liver	10	Up	0.043266	0.401174
Smc1a_SRX4167137.ES_cells	4513	Down	0.0432794	0.401174
Pcgf1_SRX6768027.ES_cells	3784	Down	0.0432941	0.401174
Esrrb_SRX5023712.ES_cells	1867	Down	0.0432964	0.401174
Arntl_SRX6417442.Liver	3240	Down	0.0433373	0.401174
Ssrp1_SRX7176623.ES_cells	199	Down	0.0433867	0.401174
Tal1_SRX1035390.mESC_derived_haematopoietic_progenitor	197	Down	0.043393	0.401174
Rad21_SRX116260.Brain	1533	Down	0.0434166	0.401174
Clock_SRX4416881.Liver	4488	Down	0.0434837	0.401177
Zfp64_SRX4154220.Acute_Myeloid_Leukemia	199	Down	0.0434968	0.401177
Smc1a_SRX2957352.AtT.20	5077	Down	0.0435799	0.401507
Rad21_SRX2916324.mESC_derived_neural_cells	1630	Down	0.0436496	0.401507
Cdc73_SRX1176722.C2C12	1506	Down	0.0436525	0.401507
Rad21_SRX6828288.CH12	1832	Down	0.0437212	0.401736
Prdm10_SRX6608362.ES_cells	316	Down	0.0437574	0.401736
Rfx2_SRX7671904.Embryonic_brains	568	Down	0.0438005	0.401754
Atf4_SRX7106913.Unclassified	10	Up	0.0438394	0.401754
Fli1_SRX4712288.Pro.B_cells	10	Up	0.0439078	0.401894
Esr1_SRX6827305.Uterus	10889	Down	0.0440514	0.401894
Clock_DRX011954.Liver	1150	Down	0.044083	0.401894
Rec8_SRX5951665.Spermatocytes	8473	Down	0.0440839	0.401894
Men1_SRX4776571.MEF	7	Up	0.0441165	0.401894
Dgcr8_SRX2415033.ES_cells	236	Down	0.0441493	0.401894
Smc3_SRX2400136.CD4_CD8_double_negative_cells	3259	Down	0.0441606	0.401894
Brd4_SRX3602875.iPS_cells	637	Up	0.0441747	0.401894
Nr3c1_SRX268261.7438	1509	Down	0.0442684	0.402175
Vdr_SRX6095513.Kidney	2871	Down	0.0442857	0.402175
Atrx_SRX2955830.Neuroepithelial_progenitor_cell	62	Down	0.0443625	0.402509
Neurod2_SRX114682.P19	5533	Down	0.0444423	0.402869
Rnf2_SRX7205309.ES_cells	10023	Down	0.0445823	0.403546
Atf4_SRX7584821.G1E	162	Down	0.044605	0.403546
Rad21_SRX2463390.ECOMG	3656	Down	0.0446375	0.403546
Smc3_SRX3946269.C2C12	1085	Down	0.0448484	0.404443
Suz12_SRX3595731.ES_cells	20	Up	0.0448664	0.404443
Rnf2_SRX1158299.ES_cells	10043	Down	0.0448769	0.404443
Rela_SRX6074118.MEF	8891	Down	0.0448979	0.404443
Klf4_ERX2604543.ES_cells	7044	Down	0.0449848	0.404863
Lmnb1_SRX2741876.Cardiomyocytes	20	Up	0.0451867	0.405225
Smc1a_DRX021197.Embryonic_head	1348	Down	0.0451948	0.405225
Rad21_SRX3120277.Liver	9374	Down	0.0452304	0.405225
Clock_DRX011960.Liver	1309	Down	0.0452733	0.405225
Utf1_SRX404069.ES_cells	9540	Down	0.0453119	0.405225
Rnf2_SRX5124888.Embryonic_limb	8487	Down	0.0454871	0.405225
Arntl_SRX710440.NIH.3T3	271	Down	0.0454992	0.405225
Esr1_SRX6827308.Uterus	11089	Down	0.0455472	0.405225
Stat3_SRX092403.Macrophages	4	Up	0.0455482	0.405225
Prdm15_SRX5379469.ES_cells	3179	Down	0.0455498	0.405225
Gtf3c4_ERX022759.ES_cells	79	Down	0.0455836	0.405225
Arntl_SRX6060290.Liver	3774	Down	0.0456507	0.405225
Ncor1_SRX5028147.Liver	4341	Down	0.0456525	0.405225
Esrrb_SRX5023708.ES_cells	5694	Down	0.0456958	0.405225
Smc1a_SRX1306535.T_cells	3286	Down	0.0457057	0.405225
Creb1_SRX1688363.Hepatocytes	9139	Down	0.0457204	0.405225
Prox1_SRX2375611.Liver	2097	Down	0.0457401	0.405225
Smc1a_SRX2440050.EpiSC	1897	Down	0.0457908	0.405225
Irf4_SRX5086109.Th2_Cells	16	Up	0.0458286	0.405225
Rad21_SRX3205278.Liver	4813	Down	0.0458319	0.405225
Pparg_SRX057537.3T3.L1	477	Down	0.0458896	0.405378
Ascl1_SRX4054006.Embryoid_Bodies	4203	Down	0.046083	0.405434
Suz12_SRX2737377.ES_cells	15	Up	0.0460881	0.405434
Top1_SRX2437701.Thymus	8	Up	0.0460942	0.405434
Arid2_SRX7121961.Hepatocytes	5	Up	0.0461381	0.405434
Arid2_SRX7121962.Hepatocytes	5	Up	0.0461381	0.405434
Arid2_SRX7121963.Hepatocytes	5	Up	0.0461381	0.405434
Irf4_SRX172341.CD4._T_cells	62	Up	0.0461862	0.405502
Nr3c1_SRX4615041.Lung_endothelial_cells	10279	Down	0.0463517	0.4066
Smc3_SRX1704884.ES_cells	2206	Down	0.0464751	0.407327
Gata2_SRX340953.FDCPmix	562	Down	0.0465737	0.407688
Smc3_SRX2400133.CD4_CD8_double_negative_cells	3862	Down	0.0466004	0.407688
Esr1_SRX5689514.Mammary_glands	620	Down	0.0466382	0.407688
Foxa2_SRX287023.Embryonic_pancreas	10334	Down	0.0466837	0.407723
Suz12_ERX3297401.Unclassified	117	Down	0.0467746	0.407723
Mettl3_SRX2415037.ES_cells	650	Down	0.0467997	0.407723
Mtf2_SRX2737369.ES_cells	13	Up	0.0468419	0.407723
Smchd1_SRX3789583.MEF	6	Up	0.0468584	0.407723
Mecp2_SRX7066406.Embryonic_brains	6	Up	0.0468875	0.407723
Brd4_SRX2245720.ES_cells	252	Up	0.0469263	0.407723
Tet1_SRX3202004.ES_cells	9198	Down	0.0469875	0.407902
Setd1a_SRX3919472.Hematopoietic_Stem_Cells	65	Up	0.0471039	0.408534
Kmt2c_SRX2752333.ES_cells	8970	Down	0.0471564	0.408534
Ezh2_ERX3297403.Unclassified	6	Down	0.0471823	0.408534
Rad21_SRX5252267.ES_cells	2748	Down	0.0472386	0.408668
Plagl1_SRX1478418.Neuro.2a	1169	Down	0.0472976	0.408827
Men1_SRX2850809.Th2_Cells	9	Up	0.0474677	0.409865
Wapl_SRX2430577.MEF	1640	Down	0.0474993	0.409865
Smarca4_SRX4301425.mESC_derived_cardiac_cells	2067	Up	0.0477755	0.411895
Pparg_SRX202796.C3H.10T1.2	10916	Down	0.0479331	0.412616
Smarca4_SRX3581685.MEF	3969	Down	0.0479494	0.412616
Creb1_SRX6095597.Kidney	9268	Down	0.0479877	0.412616
Tbx21_SRX155111.Th1_Cells	20	Up	0.0480304	0.412616
Smc3_SRX2400137.CD4_CD8_double_negative_cells	3480	Down	0.0480646	0.412616
Rad21_SRX2916329.mESC_derived_neural_cells	1497	Down	0.0481516	0.41301
Suz12_SRX554634.ES_cells	1499	Down	0.0482774	0.413716
Suz12_SRX2737376.ES_cells	15	Up	0.0483163	0.413716
Esrrb_SRX5023714.ES_cells	546	Down	0.0485344	0.414798
Smc3_SRX2400134.CD4_CD8_double_negative_cells	3711	Down	0.0485907	0.414798
Suz12_SRX6071895.ES_cells	598	Down	0.0486118	0.414798
Stag1_SRX5435981.ES_cells	1698	Down	0.0486203	0.414798
Epop_SRX7037547.ES_cells	1110	Down	0.0487895	0.414798
Cbx7_SRX101807.ES_cells	161	Down	0.0489221	0.414798
Stat1_SRX122547.Dendritic_Cells	6	Up	0.0490014	0.414798
STAT5.FH_GSE31578.liver	3500	Down	0.0490968	0.414798	ChIP was carried out using livers with high STAT5 EMSA activity in female mice.
Rnf2_SRX5124887.Embryonic_limb	8250	Down	0.0491009	0.414798
Ezh2_SRX1311031.Th2_Cells	750	Down	0.0491561	0.414798
Smc3_SRX1306536.T_cells	5241	Down	0.049157	0.414798
Rad21_SRX2755284.CH12	1896	Down	0.0492194	0.414798
Nr3c1_SRX265322.Liver	1344	Down	0.0492521	0.414798
Dmc1_SRX5367844.Testis	2036	Up	0.0492773	0.414798
Ebf2_SRX2676935.Brown_adipocytes	509	Down	0.0493272	0.414798
Rad21_SRX1781895.ES_cells	4252	Down	0.0494199	0.414798
Kdm1a_SRX1655665.Pro.B_cells	5	Up	0.049537	0.414798
Suz12_SRX1717026.Intestinal_crypt	16	Up	0.049569	0.414798
Dnmt3l_SRX327702.ES_cells	17	Up	0.0496274	0.414798
Fos_SRX671665.Cortical_neuron	807	Down	0.0496501	0.414798
Rad21_SRX2755289.CH12	2165	Down	0.0496658	0.414798
Zfp64_SRX4154219.Acute_Myeloid_Leukemia	204	Down	0.0496904	0.414798
Nr3c1_SRX661411.Liver	3093	Down	0.0497022	0.414798
Irf8_SRX498817.Macrophages	1990	Up	0.0498011	0.414798
Nr3c1_SRX3523198.MEF	7	Up	0.0498123	0.414798
Stag2_SRX149640.ES_cells	4918	Down	0.0498276	0.414798
Hdac1_SRX3825668.ES_cells	927	Down	0.0499372	0.414798
Tal1_SRX006799.mESC_derived_haematopoietic_progenitor	41	Down	0.0499835	0.414798
Rad21_SRX8626587.ES_cells	1735	Down	0.0499918	0.414798
Ar_SRX358240.Epididymis	796	Down	0.0500635	0.414798
Tal1_SRX181747.Embryonic_megakaryocytes	690	Down	0.0501785	0.414798
Ascl1_SRX4054004.Embryoid_Bodies	2928	Down	0.0501818	0.414798
Arntl_SRX710445.NIH.3T3	10	Down	0.0502333	0.414798
Sp1_SRX7799920.CH12	9170	Down	0.0504104	0.414798
Irf1_SRX2417355.Macrophages	1544	Up	0.0504699	0.414798
Atoh1_SRX1817256.Colon	1256	Down	0.0504961	0.414798
Bcl11b_SRX1677236.Thymus	8107	Down	0.0506364	0.414798
Phf8_SRX2396660.Prostate	10270	Down	0.0506684	0.414798
Brd4_SRX3205279.Liver	8554	Down	0.0507445	0.414798
Suz12_SRX3092213.ES_cells	125	Down	0.0509874	0.414798
Ctcfl_SRX6828326.CH12	5928	Down	0.0510278	0.414798
Rad21_SRX6828309.CH12	2089	Down	0.0510503	0.414798
Stat1_SRX4178780.Macrophages	524	Up	0.0510667	0.414798
Gata2_SRX1056339.416B	550	Down	0.0512589	0.414798
Myod1_SRX837354.P19	4216	Down	0.0513117	0.414798
Suz12_SRX5463217.ES_cells	7	Up	0.0513522	0.414798
Tet1_SRX151235.P19	1667	Down	0.0513671	0.414798
Brd4_SRX3602882.iPS_cells	326	Up	0.0513983	0.414798
Esr1_SRX6827306.Uterus	9835	Down	0.0514115	0.414798
Rad51_SRX6403367.MEF	5	Up	0.0515934	0.414798
Sox2_SRX4328954.MEF	12	Up	0.0515989	0.414798
Suz12_SRX554631.ES_cells	5041	Down	0.0516224	0.414798
Wiz_SRX6831864.ES_cells	7617	Down	0.0516361	0.414798
Nfil3_SRX655369.Liver	3670	Down	0.0516658	0.414798
Nr1d2_SRX128174.Liver	1005	Down	0.0516769	0.414798
Ncor2_SRX357100.Liver	5188	Down	0.0516973	0.414798
Smc1a_SRX2564312.Mammary_glands	1466	Down	0.0518845	0.414798
Usp22_SRX7115235.Treg	11	Up	0.051906	0.414798
Zmynd11_SRX7842812.Macrophages	81	Down	0.051909	0.414798
Tead2_SRX483141.Py2T	99	Up	0.0519095	0.414798
Ezh2_SRX1311025.ES_cells	2140	Down	0.0520194	0.414798
Mtf2_SRX7423731.ES_cells	2072	Down	0.0520573	0.414798
Chaf1b_SRX4705093.MLL.AF9_leukemic_cell	18	Up	0.0521198	0.414798
Rad21_SRX3118387.ES_cells	4377	Down	0.052127	0.414798
Mtf2_SRX7423762.ES_cells	3728	Down	0.0522498	0.414798
Rad21_SRX6828357.CH12	2323	Down	0.0523076	0.414798
Stat1_SRX498830.Macrophages	2566	Up	0.0523175	0.414798
Clock_SRX414999.Liver	9564	Down	0.0523482	0.414798
Stat5a_SRX132012.T_cells	7	Up	0.0523816	0.414798
Dppa2_SRX4394622.MEF	10020	Down	0.0524302	0.414798
Chd4_SRX333558.Unclassified	31	Down	0.0524575	0.414798
Myc_SRX319550.ES_cells	818	Down	0.0524769	0.414798
Smc3_SRX218289.B_cells	800	Down	0.0525332	0.414798
Tfam_SRX3593611.MEF	11	Up	0.0528624	0.414798
Grip1_SRX2900603.Macrophages	31	Up	0.0529983	0.414798
Ebf1_SRX2162539.Pre.B_cells	3186	Down	0.0530742	0.414798
Jun_SRX3637511.Macrophages	3342	Down	0.0531325	0.414798
Insm1_SRX445033.Pancreatic_beta_cells	10739	Down	0.0531511	0.414798
Prdm14_DRX046376.EpiLC	849	Down	0.0532172	0.414798
Rnf2_SRX1063119.ES_cells	85	Down	0.0532208	0.414798
Rad21_SRX6828294.CH12	1043	Down	0.0532285	0.414798
Mapk8_SRX032480.mESC_derived_neural_cells	310	Down	0.0532855	0.414798
Atf4_SRX7106909.Unclassified	6	Up	0.0533197	0.414798
Chd4_SRX3729453.NIH.3T3	6	Up	0.0533197	0.414798
Dnmt3a_SRX3242101.Cortex	6	Up	0.0533197	0.414798
Gps2_SRX5028136.Liver	6	Up	0.0533197	0.414798
Zfp384_SRX2955821.Neuroepithelial_progenitor_cell	6	Up	0.0533197	0.414798
Pparg_SRX019135.3T3.L1	67	Down	0.0533251	0.414798
Rad21_SRX6828358.CH12	2412	Down	0.0535968	0.414798
Suz12_SRX5027359.ES_cells	3670	Down	0.0536072	0.414798
Rorc_SRX2251410.Thymocytes	9	Up	0.0536532	0.414798
Smc3_SRX3946267.C2C12	3626	Down	0.0538005	0.414798
T_SRX1980025.EpiSC	65	Up	0.053801	0.414798
Pparg_SRX019392.3T3.L1	299	Down	0.0539617	0.414798
Rad21_SRX7135985.Unclassified	177	Down	0.0540011	0.414798
Smc3_SRX2580295.CD4_CD8_double_negative_cells	976	Down	0.0540407	0.414798
Rad21_SRX1975353.Embryonic_limb	14	Up	0.0540957	0.414798
Rad21_SRX1975358.Embryonic_limb	14	Up	0.0540957	0.414798
Med1_SRX3855880.Vascular_smooth_muscle_cells	11	Up	0.0541321	0.414798
Men1_SRX2850808.Th2_Cells	101	Up	0.0541805	0.414798
Mysm1_SRX8349075.HPC.7	3	Up	0.0544836	0.414798
Sox2_SRX3087130.Unclassified	325	Up	0.0544898	0.414798
Baz1a_SRX445337.Nucleus_Accumbens	5	Up	0.0544928	0.414798
Ctnnb1_SRX1293144.Hematopoietic_Stem_Cells	5	Up	0.0544928	0.414798
Dnmt3a_SRX3242121.Cortex	5	Up	0.0544928	0.414798
Dnmt3a_SRX3242161.Cortex	5	Up	0.0544928	0.414798
Dnmt3a_SRX3242165.Cortex	5	Up	0.0544928	0.414798
Dnmt3a_SRX3242168.Cortex	5	Up	0.0544928	0.414798
Dnmt3a_SRX3242172.Cortex	5	Up	0.0544928	0.414798
Dnmt3a_SRX3242109.Hippocampus	5	Up	0.0544928	0.414798
Dnmt3a_SRX3242146.Visual_Cortex	5	Up	0.0544928	0.414798
Dnmt3a_SRX3242147.Visual_Cortex	5	Up	0.0544928	0.414798
Dnmt3a_SRX3242149.Visual_Cortex	5	Up	0.0544928	0.414798
Eomes_SRX5059086.CD8._T_cells	5	Up	0.0544928	0.414798
Hnf4a_SRX7502325.Kidney	5	Up	0.0544928	0.414798
Kdm2b_DRX143503.Thymocytes	5	Up	0.0544928	0.414798
Lmnb1_SRX3151944.ES_cells	5	Up	0.0544928	0.414798
Lmnb1_SRX5552542.Unclassified	5	Up	0.0544928	0.414798
Mecp2_SRX2384329.Brain_cortex	5	Up	0.0544928	0.414798
Mecp2_SRX2384331.Brain_cortex	5	Up	0.0544928	0.414798
Mecp2_SRX2384335.Brain_cortex	5	Up	0.0544928	0.414798
Mecp2_SRX968953.Cerebellar_Cortex	5	Up	0.0544928	0.414798
Mecp2_SRX3242157.Cortex	5	Up	0.0544928	0.414798
Mecp2_SRX4017503.Cortex	5	Up	0.0544928	0.414798
Mecp2_SRX5509026.Embryonic_brains	5	Up	0.0544928	0.414798
Mecp2_SRX5509027.Embryonic_brains	5	Up	0.0544928	0.414798
Mecp2_SRX5509030.Embryonic_brains	5	Up	0.0544928	0.414798
Mecp2_SRX5509032.Embryonic_brains	5	Up	0.0544928	0.414798
Mecp2_SRX5509033.Embryonic_brains	5	Up	0.0544928	0.414798
Mecp2_SRX7066399.Embryonic_brains	5	Up	0.0544928	0.414798
Mecp2_SRX7066400.Embryonic_brains	5	Up	0.0544928	0.414798
Mecp2_SRX7066402.Embryonic_brains	5	Up	0.0544928	0.414798
Nr3c1_SRX4615044.Lung_endothelial_cells	5	Up	0.0544928	0.414798
Nr3c1_SRX2900597.Macrophages	5	Up	0.0544928	0.414798
Nr3c1_SRX2900599.Macrophages	5	Up	0.0544928	0.414798
Nr3c1_SRX3557041.Macrophages	5	Up	0.0544928	0.414798
Nr3c1_SRX3557045.Macrophages	5	Up	0.0544928	0.414798
Pou5f1_SRX5023737.ES_cells	5	Up	0.0544928	0.414798
Smarca5_SRX445334.Nucleus_Accumbens	5	Up	0.0544928	0.414798
Smc3_SRX4395348.Embryonic_brains	5	Up	0.0544928	0.414798
Sox10_SRX7856759.Melanoma	5	Up	0.0544928	0.414798
Ssrp1_SRX6045653.Dermal_fibroblasts	5	Up	0.0544928	0.414798
Stat1_SRX5503047.MEF	5	Up	0.0544928	0.414798
Suz12_SRX5463222.ES_cells	5	Up	0.0544928	0.414798
Was_SRX2268185.Thymocytes	5	Up	0.0544928	0.414798
Ddx5_SRX3664037.Spermatogonia	10	Up	0.0544992	0.414798
Esr1_SRX894104.B_cells	12	Up	0.0545427	0.414798
Irf4_SRX015581.CD4._T_cells	232	Up	0.0545547	0.414798
Chd4_SRX3548187.Embryonic_heart	2112	Down	0.0546388	0.414971
Mtf2_SRX7423745.ES_cells	6196	Down	0.0546602	0.414971
Rad21_SRX7508564.Pro.B_cells	1288	Down	0.0548245	0.415498
Brca1_SRX217127.B_cells	10	Up	0.0548366	0.415498
Ep300_SRX590266.ES_cells	27	Up	0.0549178	0.415498
Cebpa_SRX341023.Brown_preadipocytes	8	Up	0.0549392	0.415498
Suz12_SRX111886.ES_cells	147	Up	0.0549428	0.415498
Smc3_SRX2400138.CD4_CD8_double_negative_cells	3853	Down	0.0549778	0.415498
Suz12_SRX5027361.ES_cells	1560	Down	0.0550708	0.415748
Trp53_SRX2991451.Macrophages	26	Down	0.0551786	0.415748
Cebpa_SRX1092954.Liver	6379	Down	0.0551938	0.415748
Irf4_SRX172327.CD4._T_cells	1333	Up	0.0552118	0.415748
Pparg_SRX193440.White_adipocytes	3733	Down	0.0552178	0.415748
Ncor1_SRX5028169.Liver	6605	Down	0.0552949	0.416016
Tfap2c_SRX3730267.Trophoblast_stem_cells	6042	Down	0.0553435	0.416071
Crebbp_ERX113013.Hepatocytes	7776	Down	0.0554411	0.416493
Nr3c1_SRX5141297.BWTG3	15	Up	0.0556672	0.417879
Stag1_ERX112976.Hepatocytes	3556	Down	0.0557731	0.418054
Creb1_SRX6095596.Kidney	9124	Down	0.0558099	0.418054
Pknox1_ERX112972.Hepatocytes	10249	Down	0.0558184	0.418054
Tfap2c_SRX404306.ZHBTc4	1420	Down	0.055883	0.418054
Ahr_SRX2732726.Liver	529	Down	0.0558988	0.418054
Sp1_SRX5371701.ES_cells	3870	Down	0.0559417	0.418064
Nr3c1_SRX661409.Liver	5191	Down	0.0563893	0.420804
Smarca4_ERX3764104.ES_cells	76	Up	0.056392	0.420804
Smc1a_SRX6988645.Cerebellum	9980	Down	0.0564717	0.421085
Hsf1_SRX1132787.MEF	18	Up	0.0566535	0.421855
Nelfa_SRX017058.ES_cells	9398	Down	0.0567002	0.421855
Zic2_SRX695696.ES_cells	2755	Down	0.056701	0.421855
Esrrb_SRX5023711.ES_cells	2403	Down	0.0568694	0.422795
Runx1_SRX5036628.Neurofibroma	8	Up	0.0569865	0.423263
Mbd1_SRX1287763.3T3.L1	278	Down	0.0571434	0.423263
Rad21_SRX2755291.CH12	2952	Down	0.0571507	0.423263
Med1_SRX3855872.Vascular_smooth_muscle_cells	16	Up	0.0571666	0.423263
Rad21_SRX178457.Pro.B_cells	421	Down	0.0573116	0.423263
Stat1_SRX366586.CD4._T_cells	1104	Up	0.0573339	0.423263
Junb_SRX2417358.Macrophages	923	Up	0.0573577	0.423263
Bhlhe40_SRX188814.MEL	6303	Down	0.0573824	0.423263
Rad21_SRX701161.Spleen	607	Down	0.0573871	0.423263
Arntl_SRX4416895.Liver	2173	Down	0.0574202	0.423263
Rxra_SRX020179.Liver	7691	Down	0.0574706	0.423263
Clock_SRX4416892.Liver	1742	Down	0.057493	0.423263
Nr3c1_SRX265323.Liver	1213	Down	0.057504	0.423263
Gtf3c1_SRX1688328.ES_cells	206	Down	0.0575223	0.423263
Suz12_SRX5436010.ES_cells	12	Up	0.0576939	0.424024
Ep300_SRX3730289.Trophoblast_stem_cells	3586	Down	0.0577416	0.424024
Rad21_SRX3205277.Liver	4496	Down	0.0577934	0.424024
Suz12_SRX6071897.ES_cells	379	Down	0.0578259	0.424024
Stag1_ERX112968.Hepatocytes	3409	Down	0.0578445	0.424024
Cebpa_SRX204705.Liver	5190	Down	0.0579038	0.424024
Nr3c1_SRX1521003.Brown_preadipocytes	37	Up	0.0579757	0.424024
Dnttip1_SRX5822714.ES_cells	40	Up	0.0580279	0.424024
Vdr_SRX6095551.Kidney	5131	Down	0.0580798	0.424024
Brd4_SRX5506769.G1E	7	Up	0.058107	0.424024
Zmynd11_SRX7842815.Macrophages	576	Down	0.058128	0.424024
Epop_SRX7037545.ES_cells	1656	Down	0.058149	0.424024
Ebf1_SRX3413802.Pro.B_cells	1977	Down	0.058248	0.424024
Rad21_SRX6828372.CH12	2144	Down	0.0583004	0.424024
Tal1_SRX282665.mESC_derived_mesodermal_cells	640	Down	0.0583072	0.424024
Tead4_SRX1885943.Liver	9014	Down	0.0583227	0.424024
Myc_SRX319549.ES_cells	942	Down	0.0583434	0.424024
Fos_SRX671660.Cortical_neuron	969	Down	0.0584987	0.424314
Rad21_SRX6828373.CH12	2473	Down	0.0585399	0.424314
Gata1_SRX181745.G1E	928	Down	0.058556	0.424314
Ctcfl_SRX3141584.P19	440	Down	0.0585844	0.424314
Rad21_ERX2087275.ES_cells	3091	Down	0.0586227	0.424314
Irf4_SRX172326.CD4._T_cells	339	Up	0.058656	0.424314
Hdac2_SRX2599797.3T3.L1	9138	Down	0.0587092	0.424314
Gata1_SRX118002.mESC_derived_haematopoietic_progenitor	46	Down	0.0587784	0.424314
Rela_SRX6080566.MEF	26	Up	0.0588013	0.424314
Olig2_ERX628418.Unclassified	9232	Down	0.0588117	0.424314
Mtf2_SRX2737372.ES_cells	14	Up	0.0589396	0.424314
Meis1_SRX1035389.mESC_derived_haematopoietic_progenitor	20	Up	0.0589754	0.424314
Zkscan1_SRX188799.MEL	1870	Down	0.0590003	0.424314
Hells_SRX6726994.Testis	8	Up	0.059022	0.424314
Mef2a_SRX2922945.Heart_Ventricles	6	Up	0.0590592	0.424314
Mef2a_SRX2922946.Heart_Ventricles	6	Up	0.0590592	0.424314
Hsf1_SRX1132785.MEF	12	Up	0.0591876	0.424933
Stat1_SRX498828.Macrophages	873	Up	0.059343	0.425744
Naca_SRX7919643.MC3T3.E1	12	Up	0.0594177	0.425975
Rad21_SRX5252269.ES_cells	2555	Down	0.0595418	0.426238
Rxra_SRX520475.F9	3027	Down	0.05955	0.426238
Sp1_SRX7799921.CH12	9549	Down	0.0596348	0.426238
Rxra_SRX047648.3T3.L1	33	Up	0.0596637	0.426238
Rad21_SRX3205276.Liver	4198	Down	0.0596665	0.426238
Arntl_SRX6417440.Liver	1946	Down	0.0597279	0.426373
Batf_SRX5086101.Th2_Cells	11	Up	0.0599089	0.427361
Nr3c1_SRX268262.7438	954	Down	0.0600656	0.427872
Eed_SRX6767994.ES_cells	3699	Down	0.0600662	0.427872
Kdm5c_SRX3083357.Hippocampus	18	Up	0.0602299	0.427872
Cebpa_SRX204706.Liver	6543	Down	0.0602517	0.427872
Hdac3_SRX2599801.3T3.L1	89	Down	0.0602589	0.427872
Hdac3_SRX3284084.Dorsal_root_ganglia	23	Up	0.0602624	0.427872
Smc1a_SRX7348143.CD4_CD8_double_positive_cells	10327	Down	0.0602787	0.427872
Esrrb_SRX6032065.ES_cells	3712	Down	0.0603352	0.427971
Gata1_SRX181742.G1E	1852	Down	0.0604404	0.428414
Rad21_SRX4369701.Embryonic_limb	2187	Down	0.0604959	0.428506
Epop_SRX7037549.ES_cells	175	Down	0.0606016	0.428952
Sp1_SRX7799915.CH12	9203	Down	0.0606639	0.42909
Vdr_SRX1037022.Intestine._Small	9534	Down	0.0607184	0.429174
Med23_SRX1338510.ES_cells	17	Up	0.0608122	0.429405
Irf4_SRX185712.Th2_Cells	191	Up	0.0608366	0.429405
Kmt2b_SRX1602656.ES_cells	9428	Down	0.0608841	0.429438
Rad51_SRX6403368.MEF	7	Up	0.0610137	0.429756
Rnf2_SRX680479.Brain	441	Down	0.0610147	0.429756
Vdr_SRX6095550.Kidney	3923	Down	0.0611344	0.430035
Rad21_SRX140396.MEL	6009	Down	0.0611491	0.430035
Mtf2_SRX7423718.ES_cells	2158	Down	0.0611827	0.430035
Rxra_SRX003140.3T3.L1	1557	Down	0.0613016	0.430569
Rad21_SRX6828295.CH12	1636	Down	0.0613918	0.430901
Smc1a_SRX4395347.Embryonic_brains	115	Down	0.0614591	0.431072
Irf4_SRX316669.B_cells	153	Up	0.0618119	0.433056
Rad21_SRX6831862.ES_cells	4490	Down	0.0618282	0.433056
Stag2_SRX130018.ES_cells	3006	Down	0.061884	0.433145
Smc1a_SRX085109.ES_cells	5005	Down	0.0619876	0.433568
Brd4_SRX2172611.Retina	9791	Down	0.0620462	0.433676
Mettl3_SRX6385223.ES_cells	16	Up	0.0621314	0.433969
Eed_SRX6767993.ES_cells	3512	Down	0.0621858	0.434047
Ppara_SRX5028184.Liver	7081	Down	0.0622584	0.434252
Bcl6_SRX094462.Liver	345	Down	0.0624174	0.435059
Arntl_SRX6417439.Liver	253	Down	0.0625275	0.43533
Acss2_SRX1530245.CAD	19	Up	0.0626451	0.43533
Rpa2_SRX2982472.MEF	10	Up	0.0626481	0.43533
Smc1a_SRX5401529.ES_cells	769	Down	0.0626588	0.43533
Rad21_SRX3118386.ES_cells	4173	Down	0.062673	0.43533
Glyr1_SRX3601924.Macrophages	6	Up	0.0627461	0.435537
Ppara_SRX5028183.Liver	6939	Down	0.0628932	0.436257
Esrrb_SRX4158594.ES_cells	1268	Down	0.0630534	0.43666
Atrx_SRX523447.ES_cells	612	Up	0.0631087	0.43666
Epop_SRX7423743.ES_cells	893	Down	0.0632646	0.43666
Ebf4_SRX2487348.Olfactory_Nerve	769	Down	0.0632955	0.43666
Rorc_SRX997767.Liver	514	Down	0.0632959	0.43666
Ncor1_ERX080879.3T3.L1	157	Down	0.0633075	0.43666
Rad21_SRX1500017.MEF	590	Down	0.0633398	0.43666
Fos_SRX1839218.MEF	13	Up	0.0633616	0.43666
Nr3c1_SRX5141288.BWTG3	10	Up	0.0633683	0.43666
Zfp217_SRX868619.ES_cells	8776	Down	0.0634138	0.43666
Tal1_SRX035991.Hematopoietic_progenitors	2137	Down	0.0634297	0.43666
Esrrb_SRX5023707.ES_cells	5076	Down	0.0636038	0.436888
Xbp1_SRX5982666.AtT.20	25	Up	0.063655	0.436888
Brd4_SRX2172621.iPS_cells	1875	Up	0.0636664	0.436888
Tbx5_SRX7083354.Embryonic_heart	41	Up	0.0636837	0.436888
Arntl_SRX6060288.Liver	271	Down	0.0637044	0.436888
Smc1a_SRX5401525.ES_cells	1866	Down	0.0637614	0.436888
Smad2_SRX4578585.ES_cells	8586	Down	0.0637672	0.436888
Hdac3_ERX2789786.ES_cells	135	Down	0.0639256	0.437674
Ppara_SRX5028185.Liver	8412	Down	0.0639698	0.437679
Suz12_SRX6706342.ES_cells	1435	Down	0.0640683	0.437861
Stat2_SRX4178763.Macrophages	2144	Up	0.0640836	0.437861
Kdm4c_SRX1755830.Granulocytic.monocytic_progenitors	2561	Down	0.0641548	0.437944
Gata1_SRX145066.Embryonic_megakaryocytes	293	Down	0.0642092	0.437944
Elk1_SRX1618618.MEF.derived_neural_cells	15	Up	0.0642543	0.437944
Myc_SRX3087027.Unclassified	13	Up	0.0642701	0.437944
Rad21_SRX5099291.Embryonic_limb	2843	Down	0.0643407	0.438128
Creb1_SRX6095539.Kidney	9291	Down	0.0644951	0.438812
Dgcr8_SRX2415031.ES_cells	14	Up	0.0645286	0.438812
Pcgf5_DRX045218.Granulocytic.monocytic_progenitors	6	Up	0.0646012	0.439008
Myog_SRX497487.Myotube	1811	Down	0.0646757	0.439063
Ebf1_SRX3413800.Pro.B_cells	1321	Down	0.0646966	0.439063
Clock_SRX4416898.Liver	1173	Down	0.0647835	0.439201
Rad21_SRX6708980.CH12F3	2834	Down	0.0648307	0.439201
Myc_SRX1885928.Liver	8525	Down	0.0648482	0.439201
Atf4_SRX7584820.G1E	243	Down	0.0649209	0.439245
Lhx2_SRX2487356.Olfactory_Nerve	15	Up	0.0649513	0.439245
Nr3c1_SRX661412.Liver	7792	Down	0.0650549	0.439245
Rnf2_SRX5027356.ES_cells	1399	Down	0.0651071	0.439245
Ctcfl_SRX6828265.CH12	4672	Down	0.0651826	0.439245
Foxh1_SRX5251398.Embryoid_Bodies	9310	Down	0.0652368	0.439245
Bcl6_SRX094460.Liver	1044	Down	0.0652376	0.439245
Ppara_SRX5028181.Liver	8265	Down	0.0652617	0.439245
Myod1_SRX341762.Brown_preadipocytes	15	Up	0.0653488	0.439245
Rad21_SRX8002513.Spermatocytes	7	Up	0.0653709	0.439245
Hnf1a_ERX113009.Hepatocytes	1161	Down	0.0654125	0.439245
Smc1a_SRX6988646.Cerebellum	9717	Down	0.0654192	0.439245
Rad21_SRX140398.MEL	5247	Down	0.0654233	0.439245
Ep300_SRX680487.Brain	308	Down	0.0655726	0.439954
Sp1_SRX7799916.CH12	9290	Down	0.0656777	0.440304
Pcgf2_SRX5027385.ES_cells	772	Down	0.0657125	0.440304
Stat2_SRX4178775.Macrophages	14	Up	0.0658108	0.44057
Smc1a_SRX7348145.CD4_CD8_double_positive_cells	10219	Down	0.0658399	0.44057
Tcf7l2_SRX5647947.Preadiocytes	51	Up	0.0659945	0.44131
Smc1a_SRX125273.mESC_derived_neural_cells	4161	Down	0.0660784	0.441578
Zic2_SRX1410919.EpiSC	9998	Down	0.0662003	0.441788
Smc1a_SRX2564307.Mammary_glands	670	Down	0.0663402	0.441788
Atrx_SRX2649461.MEF	894	Down	0.0663844	0.441788
Klf4_ERX1965606.Embryonic_cells	8160	Down	0.0664102	0.441788
Rad21_SRX2755285.CH12	2775	Down	0.0664302	0.441788
Klf4_SRX3979861.ES_cells	3181	Down	0.0665175	0.441788
Rad21_SRX8002514.Spermatocytes	7	Up	0.066595	0.441788
Ncor2_SRX1091746.ES_cells	12	Up	0.0665985	0.441788
Arntl_SRX3699461.Liver	897	Down	0.0666518	0.441788
Olig2_SRX1094552.Neural_Stem_Cells	2451	Down	0.0666734	0.441788
Esrra_SRX1890324.Brown_adipocytes	3305	Down	0.0667189	0.441788
Esrrb_SRX4167130.ES_cells	2109	Down	0.0667296	0.441788
Rad21_SRX6828258.CH12	2664	Down	0.0668097	0.441788
Rad21_ERX112977.Hepatocytes	8104	Down	0.0668553	0.441788
Stag2_ERX112994.Hepatocytes	8741	Down	0.0668567	0.441788
Rad21_SRX5951664.Spermatocytes	7409	Down	0.0668656	0.441788
Smc1a_SRX7348146.CD4_CD8_double_positive_cells	10324	Down	0.0668893	0.441788
Fos_SRX3730288.Trophoblast_stem_cells	3294	Down	0.0669016	0.441788
Rad21_SRX3205275.Liver	4676	Down	0.0671188	0.442822
Neurog2_SRX4054025.mESCs._differentiated	5657	Down	0.0671463	0.442822
Esrrb_SRX6032066.ES_cells	2631	Down	0.0672765	0.443104
Smc3_SRX140386.MEL	5279	Down	0.067298	0.443104
Stat5a_SRX7951805.Liver	1995	Down	0.067361	0.443104
Ppara_SRX3582931.Liver	67	Down	0.0673656	0.443104
Cbx3_SRX2744968.ES_cells	11	Up	0.0674931	0.44357
Gps2_SRX5028135.Liver	5547	Down	0.0675498	0.44357
Notch1_SRX516185.Gamma_delta_T_cells	11	Up	0.0676308	0.44357
Pparg_SRX7647802.Brown_adipocytes	9577	Down	0.0676331	0.44357
Hsf1_SRX1132783.MEF	17	Up	0.0677045	0.44357
Suz12_ERX3297281.Unclassified	81	Down	0.0677317	0.44357
Nr3c1_SRX4615042.Lung_endothelial_cells	10238	Down	0.0677965	0.44357
Stat1_SRX122544.Dendritic_Cells	4	Up	0.0679398	0.44357
Stat1_SRX122545.Dendritic_Cells	4	Up	0.0679398	0.44357
Stat1_SRX122546.Dendritic_Cells	4	Up	0.0679398	0.44357
Maz_SRX188810.MEL	8423	Down	0.0679751	0.44357
Tcf3_SRX2348475.Natural_Killer_T.Cells	298	Down	0.06802	0.44357
Suz12_SRX2737375.ES_cells	15	Up	0.0680259	0.44357
Ptf1a_SRX1553880.Pancreas	985	Down	0.0681022	0.44357
Cebpa_SRX019007.Hepatocytes	5113	Down	0.0681509	0.44357
Rad21_SRX1975357.Embryonic_limb	11	Up	0.0681779	0.44357
Smc1a_SRX5401524.ES_cells	1684	Down	0.0681872	0.44357
Dnmt3a_SRX3242112.Hippocampus	6	Up	0.0682917	0.443962
Brd4_SRX2172625.iPS_cells	2209	Up	0.0684375	0.444622
Cdx2_SRX404307.ZHBTc4	1160	Up	0.0687171	0.445615
Arntl_SRX3699463.Liver	388	Down	0.0687226	0.445615
Ascl1_SRX323564.Induced_neural_progenitors	946	Down	0.0687472	0.445615
Stag1_SRX130019.ES_cells	2439	Down	0.0687678	0.445615
Zc3h11a_SRX188796.MEL	3813	Down	0.0688803	0.445773
Satb1_SRX2499761.Scid.adh.2c2	2787	Up	0.0688809	0.445773
Stat5a_SRX094452.Liver	1729	Down	0.069002	0.445984
Neurog2_SRX1706960.mESCs._differentiated	1159	Down	0.0690024	0.445984
Smc3_SRX2580292.CD4_CD8_double_negative_cells	3868	Down	0.0691832	0.446263
Smarca4_SRX3581683.MEF	5306	Down	0.0692197	0.446263
Tbx5_SRX2978811.Embryonic_limb	336	Down	0.0692416	0.446263
Rad21_SRX6828374.CH12	2832	Down	0.0692417	0.446263
Suz12_ERX3297223.Unclassified	157	Down	0.0692676	0.446263
Lmo2_SRX2162561.Pre.B_cells	758	Down	0.0695951	0.448085
Dpf3_SRX8082193.C2C12	5560	Up	0.0697134	0.44856
Zfp281_SRX2455331.EpiSC	2350	Down	0.0698047	0.44866
Rad21_SRX1670179.ES_cells	682	Down	0.0698895	0.44866
Cebpa_SRX204700.Liver	6453	Down	0.0699114	0.44866
Suz12_SRX1829031.ES_cells	4093	Down	0.0699458	0.44866
Jarid2_SRX7423744.ES_cells	3222	Down	0.069991	0.44866
Pcgf1_SRX6071848.ES_cells	8175	Down	0.069997	0.44866
Rad21_SRX2755287.CH12	2993	Down	0.0701318	0.449237
Esrrb_SRX4167129.ES_cells	1856	Down	0.0702483	0.449696
Prdm9_SRX2511197.Testis	14	Up	0.0703203	0.449871
Irf4_SRX5396202.Lymph_Nodes	37	Up	0.0704345	0.450238
Suz12_SRX5463250.ES_cells	6	Up	0.0704781	0.450238
Supt6_SRX4284886.C2C12	18	Down	0.0705123	0.450238
Suz12_SRX5436005.ES_cells	12	Up	0.0707662	0.450822
Suz12_SRX5436006.ES_cells	12	Up	0.0707662	0.450822
Nfat5_SRX3465816.Macrophages	16	Up	0.0707676	0.450822
Brd4_SRX3602865.iPS_cells	482	Up	0.0708501	0.450822
Irf1_SRX2417356.Macrophages	1672	Up	0.0708594	0.450822
Otx2_SRX499143.ES_cells	8178	Down	0.0709262	0.450822
Creb1_SRX6095595.Kidney	9432	Down	0.070957	0.450822
Arntl_SRX6060285.Liver	382	Down	0.0710036	0.450822
Rad21_SRX976731.MEF	2362	Down	0.0710076	0.450822
Gli2_SRX1973381.ES_cells	195	Up	0.0712095	0.451818
Rnf2_SRX7205310.ES_cells	9162	Down	0.0712591	0.451847
Tcf12_SRX390392.ES_cells	10404	Down	0.071324	0.451974
Esrrb_SRX6032053.ES_cells	4459	Down	0.0714235	0.452319
Cebpa_ERX113006.Hepatocytes	5216	Down	0.0716334	0.453332
Nr3c1_SRX6902806.Liver	2123	Down	0.0716737	0.453332
Leo1_SRX1176731.C2C12	105	Down	0.0717743	0.453644
Clock_DRX011951.Liver	18	Up	0.0718135	0.453644
Esrra_SRX1890323.Brown_adipocytes	3477	Down	0.0719147	0.453998
Rad21_SRX1500034.MEF	13	Up	0.0720142	0.454341
Ebf1_SRX120205.Pro.B_cells	598	Down	0.0720926	0.45455
Trim28_ERX2714290.ES_cells	18	Up	0.0721793	0.454811
Cbx7_SRX6768001.ES_cells	2609	Down	0.0724294	0.454846
Hdac3_SRX1668643.Quadriceps_Muscle	118	Down	0.0724337	0.454846
Brd4_SRX3898501.ES_cells	10342	Down	0.0725834	0.454846
Creb1_SRX6095540.Kidney	8994	Down	0.0725857	0.454846
Sox9_DRX028798.Embryonic_limb	604	Down	0.0725869	0.454846
Irf8_SRX498816.Macrophages	1777	Up	0.0725999	0.454846
Brd4_SRX3602859.iPS_cells	2794	Up	0.0726359	0.454846
Cebpa_SRX204704.Liver	4339	Down	0.0726453	0.454846
Ebf1_SRX120204.Pro.B_cells	875	Down	0.0727025	0.454846
Smarca4_SRX7121950.Hepatocytes	19	Up	0.0727313	0.454846
Sin3a_SRX188800.MEL	9813	Down	0.0727708	0.454846
Sin3a_SRX2404542.NSC.derived_iPS_cells	2840	Down	0.0727985	0.454846
Ar_SRX286406.Epididymis	1513	Down	0.0728039	0.454846
Atrx_SRX523451.mESCs._differentiated	12	Up	0.0728188	0.454846
Suz12_SRX4338265.ES_cells	1374	Up	0.0729566	0.455424
Myc_SRX1486518.Liver_tumors	7854	Down	0.0731743	0.456499
Rad21_SRX6828275.CH12	3466	Down	0.073253	0.456706
Nelfa_SRX6714136.Heart	10872	Down	0.073343	0.456738
Rad21_SRX6828280.CH12	3150	Down	0.0733781	0.456738
Ebf2_SRX2676936.Brown_adipocytes	1895	Down	0.0733945	0.456738
Zic1_SRX685920.Cerebellum	9154	Down	0.0735151	0.45711
Gata6_SRX6755627.ES_cells	15	Up	0.0735479	0.45711
Med1_SRX4167116.ES_cells	9556	Down	0.0736311	0.45711
Tal1_SRX1030249.G1E	192	Down	0.0736363	0.45711
Srf_SRX3591806.Heart_Ventricles	9928	Down	0.0737768	0.457161
Mbd3_SRX095350.ES_cells	8	Up	0.0738343	0.457161
Asxl3_SRX7701217.Lung_cancer	323	Down	0.0738594	0.457161
Gli2_SRX1973367.ES_cells	968	Up	0.0738769	0.457161
Irf4_SRX2162564.Pre.B_cells	10756	Down	0.0739615	0.457161
Cebpa_ERX113015.Hepatocytes	4420	Down	0.0740022	0.457161
Cebpa_SRX1092950.Liver	7807	Down	0.074031	0.457161
Mtf2_SRX7423729.ES_cells	3090	Down	0.0741469	0.457161
Nr3c1_SRX661408.Liver	3254	Down	0.0741631	0.457161
Ascl1_SRX315274.Neural_progenitor_cells	6075	Down	0.0741922	0.457161
Brd4_SRX3602861.iPS_cells	2995	Up	0.0742438	0.457161
Rnf2_SRX4727152.ES_cells	3366	Down	0.0742607	0.457161
Klf4_ERX2604603.ES_cells	7978	Down	0.0742763	0.457161
Tfam_SRX3593615.MEF	11	Up	0.0742819	0.457161
Suz12_SRX6706368.ES_cells	69	Down	0.0744701	0.458039
Rad21_SRX036745.Bone_Marrow_Cells	665	Down	0.0745269	0.458108
Srf_SRX180900.C3H.10T1.2	4034	Down	0.0746597	0.458525
Gps2_SRX5028166.Liver	116	Down	0.0747343	0.458525
Nr3c1_SRX3582921.Liver	8767	Down	0.0747526	0.458525
Neurog2_SRX1706961.mESCs._differentiated	3365	Down	0.0748208	0.458525
Foxo3_SRX125261.Macrophages	62	Up	0.074823	0.458525
Nelfe_SRX3557048.Macrophages	20	Up	0.0749117	0.458789
Spi1_DRX049476.Unclassified	290	Up	0.0749907	0.458992
Hdac2_SRX2599795.3T3.L1	10345	Down	0.0750827	0.459096
Rad21_SRX3828417.Olfactory_Nerve	2492	Down	0.0750991	0.459096
Nr3c1_SRX6902808.Liver	260	Down	0.0753841	0.459257
Cebpa_ERX113003.Hepatocytes	7982	Down	0.0754284	0.459257
Ezh2_SRX1311028.CD4._T_cells	816	Down	0.0754491	0.459257
Irf8_SRX155383.Tot2	310	Up	0.0754651	0.459257
Pparg_SRX1879658.Brown_adipocytes	21	Up	0.0754895	0.459257
Pou5f1_SRX5023738.ES_cells	5	Up	0.0755305	0.459257
Sox2_SRX5023751.ES_cells	5	Up	0.0755305	0.459257
Taf1_SRX122623.ES_cells	5	Up	0.0755305	0.459257
Zfpm1_SRX3730268.Trophoblast_stem_cells	38	Up	0.0755778	0.459257
Suz12_SRX6706366.ES_cells	105	Down	0.0755826	0.459257
Kdm1a_SRX3464954.Macrophages	8	Up	0.0756408	0.459332
Ppara_SRX7647800.Brown_adipocytes	16	Up	0.075721	0.459521
Rad21_SRX116261.Brain	1532	Down	0.0757634	0.459521
Rnf2_SRX4546344.Trophoblast_stem_cells	6006	Down	0.0759788	0.460147
Smc3_SRX3946275.C2C12	3094	Down	0.0760587	0.460147
Hdac3_SRX5543268.Liver	31	Down	0.0760953	0.460147
Ebf1_SRX1038471.Pro.B_cells	1604	Down	0.0761265	0.460147
Suz12_ERX3297382.Unclassified	8	Down	0.0761292	0.460147
Stat5a_SRX3102758.Hematopoietic_Stem_Cells	13	Up	0.0761414	0.460147
Ebf1_SRX2162540.Pre.B_cells	2354	Down	0.0762022	0.460182
Arntl_SRX6417407.Liver	1986	Down	0.0762388	0.460182
Irf4_SRX015577.CD4._T_cells	178	Up	0.0763492	0.460457
Plagl1_SRX1478415.Neuro.2a	2552	Down	0.0763761	0.460457
Ep300_SRX8245923.Macrophages	736	Up	0.0764286	0.460497
Neurog2_SRX4054026.mESCs._differentiated	5872	Down	0.0764789	0.460524
Nr3c1_SRX6902800.Liver	3134	Down	0.0766222	0.461111
Rad21_SRX3789598.MEF	3783	Down	0.0768857	0.461519
Ssrp1_SRX7176631.ES_cells	1860	Down	0.076935	0.461519
Fli1_SRX310201.Mast_Cells	9967	Down	0.0769555	0.461519
Tal1_SRX1035406.mESC_derived_macrophages	15	Up	0.0769816	0.461519
Suz12_SRX3176041.ES_cells	7	Up	0.0770097	0.461519
Suz12_SRX121226.mESC_derived_neural_cells	723	Down	0.0770625	0.461519
Smc1a_SRX7348144.CD4_CD8_double_positive_cells	10324	Down	0.0771025	0.461519
Med1_SRX2599811.3T3.L1	1632	Down	0.0771484	0.461519
Irf2_SRX122519.Dendritic_Cells	1	Up	0.0772869	0.461519
Brd4_SRX3602868.iPS_cells	3102	Up	0.0772877	0.461519
Zic1_SRX685919.Cerebellum	9383	Down	0.0773649	0.461519
Rnf2_SRX186547.ES_cells	7734	Down	0.0773695	0.461519
Suz12_SRX6853314.ES_cells	10	Up	0.0773831	0.461519
Tcf3_SRX2348473.CD4_CD8_double_positive_cells	1948	Down	0.0773966	0.461519
Ezh2_ERX3297373.Unclassified	4	Down	0.0774177	0.461519
Kdm2b_SRX6094550.ES_cells	4109	Down	0.0774659	0.461519
Rad21_SRX3024500.Embryonic_limb	852	Down	0.0774997	0.461519
Suz12_SRX254819.mESCs._differentiated	489	Down	0.0775171	0.461519
Suz12_SRX692983.CD4_CD8_double_negative_cells	1923	Down	0.0775849	0.461648
Mtf2_SRX7423756.ES_cells	1949	Down	0.0776964	0.461953
Ezh2_SRX348397.ES_cells	13	Up	0.0777341	0.461953
Pparg_SRX341028.Brown_preadipocytes	166	Down	0.0779063	0.461953
Kdm1a_SRX5126306.Prefrontal_Cortex	9818	Down	0.0779576	0.461953
Klf4_SRX2441333.ES_cells	2987	Down	0.0779619	0.461953
Rpa2_SRX2982466.MEF	20	Up	0.0779642	0.461953
Esrrb_SRX6032051.ES_cells	4386	Down	0.0780123	0.461953
Arntl_SRX3699459.Liver	1185	Down	0.0780709	0.461953
Hira_SRX1674106.Embryonic_heart	12	Up	0.0781203	0.461953
Rad21_SRX6831863.ES_cells	2906	Down	0.0781547	0.461953
Tfe3_SRX1466725.MEF	40	Down	0.0782209	0.461953
Rad21_SRX2755288.CH12	3528	Down	0.0783277	0.461953
Rad21_SRX976730.MEF	2198	Down	0.0784453	0.461953
Smc1a_SRX4546348.Trophoblast_stem_cells	4670	Down	0.0784779	0.461953
Zfp57_SRX1421939.ES_cells	38	Up	0.0785142	0.461953
Ezh2_SRX3445693.Unclassified	1664	Down	0.0786117	0.461953
Smc3_SRX3753598.B_cells	15	Up	0.0786668	0.461953
Rad21_SRX6708974.CH12F3	4084	Down	0.0786898	0.461953
Esrrb_SRX4004790.ES_cells	5283	Down	0.0788351	0.461953
Pou5f1_SRX1410922.EpiSC	1215	Up	0.0788457	0.461953
Mapk8_SRX032471.ES_cells	402	Down	0.0788526	0.461953
Rnf2_SRX2199822.ES_cells	7	Up	0.0789194	0.461953
Rxra_SRX6658445.Liver	7141	Down	0.0789487	0.461953
Klf4_SRX3087112.Unclassified	5312	Down	0.0790103	0.461953
Epop_SRX7037546.ES_cells	1076	Down	0.07902	0.461953
Cbx5_SRX3586943.ES_cells	22	Up	0.0790524	0.461953
Vdr_SRX6095512.Kidney	3707	Down	0.0790593	0.461953
Ebf1_SRX1038472.Pro.B_cells	756	Down	0.0790766	0.461953
Smc1a_SRX5318292.Uterus	10595	Down	0.0791353	0.461953
Irf4_SRX5086110.Th2_Cells	171	Up	0.079141	0.461953
Smad3_SRX130598.Embryonic_brains	7194	Down	0.0791476	0.461953
Mapk8_SRX032489.Neurons	534	Down	0.0792172	0.461953
Cbx1_SRX2744946.ES_cells	27	Up	0.0793008	0.461953
Rad21_SRX976732.MEF	2301	Down	0.0794367	0.461953
Ptf1a_SRX2069637.Pancreas	3345	Down	0.0795029	0.461953
Kdm2b_SRX2523722.iPS_cells	3125	Up	0.0795478	0.461953
Hnf4a_SRX3466131.Colon	1764	Down	0.0795962	0.461953
Chd7_SRX4338228.Corpus_Callosum	82	Down	0.0796024	0.461953
Kdm1a_SRX3464952.Macrophages	2	Up	0.079706	0.461953
Rag2_SRX1046551.B_cells	17	Up	0.0797634	0.461953
Snai1_SRX695880.MMTV.PyMT	9759	Down	0.0798155	0.461953
Tet1_SRX2991402.ES_cells	912	Down	0.0798686	0.461953
Chd4_ERX3764085.ES_cells	11	Up	0.0798843	0.461953
Bcl11b_SRX2399084.Thymocytes	10599	Down	0.079933	0.461953
Arntl_SRX6417405.Liver	2906	Down	0.0799352	0.461953
Esr1_SRX2918121.Uterus	9694	Down	0.0799622	0.461953
Cebpa_SRX6817405.Embryonic_liver	1793	Down	0.0800023	0.461953
Smad3_ERX028786.Neural_Stem_Cells	7191	Down	0.0800646	0.461953
Cebpa_SRX204699.Liver	3703	Down	0.080085	0.461953
Esrrb_SRX6032052.ES_cells	5094	Down	0.0800943	0.461953
Ezh2_ERX3297356.Unclassified	398	Down	0.0801086	0.461953
Mtf2_SRX7423723.ES_cells	902	Down	0.0802246	0.461953
Suz12_SRX254820.mESCs._differentiated	487	Down	0.0802256	0.461953
Esrrb_SRX093166.ES_cells	2088	Down	0.0802397	0.461953
Myod1_SRX497483.Myoblasts	2689	Down	0.080313	0.461953
Hdac3_SRX997774.Liver	1152	Down	0.0803938	0.461953
Rad21_SRX1975354.Embryonic_limb	98	Down	0.0804318	0.461953
Crebbp_SRX1639170.Unclassified	164	Down	0.0804639	0.461953
Ezh2_SRX2741810.Erythroid_Cells	79	Down	0.0805199	0.461953
Irf4_SRX5086051.Th2_Cells	318	Up	0.0805258	0.461953
Wdr5_SRX5027406.ES_cells	115	Up	0.0805784	0.461953
Ikzf1_SRX107339.Thymus	24	Up	0.0805927	0.461953
Zfp384_SRX2955827.Neuroepithelial_progenitor_cell	9	Up	0.0806108	0.461953
Six1_SRX1462976.C3H.10T1.2	45	Up	0.0806323	0.461953
Suz12_SRX5463219.ES_cells	1999	Down	0.0806384	0.461953
Srf_SRX262781.NIH.3T3	108	Down	0.0806715	0.461953
Rad21_SRX2755286.CH12	2297	Down	0.0807285	0.462016
Prdm9_SRX2511192.Testis	120	Down	0.0808165	0.462256
Rad21_SRX6828263.CH12	3916	Down	0.0809708	0.462524
Srf_SRX3855853.Vascular_smooth_muscle_cells	2593	Down	0.0810877	0.462524
Smc3_SRX2580293.CD4_CD8_double_negative_cells	3521	Down	0.0811186	0.462524
Irf8_DRX083360.Macrophage.dendritic_cell_progenitor	511	Up	0.0811396	0.462524
Fos_SRX1839217.MEF	18	Up	0.0811747	0.462524
Esrrb_SRX5023709.ES_cells	2307	Down	0.0811826	0.462524
Foxa1_SRX213843.Lung_adenocarcinoma	1556	Down	0.0811857	0.462524
Stat5a_SRX3582935.Liver	2385	Down	0.0812715	0.462568
Pax5_SRX145064.CH12	24	Up	0.0813343	0.462568
Stag2_SRX6903167.Hematopoietic_Stem_Cells	1332	Down	0.081343	0.462568
Nrf1_SRX1280435.ES_cells	6966	Down	0.081421	0.462568
Pou5f1_SRX1998722.MEF	10	Up	0.0814237	0.462568
Prdm13_SRX2997657.Embryonic_brains	3815	Down	0.081521	0.46278
Zc3h11a_SRX188812.CH12	3236	Down	0.0815532	0.46278
Myc_SRX1486524.Liver_tumors	29	Up	0.0816515	0.462998
Rad21_SRX6708985.B_cells	2229	Down	0.0816947	0.462998
Rad21_SRX6828279.CH12	1571	Down	0.0817299	0.462998
Suz12_SRX254823.mESCs._differentiated	871	Down	0.0818522	0.463066
Tcf7_SRX1411152.Gamma_delta_T_cells	5373	Down	0.0818626	0.463066
Srf_SRX3855876.Vascular_smooth_muscle_cells	4039	Down	0.0818802	0.463066
Irf8_SRX5507841.Unclassified	5424	Up	0.082053	0.463782
Atf4_SRX7584823.G1E	74	Down	0.0821201	0.4639
Stat5a_SRX7502316.Kidney	26	Up	0.0822219	0.463981
Acaa2_SRX4634933.Unclassified	88	Up	0.0822271	0.463981
Stat3_SRX015582.CD4._T_cells	36	Up	0.0823158	0.463981
Esr1_SRX268241.7438	134	Down	0.0823192	0.463981
Rnf2_SRX5436000.ES_cells	254	Down	0.0824328	0.463984
Rad21_SRX2578767.AML12	3940	Down	0.0824789	0.463984
Rad21_SRX6708978.CH12F3	4026	Down	0.0824836	0.463984
Kmt2b_SRX1602649.ES_cells	9273	Down	0.0825046	0.463984
Med1_SRX515660.3T3.L1	125	Down	0.0827481	0.464195
Men1_SRX1311005.Th2_Cells	11	Up	0.0827757	0.464195
Kdm4c_SRX1755829.Granulocytic.monocytic_progenitors	9768	Down	0.0829718	0.464195
Xbp1_SRX5796541.Liver	37	Up	0.0830056	0.464195
Gata1_SRX744014.Erythroblasts	14	Up	0.0830108	0.464195
Crebbp_SRX2420072.B_cells	23	Up	0.0830195	0.464195
Lef1_SRX5227765.Naive_T_cells	12	Up	0.0830638	0.464195
Batf_SRX6927327.CD4._T_cells	9	Up	0.0830673	0.464195
Suz12_ERX3297430.Unclassified	14	Down	0.0830766	0.464195
Hnf4a_SRX547098.Liver	38	Down	0.0830981	0.464195
Mef2a_SRX2922948.Heart_Ventricles	12	Up	0.0831433	0.464195
Ezh2_SRX2528920.ES_cells	9	Up	0.0831531	0.464195
Suz12_SRX2737381.ES_cells	15	Up	0.0832273	0.464195
Smarca4_ERX3764063.ES_cells	32	Up	0.0832965	0.464195
Spi1_SRX540699.Hematopoietic_Stem_Cells	117	Up	0.0833024	0.464195
Gps2_SRX5028162.Liver	352	Down	0.0834307	0.464195
Nr1h4_SRX6389074.Liver_organoids	680	Down	0.0834774	0.464195
Cebpa_SRX204702.Liver	7140	Down	0.0834984	0.464195
Myog_SRX246930.C2C12	612	Down	0.0835142	0.464195
Rxra_SRX003152.3T3.L1	141	Down	0.083525	0.464195
Rad21_SRX6708983.CH12F3	2576	Down	0.0835266	0.464195
Mtf2_SRX2776969.ES_cells	21	Up	0.08358	0.464195
Med1_SRX4167115.ES_cells	9179	Down	0.0836597	0.464195
Bcl6_SRX6095747.mESC_derived_neural_cells	152	Down	0.0837227	0.464195
Rad21_SRX1975355.Embryonic_limb	10	Up	0.0837542	0.464195
Rad21_SRX1975356.Embryonic_limb	10	Up	0.0837542	0.464195
Mtf2_SRX5463235.ES_cells	488	Down	0.0838162	0.464195
Rad21_SRX1500026.MEF	1178	Down	0.083836	0.464195
Suz12_SRX2737380.ES_cells	19	Up	0.0840976	0.465152
Rad21_SRX976729.MEF	276	Down	0.0841672	0.465152
Jarid2_SRX6071874.ES_cells	850	Down	0.0841701	0.465152
Med1_SRX2599809.3T3.L1	1727	Down	0.0842179	0.465152
Stat3_SRX015592.CD4._T_cells	146	Up	0.0842405	0.465152
Med12_SRX1338526.ES_cells	21	Up	0.0842883	0.46516
Foxa2_SRX540238.Liver	3203	Down	0.0845311	0.466244
Rxra_SRX020169.Liver	4646	Down	0.0847751	0.466762
Nbn_SRX894101.B_cells	20	Up	0.0848062	0.466762
Kdm2b_SRX186545.ES_cells	231	Down	0.0848552	0.466762
Foxa1_ERX112984.Hepatocytes	7007	Down	0.084935	0.466762
Foxa2_SRX019008.Hepatocytes	3261	Down	0.0849711	0.466762
Ebf1_SRX392759.HAFTL	300	Down	0.0849802	0.466762
Esrrb_SRX6032064.ES_cells	5057	Down	0.0850528	0.466762
Rnf2_SRX6768040.ES_cells	7252	Down	0.085217	0.466762
Nr1h4_SRX2240108.Liver	1248	Down	0.0852475	0.466762
Ppara_SRX5028180.Liver	8131	Down	0.0853023	0.466762
Kdm2b_SRX6094552.ES_cells	51	Down	0.0853763	0.466762
Dppa2_SRX4394644.iPS_cells	4829	Down	0.0854228	0.466762
Ahr_SRX2732725.Liver	599	Down	0.0854531	0.466762
Cbfb_SRX105461.Thymocytes	19	Down	0.0855919	0.466762
Ep300_SRX209671.Embryonic_brains	8	Up	0.0856176	0.466762
Med1_SRX2609737.ES_cells	9172	Down	0.0856524	0.466762
Cbx7_SRX6706339.ES_cells	432	Down	0.0857007	0.466762
Rxra_SRX093542.F9	117	Down	0.0857118	0.466762
Prdm9_SRX2511199.Testis	2737	Up	0.0857123	0.466762
Jun_SRX520194.3T3.L1	282	Up	0.0857231	0.466762
Smc1a_SRX2440041.EpiSC	301	Down	0.085756	0.466762
Arntl_SRX6417435.Liver	356	Down	0.0857748	0.466762
Kat5_ERX149457.ES_cells	448	Down	0.0858015	0.466762
Nelfa_SRX6714137.Heart	10874	Down	0.0858148	0.466762
Suz12_SRX3595734.ES_cells	28	Up	0.0858481	0.466762
Jarid2_SRX373779.ES_cells	12	Up	0.0858793	0.466762
Esrrb_SRX6032063.ES_cells	4119	Down	0.0858808	0.466762
Rad21_SRX6708975.CH12F3	5031	Down	0.0859859	0.466762
Ctcfl_SRX6828264.CH12	6122	Down	0.0860562	0.466762
Ncor2_SRX357099.Liver	5507	Down	0.0861549	0.466762
Nr3c1_SRX268234.7438	15	Up	0.0861665	0.466762
Rad21_SRX6828328.CH12	4027	Down	0.0861691	0.466762
Foxa1_SRX4325329.Liver	485	Down	0.0862613	0.466762
Nlrc5_SRX646165.T_cells	22	Up	0.0862715	0.466762
Runx2_SRX4705110.MLL.AF9_leukemic_cell	9821	Down	0.0862946	0.466762
STAT5.female_biased_GSE31578.liver	752	Down	0.0862981	0.466762
Runx1_SRX974252.Naive_T_cells	11	Up	0.0864402	0.467242
Rxra_SRX087267.F9	63	Down	0.0864798	0.467242
Srf_SRX3855854.Vascular_smooth_muscle_cells	4420	Down	0.0866444	0.467852
Ar_SRX286405.Epididymis	1986	Down	0.0866859	0.467852
Smc1a_SRX6831866.ES_cells	2237	Down	0.0869474	0.469012
Prdm9_SRX2511190.Testis	136	Up	0.0870147	0.469123
Suz12_SRX330674.ES_cells	1731	Down	0.0871462	0.469547
Gata1_SRX340962.FDCPmix	27	Up	0.08721	0.469547
Esrrb_SRX6032054.ES_cells	3971	Down	0.0872435	0.469547
Rad21_SRX6708979.CH12F3	3134	Down	0.0872803	0.469547
Rcor2_SRX1433427.Embryonic_brains	162	Down	0.0874748	0.470341
Mbd3_ERX1399922.ES_cells	829	Down	0.087566	0.470352
Cebpa_SRX1150368.Liver	4476	Down	0.0875706	0.470352
Tet1_SRX029859.ES_cells	3930	Down	0.0876659	0.470613
Pparg_SRX019391.3T3.L1	761	Down	0.0877255	0.470681
Dr1_SRX2609733.ES_cells	9684	Down	0.0878568	0.47102
Ssrp1_SRX7176626.ES_cells	2250	Down	0.0878825	0.47102
Zfp281_SRX5817866.ES_cells	3010	Down	0.0880568	0.471614
Nfkb1_SRX450303.Macrophages	74	Down	0.0881485	0.471614
Epop_SRX7423754.ES_cells	1076	Down	0.088159	0.471614
Rnf2_SRX6768060.ES_cells	5139	Down	0.0881812	0.471614
Rad21_SRX5252273.ES_cells	2853	Down	0.0883801	0.4722
Irf8_DRX049471.Unclassified	13	Up	0.0883847	0.4722
Mbd2_SRX2165258.ES_cells	20	Up	0.0884378	0.472233
Rad21_SRX8725644.Hepa.1c1c7	1681	Down	0.0884951	0.472287
Pparg_SRX316157.3T3.L1	10153	Down	0.0886223	0.472668
Mta1_SRX3729467.NIH.3T3	16	Up	0.0886605	0.472668
Srf_SRX1547316.MEF	3	Up	0.0887434	0.472859
Tal1_SRX145058.MEL	2807	Down	0.0889443	0.473199
Rfx2_SRX1011027.Testis	1008	Down	0.0890056	0.473199
Fos_SRX671680.Cortical_neuron	1015	Down	0.0890176	0.473199
Suz12_SRX3145804.ES_cells	1016	Down	0.0890286	0.473199
Smc1a_SRX5858857.ES_cells	8	Up	0.0890498	0.473199
Ar_SRX4867863.Epididymis	1150	Down	0.0891282	0.473199
Foxa1_ERX112991.Hepatocytes	3820	Down	0.0891371	0.473199
Brd4_SRX3602862.iPS_cells	2283	Up	0.0894073	0.474383
Smarca4_SRX3581679.MEF	6220	Down	0.0894583	0.474403
Rad21_ERX2087274.ES_cells	2833	Down	0.0895698	0.474497
Smc1a_SRX120170.MEF	2194	Down	0.0895704	0.474497
Smc1a_SRX5401528.ES_cells	771	Down	0.0896686	0.474766
Max_SRX140382.MEL	9210	Down	0.0897839	0.474809
Rad21_SRX3430132.ES_cells	2512	Down	0.0897923	0.474809
Nfe2_SRX203211.Erythroblasts	316	Down	0.089837	0.474809
Runx3_SRX338034.CD8._T_cells	7	Up	0.0898658	0.474809
Pcgf1_SRX6071849.ES_cells	7387	Down	0.0899627	0.475071
Tfap2a_SRX286407.Epididymis	1990	Down	0.0901493	0.475371
Nr3c1_SRX3523144.3617	456	Down	0.0901633	0.475371
Nr3c1_SRX661421.Liver	8671	Down	0.0901673	0.475371
Rad21_SRX3024491.Embryonic_limb	948	Down	0.0902087	0.475371
Smc3_SRX2580289.CD4_CD8_double_negative_cells	4448	Down	0.0902731	0.47546
Rad21_SRX6708976.CH12F3	3460	Down	0.0903846	0.475705
Elk1_SRX262795.NIH.3T3	22	Up	0.0904142	0.475705
Sfmbt1_SRX254631.Spermatids	19	Up	0.0904921	0.475865
Mtf2_SRX3738843.ES_cells	247	Down	0.0908306	0.477395
Suz12_SRX1158307.ES_cells	2628	Down	0.0909352	0.477659
Cbx7_SRX6768000.ES_cells	3574	Down	0.0909759	0.477659
Med1_SRX657149.iPS_cells	9116	Down	0.0912622	0.478625
Rad21_SRX6708989.B_cells	2391	Down	0.091408	0.478625
Rnf2_SRX6706361.ES_cells	61	Down	0.0914083	0.478625
Zfp281_SRX5817864.ES_cells	2671	Down	0.0914223	0.478625
Rpa1_SRX205939.B_cells	37	Up	0.0914427	0.478625
Brd4_SRX3557035.Macrophages	1217	Up	0.091498	0.478625
Smc1a_SRX2440040.EpiSC	98	Down	0.0915064	0.478625
Smc1a_SRX2599827.3T3.L1	2492	Down	0.0916063	0.478625
Irf4_SRX2766385.Treg	223	Up	0.0917728	0.478625
Hdac1_SRX7367414.Embryonic_limb	8	Up	0.091839	0.478625
Rad21_SRX6828318.CH12	3304	Down	0.0918606	0.478625
Hcfc1_SRX188798.MEL	9414	Down	0.0919097	0.478625
Tead4_SRX3730266.Trophoblast_stem_cells	3399	Down	0.091911	0.478625
Cebpa_SRX1092952.Liver	6152	Down	0.0919144	0.478625
Suz12_SRX5027357.ES_cells	2152	Down	0.091965	0.478625
Suz12_SRX1662101.ES_cells	1870	Down	0.0920093	0.478625
Gata3_SRX018105.Th1_Cells	122	Up	0.0920274	0.478625
Rela_SRX4416889.Liver	857	Up	0.0920463	0.478625
Ezh2_SRX7809221.Pro.B_cells	6366	Down	0.0920652	0.478625
Pgr_SRX114725.Uterus	25	Up	0.092222	0.479179
Crebbp_SRX5543279.Liver	2803	Down	0.0922673	0.479179
Rad21_SRX6828316.CH12	1705	Down	0.0923333	0.479274
Rad21_SRX5252271.ES_cells	2273	Down	0.092388	0.479311
Ebf1_SRX1038474.Pro.B_cells	569	Down	0.0924725	0.479501
Gata3_DRX012367.Th2_Cells	9	Up	0.092596	0.479894
Suz12_SRX330673.ES_cells	1687	Down	0.0927516	0.480273
Dpf3_SRX8082199.C2C12	31	Up	0.0928362	0.480273
Ctnnb1_SRX1293143.Hematopoietic_Stem_Cells	5	Up	0.0928506	0.480273
Hnf4g_SRX4047637.Small_intestinal_organoids	129	Down	0.0928605	0.480273
Suz12_SRX482882.ES_cells	506	Down	0.0931459	0.481501
Smc3_SRX120172.MEF	2822	Down	0.0932296	0.481646
Rfx2_SRX1011026.Testis	1629	Down	0.0932697	0.481646
Nlrc5_SRX646167.T_cells	7	Up	0.0933751	0.481792
Rad51_SRX112532.Testis	129	Down	0.093394	0.481792
Hnf4a_SRX3466130.Colon	7354	Down	0.0934632	0.481901
Setdb1_SRX2228738.Hepa_1.6	118	Down	0.0935721	0.482215
Nr1h3_SRX118171.Liver	189	Down	0.0936339	0.482287
Zfp57_SRX1421936.ES_cells	24	Up	0.0937358	0.482564
Smarca4_SRX1053798.Medulloblastoma	11	Up	0.0938441	0.482772
Rpa1_SRX205952.B_cells	37	Up	0.0938724	0.482772
Brd4_SRX2245716.ES_cells	1917	Up	0.0939443	0.482867
Suz12_SRX1205892.ILC87	11	Up	0.0939869	0.482867
Sox2_SRX404305.ZHBTc4	766	Down	0.0940955	0.483178
Kdm2b_SRX6094549.ES_cells	4614	Down	0.0941694	0.48331
Rybp_SRX3272100.Embryoid_Bodies	2333	Down	0.0942865	0.483578
Sox2_SRX1410921.EpiSC	459	Up	0.0943179	0.483578
Stat1_SRX122560.Dendritic_Cells	8	Up	0.0944038	0.483771
Rad21_SRX6708977.CH12F3	3061	Down	0.0945047	0.483871
Mtf2_SRX7423736.ES_cells	1077	Down	0.0945209	0.483871
Rad21_SRX8626583.ES_cells	778	Down	0.0945824	0.483871
Rad21_SRX6828356.CH12	1538	Down	0.0946689	0.483871
Stat1_SRX4178754.Macrophages	22	Up	0.0947658	0.483871
Rad21_SRX6828303.CH12	3643	Down	0.0948071	0.483871
Ep300_SRX3599538.C2C12	9	Up	0.0948252	0.483871
Rpa1_SRX205963.Thymocytes	9	Up	0.0948252	0.483871
Prdm1_SRX1131939.Plasmablasts	800	Up	0.0948569	0.483871
Htt_SRX3100164.Corpus_Striatum	5	Up	0.0951085	0.484171
Htt_SRX3100166.Corpus_Striatum	5	Up	0.0951085	0.484171
Smad3_SRX2245994.Corpus_Striatum	5	Up	0.0951085	0.484171
Twist1_SRX337963.Embryonic_heart	5	Up	0.0951085	0.484171
Pax5_SRX5358487.Pro.B_cells	8015	Down	0.0951977	0.484307
Rpa1_SRX205946.B_cells	16	Up	0.0952476	0.484307
Mecp2_SRX5287319.Olfactory_Nerve	1785	Up	0.0952798	0.484307
Med12_SRX1688242.ES_cells	20	Up	0.0953775	0.484558
Smc1a_SRX120169.MEF	1519	Down	0.0954488	0.484676
Mef2d_SRX700321.Retina	38	Up	0.0955869	0.485028
Smc1a_SRX085110.ES_cells	4275	Down	0.0956149	0.485028
Pou5f1_SRX3038013.iPS_cells	913	Down	0.0958683	0.486068
Rad21_SRX701154.Spleen	195	Down	0.096005	0.486414
Smarca4_SRX2236928.ES_cells	8	Up	0.0960838	0.486414
Arntl_SRX4416875.Liver	515	Down	0.0961072	0.486414
Suz12_SRX6071894.ES_cells	1279	Down	0.0962704	0.486414
Cebpa_SRX1150367.Liver	2531	Down	0.0962933	0.486414
Rela_SRX6074117.MEF	7691	Down	0.0963	0.486414
Rad21_SRX6708987.B_cells	4273	Down	0.0964035	0.486414
Baz1a_SRX445339.Nucleus_Accumbens	12	Up	0.0964349	0.486414
Gfi1_SRX093162.Bone_Marrow_Cells	10046	Down	0.0964481	0.486414
Trp53_ERX1167968.HPC.7	21	Up	0.096484	0.486414
Ahcy_SRX4369912.ES_cells	30	Up	0.0965149	0.486414
Suz12_SRX7809239.Pro.B_cells	7923	Down	0.0965424	0.486414
Runx1_SRX1438366.EML_	9264	Down	0.096566	0.486414
Klf4_ERX2604637.ES_cells	4392	Down	0.0967138	0.486742
Grip1_SRX2900601.Macrophages	23	Up	0.0967281	0.486742
Rxra_SRX150789.C17.2	194	Down	0.0968112	0.486916
Mta2_SRX1205896.CD4_CD8_double_negative_cells	9787	Down	0.0969344	0.487292
Stat1_SRX2522397.AT.3	9	Up	0.0970001	0.487331
[truncated: 8,045 more rows]

## Sheet: S5_2
	NGenes	Direction	PValue	FDR
Bhlhe40_SRX3927760.CD4._T_cells	206	Up	9.5751e-11	8.44089e-07
Suz12_SRX111886.ES_cells	145	Up	1.68128e-10	8.44089e-07
Suz12_SRX111877.ES_cells	165	Up	6.08247e-10	2.0358e-06
Mysm1_SRX8349070.Ba.F3	105	Up	1.82188e-09	4.57338e-06
Wdr5_SRX5027406.ES_cells	116	Up	7.25509e-08	0.000128614
Trp53_SRX270556.MEF	134	Up	7.6853e-08	0.000128614
male_biased.GSE77221.liver	270	Up	1.07617e-07	0.000154369
Ebf1_SRX120207.B_cells	65	Up	6.07083e-06	0.00761965
Hdac3_SRX1655670.Pro.B_cells	46	Up	1.14626e-05	0.0127885
Auts2_SRX3858815.Epidermal_progenitor_cells	29	Up	1.59643e-05	0.0160298
Xbp1_SRX2053271.Liver	52	Up	1.83594e-05	0.0167588
Dpf3_SRX8082197.C2C12	121	Up	2.82155e-05	0.0236093
Stat3_SRX708755.CD4._T_cells	128	Up	3.16412e-05	0.0244392
Wdr5_SRX1024500.Bone_Marrow_Cells	174	Up	3.95467e-05	0.0283635
Nr3c1_SRX1521002.Brown_preadipocytes	235	Up	4.75074e-05	0.0318014
Xbp1_SRX5796537.Liver	59	Up	5.45447e-05	0.0342302
Irf4_SRX2766386.Treg	40	Up	7.73083e-05	0.0456619
Mnt_SRX7849456.Lung_tumors	183	Up	9.08616e-05	0.0506856
Myc_SRX7849458.Lung_tumors	114	Up	0.000171156	0.0904516
Wdr5_SRX1024506.Bone_Marrow_Cells	232	Up	0.000222986	0.11195
Ep300_SRX590341.EpiLC	1	Down	0.000264218	0.126334
Ctr9_SRX213822.ES_cells	202	Up	0.000302609	0.136819
Dmc1_SRX4596024.Testis	884	Down	0.000313399	0.136819
Dppa2_SRX4394617.MEF	78	Up	0.000341018	0.142232
Bcl6_SRX094466.Liver	42	Up	0.000354128	0.142232
Stat3_SRX758042.CD4._T_cells	126	Up	0.000407067	0.157206
Nr0b2_SRX1427025.Liver	251	Up	0.000470887	0.175118
Creb3l2_SRX3730272.Trophoblast_stem_cells	736	Up	0.000692781	0.240137
Nfe2l1_SRX2311121.MEF	120	Up	0.000693554	0.240137
Supt6_SRX6093179.C2C12	168	Up	0.000840036	0.2786
Nr4a1_SRX1077593.Treg	84	Down	0.000885412	0.2786
Xbp1_SRX5796539.Liver	36	Up	0.000887879	0.2786
Hdac2_SRX3021908.mESC_derived_haemogenic_endothelium	558	Down	0.000919575	0.279802
Hdac1_SRX3021907.mESC_derived_haemogenic_endothelium	1957	Down	0.00128225	0.378679
Kdm5a_SRX055317.ES_cells	159	Up	0.00144334	0.414073
Wdr5_SRX1024503.Bone_Marrow_Cells	297	Up	0.00172794	0.458602
Tcf3_SRX3771850.Liver	153	Up	0.00176273	0.458602
Rnf2_SRX5124889.Embryonic_limb	1735	Down	0.00176781	0.458602
Kmt2c_SRX143285.MEF	936	Up	0.00182507	0.458602
Kdm1a_SRX451712.C2C12	130	Up	0.00182692	0.458602
Rxra_SRX087268.F9	70	Down	0.00222019	0.54373
Xbp1_SRX5796541.Liver	37	Up	0.00238685	0.563255
Trim28_SRX1022095.ES_cells	47	Down	0.00241211	0.563255
Wdr5_SRX023511.ES_cells	155	Up	0.00249388	0.568439
Rybp_SRX1831948.ES_cells	32	Down	0.00254753	0.568439
Spi1_SRX695809.416B	38	Down	0.00273072	0.588293
Xbp1_ERX2735087.CD4._T_cells	761	Up	0.00276861	0.588293
Rpa2_SRX204592.B_cells	19	Down	0.00283971	0.588293
Myc_SRX2417363.Macrophages	69	Up	0.00290156	0.588293
Cbx3_SRX234786.ES_cells	113	Up	0.00296786	0.588293
Fli1_SRX181746.Embryonic_megakaryocytes	593	Up	0.0030512	0.588293
Rybp_SRX1831950.ES_cells	65	Down	0.00306937	0.588293
Eed_SRX6767994.ES_cells	3585	Down	0.00314249	0.588293
Bbx_SRX3730214.Trophoblast_stem_cells	195	Up	0.00316381	0.588293
Suz12_SRX6071843.ES_cells	185	Down	0.00342662	0.625577
Smarca4_SRX2612037.ES_cells	31	Down	0.00355812	0.635642
Nipbl_SRX022696.ES_cells	155	Up	0.00360837	0.635642
Ctr9_SRX017060.ES_cells	366	Up	0.00372282	0.644497
Xbp1_ERX2735088.CD4._T_cells	560	Up	0.00407341	0.685012
Ezh2_SRX1311028.CD4._T_cells	779	Down	0.00411802	0.685012
Creb3l2_SRX3730221.Trophoblast_stem_cells	364	Up	0.00416151	0.685012
Med12_SRX1670177.ES_cells	505	Up	0.00441994	0.70469
Eed_SRX6767993.ES_cells	3396	Down	0.00445986	0.70469
Rnf2_SRX5124892.Embryonic_limb	3013	Down	0.00465546	0.70469
Tcf7_SRX1411152.Gamma_delta_T_cells	5260	Down	0.00465901	0.70469
Ncaph2_SRX1688322.ES_cells	5041	Down	0.00465922	0.70469
Myc_SRX7849457.Lung_tumors	866	Up	0.00470875	0.70469
Rybp_SRX1831949.ES_cells	40	Down	0.00479511	0.70469
Irf8_SRX1091123.B_cells	37	Down	0.00490636	0.70469
Zmynd11_SRX7842812.Macrophages	81	Down	0.00491269	0.70469
Nr3c1_SRX268259.7438	31	Down	0.0051104	0.71076
Stat5a_SRX7951801.Liver	364	Up	0.00514515	0.71076
Pcgf1_SRX6768029.ES_cells	5046	Down	0.00516736	0.71076
Stat1_SRX1063034.CD4._T_cells	1849	Up	0.00550744	0.747301
Kdm2b_SRX3179308.iPS_cells	192	Down	0.00584939	0.783117
Pou5f1_SRX3962337.ES_cells	104	Down	0.00599988	0.791526
Foxj2_SRX3730230.Trophoblast_stem_cells	398	Up	0.00606986	0.791526
Mysm1_SRX8349074.HPC.7	82	Up	0.00638488	0.815678
Suz12_SRX1829035.ES_cells	4802	Down	0.0067601	0.815678
Zmynd11_SRX2692883.MEF	164	Down	0.0067774	0.815678
Suz12_SRX554627.ES_cells	4889	Down	0.00686687	0.815678
Rnf2_SRX3946199.ES_cells	865	Down	0.00697331	0.815678
Smarca4_SRX4301424.mESC_derived_cardiac_cells	137	Down	0.00716402	0.815678
Arntl_SRX3699473.Heart	72	Down	0.00720907	0.815678
Trim28_SRX1022093.ES_cells	50	Down	0.00751537	0.815678
Pcgf1_SRX6768027.ES_cells	3671	Down	0.00753801	0.815678
Pcgf1_SRX6768028.ES_cells	3170	Down	0.00775485	0.815678
Suz12_SRX6071894.ES_cells	1224	Down	0.00786249	0.815678
Men1_SRX1311001.Th1_Cells	215	Down	0.00787959	0.815678
Creb3l2_SRX3730220.Trophoblast_stem_cells	839	Up	0.00792071	0.815678
Kdm2a_SRX6094545.ES_cells	433	Down	0.00799741	0.815678
Pcgf2_SRX6071850.ES_cells	1351	Down	0.00809572	0.815678
Arntl_SRX5298259.MEF	121	Down	0.0080961	0.815678
Smarca4_SRX4301428.mESC_derived_cardiac_cells	3194	Down	0.0082484	0.815678
Pcgf2_SRX6071852.ES_cells	1256	Down	0.00850424	0.815678
Rnf2_SRX186550.ES_cells	4477	Down	0.00882072	0.815678
Wdr5_SRX344974.C2C12	1641	Up	0.00884996	0.815678
E2f1_SRX2897262.ES_cells	3161	Down	0.00885443	0.815678
Rpa1_SRX205939.B_cells	36	Down	0.00887131	0.815678
Suz12_SRX6071892.ES_cells	1416	Down	0.00888068	0.815678
Ezh2_SRX2741811.Erythroid_Cells	179	Down	0.00898698	0.815678
Myt1l_SRX1155618.MEF	117	Up	0.00899403	0.815678
Smarca4_SRX3270964.ES_cells	694	Down	0.00903434	0.815678
Kdm5a_SRX015832.ES_cells	3381	Up	0.00937692	0.815678
Smarca4_SRX7121951.Hepatocytes	15	Down	0.00939496	0.815678
Nipbl_SRX6073530.P19	6845	Down	0.00942563	0.815678
Mbd3_SRX4403304.mESC_derived_neural_cells	444	Down	0.00954641	0.815678
Hdac3_SRX3284083.Dorsal_root_ganglia	23	Down	0.00968015	0.815678
Suz12_SRX6071895.ES_cells	575	Down	0.00969096	0.815678
Dmc1_SRX4596022.Testis	1433	Down	0.00970029	0.815678
Pcgf1_SRX5027384.ES_cells	1560	Down	0.00976421	0.815678
Rxra_SRX087267.F9	61	Down	0.00980812	0.815678
Suz12_SRX554632.ES_cells	4266	Down	0.00981583	0.815678
Cbx7_SRX6768000.ES_cells	3456	Down	0.00985546	0.815678
E2f1_SRX2897263.ES_cells	2055	Down	0.00986016	0.815678
Zmynd11_SRX2692884.MEF	157	Down	0.00998948	0.815678
Pspc1_SRX8330884.ES_cells	236	Down	0.0100547	0.815678
Ezh2_SRX1438363.EML_	968	Down	0.0100549	0.815678
Suz12_SRX1829031.ES_cells	3968	Down	0.0102703	0.815678
Mnt_SRX7849446.Lung_tumors	522	Up	0.0103414	0.815678
Suz12_SRX1831961.ES_cells	2843	Down	0.0107144	0.815678
Wdr5_SRX344975.C2C12	1187	Up	0.0108645	0.815678
Mtf2_SRX6422733.ES_cells	169	Down	0.0108887	0.815678
Irf8_SRX5056008.Hematopoietic_progenitors	46	Down	0.0109424	0.815678
Ezh2_SRX330668.ES_cells	6651	Down	0.0109973	0.815678
Irf4_SRX5086051.Th2_Cells	313	Up	0.0110489	0.815678
Rnf2_SRX4546347.Trophoblast_stem_cells	1846	Down	0.0111507	0.815678
Suz12_SRX6071840.ES_cells	1865	Down	0.0112823	0.815678
Suz12_SRX1831962.ES_cells	3601	Down	0.0114943	0.815678
Asxl1_SRX3341232.ES_cells	2831	Up	0.0116262	0.815678
Suz12_SRX6071839.ES_cells	1672	Down	0.0116365	0.815678
Jarid2_SRX481628.ES_cells	882	Down	0.0117497	0.815678
Gtf2e2_SRX547089.Liver	1156	Up	0.0118037	0.815678
Rybp_SRX3272101.Embryoid_Bodies	5259	Down	0.0118092	0.815678
Rnf2_SRX6716552.ES_cells	1653	Down	0.0118217	0.815678
Suz12_SRX554626.ES_cells	5058	Down	0.0118797	0.815678
Suz12_SRX554628.ES_cells	6490	Down	0.0119911	0.815678
Cbx7_SRX6768001.ES_cells	2512	Down	0.0120362	0.815678
Suz12_SRX381490.ES_cells	940	Down	0.0121169	0.815678
Ezh2_SRX482886.ES_cells	642	Down	0.0121244	0.815678
Hdac3_SRX1655672.Pro.B_cells	19	Up	0.0121616	0.815678
Jarid2_SRX6422727.ES_cells	23	Down	0.0123846	0.815678
Jarid2_SRX481629.ES_cells	993	Down	0.0124475	0.815678
Pcgf2_SRX6071851.ES_cells	1498	Down	0.0125518	0.815678
Suz12_SRX1158307.ES_cells	2525	Down	0.0126318	0.815678
Chd7_SRX1892673.416B	1017	Up	0.0128764	0.815678
Bcl11b_SRX4814132.Treg	153	Up	0.0128981	0.815678
Suz12_SRX6422748.ES_cells	979	Down	0.0129725	0.815678
Suz12_SRX1158309.ES_cells	1551	Down	0.0130199	0.815678
Suz12_SRX1831960.ES_cells	3301	Down	0.0130943	0.815678
Nsl1_SRX404387.ES_cells	1867	Up	0.0132419	0.815678
Suz12_SRX554633.ES_cells	5581	Down	0.013273	0.815678
Suz12_SRX4338248.ES_cells	1347	Down	0.0134145	0.815678
Rnf2_SRX5436000.ES_cells	238	Down	0.0134541	0.815678
Supt16_SRX6093178.C2C12	137	Up	0.0135254	0.815678
Pou5f1_SRX2236936.ES_cells	336	Down	0.0135284	0.815678
Rad21_SRX5951664.Spermatocytes	7282	Down	0.0136327	0.815678
Rnf2_SRX6716553.ES_cells	1045	Down	0.0136634	0.815678
Suz12_SRX482882.ES_cells	480	Down	0.0136972	0.815678
Ezh2_SRX1311025.ES_cells	2051	Down	0.0137067	0.815678
Creb3l2_SRX5982665.AtT.20	2545	Up	0.0137098	0.815678
Rnf2_SRX4546345.Trophoblast_stem_cells	1903	Down	0.0137947	0.815678
Arntl_SRX5298255.MEF	99	Down	0.0140347	0.815678
Chd7_SRX1892678.416B	915	Up	0.0140465	0.815678
Dmc1_SRX3630642.Testis	751	Down	0.0142149	0.815678
Suz12_SRX1205893.ILC87	324	Down	0.0142846	0.815678
Jarid2_SRX6071876.ES_cells	1403	Down	0.0144231	0.815678
Rnf2_SRX186547.ES_cells	7563	Down	0.0145583	0.815678
Suz12_SRX6071897.ES_cells	366	Down	0.0145791	0.815678
Pspc1_SRX8330885.ES_cells	222	Down	0.0146498	0.815678
Chd7_SRX1892685.416B	798	Up	0.0146575	0.815678
Mysm1_ERX1493877.Unclassified	32	Down	0.0146983	0.815678
Zfp57_SRX5140867.ES_cells	27	Down	0.0147228	0.815678
Vdr_SRX1672851.Mesenchymal_stem_cells	643	Up	0.0147733	0.815678
Suz12_SRX1158305.ES_cells	1865	Down	0.0149464	0.815678
Hes1_SRX1550525.Macrophages	3270	Down	0.0150739	0.815678
Pspc1_SRX8330924.ES_cells	429	Down	0.0152124	0.815678
Suz12_SRX3844093.ES_cells	1355	Down	0.0152429	0.815678
Esrra_SRX1716885.C2C12	561	Up	0.0152501	0.815678
Rela_SRX3464958.Macrophages	11	Down	0.0153176	0.815678
Trim28_SRX4159252.ES_cells	17	Down	0.015337	0.815678
Rnf2_SRX2875264.ES_cells	2118	Down	0.0153991	0.815678
Cbx7_SRX6767996.ES_cells	1413	Down	0.0154074	0.815678
Baz2a_SRX1100372.ES_cells	9	Down	0.0154399	0.815678
Tcf3_SRX2254825.Neural_Stem_Cells	591	Down	0.0154621	0.815678
Mtf2_SRX6422728.ES_cells	2387	Down	0.0154646	0.815678
Jarid2_SRX6071874.ES_cells	810	Down	0.0156396	0.815678
Rnf2_SRX4546342.Trophoblast_stem_cells	2161	Down	0.015689	0.815678
Grip1_SRX113296.Macrophages	79	Up	0.0158113	0.815678
Suz12_SRX5463219.ES_cells	1912	Down	0.0159328	0.815678
Suz12_ERX3297415.Unclassified	286	Down	0.0159775	0.815678
Cxxc1_SRX2486184.ES_cells	202	Down	0.0161285	0.815678
Rnf2_SRX6768018.ES_cells	5525	Down	0.0161354	0.815678
Suz12_SRX554631.ES_cells	4895	Down	0.0161615	0.815678
Suz12_SRX6422737.ES_cells	2677	Down	0.0163137	0.815678
Yeats4_SRX2955754.ES_cells	79	Down	0.0163711	0.815678
Jarid2_SRX6071875.ES_cells	1137	Down	0.0164073	0.815678
Suz12_SRX5369621.ES_cells	518	Down	0.0164421	0.815678
Rnf2_SRX6768019.ES_cells	5144	Down	0.0164951	0.815678
Srebf1_SRX316698.Liver	55	Down	0.0167399	0.815678
Suz12_SRX6071893.ES_cells	1327	Down	0.0167449	0.815678
Dmc1_SRX4596023.Testis	2597	Down	0.0168862	0.815678
Rnf2_SRX381485.ES_cells	2434	Down	0.0168946	0.815678
Cxxc1_SRX2486183.ES_cells	102	Down	0.0168966	0.815678
Chd4_SRX099380.CD4_CD8_double_positive_cells	34	Down	0.0169188	0.815678
Ezh2_SRX213801.ES_cells	58	Down	0.016965	0.815678
Foxa2_SRX679437.Liver	10	Down	0.0170284	0.815678
Pcgf2_SRX1372673.mESC_derived_neural_cells	336	Down	0.0170741	0.815678
Dmc1_SRX4596021.Testis	1358	Down	0.0171242	0.815678
Suz12_SRX1662100.ES_cells	2443	Down	0.0172868	0.815678
Ezh2_SRX1438362.EML_	2194	Down	0.0173267	0.815678
Etv6_SRX187211.Th17_Cells	2518	Up	0.0173886	0.815678
Suz12_SRX6071838.ES_cells	1972	Down	0.0174165	0.815678
Wdr5_SRX1024496.Bone_Marrow_Cells	351	Up	0.0175504	0.815678
Eed_SRX6767990.ES_cells	632	Down	0.0176162	0.815678
Rnf2_SRX381484.ES_cells	2604	Down	0.0176234	0.815678
Arntl_SRX2480310.MEF	205	Down	0.0176789	0.815678
Suz12_SRX7809238.Unclassified	1828	Down	0.0177312	0.815678
Rpa2_SRX204593.B_cells	15	Down	0.0177904	0.815678
Jarid2_SRX2426793.ES_cells	703	Down	0.0180652	0.816138
Suz12_SRX482880.ES_cells	1223	Down	0.0180663	0.816138
Suz12_SRX5463221.ES_cells	1433	Down	0.018176	0.816138
Myc_SRX5356997.Naive_B_cells	863	Up	0.0182114	0.816138
Arntl_SRX5298247.MEF	108	Down	0.0182438	0.816138
Suz12_SRX1662099.ES_cells	2289	Down	0.0182938	0.816138
Stat1_SRX520200.3T3.L1	1381	Up	0.0183694	0.816138
Rpa1_SRX205952.B_cells	33	Down	0.0187314	0.822811
Suz12_SRX5027359.ES_cells	3543	Down	0.0191077	0.822811
Zfp281_SRX2455331.EpiSC	2314	Down	0.0191574	0.822811
Mbd3_ERX1399921.ES_cells	2104	Down	0.0191743	0.822811
Vdr_SRX6095565.Monocytes	550	Up	0.0192301	0.822811
Eed_ERX2558661.ES_cells	1357	Down	0.0193254	0.822811
Cbx7_SRX6767995.ES_cells	1429	Down	0.0193907	0.822811
Hdac1_SRX047137.ES_cells	237	Down	0.019518	0.822811
Irf4_ERX1288410.Unclassified	28	Down	0.0195332	0.822811
Myc_SRX542559.MEF	1892	Up	0.019609	0.822811
Suz12_SRX6071841.ES_cells	354	Down	0.0197406	0.822811
Irf2_SRX122516.Dendritic_Cells	11	Up	0.0197995	0.822811
Kdm2b_SRX6094551.ES_cells	5649	Down	0.0198234	0.822811
Eed_SRX6767989.ES_cells	1041	Down	0.0199521	0.822811
Pou5f1_SRX2441340.ES_cells	204	Down	0.0200098	0.822811
Suz12_SRX1719352.ES_cells	431	Down	0.0200314	0.822811
Rnf2_SRX6768060.ES_cells	4993	Down	0.0200676	0.822811
Smarca4_SRX3270945.ES_cells	710	Down	0.0201457	0.822811
Ezh2_SRX482884.ES_cells	1169	Down	0.0202004	0.822811
Tbx21_SRX1162500.iTreg	100	Up	0.020281	0.822811
Epop_SRX7037545.ES_cells	1584	Down	0.0202895	0.822811
Foxa2_SRX032884.Liver	75	Up	0.0204617	0.822811
Atf3_SRX122487.Dendritic_Cells	1	Up	0.0204819	0.822811
Pou3f2_SRX4054028.mESCs._differentiated	270	Down	0.0204863	0.822811
Pou5f1_SRX3962338.ES_cells	140	Down	0.0205742	0.823051
Rnf2_SRX5435996.ES_cells	680	Down	0.0207508	0.823871
Suz12_SRX554630.ES_cells	2662	Down	0.0213157	0.823871
Rnf2_SRX5435998.ES_cells	612	Down	0.0215525	0.823871
Kdm5a_SRX2348509.3T3.L1	4004	Up	0.0216193	0.823871
Suz12_SRX1158303.ES_cells	1345	Down	0.0217109	0.823871
Pcgf1_SRX6071846.ES_cells	4468	Down	0.0217385	0.823871
Pou5f1_SRX1706954.mESCs._differentiated	134	Down	0.0221019	0.823871
Suz12_SRX482881.ES_cells	1467	Down	0.0222143	0.823871
Stat1_SRX4178772.Macrophages	49	Up	0.0222166	0.823871
Suz12_SRX5027399.ES_cells	1442	Down	0.0222394	0.823871
Suz12_SRX1158306.ES_cells	1664	Down	0.0225327	0.823871
Suz12_SRX6071842.ES_cells	288	Down	0.0227398	0.823871
Ezh2_SRX3445693.Unclassified	1594	Down	0.0227909	0.823871
Rnf2_SRX5242837.ES_cells	5801	Down	0.0228556	0.823871
Suz12_SRX208053.ES_cells	639	Down	0.0228698	0.823871
Suz12_SRX692982.CD4_CD8_double_negative_cells	1417	Down	0.0229823	0.823871
Ncor2_ERX080888.3T3.L1	370	Up	0.0229976	0.823871
Meis1_SRX1056342.416B	97	Down	0.0230694	0.823871
Hira_SRX1674106.Embryonic_heart	12	Down	0.0232375	0.823871
Pcgf2_SRX1372668.ES_cells	754	Down	0.0233438	0.823871
Pcgf2_SRX5027385.ES_cells	729	Down	0.023429	0.823871
Ncor2_ERX080876.3T3.L1	477	Up	0.0234635	0.823871
Dppa2_SRX4394620.MEF	743	Down	0.0235368	0.823871
Nfat5_SRX3462672.Macrophages	45	Up	0.0235778	0.823871
Suz12_SRX6706342.ES_cells	1359	Down	0.023582	0.823871
Rnf2_SRX6422736.ES_cells	1294	Down	0.0236496	0.823871
Pou5f1_SRX2236937.ES_cells	493	Down	0.0236536	0.823871
Kat2a_SRX1815510.B_cells	2707	Up	0.0236557	0.823871
Suz12_SRX554624.ES_cells	1701	Down	0.0237157	0.823871
Mbd3_ERX1399934.ES_cells	200	Down	0.0237393	0.823871
Suz12_SRX2875262.ES_cells	1620	Down	0.0237907	0.823871
Pcgf1_SRX6768031.ES_cells	903	Down	0.0238498	0.823871
Myc_ERX1167942.HPC.7	946	Up	0.0239683	0.823871
Mbd3_ERX1399928.ES_cells	1793	Down	0.0239926	0.823871
Rnf2_SRX1063119.ES_cells	81	Down	0.0240266	0.823871
Tbpl1_SRX1667523.Testis	653	Up	0.0240328	0.823871
Kdm2b_SRX186551.ES_cells	3774	Down	0.0240885	0.823871
Suz12_ERX3297439.Unclassified	356	Down	0.0240967	0.823871
Suz12_SRX6706365.ES_cells	676	Down	0.0241192	0.823871
Myc_SRX2170275.Mammary_cells	895	Up	0.0241878	0.823871
Suz12_SRX6422753.ES_cells	260	Down	0.0242761	0.823871
Rnf2_SRX6768041.ES_cells	4623	Down	0.0242873	0.823871
Rybp_SRX3272100.Embryoid_Bodies	2275	Down	0.0243948	0.823871
Suz12_ERX3297247.Unclassified	199	Down	0.0244112	0.823871
Chd7_SRX1892682.416B	1059	Up	0.0245154	0.823871
Suz12_SRX6422752.ES_cells	1779	Down	0.0245306	0.823871
Nlrc5_SRX646165.T_cells	22	Up	0.0246535	0.823871
Vdr_SRX467361.IDG.SW3	332	Up	0.0247376	0.823871
Bhlhe40_SRX3730216.Trophoblast_stem_cells	319	Down	0.0247557	0.823871
Ezh2_SRX482885.ES_cells	1140	Down	0.0247727	0.823871
Pcgf2_SRX6422720.ES_cells	1420	Down	0.0248226	0.823871
Vdr_SRX1672815.Mesenchymal_stem_cells	280	Up	0.0249069	0.823871
Suz12_SRX1831957.ES_cells	2145	Down	0.0250503	0.823871
Cbx7_SRX6706327.ES_cells	1509	Down	0.0251293	0.823871
Suz12_SRX6706369.ES_cells	839	Down	0.0253139	0.823871
Suz12_SRX1831959.ES_cells	1947	Down	0.0254483	0.823871
Zmynd11_SRX2692885.MEF	15	Down	0.0254872	0.823871
Kdm2b_SRX381478.ES_cells	7532	Down	0.0255581	0.823871
Ezh2_SRX3141814.ES_cells	1268	Down	0.0256115	0.823871
Jarid2_SRX015829.ES_cells	779	Down	0.0257326	0.823871
Smad4_SRX3014620.CD4._T_cells	13	Down	0.0257728	0.823871
Arntl_SRX5298251.MEF	179	Down	0.0257832	0.823871
Mtf2_SRX7423745.ES_cells	6028	Down	0.0258915	0.823871
Suz12_SRX1719348.ES_cells	77	Down	0.0262108	0.823871
Cbx7_SRX2254003.ES_cells	1793	Down	0.0262198	0.823871
Sox2_SRX2236943.ES_cells	280	Down	0.0263034	0.823871
Pou5f1_SRX023509.ES_cells	154	Down	0.0265207	0.823871
Nlrc5_SRX646168.T_cells	211	Up	0.0265909	0.823871
Stat3_SRX758044.CD4._T_cells	236	Up	0.0267031	0.823871
Suz12_SRX1831958.ES_cells	1896	Down	0.0267234	0.823871
Suz12_SRX554625.ES_cells	3244	Down	0.0268129	0.823871
Mbd3_ERX1399922.ES_cells	800	Down	0.0268601	0.823871
Suz12_SRX5463220.ES_cells	1425	Down	0.0268752	0.823871
Fbxo21_SRX3730229.Trophoblast_stem_cells	1087	Up	0.026889	0.823871
Suz12_ERX3297223.Unclassified	148	Down	0.0268893	0.823871
Suz12_SRX3858838.Epidermal_progenitor_cells	316	Down	0.0269169	0.823871
Kat8_SRX368308.mESC_derived_neural_cells	2418	Up	0.0271439	0.823871
Cbx7_SRX2796970.ES_cells	1048	Down	0.0271569	0.823871
Suz12_SRX1158304.ES_cells	1160	Down	0.0271766	0.823871
Mbd3_ERX1399936.ES_cells	1420	Down	0.0272409	0.823871
Suz12_ERX3297367.Unclassified	276	Down	0.0272785	0.823871
Pcgf2_SRX6422729.ES_cells	860	Down	0.0275501	0.823871
Smarca4_SRX2612045.ES_cells	130	Down	0.0275618	0.823871
Gabpa_SRX2242856.Macrophages	2766	Up	0.0275851	0.823871
Suz12_SRX2875261.ES_cells	858	Down	0.0276322	0.823871
Etv6_SRX187212.Th17_Cells	2800	Up	0.0276511	0.823871
Pcgf1_SRX6768026.ES_cells	2011	Down	0.0278936	0.828638
Ezh2_SRX026292.ES_cells	491	Down	0.0280119	0.829697
Jarid2_SRX7423730.ES_cells	354	Down	0.0281545	0.831468
Gabpa_SRX2242855.Macrophages	2751	Up	0.0282547	0.831979
Suz12_SRX3844094.ES_cells	1459	Down	0.0284394	0.833727
Suz12_SRX1539905.ES_cells	370	Down	0.0284815	0.833727
Mbd3_ERX1399929.ES_cells	1405	Down	0.0287044	0.833727
Arntl_SRX5298249.MEF	116	Down	0.0288722	0.833727
Stag1_SRX5435982.ES_cells	564	Down	0.0289231	0.833727
Chd7_SRX1892674.416B	1209	Up	0.0289966	0.833727
Hoxb1_SRX4980262.ES_cells	12	Down	0.0291554	0.833727
Mtf2_SRX7423729.ES_cells	2984	Down	0.0292464	0.833727
Ezh2_SRX7809220.Unclassified	1347	Down	0.0293292	0.833727
Rnf2_SRX482877.ES_cells	3701	Down	0.029423	0.833727
Myc_SRX4826325.MEF	387	Up	0.0295421	0.833727
Rnf2_SRX6071869.ES_cells	3932	Down	0.0295908	0.833727
Zfp281_SRX5817863.ES_cells	1772	Down	0.0296153	0.833727
Wdr5_SRX344976.C2C12	760	Up	0.0296907	0.833727
Rnf2_SRX4546355.ES_cells	1676	Down	0.0296937	0.833727
Rnf2_SRX5649301.Embryonic_limb	773	Down	0.0297118	0.833727
Mbd1_SRX1287763.3T3.L1	273	Down	0.0297255	0.833727
Suz12_SRX310333.ES_cells	918	Down	0.0299117	0.83453
Suz12_SRX330674.ES_cells	1657	Down	0.0299204	0.83453
Cbx7_SRX6706328.ES_cells	1833	Down	0.0303598	0.842652
Hes1_SRX1550526.Macrophages	2850	Down	0.0303845	0.842652
Bcor_SRX4936342.Th17_Cells	4097	Down	0.0305378	0.842652
Rnf2_SRX6768032.ES_cells	6283	Down	0.0305598	0.842652
Suz12_SRX554629.ES_cells	2376	Down	0.030855	0.842652
Suz12_SRX381491.ES_cells	639	Down	0.030863	0.842652
Suz12_SRX5027360.ES_cells	2435	Down	0.031072	0.842652
Ezh2_ERX3297212.Unclassified	216	Down	0.0310808	0.842652
Rnf2_SRX381488.ES_cells	1873	Down	0.0312435	0.842652
Epop_SRX7037547.ES_cells	1065	Down	0.0315015	0.842652
Mbd3_ERX1399924.ES_cells	1074	Down	0.0315062	0.842652
Suz12_SRX6706343.ES_cells	1289	Down	0.0315461	0.842652
Mtf2_SRX3738843.ES_cells	235	Down	0.031726	0.842652
Ezh2_SRX348393.ES_cells	155	Down	0.0318399	0.842652
Pcgf2_SRX994826.ES_cells	509	Down	0.0320557	0.842652
Ezh2_ERX3297356.Unclassified	373	Down	0.0320812	0.842652
Ets1_SRX974251.CD4._T_cells	2463	Up	0.0322079	0.842652
Arntl_SRX038433.Liver	99	Down	0.0322909	0.842652
Arntl_SRX2480311.MEF	170	Down	0.0324263	0.842652
Mbd3_ERX1399945.ES_cells	625	Down	0.0324514	0.842652
Rnf2_SRX6768016.ES_cells	4865	Down	0.0325994	0.842652
Ezh2_SRX327700.ES_cells	1233	Down	0.032606	0.842652
Rnf2_SRX4546353.ES_cells	1787	Down	0.0326292	0.842652
Ep300_SRX1484890.HPC.7	161	Up	0.0327668	0.842652
Suz12_SRX5027357.ES_cells	2048	Down	0.0328523	0.842652
Kat8_SRX368299.ES_cells	2011	Up	0.0328995	0.842652
Epop_SRX7037546.ES_cells	1032	Down	0.033013	0.842652
Ncor1_SRX2599815.3T3.L1	1921	Down	0.0330213	0.842652
Ahr_SRX2732735.Liver	114	Down	0.0330412	0.842652
Suz12_SRX5006201.Spleen	42	Down	0.033321	0.842652
Rnf2_SRX4546343.Trophoblast_stem_cells	3974	Down	0.0333231	0.842652
Rnf2_SRX6768033.ES_cells	5550	Down	0.0333272	0.842652
Tcf7_SRX1411153.CD4_CD8_double_positive_cells	1063	Down	0.0333324	0.842652
Cbx7_SRX7423742.ES_cells	1698	Down	0.0335827	0.842652
Suz12_SRX016254.ES_cells	1979	Down	0.0337765	0.842652
Suz12_SRX482883.ES_cells	259	Down	0.0338611	0.842652
Mtf2_SRX7423731.ES_cells	1994	Down	0.0338745	0.842652
Kdm2b_SRX6094549.ES_cells	4503	Down	0.0339027	0.842652
Arntl_SRX038434.Liver	50	Down	0.0340104	0.842652
Suz12_ERX3297391.Unclassified	287	Down	0.034051	0.842652
Smarca4_SRX2236930.ES_cells	5	Down	0.0343767	0.842652
Ezh2_SRX191066.ES_cells	1283	Down	0.0344012	0.842652
Mtf2_SRX5463233.ES_cells	1245	Down	0.0344931	0.842652
Mtf2_SRX7423756.ES_cells	1865	Down	0.0346936	0.842652
Rela_SRX4416917.MEF	60	Down	0.034707	0.842652
Kdm2b_SRX381479.ES_cells	7310	Down	0.0347482	0.842652
Pcgf1_SRX6071845.ES_cells	6102	Down	0.0348997	0.842652
Suz12_SRX3595728.ES_cells	624	Down	0.0349061	0.842652
Nr3c1_SRX3582908.Liver	889	Down	0.0349119	0.842652
Mtf2_SRX7423751.ES_cells	2584	Down	0.0350592	0.842652
Pou5f1_SRX950712.iPS_cells	115	Down	0.0351198	0.842652
Rnf2_SRX6768045.ES_cells	3796	Down	0.0351969	0.842652
Zbtb7b_SRX7376227.Th1_Cells	100	Down	0.0352404	0.842652
Rnf2_SRX2875263.ES_cells	2216	Down	0.0352411	0.842652
Rnf2_SRX6768014.ES_cells	5787	Down	0.0352983	0.842652
Ep300_SRX144175.C2C12	26	Down	0.0353668	0.842652
Pcgf1_SRX6071844.ES_cells	4643	Down	0.0353715	0.842652
Ezh2_SRX2528912.ES_cells	1915	Down	0.0353729	0.842652
Ascl1_SRX485439.Neural_tube	78	Down	0.0353803	0.842652
Suz12_SRX3946196.ES_cells	907	Down	0.0353895	0.842652
Suz12_SRX692983.CD4_CD8_double_negative_cells	1833	Down	0.035448	0.842652
Med1_SRX800019.Brown_adipocytes	70	Up	0.0356656	0.842652
Suz12_SRX1717026.Intestinal_crypt	16	Down	0.035688	0.842652
Rnf2_SRX4546346.Trophoblast_stem_cells	2825	Down	0.0357346	0.842652
Bmi1_SRX3858816.Epidermal_progenitor_cells	433	Down	0.0358874	0.842652
Suz12_SRX1662102.ES_cells	2256	Down	0.0359066	0.842652
Suz12_SRX3844091.ES_cells	1290	Down	0.0360867	0.842652
Rec8_SRX5951665.Spermatocytes	8313	Down	0.0361058	0.842652
Xbp1_ERX1585690.Unclassified	11	Up	0.0361336	0.842652
Rec8_SRX5951668.Round_spermatids	8348	Down	0.0361527	0.842652
Ncor1_SRX2599814.3T3.L1	4738	Down	0.0363217	0.842652
Zmynd11_SRX7842811.Macrophages	28	Down	0.0363887	0.842652
Jarid2_SRX7423750.ES_cells	1357	Down	0.036426	0.842652
Rnf2_SRX4546344.Trophoblast_stem_cells	5874	Down	0.0367665	0.842652
Bbx_SRX3730271.Trophoblast_stem_cells	55	Up	0.0367946	0.842652
Chd7_SRX1892686.416B	1150	Up	0.0369752	0.842652
Jarid2_SRX7423744.ES_cells	3094	Down	0.0370006	0.842652
Mtf2_SRX7423762.ES_cells	3615	Down	0.0370571	0.842652
Chd7_SRX1892677.416B	1188	Up	0.0371516	0.842652
Suz12_SRX3595730.ES_cells	556	Down	0.0371618	0.842652
Dgcr8_SRX2415019.ES_cells	423	Up	0.0373875	0.842652
Nr3c1_SRX3582918.Liver	264	Down	0.0374655	0.842652
Pou5f1_SRX128218.ES_cells	717	Up	0.0375434	0.842652
Nfe2l1_SRX2311120.MEF	470	Up	0.0376102	0.842652
Suz12_ERX3297343.Unclassified	287	Down	0.0376451	0.842652
Smarca4_SRX3523158.3617	143	Down	0.0377699	0.842652
Arntl_SRX710442.NIH.3T3	87	Down	0.0377723	0.842652
Suz12_SRX254822.mESCs._differentiated	585	Down	0.0378939	0.842652
Jarid2_SRX7423761.ES_cells	1809	Down	0.0379082	0.842652
Suz12_SRX5463215.ES_cells	1296	Down	0.0379083	0.842652
Rnf2_SRX028529.ES_cells	1002	Down	0.0379213	0.842652
Kat8_SRX368309.mESC_derived_neural_cells	2254	Up	0.037999	0.842652
Myc_SRX2170278.Mammary_cells	864	Up	0.0380163	0.842652
Suz12_SRX3595739.ES_cells	842	Down	0.0383273	0.843074
Rnf2_SRX6422730.ES_cells	734	Down	0.0383559	0.843074
Ezh2_ERX3297452.Unclassified	482	Down	0.038555	0.843074
Suz12_SRX3145804.ES_cells	966	Down	0.0387716	0.843074
Suz12_SRX195317.ES_cells	1762	Down	0.0388114	0.843074
Ezh2_SRX2353883.ES_cells	2618	Down	0.0388382	0.843074
Irf4_ERX1288409.Unclassified	145	Down	0.0390432	0.843074
Mtf2_SRX5463230.ES_cells	1810	Down	0.0390496	0.843074
Suz12_SRX3092213.ES_cells	120	Down	0.03905	0.843074
Suz12_SRX1719360.ES_cells	68	Down	0.0392247	0.843074
Mtf2_SRX6071882.ES_cells	225	Down	0.0392531	0.843074
Srebf1_SRX316697.Liver	38	Down	0.039283	0.843074
Suz12_SRX330673.ES_cells	1610	Down	0.0394013	0.843074
Vdr_SRX1672850.Mesenchymal_stem_cells	306	Up	0.0394244	0.843074
Rnf2_SRX1539894.ES_cells	1877	Down	0.039473	0.843074
Bmi1_SRX3858817.Epidermal_progenitor_cells	595	Down	0.039528	0.843074
Suz12_SRX206420.ES_cells	1767	Down	0.0396183	0.843074
Bcl11b_SRX4814126.CD4._T_cells	215	Up	0.0396724	0.843074
Ezh2_SRX3255074.ES_cells	317	Down	0.0397497	0.843074
Ezh2_ERX3297260.Unclassified	334	Down	0.0398674	0.843074
Rnf2_SRX5027356.ES_cells	1333	Down	0.0400416	0.843074
Suz12_SRX1372665.ES_cells	2160	Down	0.0401102	0.843074
Myc_SRX2170277.Mammary_cells	626	Up	0.0401525	0.843074
Kdm2b_SRX3858826.Epidermal_progenitor_cells	866	Down	0.040251	0.843074
Ar_SRX5576964.Prostate_organoids	17	Down	0.0403094	0.843074
Cbx7_SRX6706326.ES_cells	1944	Down	0.0405628	0.843074
Ncapd3_SRX471322.MEF	51	Up	0.040564	0.843074
Med1_SRX022700.MEF	60	Up	0.0406964	0.843074
Rnf2_SRX1158296.ES_cells	4631	Down	0.0406997	0.843074
Sox2_SRX3130182.EpiSC	386	Down	0.0408857	0.843074
Ezh2_SRX327699.ES_cells	1384	Down	0.0409114	0.843074
Suz12_SRX5124882.Embryonic_limb	780	Down	0.0409603	0.843074
Esr1_SRX129061.Uterus	2617	Up	0.04098	0.843074
Chd7_SRX1892681.416B	1101	Up	0.0410392	0.843074
Suz12_SRX381492.ES_cells	396	Down	0.0411482	0.843074
Ezh2_SRX670639.ES_cells	939	Down	0.041214	0.843074
Nlrc5_SRX646164.T_cells	31	Up	0.0412699	0.843074
Kmt2c_SRX143292.MEF	3622	Up	0.0412885	0.843074
Suz12_SRX4338265.ES_cells	1336	Down	0.0413552	0.843074
Rnf2_SRX6768057.ES_cells	3547	Down	0.0414112	0.843074
Kmt2b_SRX5600741.ES_cells	11	Down	0.0415122	0.843074
Suz12_SRX121227.mESC_derived_neural_cells	656	Down	0.041574	0.843074
Suz12_ERX3297316.Unclassified	404	Down	0.0417491	0.843074
Tle3_SRX5351987.Hematopoietic_Stem_Cells	53	Down	0.0418723	0.843074
Jarid2_SRX6422759.ES_cells	1576	Down	0.0420327	0.843074
Mbd3_ERX1399944.ES_cells	1235	Down	0.0421085	0.843074
Ctnnb1_SRX6818034.Mesenchymal_stem_cells	75	Up	0.0421132	0.843074
Kdm6a_SRX3141818.ES_cells	1960	Up	0.0421387	0.843074
Zfp281_SRX3789646.Trophoblast_stem_cells	1816	Down	0.0423564	0.843074
Mtf2_SRX2776968.ES_cells	781	Down	0.0424536	0.843074
Ncor2_ERX080886.3T3.L1	430	Up	0.0425549	0.843074
Myc_SRX1885938.Liver	3810	Up	0.0426508	0.843074
Cbx7_SRX2254001.ES_cells	1851	Down	0.0427678	0.843074
Dppa2_SRX4394630.ES_cells	4670	Down	0.0427975	0.843074
Pou5f1_SRX3196476.MEF	51	Down	0.0429353	0.843074
Pou5f1_SRX2236935.ES_cells	231	Down	0.0430999	0.843074
Kat8_SRX368298.ES_cells	1713	Up	0.0431151	0.843074
Arntl_SRX5298245.MEF	126	Down	0.0434459	0.843074
Rnf2_SRX6768040.ES_cells	7066	Down	0.0434514	0.843074
Sox9_SRX104231.Limbs_and_tails	128	Down	0.0435145	0.843074
Zfpm1_SRX2499773.Scid.adh.2c2	2641	Up	0.0437773	0.843074
Mtf2_SRX2528917.ES_cells	1542	Down	0.0440501	0.843074
Rnf2_SRX6768044.ES_cells	5397	Down	0.044096	0.843074
Kdm2b_DRX143500.Thymocytes	238	Down	0.0441354	0.843074
Nelfa_SRX5123921.Macrophages	51	Down	0.0441392	0.843074
Jarid2_SRX7175353.ES_cells	1551	Down	0.0442005	0.843074
Rela_SRX6074117.MEF	7552	Down	0.0442115	0.843074
Stat5b_SRX353401.Th9	50	Down	0.0442346	0.843074
Cbx7_SRX6706329.ES_cells	938	Down	0.0442668	0.843074
Mtf2_SRX2528918.ES_cells	1868	Down	0.0442962	0.843074
Cbx7_SRX7423753.ES_cells	483	Down	0.0443437	0.843074
Ezh2_SRX2528911.ES_cells	1763	Down	0.0443763	0.843074
Rnf2_SRX3858835.Epidermal_progenitor_cells	1054	Down	0.0444519	0.843074
Rnf2_SRX191072.ES_cells	1043	Down	0.0444799	0.843074
Rnf2_SRX191073.ES_cells	272	Down	0.044505	0.843074
Cbx7_SRX6706339.ES_cells	402	Down	0.0445586	0.843074
Trim28_SRX1022094.ES_cells	30	Down	0.0445778	0.843074
Irf4_ERX1288406.Unclassified	45	Down	0.0445844	0.843074
Smarca4_SRX6489505.ES_cells	6	Down	0.0447853	0.843912
Kdm2b_SRX2523712.iPS_cells	4262	Down	0.0447969	0.843912
Pou5f1_ERX1965631.Embryonic_cells	125	Down	0.0450321	0.844859
Sox9_SRX2208545.Intestinal_stem_cells	1	Up	0.0450596	0.844859
Vdr_SRX423960.MC3T3.E1	364	Up	0.0450995	0.844859
Rnf2_SRX5027398.ES_cells	774	Down	0.0453845	0.847117
Brd4_SRX647400.3T3.L1	18	Down	0.0453888	0.847117
Mbd3_ERX1399941.ES_cells	147	Down	0.0456575	0.850551
Suz12_SRX5027358.ES_cells	1491	Down	0.0458455	0.852373
Zfp281_SRX5817865.ES_cells	3359	Down	0.0462804	0.852373
Suz12_SRX5124884.Embryonic_limb	1462	Down	0.046308	0.852373
Suz12_SRX3946197.ES_cells	1129	Down	0.0463366	0.852373
Zfp281_SRX5817866.ES_cells	2961	Down	0.0464466	0.852373
Suz12_SRX554634.ES_cells	1422	Down	0.0464535	0.852373
Nlrc5_SRX646163.T_cells	28	Up	0.0465825	0.852373
Mtf2_SRX7423718.ES_cells	2098	Down	0.0466598	0.852373
Gtf2b_SRX1089841.ES_cells	1128	Up	0.0466773	0.852373
Rad51_SRX6403370.MEF	20	Down	0.0466808	0.852373
Ezh2_SRX3154100.Naive_T_cells	9	Down	0.046694	0.852373
Rnf2_SRX381486.ES_cells	1787	Down	0.046774	0.852373
Suz12_SRX5124883.Embryonic_limb	951	Down	0.0470849	0.856484
Clock_SRX1098141.Beta.TC.6	67	Down	0.0473627	0.859981
Pou5f1_SRX6489500.ES_cells	121	Down	0.047818	0.865144
GH_induced_male.GSE77221.liver	137	Up	0.0478194	0.865144
Stat1_SRX5255295.Macrophages	141	Up	0.0479211	0.865424
Ezh2_SRX1372666.ES_cells	1034	Down	0.0482788	0.866095
Kansl3_SRX368304.ES_cells	2958	Up	0.0483094	0.866095
Rnf2_SRX1067060.Embryonic_limb	512	Down	0.0484134	0.866095
Usp16_SRX385945.ES_cells	1153	Up	0.0485586	0.866095
Jarid2_SRX7175356.ES_cells	1094	Down	0.0485783	0.866095
Mbd3_ERX2604530.ES_cells	1652	Down	0.0486789	0.866095
Zfp281_SRX5817864.ES_cells	2630	Down	0.0488082	0.866095
Rnf2_SRX5124887.Embryonic_limb	8099	Down	0.048827	0.866095
Suz12_SRX1662101.ES_cells	1792	Down	0.0488284	0.866095
Rnf2_SRX6768046.ES_cells	5524	Down	0.0490488	0.866095
Suz12_SRX734390.MLL.AF9_leukemic_cell	182	Down	0.0492257	0.866095
Arntl_SRX3699469.Kidney	88	Down	0.0492567	0.866095
Asxl3_SRX7701216.Lung_cancer	283	Up	0.0492877	0.866095
Rnf2_SRX6768056.ES_cells	3602	Down	0.0493071	0.866095
Ezh2_ERX3297188.Unclassified	234	Down	0.0494583	0.866095
Ezh2_SRX2031361.ES_cells	1238	Down	0.0494646	0.866095
Rnf2_SRX5242841.ES_cells	8347	Down	0.0495078	0.866095
Rnf2_SRX6768061.ES_cells	3782	Down	0.0495108	0.866095
Pcgf2_SRX6071855.ES_cells	32	Down	0.0497316	0.868444
Smarca4_SRX2236925.ES_cells	11	Down	0.0499398	0.869432
Ascl1_ERX348539.Neural_Stem_Cells	705	Down	0.050074	0.869432
Cbx7_SRX6706330.ES_cells	1562	Down	0.0501255	0.869432
Hsf1_SRX6417338.Liver	469	Up	0.0501346	0.869432
Vdr_SRX6095566.Monocytes	575	Up	0.0503732	0.872064
Zfp281_SRX1738884.ES_cells	2638	Down	0.0504933	0.872638
Rnf2_SRX4546354.ES_cells	1911	Down	0.0507514	0.873046
Dpf3_SRX8082199.C2C12	32	Up	0.0507523	0.873046
Irf4_SRX5396194.Lymph_Nodes	252	Down	0.0508285	0.873046
Suz12_SRX3844092.ES_cells	691	Down	0.0508647	0.873046
Hsf1_SRX148352.Corpus_Striatum	69	Up	0.0511092	0.874986
Ezh2_SRX2031359.ES_cells	891	Down	0.0512629	0.874986
Ezh2_ERX3297404.Unclassified	374	Down	0.0513042	0.874986
Bcl6_SRX094465.Liver	123	Up	0.0513262	0.874986
Suz12_ERX3297436.Unclassified	574	Down	0.0515991	0.878147
Mbd3_ERX1399942.ES_cells	1312	Down	0.051736	0.878987
Zbtb2_SRX3030273.mESC_derived_neural_cells	805	Down	0.0520517	0.882088
Pparg_SRX047649.3T3.L1	202	Up	0.0521288	0.882088
Vdr_SRX1672882.Mesenchymal_stem_cells	422	Up	0.0522978	0.882088
Smc1a_SRX2440080.ES_cells	17	Down	0.0523075	0.882088
Arntl_SRX3699467.Kidney	71	Down	0.0523578	0.882088
Jarid2_SRX7423755.ES_cells	1374	Down	0.0524595	0.882322
Grhl2_SRX2440045.EpiSC	184	Down	0.0527143	0.884656
Vdr_SRX1672817.Mesenchymal_stem_cells	430	Up	0.0528904	0.884656
Suz12_SRX3092214.ES_cells	42	Down	0.0529263	0.884656
Zfp281_SRX3789647.Trophoblast_stem_cells	1572	Down	0.0530676	0.884656
Rnf2_SRX482876.ES_cells	718	Down	0.0531184	0.884656
Rnf2_SRX1613305.ES_cells	242	Down	0.0531269	0.884656
Cbx7_SRX6706338.ES_cells	228	Down	0.0532268	0.884852
Arntl_SRX038436.Liver	14	Down	0.05351	0.88809
Suz12_SRX4507135.ES_cells	1275	Down	0.0539947	0.894655
Cbx2_SRX2353881.ES_cells	653	Up	0.0542625	0.897611
Dgcr8_SRX2415033.ES_cells	235	Up	0.0549515	0.903449
Ncor2_ERX080880.3T3.L1	475	Up	0.0549941	0.903449
Rnf2_SRX6706340.ES_cells	1883	Down	0.0550773	0.903449
Rnf2_SRX5124888.Embryonic_limb	8321	Down	0.0551444	0.903449
Suz12_SRX121226.mESC_derived_neural_cells	682	Down	0.055152	0.903449
Stat1_SRX498828.Macrophages	860	Up	0.0551553	0.903449
Epop_SRX7037549.ES_cells	172	Down	0.0553215	0.903865
Trim28_SRX2228736.ES_cells	50	Down	0.0554647	0.903865
Mysm1_ERX1493886.Unclassified	10	Down	0.0555321	0.903865
Ezh2_SRX015830.ES_cells	837	Down	0.0555408	0.903865
Rnf2_SRX6706334.ES_cells	3448	Down	0.0562266	0.913363
Rnf2_SRX6071870.ES_cells	6096	Down	0.0563063	0.913363
Smarca4_SRX823828.EpiLC	14	Up	0.0564084	0.913544
Smarca4_SRX2612048.ES_cells	13	Down	0.0565819	0.913936
Mbd3_ERX1399935.ES_cells	3043	Down	0.0566147	0.913936
Epop_SRX1639486.ES_cells	97	Up	0.0567544	0.913943
Gtf2b_SRX547087.Liver	2536	Up	0.0568664	0.913943
Suz12_SRX734394.MLL.AF9_leukemic_cell	322	Down	0.0568882	0.913943
Myc_SRX1885929.Liver	1783	Up	0.0571406	0.916531
Smarca4_SRX3270957.ES_cells	2680	Down	0.0574786	0.919652
Rnf2_SRX1539895.ES_cells	2343	Down	0.0576382	0.919652
Epop_SRX7423754.ES_cells	1019	Down	0.0576602	0.919652
Myc_SRX3087030.Unclassified	830	Up	0.0577015	0.919652
Cbx7_SRX2254004.ES_cells	2199	Down	0.0578915	0.921218
Mtf2_SRX016340.ES_cells	674	Down	0.0579859	0.92126
Cbx7_SRX206419.ES_cells	402	Down	0.0582026	0.921276
Isl1_SRX2480228.Sympathetic_neurons	26	Up	0.0582174	0.921276
Ascl1_SRX323564.Induced_neural_progenitors	922	Down	0.0582621	0.921276
Ldb1_SRX5358266.mESCs._differentiated	427	Down	0.058513	0.922189
Ezh2_SRX7809222.B_cells	455	Down	0.0585512	0.922189
Supt5_SRX6093172.C2C12	1180	Up	0.058651	0.922189
Mtf2_SRX6071884.ES_cells	5	Down	0.0588059	0.922189
Rnf2_SRX6706341.ES_cells	2160	Down	0.0589242	0.922189
Epop_SRX7423734.ES_cells	29	Down	0.0589249	0.922189
Rnf2_SRX381487.ES_cells	2679	Down	0.0589628	0.922189
Cdx2_SRX1980014.EpiSC	47	Down	0.0590638	0.922332
Stat1_SRX498831.Macrophages	731	Up	0.059213	0.923227
Aebp2_SRX7037541.ES_cells	244	Down	0.059359	0.924067
Rnf2_SRX4546341.Trophoblast_stem_cells	692	Down	0.0596266	0.925853
Stat1_SRX5255297.Macrophages	2183	Up	0.0597229	0.925853
Suz12_SRX381493.ES_cells	259	Down	0.0597503	0.925853
Usp16_SRX385952.Embryoid_Bodies	452	Up	0.0599263	0.926079
Foxa2_SRX059742.Liver	74	Up	0.0599494	0.926079
Suz12_SRX172571.ES_cells	526	Down	0.0601408	0.926154
Ezh2_SRX4546339.Trophoblast_stem_cells	119	Down	0.0603162	0.926154
Rnf2_SRX1831952.ES_cells	3035	Down	0.0606399	0.926154
Rnf2_SRX6706333.ES_cells	4302	Down	0.0607614	0.926154
Suz12_ERX3297463.Unclassified	324	Down	0.0607639	0.926154
Mef2d_SRX700321.Retina	37	Down	0.0608659	0.926154
Ep300_SRX6078357.ES_cells	8949	Down	0.0611007	0.926154
Suz12_ERX3297449.Unclassified	172	Down	0.0611065	0.926154
Ezh2_SRX7809221.Pro.B_cells	6243	Down	0.0611266	0.926154
Suz12_SRX7809239.Pro.B_cells	7772	Down	0.0613483	0.926154
Suz12_SRX121228.mESC_derived_neural_cells	281	Down	0.0614242	0.926154
Rnf2_SRX6768042.ES_cells	6115	Down	0.0616755	0.926154
Sox3_SRX101684.mESC_derived_neural_cells	345	Down	0.0617898	0.926154
Supt6_SRX227230.Myotube	19	Up	0.0617945	0.926154
Rpa2_SRX204596.B_cells	28	Down	0.0619127	0.926154
Myc_SRX4826327.MEF	328	Up	0.0619711	0.926154
Suz12_SRX003869.ES_cells	177	Down	0.0620391	0.926154
Jarid2_SRX7175352.ES_cells	1472	Down	0.062066	0.926154
Suz12_ERX3297340.Unclassified	468	Down	0.06215	0.926154
Kdm2b_SRX6094550.ES_cells	4026	Down	0.0621581	0.926154
Ezh2_ERX3297380.Unclassified	412	Down	0.0621589	0.926154
Ikzf1_SRX692975.CD4_CD8_double_positive_cells	525	Up	0.0623307	0.926154
Rnf2_SRX6706337.ES_cells	2045	Down	0.062346	0.926154
Jarid2_SRX7175357.ES_cells	1191	Down	0.0624136	0.926154
Rnf2_SRX6706336.ES_cells	4659	Down	0.0624409	0.926154
Rnf2_SRX5027355.ES_cells	1505	Down	0.0626004	0.926154
Pou5f1_SRX5023735.ES_cells	92	Down	0.0626489	0.926154
Qk_SRX5379420.Oligodendrocytes	2502	Up	0.0626703	0.926154
Med26_SRX2329666.mESC_derived_neural_cells	13	Down	0.0627229	0.926154
Zfpm1_SRX3730287.Trophoblast_stem_cells	626	Down	0.0627483	0.926154
Jarid2_SRX7423728.ES_cells	1609	Down	0.0629109	0.926154
Sumo2_SRX4219809.MEF	170	Down	0.063079	0.926154
Vdr_SRX6095533.Kidney	17	Down	0.0632342	0.926154
Suz12_SRX1539906.ES_cells	698	Down	0.0632576	0.926154
Suz12_SRX3734839.Intestinal_villus	1519	Down	0.0632608	0.926154
Aebp2_SRX7037539.ES_cells	23	Down	0.0632747	0.926154
Sox9_SRX130589.Neural_tube	90	Down	0.0635883	0.929389
Suz12_SRX4507134.ES_cells	964	Down	0.0636975	0.929631
Atoh1_SRX1817263.Intestine._Small	69	Down	0.0639404	0.931046
Zfpm1_SRX2499770.Scid.adh.2c2	247	Up	0.0640006	0.931046
Suz12_ERX3297364.Unclassified	449	Down	0.0640969	0.931046
Smarca4_SRX823835.EpiLC	8	Up	0.0641731	0.931046
Hsf1_SRX6417366.Liver	477	Up	0.064258	0.931046
Jarid2_SRX3738839.ES_cells	3049	Down	0.0645814	0.934379
Rad21_SRX7508564.Pro.B_cells	1276	Up	0.0646742	0.934379
Mbd3_ERX2604529.ES_cells	1484	Down	0.0651309	0.938715
Suz12_SRX679504.ES_cells	661	Down	0.0652855	0.938715
Suz12_SRX310332.ES_cells	656	Down	0.0653421	0.938715
Pou5f1_SRX355579.ES_cells	48	Down	0.0653533	0.938715
Ezh2_SRX191067.ES_cells	892	Down	0.0654417	0.938715
Suz12_SRX5463252.ES_cells	546	Down	0.0655935	0.93955
Nipbl_SRX6708972.CH12F3	3357	Up	0.0658194	0.939748
Suz12_SRX172572.ES_cells	816	Down	0.0660581	0.939748
Suz12_SRX5027361.ES_cells	1477	Down	0.0660897	0.939748
Suz12_SRX1539907.ES_cells	318	Down	0.0661516	0.939748
Junb_SRX671663.Cortical_neuron	21	Down	0.0661616	0.939748
Rnf2_SRX1158298.ES_cells	3661	Down	0.0661689	0.939748
Suz12_SRX5006191.Thymus	124	Down	0.0663441	0.940106
Cbx7_SRX2254002.ES_cells	2471	Down	0.0664504	0.940106
Isl1_SRX5360258.mESC_derived_cardiac_cells	7106	Down	0.0665254	0.940106
Irf8_SRX1091122.B_cells	13	Down	0.0665686	0.940106
Rnf2_SRX6768043.ES_cells	3030	Down	0.0668932	0.943364
Ncor1_SRX2599813.3T3.L1	1838	Down	0.067036	0.943991
Smarca4_SRX2236928.ES_cells	8	Down	0.0671533	0.943991
Suz12_ERX3297199.Unclassified	147	Down	0.0672254	0.943991
Vdr_SRX1672814.Mesenchymal_stem_cells	420	Up	0.0673281	0.943991
Hsf1_SRX515498.Spermatocytes	49	Up	0.0674078	0.943991
Ezh2_SRX504214.mESC_derived_mesodermal_cells	389	Down	0.067578	0.945056
Vdr_SRX1672779.Mesenchymal_stem_cells	797	Up	0.0677232	0.945769
Suz12_SRX254823.mESCs._differentiated	829	Down	0.0680797	0.947101
Top1_SRX2437700.Thymus	16	Up	0.0680984	0.947101
Rnf2_SRX6768017.ES_cells	4274	Down	0.0681144	0.947101
Mbd3_SRX4403301.ES_cells	273	Down	0.0683186	0.947101
Nr3c1_SRX3582915.Liver	223	Up	0.068341	0.947101
Atoh1_SRX1817257.Intestine._Small	193	Down	0.068401	0.947101
Vdr_SRX6095548.Kidney	155	Up	0.068584	0.947101
Tead4_SRX1817470.Muscle_Cells	30	Down	0.0686062	0.947101
Rnf2_SRX1063116.ES_cells	1539	Down	0.0686674	0.947101
Myt1_ERX1321489.Neural_progenitor_cells	60	Down	0.0689342	0.949477
Kdm2b_SRX3858825.Epidermal_progenitor_cells	472	Down	0.0691137	0.949878
Trps1_SRX6098143.Tumor	7	Down	0.0691526	0.949878
Trim28_SRX1022091.ES_cells	45	Down	0.069523	0.952098
Cxxc5_SRX5938347.ES_cells	904	Up	0.069695	0.952098
Rnf2_SRX6706332.ES_cells	4393	Down	0.0698118	0.952098
Stat1_SRX1063035.CD4._T_cells	1432	Up	0.0698333	0.952098
Stat2_SRX1441665.B_cells	63	Up	0.0699001	0.952098
Tbx20_SRX3730264.Trophoblast_stem_cells	224	Up	0.0699251	0.952098
Lmx1b_SRX1898873.Embryonic_limb	13	Up	0.0700186	0.952098
Ubtf_SRX5094752.Pro.B_cells	42	Down	0.0700728	0.952098
Crtc2_SRX5374968.Islets_of_Langerhans	16	Down	0.0702681	0.953462
Xbp1_SRX2053275.Liver	37	Up	0.0707013	0.956854
Rnf2_SRX1539904.ES_cells	907	Down	0.0707086	0.956854
Sox2_SRX057759.ZHBTc4	41	Down	0.070889	0.958004
Runx1_SRX4677007.Lymphoid_cells	14	Down	0.0709994	0.958206
Arntl_SRX4287839.gastrocnemius	10	Down	0.0717803	0.967444
Hsf1_SRX6417475.Liver	220	Up	0.0719794	0.968827
Ezh2_SRX2031362.ES_cells	768	Down	0.072109	0.969272
Ncor1_SRX100295.Liver	263	Up	0.0724361	0.972368
Mtf2_SRX3738844.ES_cells	75	Down	0.0725366	0.972417
Kdm2b_SRX2523723.iPS_cells	76	Down	0.0728738	0.973037
Smarca4_SRX4620640.Spermatogonia	9157	Down	0.0729104	0.973037
Kansl3_SRX368305.ES_cells	2972	Up	0.0730899	0.973037
Suz12_SRX4338264.ES_cells	803	Down	0.0731144	0.973037
Foxj2_SRX3730231.Trophoblast_stem_cells	602	Up	0.0732001	0.973037
Rnf2_SRX7529883.ES_cells	1887	Down	0.0733003	0.973037
Asxl1_SRX3341231.ES_cells	12	Up	0.0733939	0.973037
Rnf2_SRX1539897.ES_cells	2323	Down	0.0734293	0.973037
Smarca4_SRX2612044.ES_cells	72	Down	0.073455	0.973037
Cxxc1_SRX1683888.Thymocytes	11	Down	0.0736928	0.974901
Hdac3_SRX3284079.Dorsal_root_ganglia	47	Down	0.0739518	0.976045
Rnf2_SRX482879.ES_cells	5119	Down	0.0740386	0.976045
Irf4_SRX316670.B_cells	136	Down	0.0741513	0.976045
Brd4_SRX647401.3T3.L1	18	Down	0.0741998	0.976045
Rnf2_SRX5027354.ES_cells	2468	Down	0.0742654	0.976045
Cxxc5_SRX5938348.ES_cells	578	Up	0.0745501	0.978507
Rnf2_SRX6706363.ES_cells	56	Down	0.0747087	0.979309
Myc_SRX7849448.Lung_tumors	2057	Up	0.0748173	0.979453
Smarca4_SRX800822.ES_cells	13	Down	0.0751846	0.982903
Suz12_SRX026283.ES_cells	243	Down	0.0752794	0.982903
Suz12_SRX6706367.ES_cells	446	Down	0.0753745	0.982903
Arntl_SRX6417439.Liver	254	Down	0.0756812	0.985623
Crebbp_SRX6078354.ES_cells	8815	Down	0.0758066	0.985977
Myc_SRX2170274.Mammary_cells	1705	Up	0.0759448	0.986497
Epop_SRX7423743.ES_cells	854	Down	0.0760669	0.986805
Smc1a_SRX2440037.ES_cells	224	Down	0.07653	0.989458
Suz12_SRX3595729.ES_cells	207	Down	0.0766874	0.989458
Eomes_SRX767516.Embryonic_brains	312	Down	0.0768514	0.989458
Suz12_ERX3297292.Unclassified	425	Down	0.0768563	0.989458
Ep300_SRX144172.C2C12	30	Down	0.0768795	0.989458
Rnf2_SRX6768015.ES_cells	4432	Down	0.0769021	0.989458
Pou5f1_SRX3528890.iPS_cells	111	Down	0.0769611	0.989458
Hsf1_SRX148353.Corpus_Striatum	78	Up	0.0771949	0.990331
Ezh2_SRX1311031.Th2_Cells	720	Down	0.0773198	0.990331
Smad4_SRX3101083.Embryoid_Bodies	2416	Down	0.0773249	0.990331
Mbd3_ERX1399923.ES_cells	1898	Down	0.077589	0.991567
Tead4_SRX1472461.mESC_derived_haematopoietic_progenitor	538	Down	0.0776195	0.991567
Lhx3_SRX1706942.mESCs._differentiated	204	Down	0.077806	0.991567
Klf6_SRX1632698.Oligodendrocytes	13	Down	0.0778443	0.991567
Hoxc10_SRX3229107.Embryonic_limb	47	Down	0.0779896	0.991567
Ezh2_ERX3297284.Unclassified	396	Down	0.0780139	0.991567
Cbfa2t2_SRX1404234.ES_cells	465	Down	0.0782976	0.993846
Pcgf1_SRX6071848.ES_cells	8008	Down	0.0783912	0.993846
Epop_SRX7423721.ES_cells	36	Down	0.0785471	0.994376
Pcgf2_SRX994827.mESC_derived_cardiac_cells	525	Down	0.0786594	0.994376
Supt16_SRX6093177.C2C12	43	Up	0.0787301	0.994376
Runx1_SRX3200451.mESC_derived_haemogenic_endothelium	30	Down	0.0788598	0.994763
Fli1_SRX1030239.G1E	24	Down	0.0791289	0.996905
Myc_SRX542560.MEF	3620	Up	0.0793327	0.99822
Ctr9_SRX213800.ES_cells	21	Up	0.0800038	0.999217
Bcl6_SRX094463.Liver	178	Up	0.0803028	0.999217
Hsf1_SRX6417365.Liver	459	Up	0.0804506	0.999217
Suz12_SRX016255.ES_cells	446	Down	0.0806254	0.999217
Cdx2_SRX028555.Intestinal_villus	95	Down	0.0807084	0.999217
Hoxb1_SRX4980265.ES_cells	5	Down	0.0808428	0.999217
Runx1_SRX1744939.FDC.P1	544	Down	0.0809532	0.999217
Anp32e_SRX3257468.Heart	1212	Up	0.0811035	0.999217
Suz12_SRX5463253.ES_cells	452	Down	0.0812885	0.999217
Smad4_SRX5251396.Embryoid_Bodies	2444	Down	0.0814352	0.999217
Pcgf5_SRX3730284.Trophoblast_stem_cells	7	Up	0.0815142	0.999217
Smarca4_SRX2236929.ES_cells	5	Down	0.0816218	0.999217
Pou5f1_SRX4397589.iPS_cells	696	Up	0.08171	0.999217
Gabpa_SRX188820.CH12	4819	Up	0.0817921	0.999217
Suz12_ERX3297388.Unclassified	468	Down	0.0818731	0.999217
Suz12_SRX7423759.ES_cells	45	Down	0.0819598	0.999217
Med1_SRX515660.3T3.L1	123	Up	0.0820169	0.999217
Supt6_SRX6093180.C2C12	1783	Up	0.0820746	0.999217
Suz12_ERX3297473.Unclassified	166	Down	0.0820921	0.999217
E2f3_SRX106013.MEF	5226	Down	0.0823175	0.999217
Ncor2_SRX1091746.ES_cells	12	Down	0.0825449	0.999217
Suz12_SRX254820.mESCs._differentiated	465	Down	0.0827862	0.999217
Vdr_SRX6095510.Kidney	1913	Up	0.0828892	0.999217
Rpa1_SRX119448.Spleen	22	Down	0.0829466	0.999217
Ezh2_SRX482887.ES_cells	54	Down	0.0832183	0.999217
Suz12_SRX5463216.ES_cells	794	Down	0.0832873	0.999217
Tcf3_SRX3771849.Liver	208	Up	0.0833806	0.999217
Rnf2_SRX3858843.Epidermal_progenitor_cells	523	Down	0.08362	0.999217
Rnf2_SRX6706335.ES_cells	1846	Down	0.0836804	0.999217
Rnf2_SRX6768047.ES_cells	3552	Down	0.0838	0.999217
Tcf3_SRX1568861.B_cells	2805	Down	0.0838243	0.999217
Med26_SRX4895123.CH12	2417	Up	0.0839872	0.999217
Rorc_SRX2251409.Thymocytes	41	Down	0.0841361	0.999217
Pcgf5_DRX045217.Granulocytic.monocytic_progenitors	7	Down	0.0841902	0.999217
Smad4_SRX3014619.CD4._T_cells	21	Down	0.0841971	0.999217
Suz12_SRX3141817.ES_cells	881	Down	0.0842043	0.999217
Trim28_SRX3661345.Neuro.2a	477	Down	0.0843956	0.999217
Myc_SRX984195.MEF	10	Down	0.0845514	0.999217
Mecp2_SRX669239.Cerebellum	12	Down	0.0845706	0.999217
Sin3b_SRX022855.C2C12	166	Up	0.0845742	0.999217
Irf4_SRX316672.B_cells	124	Down	0.0846474	0.999217
Kdm1a_SRX2161607.C2C12	727	Down	0.0847972	0.999217
Hdac2_SRX2162110.Heart_Ventricles	118	Down	0.0848041	0.999217
Smc1a_SRX2440041.EpiSC	297	Down	0.084999	0.999217
Max_SRX7849454.Lung_tumors	9	Up	0.0850578	0.999217
Rela_SRX2901320.Macrophages	1128	Down	0.0853711	0.999217
Smarca4_SRX3581691.MEF	4176	Down	0.0854274	0.999217
Rnf2_SRX317036.Embryonic_brains	8	Down	0.0855562	0.999217
Ubtf_SRX5094758.Pro.B_cells	242	Down	0.0858299	0.999217
Neurog2_SRX1706939.mESCs._differentiated	624	Down	0.085922	0.999217
Ezh2_SRX4507132.ES_cells	296	Down	0.0860598	0.999217
Kansl3_SRX368312.mESC_derived_neural_cells	4877	Up	0.0860621	0.999217
Kdm1a_DRX013339.ES_cells	269	Down	0.0861042	0.999217
Rnf2_SRX6071868.ES_cells	4613	Down	0.0862598	0.999217
Pou5f1_ERX1965634.Embryonic_cells	322	Down	0.0865326	0.999217
Rnf2_SRX5027352.ES_cells	2397	Down	0.0866497	0.999217
Zmynd11_SRX2692886.MEF	14	Down	0.0870807	0.999217
E4f1_SRX530900.ES_cells	126	Up	0.0871018	0.999217
Foxo3_SRX125261.Macrophages	62	Up	0.0871104	0.999217
Neurog2_SRX4054009.mESCs._differentiated	628	Down	0.0871692	0.999217
Ezh2_ERX3297332.Unclassified	415	Down	0.0872455	0.999217
T_SRX1980026.EpiSC	63	Up	0.0873621	0.999217
Jarid2_SRX7423717.ES_cells	45	Down	0.0874154	0.999217
Cbfa2t2_SRX1404236.ES_cells	207	Down	0.0877682	0.999217
Xbp1_SRX8366185.Liver	18	Up	0.0878691	0.999217
Smad2_SRX1080406.Embryoid_Bodies	4099	Down	0.0878691	0.999217
Med1_SRX515659.3T3.L1	153	Up	0.0879385	0.999217
Rnf2_SRX4727152.ES_cells	3245	Down	0.0881416	0.999217
Ncor2_ERX080882.3T3.L1	563	Up	0.0883489	0.999217
Irf4_SRX2766385.Treg	215	Down	0.0884195	0.999217
Pou5f1_SRX4397575.iPS_cells	301	Down	0.0884929	0.999217
Suz12_ERX3297271.Unclassified	215	Down	0.0885349	0.999217
Nr3c1_SRX3582920.Liver	596	Down	0.0885764	0.999217
Ssrp1_SRX7176627.ES_cells	479	Up	0.0888548	0.999217
Rxra_SRX118180.Liver	990	Up	0.0889908	0.999217
Pou5f1_SRX4397590.iPS_cells	3116	Up	0.0893231	0.999217
Ep300_ERX2617008.3T3.L1	58	Down	0.0894597	0.999217
Xbp1_SRX2053270.Liver	1327	Up	0.0895457	0.999217
Rnf2_SRX2353878.ES_cells	5865	Down	0.0895712	0.999217
Prdm9_SRX2511195.Testis	32	Down	0.089646	0.999217
Mbd3_ERX2604527.ES_cells	3138	Down	0.0896729	0.999217
Smarca4_SRX4301432.mESC_derived_cardiac_cells	481	Down	0.0897544	0.999217
Sfmbt1_SRX254627.Unclassified	1410	Up	0.0897924	0.999217
Suz12_ERX3297353.Unclassified	112	Down	0.0901306	0.999217
Vdr_SRX6095563.Monocytes	31	Up	0.0903546	0.999217
Hoxa13_SRX4618294.Embryonic_limb	26	Up	0.0903836	0.999217
Pou5f1_SRX2236907.ES_cells	434	Down	0.0906737	0.999217
Rnf2_SRX1539900.ES_cells	1326	Down	0.090909	0.999217
Cbx7_SRX802061.ES_cells	168	Down	0.091115	0.999217
Creb1_SRX1521008.Brown_preadipocytes	4922	Up	0.0911738	0.999217
Pou5f1_SRX4735792.iPS_cells	46	Down	0.0913812	0.999217
Suz12_ERX3297244.Unclassified	389	Down	0.0915672	0.999217
Suz12_SRX5027393.ES_cells	832	Down	0.0918286	0.999217
Sox2_SRX2236942.ES_cells	613	Down	0.091849	0.999217
Zic3_SRX147572.ES_cells	2276	Down	0.0919404	0.999217
Mbd3_ERX1399930.ES_cells	1381	Down	0.0920653	0.999217
Bcl11b_SRX4814123.Treg	37	Up	0.0921614	0.999217
Erf_SRX2796983.Prostate_organoids	1325	Up	0.0921692	0.999217
Rnf2_SRX7529882.ES_cells	2069	Down	0.0922455	0.999217
Gtf3c2_ERX022763.ES_cells	133	Up	0.0924549	0.999217
Kdm1a_SRX759290.Cortical_neuron	321	Down	0.0925766	0.999217
Suz12_ERX3297460.Unclassified	591	Down	0.0926497	0.999217
Rnf2_SRX1063117.ES_cells	2031	Down	0.09271	0.999217
Ezh2_SRX1311034.Th2_Cells	164	Down	0.09298	0.999217
Ubtf_SRX5094757.Pro.B_cells	104	Down	0.0937882	0.999217
Klf6_SRX1632693.Oligodendrocytes	22	Down	0.0941808	0.999217
Rnf2_SRX3858844.Epidermal_progenitor_cells	813	Down	0.0942386	0.999217
Sox3_SRX101685.mESC_derived_neural_cells	76	Down	0.0942719	0.999217
Smarca4_SRX2236926.ES_cells	6	Down	0.0943511	0.999217
Rnf2_SRX6768062.ES_cells	2313	Down	0.0944017	0.999217
Rybp_SRX994830.mESC_derived_cardiac_cells	1033	Down	0.0944401	0.999217
Suz12_SRX978385.ES_cells	13	Down	0.0944948	0.999217
Irf8_SRX172329.CD4._T_cells	63	Up	0.0945852	0.999217
Max_ERX1167965.HPC.7	631	Up	0.0946412	0.999217
Ezh2_SRX3445698.Unclassified	600	Down	0.094771	0.999217
Men1_SRX2850808.Th2_Cells	98	Down	0.094811	0.999217
Ubtf_SRX5094755.Pro.B_cells	133	Down	0.0950643	0.999217
Rnf2_SRX482878.ES_cells	3301	Down	0.0951156	0.999217
Rnf2_SRX4727150.ES_cells	1132	Down	0.0951961	0.999217
Batf_SRX1998461.Th2_Cells	318	Down	0.0952067	0.999217
Ets2_SRX3730227.Trophoblast_stem_cells	4582	Up	0.0952453	0.999217
Pcgf5_DRX045222.Granulocytic.monocytic_progenitors	8	Down	0.095383	0.999217
Kdm5a_SRX055318.ES_cells	45	Up	0.0954801	0.999217
Trim28_SRX4159251.ES_cells	11	Down	0.0954951	0.999217
Hdac1_SRX4178832.Hippocampus	160	Up	0.0956003	0.999217
Ncor1_ERX080877.3T3.L1	491	Up	0.0958756	0.999217
Dmc1_SRX3630645.Testis	497	Down	0.0960258	0.999217
Esrra_SRX1890323.Brown_adipocytes	3440	Up	0.096128	0.999217
Rnf2_SRX381489.ES_cells	1213	Down	0.096135	0.999217
Smarca4_SRX3581681.MEF	6739	Down	0.0962491	0.999217
Supt6_SRX3141812.ES_cells	545	Up	0.096293	0.999217
Jarid2_SRX3738840.ES_cells	2288	Down	0.0968671	0.999217
Vdr_SRX6095567.Monocytes	1462	Up	0.0969736	0.999217
Wdr61_SRX1176741.C2C12	550	Up	0.0971287	0.999217
Cbx7_SRX6706355.ES_cells	54	Down	0.0972534	0.999217
Ep300_SRX187246.Th0	19	Down	0.0975063	0.999217
Rnf2_SRX1539901.ES_cells	1569	Down	0.0977124	0.999217
Suz12_SRX3176040.ES_cells	59	Down	0.0979946	0.999217
Smc1a_SRX4395347.Embryonic_brains	110	Down	0.0981212	0.999217
Trim28_SRX4159248.ES_cells	12	Down	0.0989742	0.999217
Ezh2_ERX3297428.Unclassified	474	Down	0.0990871	0.999217
Zmynd11_SRX7842815.Macrophages	567	Down	0.0992971	0.999217
Trim28_SRX1022092.ES_cells	62	Down	0.0993285	0.999217
Ezh2_SRX003847.ES_cells	337	Down	0.0997421	0.999217
Irf1_SRX2522392.AT.3	396	Down	0.0997852	0.999217
Jarid2_SRX1100377.ES_cells	9	Down	0.0998054	0.999217
Rnf2_SRX802060.Neural_progenitor_cells	284	Down	0.0998107	0.999217
Med1_SRX1357075.Brown_preadipocytes	39	Up	0.0998354	0.999217
Nr3c1_SRX3582909.Liver	1181	Down	0.100022	0.999217
Suz12_SRX4338269.ES_cells	5559	Down	0.100427	0.999217
Sox2_SRX209323.mESCs._differentiated	106	Down	0.100608	0.999217
Sox4_SRX337568.B_cells	284	Down	0.100702	0.999217
Trp53_ERX1167968.HPC.7	20	Down	0.10079	0.999217
Smarca4_SRX3581688.MEF	3590	Down	0.101509	0.999217
Nkx3.1_SRX121187.Prostate	17	Down	0.101526	0.999217
Zfpm1_SRX2499771.Scid.adh.2c2	3321	Up	0.101587	0.999217
Rarg_SRX087273.F9	9	Down	0.102065	0.999217
Smarca4_SRX3581686.MEF	715	Down	0.102238	0.999217
Dmc1_SRX3630639.Testis	1434	Down	0.102338	0.999217
Pou5f1_SRX3130181.EpiSC	145	Down	0.102345	0.999217
Pou5f1_SRX1998722.MEF	10	Down	0.102398	0.999217
Prdm15_SRX5379469.ES_cells	3112	Down	0.10249	0.999217
Cxxc1_SRX5974127.Th17_Cells	213	Down	0.102515	0.999217
Batf_ERX2268280.Th2_Cells	32	Down	0.102798	0.999217
Mau2_DRX021199.Embryonic_head	29	Down	0.102998	0.999217
Prdm13_SRX2398416.Neural_tube	22	Down	0.103256	0.999217
Brd4_SRX2522391.AT.3	22	Down	0.103351	0.999217
Rnf2_SRX7529878.ES_cells	1928	Down	0.103553	0.999217
Supt6_SRX227229.Myoblasts	160	Up	0.103681	0.999217
Brd4_SRX2172622.iPS_cells	153	Down	0.103685	0.999217
Pou5f1_SRX4594912.ES_cells	329	Down	0.103773	0.999217
Dmc1_SRX6726987.Testis	601	Down	0.104105	0.999217
Pou5f1_SRX4735802.ES_cells	51	Down	0.10413	0.999217
Phf7_SRX3918634.Spermatids	714	Up	0.104313	0.999217
Pou5f1_SRX3196488.MEF	22	Down	0.104703	0.999217
Ets1_SRX5086100.Th2_Cells	718	Up	0.104733	0.999217
Vdr_SRX5212385.Macrophages	1103	Up	0.105253	0.999217
Mtf2_SRX1162729.Embryonic_liver	47	Down	0.105261	0.999217
Ep300_SRX956776.Dendritic_Cells	288	Down	0.10542	0.999217
Zmynd11_SRX7842810.Macrophages	153	Down	0.105483	0.999217
Pou5f1_ERX1399920.ES_cells	268	Down	0.105519	0.999217
Rnf2_SRX5027353.ES_cells	1489	Down	0.105529	0.999217
Pou5f1_ERX1965620.Embryonic_cells	184	Down	0.105745	0.999217
Myc_SRX213819.ES_cells	63	Down	0.105822	0.999217
Sox2_SRX2236916.ES_cells	151	Down	0.105916	0.999217
Rbpj_SRX702809.T.ALL	185	Up	0.106144	0.999217
Runx1_SRX7541060.Hematopoietic_progenitors	821	Down	0.106148	0.999217
Stat5a_SRX7951808.Liver	68	Up	0.106213	0.999217
Arntl_SRX3699475.Heart	161	Down	0.106296	0.999217
Aicda_SRX027111.B_cells	69	Up	0.106434	0.999217
Rnf2_SRX1539898.ES_cells	2161	Down	0.1065	0.999217
Smarca4_SRX4301434.mESC_derived_cardiac_cells	9542	Down	0.106516	0.999217
Fli1_SRX4712289.Pro.B_cells	14	Down	0.106527	0.999217
Pou5f1_ERX1965633.Embryonic_cells	318	Down	0.106651	0.999217
Wdr5_SRX6765008.3T3_fibroblasts	625	Up	0.107034	0.999217
Rnf2_SRX1539896.ES_cells	3153	Down	0.10727	0.999217
Dppa2_SRX4394644.iPS_cells	4725	Down	0.10731	0.999217
Cbx7_SRX6706331.ES_cells	622	Down	0.107756	0.999217
Trim28_SRX202997.ES_cells	28	Down	0.107798	0.999217
Park7_DRX000549.Unclassified	89	Down	0.107857	0.999217
Suz12_SRX6071896.ES_cells	143	Down	0.107909	0.999217
Vdr_SRX1672778.Mesenchymal_stem_cells	479	Up	0.107967	0.999217
Cbx7_SRX6706352.ES_cells	115	Down	0.108282	0.999217
Rnf2_SRX5124891.Embryonic_limb	9348	Down	0.10833	0.999217
Lhx3_SRX1706966.mESCs._differentiated	244	Down	0.108482	0.999217
Rpa1_SRX205951.B_cells	84	Down	0.108583	0.999217
Rnf2_SRX6768058.ES_cells	998	Down	0.108729	0.999217
Scml2_SRX471836.Spermatogonia	15	Down	0.108795	0.999217
Esr1_SRX508006.Uterus	3772	Up	0.109067	0.999217
Myc_SRX5394949.ES_cells	3135	Up	0.109188	0.999217
Vdr_SRX423961.MC3T3.E1	725	Up	0.109277	0.999217
Yap1_SRX1885945.Liver	879	Up	0.109309	0.999217
Mef2a_SRX2922948.Heart_Ventricles	12	Down	0.109546	0.999217
Pou3f1_SRX1410923.EpiSC	345	Down	0.109609	0.999217
Mysm1_ERX1493878.Unclassified	9	Down	0.109662	0.999217
Tcea1_ERX022756.ES_cells	1692	Up	0.109831	0.999217
Hells_SRX106016.MEF	1204	Down	0.110037	0.999217
Nr3c1_SRX7502322.Kidney	218	Down	0.110038	0.999217
Vdr_SRX6095509.Kidney	541	Up	0.110113	0.999217
Arntl_SRX710440.NIH.3T3	271	Down	0.110325	0.999217
Arntl_SRX1098140.Beta.TC.6	34	Down	0.110343	0.999217
Suz12_ERX3297268.Unclassified	370	Down	0.110383	0.999217
Irf3_SRX2991447.Macrophages	11	Down	0.110436	0.999217
Nelfa_SRX2649454.Liver	11	Down	0.110436	0.999217
Pax5_SRX1117086.HAFTL	44	Down	0.110617	0.999217
Ep300_SRX1465784.Th17_Cells	727	Down	0.110673	0.999217
Kdm3a_SRX3461138.Pre.adipocytes	12	Down	0.110775	0.999217
Suz12_SRX254819.mESCs._differentiated	466	Down	0.11103	0.999217
Jun_SRX3305843.Dorsal_root_ganglia	28	Down	0.111256	0.999217
Pou5f1_SRX2441339.ES_cells	156	Down	0.111335	0.999217
Smarca4_SRX3581687.MEF	502	Down	0.111467	0.999217
Gabpa_SRX188811.MEL	2507	Up	0.111621	0.999217
Esr1_SRX268244.7438	606	Up	0.111692	0.999217
Ahr_SRX6824772.Naive_T_cells	36	Down	0.111746	0.999217
Mbd2_SRX2165259.ES_cells	15	Down	0.111783	0.999217
Snai1_SRX150189.Myoblasts	195	Down	0.11181	0.999217
Pou5f1_SRX3196475.MEF	44	Down	0.111997	0.999217
Hsf1_SRX6417469.Liver	1264	Up	0.11231	0.999217
Kdm2a_SRX6094544.ES_cells	4423	Down	0.11232	0.999217
Rorc_SRX2994536.Liver	2757	Up	0.112356	0.999217
Brd4_SRX3557036.Macrophages	24	Up	0.112676	0.999217
Suz12_SRX208060.ES_cells	114	Down	0.112685	0.999217
Rnf2_SRX6706361.ES_cells	59	Down	0.112742	0.999217
Rela_SRX2858286.Treg	1027	Down	0.112884	0.999217
Zic2_SRX1410924.EpiSC	10249	Down	0.113207	0.999217
Suz12_ERX3297319.Unclassified	266	Down	0.113306	0.999217
Gata2_SRX3014485.C3H.10T1.2	92	Down	0.113486	0.999217
Morc3_SRX1599077.ES_cells	13	Down	0.113698	0.999217
Brd4_SRX1177003.ES_cells	1267	Up	0.114053	0.999217
Suz12_SRX4104488.ES_cells	14	Up	0.114162	0.999217
Kdm1a_SRX3464955.Macrophages	3	Down	0.114323	0.999217
Ezh2_SRX2031360.ES_cells	38	Down	0.114443	0.999217
Vdr_SRX1672884.Mesenchymal_stem_cells	530	Up	0.114702	0.999217
Hsf2_SRX515500.Spermatocytes	5	Up	0.114967	0.999217
Ezh2_ERX3297236.Unclassified	353	Down	0.114973	0.999217
Rcor2_DRX013320.EpiSC	1864	Down	0.114975	0.999217
Clock_SRX710448.NIH.3T3	15	Down	0.115064	0.999217
Stat3_SRX041330.Dendritic_Cells	250	Down	0.115282	0.999217
Med12_SRX022701.MEF	20	Up	0.115468	0.999217
Vdr_SRX1037018.Intestine._Small	2955	Up	0.115592	0.999217
Pou5f1_SRX3962336.ES_cells	158	Down	0.115644	0.999217
Rela_SRX6074118.MEF	8710	Down	0.11566	0.999217
Yap1_SRX3770747.Hepatocytes	69	Down	0.11574	0.999217
Stat5a_SRX094456.Liver	148	Up	0.115786	0.999217
Kmt2b_SRX5600742.ES_cells	359	Up	0.115792	0.999217
Kdm6a_SRX1684534.Mammary_glands	1521	Up	0.115792	0.999217
Prdm14_DRX046377.EpiLC	498	Down	0.115841	0.999217
Rnf2_SRX7529880.ES_cells	3263	Down	0.11591	0.999217
Pcgf2_SRX6071854.ES_cells	88	Down	0.115963	0.999217
Vdr_SRX423949.MC3T3.E1	3663	Up	0.11614	0.999217
Suz12_ERX3297412.Unclassified	453	Down	0.116736	0.999217
Notch1_SRX070891.Leukemia._Lymphoid	2171	Up	0.1169	0.999217
Kmt2b_SRX2875255.ES_cells	3549	Down	0.116906	0.999217
Pou5f1_SRX3087018.Unclassified	272	Down	0.11706	0.999217
Klf4_SRX1513505.Bone_Marrow_Cells	461	Up	0.117176	0.999217
Hsf1_SRX1132771.MEF	58	Up	0.117375	0.999217
Aicda_SRX099621.B_cells	39	Up	0.117588	0.999217
Pcgf1_SRX6071849.ES_cells	7249	Down	0.117744	0.999217
Gtf2e2_SRX547088.Liver	6104	Up	0.117872	0.999217
Tcf3_SRX021890.Pro.B_cells	525	Down	0.117903	0.999217
Rela_SRX4416889.Liver	853	Down	0.117973	0.999217
Rad21_SRX7481989.Pro.B_cells	178	Up	0.118489	0.999217
Pou5f1_SRX1036411.ES_cells	144	Down	0.118602	0.999217
Suz12_ERX3297295.Unclassified	276	Down	0.118828	0.999217
Zbtb2_SRX3030271.ES_cells	4924	Down	0.119127	0.999217
Rnf2_SRX147763.ES_cells	13	Down	0.119287	0.999217
Suz12_SRX5006206.Spleen	10	Down	0.119307	0.999217
Srebf1_SRX316700.Liver	118	Down	0.119394	0.999217
Suz12_SRX3176043.ES_cells	249	Down	0.119446	0.999217
Ebf1_SRX120206.B_cells	35	Down	0.119497	0.999217
Parp1_SRX1342336.ES_cells	316	Up	0.119777	0.999217
Elk1_SRX1462211.MEF	9	Down	0.120067	0.999217
Tbr1_SRX4632663.Cortex	9	Down	0.120067	0.999217
Hcfc1_SRX185705.Macrophages	1652	Up	0.120173	0.999217
Ep300_SRX144170.C2C12	25	Down	0.120245	0.999217
Hdac3_SRX3284082.Dorsal_root_ganglia	19	Down	0.120314	0.999217
Elf4_SRX2242848.Macrophages	2238	Up	0.12045	0.999217
Kdm5c_SRX3083357.Hippocampus	18	Up	0.120754	0.999217
Kmt2b_SRX1602657.ES_cells	6358	Down	0.120804	0.999217
Gabpa_SRX3041631.CD4._T_cells	3412	Up	0.121419	0.999217
Smc1a_SRX2440071.ES_cells	94	Down	0.12152	0.999217
Elf1_ERX1167949.HPC.7	3098	Up	0.121544	0.999217
Atf3_SRX122491.Dendritic_Cells	5	Up	0.121893	0.999217
Suz12_SRX015831.ES_cells	3437	Down	0.122007	0.999217
Hdac3_SRX1722785.Hippocampus	4351	Down	0.122071	0.999217
Spi1_SRX2499715.Scid.adh.2c2	72	Down	0.122185	0.999217
Pou5f1_SRX4397577.iPS_cells	4752	Up	0.122279	0.999217
Ncor2_SRX1091751.iPSC_intermediates	11	Down	0.122453	0.999217
Suz12_ERX3297425.Unclassified	125	Down	0.12253	0.999217
Sox2_SRX4017942.ES_cells	153	Down	0.122799	0.999217
Sox2_SRX2378798.Neural_progenitor_cells	730	Down	0.122895	0.999217
Sox2_SRX2236941.ES_cells	365	Down	0.12309	0.999217
Arntl_SRX4416875.Liver	514	Down	0.123182	0.999217
Bcl6_SRX028981.Macrophages	11	Down	0.123286	0.999217
Rnf2_SRX5124890.Embryonic_limb	9451	Down	0.123349	0.999217
Brd3_SRX744021.G1E	680	Up	0.12369	0.999217
Irf8_SRX5056009.Hematopoietic_progenitors	99	Down	0.123834	0.999217
Smad2_SRX1080403.Embryoid_Bodies	3192	Down	0.123959	0.999217
Ets2_SRX122400.Dendritic_Cells	35	Down	0.124121	0.999217
Nacc1_SRX1700555.Neuro.2a	111	Down	0.124125	0.999217
Vdr_SRX1672852.Mesenchymal_stem_cells	413	Up	0.124534	0.999217
Aicda_SRX112918.B_cells	2613	Up	0.125199	0.999217
Nlrc5_SRX646160.T_cells	29	Up	0.125244	0.999217
Ep300_ERX190774.Neural_Stem_Cells	864	Down	0.125276	0.999217
Rnf2_SRX856958.Intestinal_crypt	96	Down	0.125395	0.999217
Arntl_SRX710439.NIH.3T3	11	Down	0.125415	0.999217
Pou5f1_SRX4397588.iPS_cells	634	Up	0.125519	0.999217
Suz12_SRX3145805.ES_cells	393	Down	0.125703	0.999217
Lmnb1_SRX2628287.NMuMG	171	Down	0.125931	0.999217
Lhx3_SRX1706945.mESCs._differentiated	14	Down	0.12595	0.999217
Nfkbia_SRX5830410.Intestines	11	Up	0.126001	0.999217
Smarca4_SRX3581680.MEF	6813	Down	0.126047	0.999217
Neurog2_SRX1706960.mESCs._differentiated	1135	Down	0.126085	0.999217
Bcl11b_SRX4814127.CD4._T_cells	37	Up	0.1261	0.999217
Pou5f1_SRX2236909.ES_cells	563	Down	0.126498	0.999217
Kdm2a_SRX6094547.ES_cells	8	Down	0.126541	0.999217
Mapk8_SRX085427.Neurons	2912	Up	0.126546	0.999217
Isl1_SRX1973054.Islets_of_Langerhans	45	Down	0.126588	0.999217
Esr1_SRX268242.7438	135	Down	0.12679	0.999217
Smarca4_SRX1495350.Heart	6	Down	0.12693	0.999217
Ezh2_SRX6078360.ES_cells	3510	Down	0.126947	0.999217
Setd1a_SRX3175620.ES_cells	6007	Up	0.127176	0.999217
Rela_SRX4416888.Liver	1327	Down	0.12722	0.999217
Ash2l_SRX023718.B_cells	1375	Up	0.127744	0.999217
Atoh1_SRX1817256.Colon	1244	Down	0.127805	0.999217
Ezh2_SRX2741810.Erythroid_Cells	75	Down	0.127854	0.999217
Suz12_ERX3297257.Unclassified	75	Down	0.127861	0.999217
Atoh1_SRX1817264.Colon	1655	Down	0.128093	0.999217
Kdm2a_SRX6094543.ES_cells	1671	Down	0.12822	0.999217
Zbtb17_SRX543056.70Z.3	106	Up	0.128462	0.999217
Pcgf6_SRX6422749.ES_cells	1601	Down	0.128679	0.999217
Cbfa2t2_SRX1404235.ES_cells	196	Down	0.129192	0.999217
Xbp1_SRX2053277.Liver	2076	Up	0.12949	0.999217
Trim28_SRX202998.ES_cells	11	Down	0.129787	0.999217
Bcl11b_SRX3660782.Bone_Marrow_Cells	788	Up	0.129957	0.999217
Rnf2_SRX3858836.Epidermal_progenitor_cells	662	Down	0.130206	0.999217
Grip1_SRX2900603.Macrophages	30	Up	0.130389	0.999217
Morc3_SRX1599078.ES_cells	250	Up	0.130447	0.999217
Chd8_SRX4338234.Corpus_Callosum	3324	Up	0.130537	0.999217
Rnf2_SRX1372667.ES_cells	2361	Down	0.130653	0.999217
Ebf1_SRX120205.Pro.B_cells	575	Down	0.131027	0.999217
Ep300_SRX2437565.mESC_derived_neural_cells	39	Down	0.131102	0.999217
Cxxc1_SRX5974132.Th17_Cells	199	Down	0.131146	0.999217
Setdb1_SRX1287761.3T3.L1	24	Down	0.131235	0.999217
Supt5_SRX017059.ES_cells	3275	Up	0.131548	0.999217
Rpa1_SRX119446.Spleen	23	Down	0.131667	0.999217
Klf4_SRX330636.NMuMG	13	Up	0.131682	0.999217
Pou5f1_SRX355574.ES_cells	19	Down	0.131965	0.999217
Ep300_SRX6078356.ES_cells	1593	Down	0.132095	0.999217
Pou5f1_SRX2236908.ES_cells	256	Down	0.132157	0.999217
Hoxb1_SRX4980240.ES_cells	126	Down	0.132185	0.999217
Smarca4_SRX3581690.MEF	3557	Down	0.132305	0.999217
Wdr5_SRX023512.ES_cells	310	Up	0.13243	0.999217
Brd4_SRX3206550.Muscle._Skeletal	6987	Up	0.13283	0.999217
Prdm9_SRX2511190.Testis	136	Up	0.132909	0.999217
Rad21_SRX1670179.ES_cells	669	Up	0.133531	0.999217
Ep300_SRX956772.Dendritic_Cells	25	Down	0.133664	0.999217
Sox2_ERX1822880.EpiSC	268	Down	0.133709	0.999217
Mtf2_SRX7423723.ES_cells	870	Down	0.133745	0.999217
Tet1_SRX151235.P19	1624	Down	0.13382	0.999217
Hic2_SRX3730237.Trophoblast_stem_cells	64	Down	0.13417	0.999217
Suz12_SRX5824990.iPS_cells	348	Down	0.134652	0.999217
Ezh2_SRX330667.ES_cells	7547	Down	0.134744	0.999217
Trim28_SRX4159247.ES_cells	13	Down	0.134856	0.999217
Clock_SRX415000.Liver	6053	Up	0.135285	0.999217
Elk1_SRX1462209.MEF	14	Down	0.135811	0.999217
Jun_SRX437449.CD8._T_cells	2928	Up	0.135921	0.999217
Stat1_SRX1441671.B_cells	25	Up	0.136029	0.999217
Epop_SRX7037550.ES_cells	114	Down	0.136101	0.999217
Pbrm1_SRX994723.Liver	215	Up	0.136218	0.999217
Tal1_SRX1030254.G1E	14	Down	0.136277	0.999217
Kdm1a_SRX3464953.Macrophages	2	Down	0.136402	0.999217
Rela_SRX3464957.Macrophages	2	Down	0.136402	0.999217
Ezh2_SRX2741795.Erythroid_Cells	35	Down	0.136547	0.999217
Nr3c1_SRX3582906.Liver	952	Down	0.136707	0.999217
Med1_SRX330319.3T3.L1	1884	Up	0.136826	0.999217
Lhx3_SRX2388068.mESCs._differentiated	649	Down	0.136866	0.999217
Rnf2_SRX7529876.ES_cells	3291	Down	0.136953	0.999217
Cebpa_SRX1357059.Brown_preadipocytes	180	Up	0.136975	0.999217
Rela_SRX319877.Macrophages	1235	Down	0.13709	0.999217
Foxp1_SRX4890436.Treg	24	Down	0.137191	0.999217
Supt6_SRX3141811.ES_cells	1513	Up	0.137355	0.999217
Ep300_SRX1484894.HPC.7	638	Up	0.137553	0.999217
Arntl_SRX6417435.Liver	357	Down	0.137828	0.999217
Ell_SRX113078.ES_cells	268	Up	0.137912	0.999217
Ep300_SRX4090656.ES_cells	102	Down	0.138054	0.999217
Ezh2_SRX3445713.Unclassified	96	Down	0.138159	0.999217
Suz12_SRX978386.ES_cells	15	Down	0.138293	0.999217
Ogdh_SRX4634935.Unclassified	3467	Up	0.138703	0.999217
Pparg_SRX2436363.Brown_adipocytes	69	Up	0.138885	0.999217
Nlrc5_SRX646161.T_cells	26	Up	0.13907	0.999217
Smad2_SRX4578563.Pancreatic_ductal_adenocarcinoma	116	Up	0.139174	0.999217
Runx1_DRX178919.Unclassified	190	Down	0.139187	0.999217
Dmc1_SRX3630641.Testis	1562	Down	0.139589	0.999217
Elk1_SRX1462214.MEF	14	Down	0.139647	0.999217
Rad51_SRX027443.Testis	68	Down	0.139843	0.999217
Suz12_ERX3297196.Unclassified	221	Down	0.140002	0.999217
Ebf4_SRX3064885.Olfactory_Nerve	1909	Down	0.140286	0.999217
Myod1_SRX837354.P19	4119	Down	0.140451	0.999217
Atf4_SRX7106915.Unclassified	28	Up	0.140505	0.999217
Notch1_SRX516185.Gamma_delta_T_cells	11	Down	0.140923	0.999217
Kdm1a_SRX019360.ES_cells	13	Up	0.141023	0.999217
Stat1_SRX122557.Dendritic_Cells	86	Up	0.141339	0.999217
Irf4_SRX2162537.Pre.B_cells	1514	Down	0.14135	0.999217
Ncor1_SRX5543277.Liver	1123	Up	0.141447	0.999217
Smarca4_SRX3581689.MEF	2315	Down	0.141469	0.999217
Art1_SRX1383675.Unclassified	4	Up	0.141584	0.999217
Rara_SRX208062.ES_cells	1420	Up	0.141696	0.999217
Hdac1_SRX4178834.Hippocampus	90	Up	0.141702	0.999217
Myc_SRX2417366.Macrophages	1716	Up	0.141993	0.999217
Tet1_SRX057742.ES_cells	923	Down	0.142073	0.999217
Ncapd3_SRX104387.ES_cells	353	Up	0.14244	0.999217
Hsf1_SRX6417474.Liver	942	Up	0.142557	0.999217
Foxa1_SRX5576975.Prostate_organoids	89	Down	0.142722	0.999217
Foxp1_SRX4559411.Mammary_epithelial_cells	56	Down	0.142915	0.999217
Stat5b_SRX3006599.Spleen	392	Down	0.143228	0.999217
Hoxb1_SRX4980253.ES_cells	190	Down	0.143231	0.999217
Smad2_SRX1163236.Pancreatic_cancer_cell_lines	2222	Down	0.143251	0.999217
Trim28_SRX088970.ES_cells	41	Down	0.143257	0.999217
Stat3_SRX315095.Gastric_tumor	11	Down	0.143296	0.999217
Gata1_SRX130172.G1E	68	Down	0.143303	0.999217
Rad21_SRX5951667.Round_spermatids	8222	Down	0.143577	0.999217
Rbpj_SRX287019.Neural_tube	319	Up	0.14365	0.999217
Sox2_SRX4594913.ES_cells	1984	Down	0.143896	0.999217
Rnf2_SRX1831955.ES_cells	3297	Down	0.144008	0.999217
Xbp1_SRX8366195.Liver	8	Down	0.144053	0.999217
Pou5f1_ERX1822873.EpiSC	171	Down	0.144249	0.999217
Smarca4_SRX3581685.MEF	3899	Down	0.144326	0.999217
Zic2_SRX1410919.EpiSC	9766	Down	0.144528	0.999217
Brd3_SRX7502309.Kidney	8	Down	0.144765	0.999217
Gtf3c4_ERX022759.ES_cells	80	Up	0.144795	0.999217
Pcgf6_SRX6071856.ES_cells	2068	Down	0.145218	0.999217
Med12_SRX1670217.ES_cells	338	Up	0.145394	0.999217
Hopx_SRX3730277.Trophoblast_stem_cells	3937	Up	0.145542	0.999217
Pou5f1_SRX3087013.Unclassified	241	Down	0.145548	0.999217
Cbx7_SRX6706354.ES_cells	53	Down	0.145648	0.999217
Stat5a_SRX3421652.Th2_Cells	134	Down	0.145671	0.999217
Batf_SRX187194.Th0	816	Down	0.145724	0.999217
Gtf2b_SRX1089843.Embryoid_Bodies	1224	Up	0.145801	0.999217
Creb1_SRX1521007.Brown_preadipocytes	5230	Up	0.145887	0.999217
Stat5a_SRX6489858.BH1	75	Up	0.146007	0.999217
Pou5f1_ERX1965617.Embryonic_cells	556	Down	0.146076	0.999217
Ezh2_SRX670641.ES_cells	545	Down	0.14624	0.999217
Smarca4_SRX3581679.MEF	6110	Down	0.146342	0.999217
Myc_SRX984197.MEF	10	Down	0.146467	0.999217
Isl1_SRX1706951.mESCs._differentiated	346	Down	0.146493	0.999217
Smc1a_SRX2564313.Mammary_glands	15	Down	0.146544	0.999217
Ezh2_SRX2997984.Macrophages	1770	Down	0.146588	0.999217
Zfp384_SRX2955827.Neuroepithelial_progenitor_cell	9	Down	0.146657	0.999217
Gtf3c1_ERX022760.ES_cells	142	Up	0.146697	0.999217
Rorc_SRX2994537.Liver	2144	Up	0.146887	0.999217
Pcgf2_SRX6071853.ES_cells	107	Down	0.146988	0.999217
Ubtf_SRX188808.MEL	1453	Down	0.147088	0.999217
Stat2_SRX2647478.CD4._T_cells	4020	Up	0.147297	0.999217
Rnf2_SRX7205308.ES_cells	6615	Down	0.147309	0.999217
Pou3f1_SRX1410928.EpiSC	726	Down	0.147327	0.999217
Med23_SRX1338531.ES_cells	51	Down	0.147502	0.999217
Paf1_SRX1176733.C2C12	653	Up	0.147545	0.999217
Rpa1_SRX205935.B_cells	52	Down	0.147866	0.999217
Pax3_SRX5358281.mESCs._differentiated	3	Up	0.147931	0.999217
Pou5f1_SRX2236933.ES_cells	1017	Down	0.147976	0.999217
Stat2_SRX2647493.CD4._T_cells	4458	Up	0.14811	0.999217
Sox9_SRX4496822.mESC_derived_glial_cells	37	Down	0.148172	0.999217
Ep300_SRX062969.Liver	1279	Up	0.148313	0.999217
Crebbp_SRX6078352.ES_cells	1022	Down	0.148389	0.999217
Pou5f1_SRX5023732.ES_cells	1082	Down	0.148456	0.999217
Rad51_SRX205968.B_cells	160	Down	0.148646	0.999217
Myod1_SRX837361.P19	879	Down	0.148984	0.999217
Pou5f1_SRX6489499.ES_cells	639	Down	0.149052	0.999217
Myod1_SRX114683.P19	4136	Down	0.149494	0.999217
Kat5_ERX149458.mESC_derived_endoodermal_cells	20	Down	0.149515	0.999217
Rif1_SRX2766237.ES_cells	816	Up	0.149536	0.999217
Stat2_SRX5503051.MEF	15	Up	0.149696	0.999217
Setd1a_SRX6972723.Prefrontal_Cortex	5751	Up	0.14972	0.999217
Med1_SRX515657.3T3.L1	552	Up	0.149914	0.999217
Ehmt2_DRX013321.EpiSC	1625	Down	0.150053	0.999217
Ezh2_ERX3297308.Unclassified	381	Down	0.150155	0.999217
Stat1_SRX2417351.Macrophages	2253	Up	0.150172	0.999217
Rnf2_SRX3858671.Epidermal_progenitor_cells	596	Down	0.150401	0.999217
Dr1_SRX2609733.ES_cells	9454	Down	0.150641	0.999217
E4f1_SRX530904.MEF	105	Up	0.150721	0.999217
Smc1a_SRX4395356.Embryonic_brains	105	Down	0.150827	0.999217
Sox2_SRX2236939.ES_cells	393	Down	0.151546	0.999217
Ebf4_SRX2487355.Olfactory_Nerve	1102	Down	0.151766	0.999217
Ctnnb1_SRX172939.Embryonic_kidney	212	Up	0.151778	0.999217
Kansl3_SRX368313.mESC_derived_neural_cells	5688	Up	0.151919	0.999217
Setd1a_SRX2830662.ES_cells	5290	Up	0.152423	0.999217
Chd4_SRX2007465.ES_cells	310	Down	0.152571	0.999217
Dmc1_SRX5367843.Testis	3347	Down	0.152767	0.999217
Smad4_SRX5251388.ES_cells	274	Down	0.152817	0.999217
Epop_SRX7037548.ES_cells	120	Down	0.15301	0.999217
Mbd3_SRX2165253.ES_cells	11	Down	0.153082	0.999217
Ncor1_SRX6889462.Liver	1678	Up	0.153239	0.999217
Smarca4_SRX3270968.ES_cells	1199	Down	0.153528	0.999217
Pcgf2_SRX5027340.ES_cells	1000	Down	0.153599	0.999217
Lef1_SRX2987360.Back_skin	17	Up	0.153707	0.999217
Nr3c1_SRX3771845.Liver	393	Up	0.153729	0.999217
Kmt2a_SRX344971.C2C12	13	Up	0.153783	0.999217
Myc_SRX2417367.Macrophages	1776	Up	0.153975	0.999217
Ep300_SRX144174.C2C12	36	Down	0.154368	0.999217
Arid2_SRX7031673.OP9	10	Down	0.154471	0.999217
Runx1_SRX122473.Dendritic_Cells	2	Up	0.154672	0.999217
Max_SRX142524.C2C12	1209	Up	0.154858	0.999217
Pou5f1_SRX4397574.iPS_cells	301	Down	0.154965	0.999217
Creb1_SRX1688362.Hepatocytes	4136	Up	0.155051	0.999217
Rnf2_SRX6768059.ES_cells	2119	Down	0.155077	0.999217
Rybp_SRX7423740.ES_cells	7	Down	0.155318	0.999217
Mcrs1_SRX368297.ES_cells	5063	Up	0.155346	0.999217
Ncor1_SRX5543276.Liver	1713	Up	0.155456	0.999217
Pparg_SRX1462975.C3H.10T1.2	260	Up	0.155495	0.999217
Pcgf5_DRX045219.Granulocytic.monocytic_progenitors	9	Down	0.155715	0.999217
Rad21_SRX3088633.Liver	83	Down	0.155723	0.999217
Atrx_SRX2955830.Neuroepithelial_progenitor_cell	61	Down	0.155796	0.999217
Rnf2_SRX1539899.ES_cells	3217	Down	0.155919	0.999217
Cebpa_SRX392729.HAFTL	788	Down	0.15594	0.999217
Med26_SRX2329665.mESC_derived_neural_cells	35	Down	0.156211	0.999217
Kdm1a_SRX3464954.Macrophages	8	Down	0.156246	0.999217
Gtf2b_SRX547086.Liver	7065	Up	0.156403	0.999217
Kat8_SRX4513889.HPC.7	9	Down	0.156621	0.999217
Bcl6_SRX094464.Liver	82	Up	0.156812	0.999217
Ezh2_SRX5649298.Embryonic_limb	10	Down	0.156891	0.999217
Rela_ERX391307.Macrophages	232	Down	0.157167	0.999217
Pou5f1_SRX7687351.EpiLC	87	Down	0.157637	0.999217
Rpa1_SRX205953.B_cells	95	Down	0.157887	0.999217
Med1_SRX4169548.Mammary_glands	415	Up	0.158028	0.999217
Nfat5_SRX3462673.Macrophages	23	Up	0.158123	0.999217
Rnf2_SRX5649300.Embryonic_limb	857	Down	0.158188	0.999217
Sox2_SRX2236940.ES_cells	631	Down	0.158191	0.999217
Gata2_SRX079864.G1E	41	Up	0.158232	0.999217
Hic2_SRX3730238.Trophoblast_stem_cells	196	Down	0.158235	0.999217
Tcf7_SRX1411151.Gamma_delta_T_cells	303	Down	0.158249	0.999217
Acss2_SRX1530238.CAD	15	Up	0.158269	0.999217
Irf4_SRX015577.CD4._T_cells	169	Down	0.158492	0.999217
Suz12_SRX4338268.ES_cells	2982	Down	0.158524	0.999217
Irf3_SRX2991446.Macrophages	11	Down	0.158728	0.999217
Smad3_SRX026254.ES_cells	87	Down	0.158782	0.999217
Hdac3_SRX679443.Liver	7	Down	0.158869	0.999217
Nr1h3_SRX118171.Liver	186	Up	0.158959	0.999217
Ahr_SRX122384.Dendritic_Cells	1	Up	0.158978	0.999217
Mtf2_SRX5463235.ES_cells	464	Down	0.158996	0.999217
Batf_SRX1998460.Th2_Cells	489	Down	0.159055	0.999217
Irf4_SRX172341.CD4._T_cells	62	Down	0.159337	0.999217
Kdm1a_SRX3633790.C2C12	3647	Down	0.159585	0.999217
Irf4_SRX2766387.Treg	611	Down	0.159896	0.999217
Tcf3_SRX003871.ES_cells	243	Down	0.160753	0.999217
Pou5f1_SRX3087021.ES_cells	93	Down	0.160926	0.999217
Pou5f1_SRX2236911.ES_cells	6	Down	0.161161	0.999217
Nr0b2_SRX1427023.Liver	528	Up	0.161685	0.999217
Batf_SRX6927327.CD4._T_cells	9	Down	0.161769	0.999217
Irf4_SRX1998463.Th2_Cells	341	Down	0.162076	0.999217
Smad4_SRX5251395.Embryoid_Bodies	34	Down	0.162227	0.999217
Ezh2_ERX3297331.Unclassified	5	Down	0.162347	0.999217
Fli1_SRX180165.Hematopoietic_Stem_Cells	721	Up	0.162505	0.999217
Kdm2b_SRX2523724.iPS_cells	849	Down	0.162738	0.999217
Stat5a_SRX7107119.Natural_Killer_T.Cells	323	Down	0.163188	0.999217
Sox2_SRX1058358.mESC_derived_neural_cells	2075	Down	0.163232	0.999217
Dppa2_SRX4394622.MEF	9810	Down	0.163323	0.999217
Rbpj_SRX297989.F9	27	Down	0.163391	0.999217
Brd4_SRX4063373.Kidney	1051	Up	0.164144	0.999217
Ahr_SRX6824768.iTreg	23	Down	0.164152	0.999217
Rela_SRX970835.Macrophages	577	Down	0.164447	0.999217
Kdm2b_SRX381480.ES_cells	6800	Down	0.164506	0.999217
Dmap1_SRX319551.ES_cells	248	Up	0.164756	0.999217
Med1_SRX022694.ES_cells	1061	Up	0.164844	0.999217
Sox2_SRX2332433.ES_cells	13	Up	0.164907	0.999217
Xbp1_SRX8366193.Liver	8	Down	0.164908	0.999217
Pou5f1_SRX3087017.Unclassified	719	Down	0.164983	0.999217
Esr1_SRX021616.Myeloid_Cells	438	Down	0.165435	0.999217
Rnf2_SRX7529881.ES_cells	1483	Down	0.165456	0.999217
Irf4_SRX5086109.Th2_Cells	16	Down	0.165535	0.999217
Ep300_SRX209672.Cerebellar_Cortex	96	Down	0.165648	0.999217
Pou2af1_SRX877593.CD4._T_cells	4725	Up	0.166263	0.999217
Hoxa11_SRX4618297.Embryonic_limb	73	Up	0.166399	0.999217
Srebf1_SRX316699.Liver	110	Down	0.166518	0.999217
Esrrb_SRX498206.ZHBTc4	8	Down	0.166779	0.999217
Pou5f1_SRX950706.iPS_cells	228	Down	0.166803	0.999217
Gtf3c1_SRX1688327.ES_cells	9495	Down	0.166873	0.999217
Dmc1_SRX5367844.Testis	1994	Down	0.166928	0.999217
Pou5f1_SRX4397582.iPS_cells	1320	Up	0.166989	0.999217
Pou5f1_SRX3038011.iPS_cells	706	Down	0.167023	0.999217
Foxa2_ERX149446.ES_cells	21	Down	0.167338	0.999217
Brd4_SRX3602863.iPS_cells	1957	Up	0.167647	0.999217
Rnf2_SRX1067061.Embryonic_limb	642	Down	0.167712	0.999217
Ezh1_SRX1078971.Mammary_glands	91	Up	0.167744	0.999217
Arntl_SRX6417436.Liver	423	Down	0.168162	0.999217
Nipbl_SRX6708971.CH12F3	4060	Up	0.168506	0.999217
Ncaph2_SRX104382.ES_cells	1739	Up	0.168578	0.999217
Sox11_SRX4791028.Keratinocytes	1132	Down	0.168651	0.999217
Rbpj_SRX266509.T29	6	Down	0.168869	0.999217
Men1_SRX1311029.CD4._T_cells	560	Down	0.16898	0.999217
Neurod1_SRX081538.Islets_of_Langerhans	216	Down	0.169406	0.999217
Hnf4a_SRX4497832.Liver	104	Down	0.169454	0.999217
Lmnb1_SRX2628286.NMuMG	346	Down	0.169481	0.999217
Pou5f1_SRX1131595.ES_cells	17	Down	0.169505	0.999217
Elk1_SRX7115525.Corpus_Striatum	3460	Up	0.169558	0.999217
Vdr_SRX1672883.Mesenchymal_stem_cells	5525	Up	0.169651	0.999217
Rela_SRX970840.Macrophages	47	Down	0.169659	0.999217
Suz12_ERX3297238.Unclassified	12	Up	0.169888	0.999217
Tcf3_SRX003870.ES_cells	258	Down	0.169965	0.999217
Psip1_SRX4394178.ES_cells	14	Down	0.170341	0.999217
Kdm1a_SRX7409686.ES_cells	82	Down	0.170468	0.999217
Rela_SRX352264.Macrophages	1690	Down	0.170697	0.999217
Myc_SRX1486516.Liver	71	Down	0.170714	0.999217
Vdr_SRX1672853.Mesenchymal_stem_cells	2088	Up	0.170748	0.999217
Rnf2_SRX1831951.ES_cells	5062	Down	0.170945	0.999217
Eomes_SRX3730225.Trophoblast_stem_cells	568	Down	0.171155	0.999217
Pou3f2_SRX323573.Induced_neural_progenitors	191	Down	0.1715	0.999217
Prdm1_SRX1465783.Treg	17	Down	0.17153	0.999217
Nfkb1_SRX7618597.Macrophages	4992	Down	0.171642	0.999217
Ncor2_SRX357099.Liver	5470	Up	0.171897	0.999217
Brd4_SRX997162.ES_cells	3486	Up	0.171944	0.999217
Xbp1_SRX2053274.Liver	4741	Up	0.172056	0.999217
Hoxa11_SRX5105273.Embryonic_limb	768	Down	0.172127	0.999217
Foxa2_SRX1074789.Liver	36	Down	0.172145	0.999217
Neurod2_SRX837362.P19	291	Down	0.172442	0.999217
Rnf2_SRX1539903.ES_cells	2036	Down	0.172449	0.999217
Smad2_SRX5251392.Embryoid_Bodies	6548	Down	0.17247	0.999217
Rbpj_ERX1348322.Neural_progenitor_cells	1188	Down	0.172642	0.999217
Stat5a_SRX115360.MEF	238	Down	0.172866	0.999217
Klf4_SRX6778332.ES_cells	10	Down	0.172904	0.999217
Cbx3_SRX2575114.mESC_derived_neural_cells	19	Down	0.172976	0.999217
Stat5a_SRX7673157.Mammary_glands	4963	Up	0.173048	0.999217
Ncor1_SRX6889463.Liver	2067	Up	0.173444	0.999217
Spen_SRX2899180.Testis	15	Down	0.173465	0.999217
Brd9_SRX7121965.Hepatocytes	923	Down	0.173466	0.999217
Rad21_SRX7135986.Unclassified	35	Down	0.173607	0.999217
Ep300_SRX590311.ES_cells	6	Down	0.173656	0.999217
Brd4_SRX149638.ES_cells	4536	Up	0.174348	0.999217
Sp1_SRX378973.mESC_derived_haematopoietic_progenitor	2062	Up	0.17435	0.999217
Elk1_SRX1462210.MEF	12	Down	0.174466	0.999217
Kat8_SRX4513888.HPC.7	9	Up	0.174599	0.999217
Ep300_SRX178463.Pro.B_cells	210	Down	0.174643	0.999217
Pou5f1_SRX4594909.ES_cells	743	Down	0.174683	0.999217
Runx1_SRX065537.mESCs._differentiated	9	Down	0.174758	0.999217
Runx1_SRX065538.mESCs._differentiated	9	Down	0.174758	0.999217
Kdm2a_SRX017108.ES_cells	1783	Down	0.17491	0.999217
Suz12_ERX3297281.Unclassified	80	Down	0.175021	0.999217
Ncor1_SRX7004438.Naive_T_cells	71	Down	0.175226	0.999217
Rxra_SRX118176.Liver	1108	Up	0.17532	0.999217
Rnf2_SRX1831954.ES_cells	4268	Down	0.175333	0.999217
Trim28_SRX2228735.ES_cells	96	Down	0.175339	0.999217
Tcf7l2_SRX2734782.Heart_Ventricles	20	Down	0.175478	0.999217
Hsf1_SRX6417476.Liver	749	Up	0.175656	0.999217
Hsf1_SRX6417335.Liver	733	Up	0.175881	0.999217
Stat5a_SRX1655664.Pro.B_cells	180	Down	0.176022	0.999217
Esr1_SRX216176.Mammary_glands	57	Up	0.176141	0.999217
Fli1_SRX039481.CD8._T_cells	382	Up	0.176267	0.999217
Lmnb1_SRX2628285.NMuMG	93	Down	0.176509	0.999217
Rxra_SRX093542.F9	117	Down	0.1767	0.999217
Pou5f1_SRX5855849.ES_cells	12	Down	0.176771	0.999217
Irf9_SRX4348506.Natural_Killer_T.Cells	227	Up	0.177415	0.999217
Dmc1_SRX6726988.Testis	871	Down	0.17758	0.999217
Runx3_SRX5236597.CD8._T_cells	151	Down	0.177909	0.999217
Arntl_SRX6060285.Liver	377	Down	0.178114	0.999217
Irf9_SRX5503049.MEF	15	Up	0.178189	0.999217
Spi1_SRX4018277.CFU.granulocytes	47	Up	0.178264	0.999217
Hells_SRX106015.MEF	357	Down	0.178589	0.999217
Mtf2_SRX7423736.ES_cells	1034	Down	0.178618	0.999217
Med1_SRX330320.3T3.L1	3001	Up	0.178855	0.999217
Nfil3_DRX178631.Liver	49	Down	0.17916	0.999217
Nr3c1_SRX3582913.Liver	792	Up	0.179251	0.999217
Leo1_SRX1176731.C2C12	98	Up	0.179536	0.999217
Trim28_SRX3661344.Neuro.2a	5998	Down	0.17959	0.999217
Nr3c1_SRX6902799.Liver	929	Up	0.179629	0.999217
Ncoa3_SRX3683403.Liver	1236	Up	0.179942	0.999217
Rbpj_SRX702808.T.ALL	49	Up	0.180044	0.999217
Supt5_SRX027109.B_cells	5211	Up	0.180062	0.999217
Ep300_SRX062963.Kidney	1644	Up	0.180118	0.999217
Qk_SRX5379415.Oligodendrocytes	4750	Up	0.180245	0.999217
Pcgf1_SRX6071847.ES_cells	9136	Down	0.180458	0.999217
Rnf2_SRX1831953.ES_cells	3590	Down	0.180507	0.999217
Rnf2_SRX1158299.ES_cells	9802	Down	0.18075	0.999217
Smc1a_SRX2440050.EpiSC	1855	Down	0.181079	0.999217
Rnf2_SRX5435999.ES_cells	55	Down	0.181184	0.999217
Runx1_SRX7541058.Hematopoietic_progenitors	155	Down	0.181193	0.999217
Pou5f1_SRX5023736.ES_cells	9	Down	0.181324	0.999217
Stat3_SRX315094.Gastric_tumor	12	Down	0.181425	0.999217
Rnf2_SRX1539902.ES_cells	2578	Down	0.181898	0.999217
Ncor2_SRX4923039.Embryonic_brains	85	Down	0.181993	0.999217
Dmc1_SRX3825305.Testis	547	Down	0.182062	0.999217
Tox_SRX2511221.OT.1	463	Down	0.182335	0.999217
Pou5f1_SRX5374731.ES_cells	427	Down	0.182467	0.999217
Lhx2_SRX3064886.Olfactory_Nerve	11	Down	0.182499	0.999217
Stat1_SRX366586.CD4._T_cells	1083	Up	0.182706	0.999217
Ncor2_ERX080887.3T3.L1	191	Up	0.182787	0.999217
Kmt2a_SRX1481091.LSK_cells	12	Down	0.182839	0.999217
Kmt2b_SRX1602649.ES_cells	9094	Down	0.183153	0.999217
Mef2a_SRX6907637.Cerebellum	10	Down	0.183212	0.999217
Ebf4_SRX2487349.Olfactory_Nerve	2289	Down	0.183559	0.999217
Nipbl_SRX022697.ES_cells	5484	Up	0.183726	0.999217
Zfp57_SRX476210.ES_cells	9674	Down	0.183746	0.999217
Rnf2_SRX856961.Intestinal_stem_cells	15	Down	0.183967	0.999217
Ep300_SRX6078355.ES_cells	1853	Down	0.183991	0.999217
Irf4_SRX122528.Dendritic_Cells	3	Up	0.184101	0.999217
Wdr5_SRX6765004.MC.38	412	Up	0.184517	0.999217
Mbd3_ERX1399925.ES_cells	4627	Down	0.184637	0.999217
Lhx3_SRX1706958.mESCs._differentiated	101	Down	0.184679	0.999217
Hnf1a_ERX113009.Hepatocytes	1150	Up	0.184799	0.999217
Smarca4_SRX2612047.ES_cells	7	Down	0.184972	0.999217
Myc_SRX542561.MEF	5997	Up	0.185266	0.999217
Smad1_SRX700957.Hair_Follicle	83	Down	0.185497	0.999217
Smarca4_SRX3581683.MEF	5222	Down	0.185576	0.999217
Sin3a_SRX344972.C2C12	3486	Up	0.185654	0.999217
Sox2_ERX005682.Neural_Stem_Cells	443	Down	0.185791	0.999217
Irf2_SRX3730278.Trophoblast_stem_cells	530	Up	0.186113	0.999217
Rxra_SRX1017451.P19	286	Down	0.186159	0.999217
Rpa1_SRX205964.Thymocytes	104	Down	0.186176	0.999217
Mtf2_SRX2776970.ES_cells	79	Down	0.186261	0.999217
Lhx3_SRX2388064.mESCs._differentiated	350	Down	0.186422	0.999217
Thap11_SRX366411.ES_cells	781	Up	0.186465	0.999217
Kmt2b_SRX5600740.ES_cells	563	Up	0.187214	0.999217
Hdac2_SRX2162109.Heart_Ventricles	85	Down	0.187244	0.999217
Hsf1_SRX6417364.Liver	480	Up	0.187832	0.999217
Srf_SRX1547317.MEF	179	Down	0.187869	0.999217
Rela_SRX3464956.Macrophages	1	Down	0.188211	0.999217
Meis1_SRX1824748.P19	48	Down	0.188217	0.999217
Rela_SRX028982.Macrophages	866	Down	0.188403	0.999217
Nlrc5_SRX646162.T_cells	30	Up	0.188571	0.999217
Cbx2_SRX994828.mESC_derived_cardiac_cells	1237	Down	0.188578	0.999217
Lhx3_SRX1706975.mESCs._differentiated	626	Down	0.188939	0.999217
Neurod2_SRX1979968.Cortex	406	Down	0.189083	0.999217
Zmynd8_SRX1521296.ES_cells	1100	Up	0.18925	0.999217
Rorc_SRX997767.Liver	511	Up	0.189317	0.999217
Ahr_SRX2732733.Liver	80	Down	0.189348	0.999217
Ebf1_SRX120424.B_cells	674	Down	0.189491	0.999217
Xbp1_SRX2053276.Liver	8123	Up	0.190113	0.999217
Suz12_SRX7423748.ES_cells	54	Down	0.190187	0.999217
Brd4_SRX2172623.iPS_cells	67	Down	0.190535	0.999217
Tcf3_SRX021889.Pro.B_cells	1518	Down	0.190594	0.999217
Pou5f1_SRX6489501.ES_cells	830	Down	0.190606	0.999217
Runx1_SRX253192.B_cells	1466	Down	0.190822	0.999217
Hif1a_SRX3331742.Prefrontal_Cortex	22	Down	0.190868	0.999217
Twist1_SRX337964.Embryonic_limb	13	Down	0.190902	0.999217
Stag2_SRX5436003.ES_cells	5433	Down	0.191024	0.999217
Ep300_SRX1471488.ES_cells	158	Down	0.191228	0.999217
Pparg_SRX8605838.White_adipocytes	278	Up	0.191383	0.999217
Stat5a_SRX7951805.Liver	1975	Up	0.191484	0.999217
Hoxa11_SRX5105274.Embryonic_limb	705	Down	0.191504	0.999217
Six2_SRX2511288.Embryonic_kidney	667	Down	0.191566	0.999217
Rnf2_SRX7205310.ES_cells	8939	Down	0.191608	0.999217
Elk3_SRX262802.NIH.3T3	16	Down	0.191641	0.999217
Smad3_SRX5251387.ES_cells	6855	Down	0.191841	0.999217
Cbfa2t2_SRX1404240.ES_cells	117	Up	0.192072	0.999217
Brd4_SRX719833.Round_spermatids	111	Down	0.192123	0.999217
Irf3_SRX2991449.Macrophages	12	Down	0.192126	0.999217
Zic2_SRX695696.ES_cells	2694	Down	0.192414	0.999217
Runx3_SRX7554475.CD8._T_cells	10142	Down	0.192581	0.999217
Tet1_SRX3202004.ES_cells	9022	Down	0.192664	0.999217
Mtf2_SRX2737369.ES_cells	13	Up	0.192803	0.999217
Rad21_SRX3430140.ES_cells	3451	Down	0.192827	0.999217
Med1_SRX3855872.Vascular_smooth_muscle_cells	14	Up	0.192863	0.999217
Rpa2_SRX2982466.MEF	18	Down	0.192887	0.999217
Hdac3_SRX2039597.Liver	4787	Up	0.193209	0.999217
Zfpm1_SRX3730268.Trophoblast_stem_cells	36	Down	0.193359	0.999217
Esr1_SRX4373904.Sperm	83	Up	0.193643	0.999217
Sin3a_SRX1267292.CD8._T_cells	1046	Up	0.193726	0.999217
Tead1_SRX1817466.C2C12	106	Down	0.193785	0.999217
Hdac1_SRX823834.EpiLC	13	Up	0.193792	0.999217
Kdm2b_SRX2523713.iPS_cells	264	Down	0.194095	0.999217
Irf4_SRX5396198.Lymph_Nodes	99	Down	0.194114	0.999217
E2f1_SRX122393.Dendritic_Cells	38	Down	0.194256	0.999217
Ascl1_SRX4054005.Embryoid_Bodies	3984	Down	0.194487	0.999217
Tcf3_SRX1117083.HAFTL	67	Down	0.194588	0.999217
Smc3_SRX2254032.Spermatocytes	58	Up	0.194731	0.999217
Rpa1_SRX205928.B_cells	21	Up	0.194829	0.999217
Ezh2_SRX3255075.ES_cells	36	Down	0.195375	0.999217
Mef2d_SRX6907639.Cerebellum	20	Down	0.195474	0.999217
Chd4_ERX2604523.ES_cells	309	Down	0.195954	0.999217
Pou5f1_SRX2441341.ES_cells	292	Down	0.195986	0.999217
Irf1_SRX1583883.Macrophages	318	Up	0.196139	0.999217
Notch1_SRX070894.Leukemia._Lymphoid	874	Up	0.19632	0.999217
Tet3_SRX2545589.ES_cells	1908	Up	0.196363	0.999217
Gabpa_SRX2242853.Macrophages	6014	Up	0.196699	0.999217
Med26_SRX4895091.CH12	7	Down	0.19672	0.999217
Arntl_SRX038437.Liver	83	Down	0.196809	0.999217
Smarca4_SRX1365304.Retina	25	Down	0.196837	0.999217
Mbd3_SRX695698.ES_cells	449	Down	0.196843	0.999217
Gtf3c1_SRX1688323.ES_cells	9529	Down	0.196926	0.999217
Hdac3_SRX2039599.Liver	3838	Up	0.19723	0.999217
Creb1_SRX1688361.Hepatocytes	3942	Up	0.197356	0.999217
Rnf2_SRX1040777.C3H.10T1.2	583	Down	0.197377	0.999217
Cbx2_SRX5213390.MEF	8	Up	0.197461	0.999217
T_SRX1980025.EpiSC	63	Up	0.197477	0.999217
Pou5f1_SRX7687362.EpiLC	44	Down	0.197499	0.999217
Suz12_ERX3297430.Unclassified	14	Down	0.1981	0.999217
Nipbl_SRX5730165.CH12F3	5796	Up	0.198222	0.999217
Kat2a_SRX188824.MEL	7033	Up	0.198274	0.999217
Ikzf1_SRX692977.ILC87	2900	Down	0.198329	0.999217
Pou5f1_SRX651981.ES_cells	156	Down	0.198431	0.999217
Rara_SRX208055.ES_cells	4051	Up	0.198453	0.999217
Smarca4_SRX3581684.MEF	6130	Down	0.198536	0.999217
Myc_SRX319550.ES_cells	782	Down	0.198815	0.999217
Onecut1_SRX668175.Liver	1304	Up	0.198931	0.999217
Suz12_ERX3297329.Unclassified	79	Down	0.199001	0.999217
Dgcr8_SRX2415034.ES_cells	186	Up	0.199252	0.999217
Rxra_SRX020169.Liver	4612	Up	0.199458	0.999217
Pcgf1_DRX053276.MEL	5757	Down	0.199501	0.999217
Kmt2b_SRX1602655.ES_cells	8549	Down	0.199541	0.999217
Ascl1_SRX4054006.Embryoid_Bodies	4102	Down	0.19956	0.999217
Top1_SRX2437699.Thymus	40	Up	0.199836	0.999217
Brca1_SRX217127.B_cells	10	Up	0.199941	0.999217
Ezh2_SRX6716531.ES_cells	11	Down	0.199975	0.999217
Hdac2_SRX7726762.B_cells	2448	Up	0.200217	0.999217
Kdm6a_SRX1684533.Mammary_glands	5718	Up	0.200339	0.999217
Sall4_SRX2043691.ES_cells	623	Down	0.200353	0.999217
Suz12_ERX3297220.Unclassified	214	Down	0.200457	0.999217
Esrra_SRX1743135.Frontal_cortex	1236	Up	0.200968	0.999217
Pou5f1_SRX4739174.ES_cells	33	Down	0.200976	0.999217
Supt5_SRX6093171.C2C12	959	Up	0.201158	0.999217
Gata1_SRX340967.FDCPmix	13	Down	0.201162	0.999217
Rybp_SRX1831945.ES_cells	780	Down	0.201177	0.999217
Cdk7_SRX668246.ES_cells	2035	Up	0.201284	0.999217
Ar_SRX5576973.Prostate_organoids	11	Down	0.201344	0.999217
Brd4_SRX2836979.Brown_preadipocytes	85	Up	0.201732	0.999217
Men1_SRX2850804.Th2_Cells	50	Down	0.201847	0.999217
Arid3a_SRX3730213.Trophoblast_stem_cells	3692	Up	0.201875	0.999217
Nfe2l2_SRX2191407.MEF	7	Up	0.201932	0.999217
Arid3a_SRX2388546.Trophoblast_stem_cells	3686	Up	0.201979	0.999217
Ikzf3_SRX2162535.Pre.B_cells	13	Down	0.202152	0.999217
Myc_SRX1486514.Liver	73	Down	0.202312	0.999217
Myc_SRX5276471.ES_cells	5425	Up	0.2024	0.999217
Ets1_SRX974250.Naive_T_cells	313	Up	0.20256	0.999217
Irf8_DRX025997.Common_monocyte_progenitors	148	Down	0.202605	0.999217
Mef2c_SRX5846348.Cardiac_fibroblast	1776	Down	0.202766	0.999217
Ncor2_SRX357100.Liver	5144	Up	0.203101	0.999217
Myc_SRX353816.MEF	5522	Up	0.203117	0.999217
Smad2_SRX1080407.Embryoid_Bodies	2001	Down	0.203168	0.999217
Myc_SRX1553882.Pancreas	166	Up	0.203257	0.999217
Gata1_SRX145061.G1E	21	Up	0.203362	0.999217
Zfp143_SRX159135.NIH.3T3	2434	Up	0.203645	0.999217
Smad2_SRX4578558.Pancreatic_ductal_adenocarcinoma	913	Down	0.204089	0.999217
Lhx3_SRX2388070.mESCs._differentiated	195	Down	0.2041	0.999217
Otx2_SRX499141.ES_cells	5181	Down	0.204175	0.999217
Rnf2_SRX1158301.ES_cells	1788	Down	0.204391	0.999217
Cbx7_SRX101807.ES_cells	151	Down	0.204563	0.999217
Irf8_SRX956775.Dendritic_Cells	196	Down	0.204958	0.999217
Arntl_SRX6060288.Liver	270	Down	0.205	0.999217
Rpa2_SRX204595.B_cells	30	Down	0.205136	0.999217
Rad51_SRX205944.B_cells	42	Down	0.205174	0.999217
Pou2f1_SRX877592.CD4._T_cells	3276	Up	0.205475	0.999217
Rnf2_SRX1158300.ES_cells	5670	Down	0.205641	0.999217
Pou5f1_SRX2236932.ES_cells	564	Down	0.205736	0.999217
Suz12_SRX3176044.ES_cells	8	Up	0.205768	0.999217
Brd4_SRX3729386.Hematopoietic_progenitors	2968	Up	0.205959	0.999217
Stat2_SRX122569.Dendritic_Cells	35	Up	0.206047	0.999217
Neurod2_SRX1979970.Cortex	66	Down	0.206156	0.999217
Rnf2_SRX1158297.ES_cells	6050	Down	0.206282	0.999217
Ezh1_SRX1078972.Mammary_glands	56	Up	0.206719	0.999217
Nfe2_SRX203211.Erythroblasts	310	Up	0.20673	0.999217
Ascl1_SRX4054004.Embryoid_Bodies	2862	Down	0.20684	0.999217
Fos_SRX671666.Cortical_neuron	343	Down	0.207489	0.999217
Tcf3_SRX1568866.Unclassified	1289	Down	0.207548	0.999217
Rela_SRX2498787.Macrophages	182	Down	0.207557	0.999217
Pparg_SRX019135.3T3.L1	63	Up	0.207619	0.999217
Cebpa_SRX1150369.Liver	2074	Up	0.207773	0.999217
Rnf2_SRX1063118.ES_cells	952	Down	0.207823	0.999217
Myc_SRX266824.ES_cells	5	Up	0.20798	0.999217
Cbfa2t3_SRX3272224.Embryoid_Bodies	147	Down	0.208081	0.999217
Sox2_SRX2332427.ES_cells	60	Down	0.208162	0.999217
Pou5f1_SRX2831344.MEF	614	Up	0.208274	0.999217
Hdac2_SRX7726763.B_cells	1815	Up	0.208296	0.999217
Brd4_SRX997157.ES_cells	3668	Up	0.208445	0.999217
Ddx5_SRX3664037.Spermatogonia	10	Down	0.208499	0.999217
Meis1_SRX625490.MEF	152	Down	0.208501	0.999217
Ncor2_SRX4923026.Embryonic_brains	1549	Down	0.208774	0.999217
Hdac1_SRX3825667.ES_cells	350	Down	0.208827	0.999217
Ezh2_SRX6078358.ES_cells	414	Down	0.2089	0.999217
Stat3_SRX4169612.Kidney	911	Up	0.209025	0.999217
Suz12_SRX3734838.Intestinal_villus	178	Down	0.209074	0.999217
Nr3c1_SRX7502311.Kidney	164	Down	0.209128	0.999217
Kmt2b_SRX1602656.ES_cells	9244	Down	0.209196	0.999217
Sox13_SRX1411179.Gamma_delta_T_cells	20	Down	0.209218	0.999217
Klf4_ERX2604603.ES_cells	7828	Down	0.209306	0.999217
Creb1_SRX247747.3T3.L1	2935	Up	0.20942	0.999217
Xbp1_SRX2053272.Liver	6742	Up	0.20953	0.999217
Isl1_SRX092471.mESC_derived_neural_cells	825	Down	0.209813	0.999217
Creb1_SRX1688360.Hepatocytes	5820	Up	0.20998	0.999217
Rpa1_SRX205955.B_cells	262	Down	0.209999	0.999217
Nfe2l1_SRX2311119.MEF	840	Up	0.21021	0.999217
Ctnnb1_SRX6818033.Mesenchymal_stem_cells	634	Up	0.210374	0.999217
Bmi1_SRX109473.Glioma	189	Down	0.210667	0.999217
Spi1_DRX049474.Granulocytic.monocytic_progenitors	708	Down	0.210735	0.999217
Kdm6a_SRX2734022.ES_cells	21	Down	0.210811	0.999217
Dmc1_SRX3630640.Testis	1909	Down	0.211101	0.999217
Drosha_SRX2345835.ES_cells	21	Down	0.211113	0.999217
Batf_SRX172338.CD4._T_cells	343	Up	0.211169	0.999217
Sox3_SRX101686.mESC_derived_neural_cells	584	Down	0.211318	0.999217
Foxa2_SRX540239.Liver	965	Up	0.21163	0.999217
Hoxa11_SRX7789494.Embryonic_limb	2230	Down	0.211645	0.999217
Aebp2_SRX7037544.ES_cells	11	Down	0.211682	0.999217
Myc_SRX3087029.ES_cells	56	Up	0.211784	0.999217
Gata1_SRX816548.G1ME	10	Down	0.211885	0.999217
Mbd3_SRX2165254.ES_cells	10	Down	0.211885	0.999217
Stat3_SRX315102.Gastric_tumor	10	Down	0.211885	0.999217
Stat1_SRX4796017.Vascular_smooth_muscle_cells	22	Up	0.211914	0.999217
Ezh2_SRX3445718.Unclassified	88	Down	0.212003	0.999217
Med1_SRX515656.3T3.L1	444	Up	0.212217	0.999217
Hdac3_SRX2039598.Liver	4314	Up	0.212252	0.999217
Spi1_SRX6477516.Spleen	221	Down	0.212284	0.999217
Myc_SRX353781.B_cells	2259	Up	0.212426	0.999217
Gata1_SRX100316.G1E	3756	Up	0.212519	0.999217
Foxo1_SRX272969.CD4._T_cells	422	Down	0.212587	0.999217
Pcgf6_SRX1980069.ES_cells	30	Down	0.212635	0.999217
Trp53_SRX2991451.Macrophages	26	Down	0.212641	0.999217
Zfp57_SRX5140866.ES_cells	32	Down	0.212735	0.999217
Ascl1_SRX4054016.Embryoid_Bodies	4164	Down	0.212829	0.999217
Usp7_SRX2026249.ES_cells	21	Down	0.213375	0.999217
Rnf2_SRX7205309.ES_cells	9782	Down	0.213552	0.999217
Vdr_SRX520201.3T3.L1	505	Up	0.213634	0.999217
Tfap2c_SRX3730267.Trophoblast_stem_cells	5950	Down	0.213787	0.999217
Smchd1_SRX3789582.MEF	17	Down	0.213831	0.999217
Elk4_SRX1035408.mESC_derived_mesodermal_cells	331	Up	0.213907	0.999217
Lhx2_SRX310225.Dermal_fibroblasts	29	Down	0.214068	0.999217
Sp1_SRX160414.Trophoblast_stem_cells	450	Up	0.214222	0.999217
Ezh1_SRX1078984.Mammary_glands	50	Up	0.214312	0.999217
Smchd1_SRX3789587.MEF	25	Down	0.214636	0.999217
Esr1_SRX377390.Aorta	69	Down	0.214942	0.999217
Stat1_SRX3004657.HPC.7	319	Down	0.215008	0.999217
Ets1_SRX1337734.P5424	358	Up	0.215251	0.999217
Epop_SRX1639483.ES_cells	2403	Up	0.215291	0.999217
Gtf2b_SRX1089840.ES_cells	3956	Up	0.215345	0.999217
Rela_SRX2491780.Macrophages	182	Down	0.215434	0.999217
Esrra_SRX218535.Unclassified	2572	Up	0.215526	0.999217
Creb1_SRX5374973.Hepatocytes	2056	Up	0.215776	0.999217
Mef2a_SRX6907644.Cerebellum	13	Up	0.216256	0.999217
Bcl6_SRX094462.Liver	343	Up	0.216551	0.999217
Pparg_SRX019392.3T3.L1	295	Up	0.216973	0.999217
Brd4_SRX997161.ES_cells	2837	Up	0.216997	0.999217
Foxg1_SRX2631839.Embryonic_brains	675	Down	0.217167	0.999217
Hsf1_SRX515497.Spermatocytes	14	Up	0.217247	0.999217
Neurod2_SRX114682.P19	5394	Down	0.217317	0.999217
Jarid2_SRX288140.Th17_Cells	25	Up	0.217539	0.999217
Rbpj_SRX4740105.Brain_pericytes	206	Up	0.21756	0.999217
Cebpa_SRX392730.HAFTL	1544	Down	0.217607	0.999217
Pparg_SRX019391.3T3.L1	751	Up	0.217675	0.999217
Rad21_SRX7856903.ES_cells	11	Down	0.217796	0.999217
Myc_SRX266823.ES_cells	49	Up	0.217883	0.999217
Rybp_SRX3858819.Epidermal_progenitor_cells	629	Down	0.217978	0.999217
Kmt2b_SRX5600744.ES_cells	8	Down	0.217999	0.999217
Rela_SRX096387.Macrophages	957	Down	0.218152	0.999217
Junb_SRX2773918.Th17_Cells	1897	Down	0.218353	0.999217
Epop_SRX1517381.ES_cells	6368	Up	0.21844	0.999217
Hdac3_SRX2039595.Liver	4628	Up	0.218651	0.999217
Hsf1_SRX6417336.Liver	512	Up	0.218782	0.999217
Nr1h3_SRX118172.Liver	1751	Up	0.218879	0.999217
Rxra_SRX118175.Liver	1709	Up	0.219284	0.999217
Ebf1_SRX3413802.Pro.B_cells	1932	Down	0.219302	0.999217
Ddx5_SRX3664039.Spermatogonia	10	Down	0.219448	0.999217
Klf4_SRX2441338.ES_cells	10	Down	0.219448	0.999217
Mef2d_SRX700334.Retina	10	Down	0.219448	0.999217
Suz12_SRX5006196.Spleen	10	Down	0.219448	0.999217
Pou5f1_SRX2236934.ES_cells	1109	Down	0.219603	0.999217
Suz12_SRX288141.Th17_Cells	209	Up	0.219615	0.999217
Kat2a_SRX188822.CH12	6920	Up	0.219968	0.999217
Esr1_SRX377392.Liver	335	Up	0.220212	0.999217
Pou5f1_SRX1410922.EpiSC	1166	Down	0.220548	0.999217
Ahr_SRX6824770.Naive_T_cells	51	Down	0.220764	0.999217
Stat1_SRX4796018.Vascular_smooth_muscle_cells	45	Up	0.220914	0.999217
Tbl1x_SRX4923095.Embryonic_brains	319	Down	0.2211	0.999217
Creb1_SRX1688359.Hepatocytes	7269	Up	0.221137	0.999217
Mecp2_SRX3430985.Frontal_cortex	10	Down	0.221191	0.999217
Ascl1_SRX323557.MEF	1528	Down	0.221279	0.999217
Mta2_SRX3825672.ES_cells	440	Down	0.221353	0.999217
Mta2_SRX4401439.ES_cells	440	Down	0.221353	0.999217
Myod1_SRX837359.P19	1139	Down	0.221553	0.999217
Vdr_SRX6095574.Parathyroid	147	Up	0.221592	0.999217
Ezh2_ERX3297187.Unclassified	1	Up	0.221638	0.999217
Ezh2_ERX3297277.Unclassified	1	Up	0.221638	0.999217
Ezh2_ERX3297327.Unclassified	1	Up	0.221638	0.999217
Ezh2_ERX3297397.Unclassified	1	Up	0.221638	0.999217
Tcf3_SRX1568863.Unclassified	4919	Down	0.221863	0.999217
Chd7_SRX4338228.Corpus_Callosum	82	Down	0.222119	0.999217
Batf_SRX437446.CD8._T_cells	314	Down	0.222283	0.999217
Rnf2_SRX7205307.ES_cells	7205	Down	0.222292	0.999217
Rad21_SRX3581758.Macrophages	7189	Down	0.222326	0.999217
Pou3f2_SRX209312.mESC_derived_neural_cells	175	Down	0.222407	0.999217
Spen_SRX2899189.Spermatocytes	20	Down	0.222777	0.999217
Spen_SRX2899179.Testis	14	Down	0.222842	0.999217
Fli1_SRX180157.Hematopoietic_Stem_Cells	587	Up	0.222858	0.999217
Brd4_SRX2522389.AT.3	264	Down	0.222915	0.999217
Pou5f1_SRX4596006.ES_cells	470	Down	0.223007	0.999217
Junb_SRX390506.Dendritic_Cells	20	Down	0.22354	0.999217
Rela_SRX970834.Macrophages	2836	Down	0.223585	0.999217
Suz12_SRX3858837.Epidermal_progenitor_cells	90	Down	0.223715	0.999217
Sox2_SRX2236914.ES_cells	375	Down	0.224436	0.999217
Med12_SRX4373899.Sperm	11	Down	0.224623	0.999217
Crebbp_SRX330328.3T3.L1	204	Up	0.224784	0.999217
Zfp57_SRX1556082.ES_cells	11	Down	0.224797	0.999217
Pou2af1_SRX877596.CD4._T_cells	4170	Up	0.224966	0.999217
Junb_SRX671668.Cortical_neuron	234	Down	0.225124	0.999217
Atf3_SRX122489.Dendritic_Cells	8	Up	0.225152	0.999217
Rnf2_SRX6071872.ES_cells	7420	Down	0.225315	0.999217
Rela_SRX319878.Macrophages	553	Down	0.225322	0.999217
Trim28_SRX1022090.ES_cells	81	Down	0.225762	0.999217
Tead4_SRX3459538.Liver	1404	Up	0.225784	0.999217
Chd8_SRX1114544.MLL.AF9_leukemic_cell	5064	Up	0.225816	0.999217
Tox_SRX2511220.OT.1	2402	Down	0.225967	0.999217
Klf4_ERX2604544.ES_cells	8417	Down	0.226356	0.999217
Rela_SRX352265.Macrophages	1096	Down	0.22647	0.999217
Rela_SRX2491786.Macrophages	285	Down	0.226484	0.999217
Foxp3_SRX1162501.iTreg	760	Down	0.22665	0.999217
Rpa2_SRX2982469.MEF	27	Down	0.226806	0.999217
Tead4_SRX3585313.Trophoblast_stem_cells	357	Down	0.227257	0.999217
Phrf1_SRX1688254.ES_cells	19	Down	0.227328	0.999217
Kdm1a_SRX759291.Cortical_neuron	860	Down	0.227352	0.999217
Acss2_SRX2394880.Hippocampus	388	Down	0.227509	0.999217
Klf6_SRX1632697.Oligodendrocytes	15	Down	0.227652	0.999217
Pcgf6_SRX6071858.ES_cells	2289	Down	0.227811	0.999217
Irf1_SRX1583884.Macrophages	595	Up	0.227835	0.999217
Pou5f1_SRX4397587.iPS_cells	2922	Up	0.228157	0.999217
Arntl_SRX2480309.MEF	1172	Down	0.228215	0.999217
Ppara_SRX5028159.Liver	471	Up	0.228245	0.999217
Sox2_SRX5023748.ES_cells	385	Down	0.228252	0.999217
Sox9_SRX450826.Hair_follicle_stem_cells	437	Down	0.228775	0.999217
Med1_SRX4739175.ES_cells	79	Up	0.229122	0.999217
Rnf2_SRX5027396.ES_cells	58	Down	0.229129	0.999217
Wdr5_SRX6765010.3T3_fibroblasts	713	Up	0.229133	0.999217
Ep300_SRX140333.C2C12	49	Down	0.22918	0.999217
Rtf1_SRX1176737.C2C12	19	Up	0.229232	0.999217
Klf6_SRX467209.Carcinoma._Hepatocellular	96	Up	0.229328	0.999217
Brd4_SRX997158.ES_cells	2459	Up	0.229411	0.999217
Rnf2_SRX802058.ES_cells	284	Down	0.229432	0.999217
Rnf2_SRX105458.Thymocytes	15	Up	0.229655	0.999217
Jarid2_SRX310324.ES_cells	169	Down	0.22976	0.999217
Batf_SRX437445.CD8._T_cells	15	Up	0.229795	0.999217
Nfic_SRX017079.MEF	22	Down	0.229866	0.999217
Ebf1_SRX3413801.Pro.B_cells	1708	Down	0.229997	0.999217
Med1_SRX699294.Epidermis	301	Down	0.230036	0.999217
Xbp1_SRX8366188.Liver	13	Up	0.230081	0.999217
Tet1_SRX7214184.Spermatogonia	3	Up	0.230102	0.999217
Tcf3_SRX2162538.Pre.B_cells	3121	Down	0.230346	0.999217
Pcgf6_SRX5027348.ES_cells	1515	Down	0.230394	0.999217
Ash1l_SRX3732896.C2C12	5	Down	0.230537	0.999217
Ash1l_SRX3732897.C2C12	5	Down	0.230537	0.999217
Clock_SRX710449.NIH.3T3	6	Down	0.230631	0.999217
Cebpa_SRX1115750.B_cells	622	Down	0.230775	0.999217
Ezh2_SRX504215.mESC_derived_mesodermal_cells	200	Down	0.231012	0.999217
Zfpm1_SRX2499772.Scid.adh.2c2	60	Up	0.231021	0.999217
Gata1_SRX340962.FDCPmix	27	Down	0.231021	0.999217
Mysm1_ERX1493888.Unclassified	55	Down	0.23133	0.999217
Ruvbl1_SRX1688256.ES_cells	20	Down	0.231641	0.999217
Sox2_SRX3038027.iPS_cells	220	Down	0.231818	0.999217
Ezh2_SRX1311021.ES_cells	53	Down	0.232061	0.999217
Ebf1_SRX3413821.Pro.B_cells	1871	Down	0.232102	0.999217
Srsf2_SRX255458.MEF	20	Down	0.232238	0.999217
Raf1_SRX091894.ES_cells	743	Up	0.232249	0.999217
Nr3c1_SRX1426219.Liver	130	Up	0.23237	0.999217
Brd4_SRX1293139.Hematopoietic_Stem_Cells	773	Up	0.232392	0.999217
Pou5f1_SRX3038015.iPS_cells	587	Down	0.232416	0.999217
Pax6_SRX957676.Embryonic_brains	89	Down	0.232795	0.999217
Cbx3_SRX234787.iPS_cells	4289	Up	0.233203	0.999217
Stat6_SRX197271.Macrophages	90	Up	0.233209	0.999217
Cbx7_SRX6767997.ES_cells	12	Down	0.233456	0.999217
Nr3c1_SRX3771846.Liver	2047	Up	0.233477	0.999217
Smarca4_SRX1495349.Heart	218	Down	0.233559	0.999217
Pou5f1_SRX2236912.ES_cells	5	Down	0.233654	0.999217
Hdac1_SRX1815526.B_cells	6653	Up	0.233875	0.999217
Mtf2_SRX6071885.ES_cells	10	Down	0.234017	0.999217
Pou3f2_SRX4054018.Embryoid_Bodies	1018	Down	0.234322	0.999217
Rad21_SRX701157.Spleen	68	Down	0.234482	0.999217
Kat5_SRX1053802.ES_cells	4649	Up	0.234667	0.999217
Myc_SRX3087024.Unclassified	14	Up	0.234787	0.999217
Rnf2_SRX680479.Brain	427	Down	0.234824	0.999217
Cux2_SRX121677.Liver	151	Up	0.234947	0.999217
Kmt2b_SRX5600743.ES_cells	21	Down	0.235032	0.999217
Sall4_SRX1284250.Spermatogonia	3290	Down	0.235072	0.999217
Creb1_SRX3260301.Liver	3761	Up	0.235116	0.999217
Ncor2_SRX897074.Macrophages	5	Down	0.235354	0.999217
Brd4_SRX2172620.iPS_cells	1240	Up	0.235382	0.999217
Sox2_SRX7653541.ES_cells	513	Down	0.235501	0.999217
Ets1_SRX092599.G1ME	2540	Up	0.235552	0.999217
Chd4_ERX2604591.ES_cells	10507	Down	0.235647	0.999217
Ssrp1_SRX6045656.Dermal_fibroblasts	6	Up	0.23579	0.999217
Nr3c1_SRX3523196.MEF	63	Down	0.236285	0.999217
Rxra_SRX020170.Liver	3688	Up	0.23699	0.999217
Esr1_SRX268268.7438	719	Down	0.237008	0.999217
Ogdh_SRX4634934.Unclassified	3672	Up	0.237208	0.999217
Sox4_SRX4791026.Keratinocytes	1231	Down	0.237219	0.999217
Fli1_SRX1030240.G1E	8	Down	0.237777	0.999217
Elk4_SRX262798.NIH.3T3	38	Down	0.237926	0.999217
Clock_DRX011958.Liver	35	Down	0.238201	0.999217
Esr1_SRX268266.7438	9	Down	0.238525	0.999217
Stat1_SRX1063036.CD4._T_cells	2145	Up	0.238729	0.999217
E4f1_SRX530902.MEF	44	Up	0.23874	0.999217
Ubtf_SRX188803.CH12	4695	Down	0.238767	0.999217
Smc1a_SRX6988648.Cerebellum	9539	Down	0.238889	0.999217
Mef2c_SRX3845116.MEF	7429	Up	0.238976	0.999217
Sox2_SRX236477.ES_cells	905	Down	0.23922	0.999217
Lmo2_SRX2162561.Pre.B_cells	743	Down	0.239371	0.999217
Med12_ERX2604546.ES_cells	12	Down	0.239379	0.999217
Esr1_SRX268243.7438	4323	Down	0.239467	0.999217
Stat1_SRX122558.Dendritic_Cells	92	Up	0.239487	0.999217
Brd4_SRX3602871.iPS_cells	981	Up	0.2395	0.999217
Ptf1a_SRX485444.Neural_tube	28	Up	0.239539	0.999217
Jarid2_SRX679502.ES_cells	768	Down	0.239556	0.999217
Cdx2_SRX112502.Intestinal_villus	16	Down	0.239578	0.999217
Rag2_SRX018807.Thymocytes	5587	Up	0.239649	0.999217
Chd4_ERX3764085.ES_cells	10	Down	0.239829	0.999217
Gfi1_SRX1096803.Naive_T_cells	883	Up	0.24017	0.999217
Stat2_SRX2647477.CD4._T_cells	4375	Up	0.240221	0.999217
Creb1_SRX3260308.Liver	691	Up	0.240533	0.999217
Yap1_SRX4213880.Lung_adenocarcinoma_cell_line	63	Down	0.240644	0.999217
Creb1_SRX247748.3T3.L1	2783	Up	0.240767	0.999217
Pbrm1_SRX994721.Liver	2067	Up	0.24103	0.999217
Smarcd1_ERX2716990.ES_cells	15	Down	0.241088	0.999217
Tbl1x_SRX4923094.Embryonic_brains	286	Down	0.241182	0.999217
Xbp1_SRX5982666.AtT.20	25	Up	0.241214	0.999217
Nr1d2_SRX128174.Liver	994	Up	0.241286	0.999217
Pou3f2_SRX1058360.mESC_derived_neural_cells	11	Down	0.241286	0.999217
Stat3_SRX315101.Gastric_tumor	11	Down	0.241286	0.999217
Ncor2_SRX040544.Macrophages	851	Down	0.241505	0.999217
Smad3_SRX3855877.Vascular_smooth_muscle_cells	113	Up	0.241571	0.999217
Gabpa_SRX1438297.Macrophages	40	Up	0.241842	0.999217
Nelfa_SRX2649456.Liver	3977	Up	0.242031	0.999217
Gfi1_SRX206425.Mast_Cells	773	Down	0.242117	0.999217
Hdac3_SRX3284081.Dorsal_root_ganglia	16	Down	0.242185	0.999217
Clock_DRX011955.Liver	387	Down	0.242233	0.999217
Hdac3_SRX2599801.3T3.L1	84	Down	0.242491	0.999217
Zic2_SRX5817882.ES_cells	4839	Down	0.242671	0.999217
Pparg_SRX003137.3T3.L1	61	Down	0.242753	0.999217
Ell2_SRX080245.ES_cells	84	Up	0.243349	0.999217
Spen_SRX2899182.Testis	16	Down	0.24345	0.999217
Vdr_SRX1672885.Mesenchymal_stem_cells	5859	Up	0.243454	0.999217
Hdac3_SRX1668641.Quadriceps_Muscle	1245	Up	0.243467	0.999217
Rybp_SRX3858820.Epidermal_progenitor_cells	751	Down	0.243535	0.999217
Chd4_SRX3548189.Embryonic_heart	740	Up	0.244463	0.999217
Klf4_SRX3087114.Unclassified	3156	Down	0.244616	0.999217
Jun_SRX096388.Macrophages	226	Down	0.244842	0.999217
Spen_SRX2899178.Testis	15	Down	0.245446	0.999217
Irf4_SRX5086050.Th2_Cells	970	Up	0.245454	0.999217
Tcf3_SRX1568868.B_cells	521	Down	0.245567	0.999217
Zfp57_SRX5140868.ES_cells	34	Down	0.245766	0.999217
Rorc_SRX997768.Liver	436	Up	0.245775	0.999217
Foxa2_SRX1074784.Liver	151	Up	0.245861	0.999217
Ezh2_DRX036227.Unclassified	37	Down	0.245865	0.999217
Rnf2_SRX028530.ES_cells	23	Down	0.245894	0.999217
Dmc1_SRX112539.Testis	549	Down	0.246051	0.999217
Ncapg_SRX104389.ES_cells	31	Up	0.246273	0.999217
Hnf4g_SRX4047621.Small_intestinal_organoids	2570	Down	0.246365	0.999217
Cdyl_DRX013323.EpiSC	1886	Down	0.246384	0.999217
Trim28_SRX2529735.ES_cells	726	Down	0.246496	0.999217
Klf6_SRX1632694.Oligodendrocytes	12	Down	0.246631	0.999217
Ncor1_SRX2599816.3T3.L1	298	Down	0.246661	0.999217
Vdr_SRX6095562.Monocytes	41	Up	0.246693	0.999217
Myod1_SRX029144.Myoblasts	118	Down	0.246743	0.999217
Trim28_SRX5140876.ES_cells	5	Down	0.246909	0.999217
Eed_SRX2162093.Heart_Ventricles	17	Up	0.24703	0.999217
Bmi1_SRX109472.Neural_progenitor_cells	425	Down	0.247121	0.999217
Batf_SRX6927328.CD4._T_cells	132	Down	0.247191	0.999217
Brd4_SRX4063365.Kidney	612	Up	0.247422	0.999217
Gata2_SRX3014484.C3H.10T1.2	139	Down	0.247451	0.999217
Cebpa_SRX341023.Brown_preadipocytes	8	Up	0.247587	0.999217
Irf4_SRX2766383.Treg	752	Down	0.247603	0.999217
Pou5f1_SRX4397586.iPS_cells	6945	Up	0.247739	0.999217
Stat5a_SRX1091084.HPC.7	519	Up	0.247781	0.999217
Smarca4_SRX957818.Pro.B_cells	492	Down	0.247988	0.999217
Jarid2_SRX310325.ES_cells	339	Down	0.248081	0.999217
Rxra_SRX118178.Liver	1811	Up	0.248143	0.999217
Xbp1_SRX2053273.Liver	2278	Up	0.248466	0.999217
Supt16_SRX4405000.Macrophages	45	Down	0.248802	0.999217
Pcgf5_SRX3730259.Trophoblast_stem_cells	9	Up	0.248891	0.999217
Crebbp_SRX2067873.Hemangioblasts	440	Down	0.249009	0.999217
Gabpa_ERX112960.Hepatocytes	6306	Up	0.249173	0.999217
Zic2_SRX695695.ES_cells	2141	Down	0.24921	0.999217
Cebpa_SRX392731.HAFTL	2085	Down	0.24937	0.999217
Klf4_SRX4112926.Prostate_stem_cell_line	2550	Down	0.249389	0.999217
Sin3a_SRX522661.C2C12	4327	Up	0.249625	0.999217
Trim28_SRX5140873.ES_cells	5	Down	0.249659	0.999217
Sox6_SRX104235.Limbs_and_tails	22	Down	0.249864	0.999217
Brd4_SRX1177004.ES_cells	1182	Up	0.249885	0.999217
Ctcfl_SRX110152.ES_cells	6	Up	0.249913	0.999217
Setdb1_SRX1287780.3T3.L1	27	Up	0.249919	0.999217
Nr1d2_SRX128175.Liver	56	Up	0.250049	0.999217
Wdr5_SRX6765003.MC.38	603	Up	0.250093	0.999217
Nelfe_SRX3557050.Macrophages	3998	Up	0.250281	0.999217
Onecut1_SRX1659040.mESC_derived_neural_cells	1041	Down	0.250286	0.999217
Klf4_ERX2604620.ES_cells	4495	Down	0.250337	0.999217
Stat1_SRX4178754.Macrophages	22	Up	0.250457	0.999217
Kdm1a_SRX352237.3T3.L1	890	Up	0.250492	0.999217
Smad3_SRX026255.ES_cells	615	Down	0.250523	0.999217
Pdx1_SRX2405680.NB490	13	Down	0.250958	0.999217
[truncated: 8,042 more rows]
[truncated: 1 more columns]

## Sheet: S5_3
	NGenes	Direction	PValue	FDR
Smc5_SRX217129.B_cells	45	Down	9.89329e-26	9.9388e-22
Smc5_SRX217128.B_cells	31	Down	4.27483e-25	2.14725e-21
Srebf1_SRX1650052.Macrophages	83	Down	1.29152e-17	4.32488e-14
Srebf1_SRX316700.Liver	135	Down	4.97428e-11	1.24929e-07
Srebf1_SRX316699.Liver	114	Down	1.79342e-10	3.60333e-07
Stat1_SRX4796027.Vascular_smooth_muscle_cells	172	Up	2.03196e-08	3.40218e-05
Stat1_SRX4796018.Vascular_smooth_muscle_cells	46	Up	1.06986e-07	0.00015354
Arntl_SRX4287839.gastrocnemius	10	Down	2.5711e-07	0.000322866
Stat1_SRX122557.Dendritic_Cells	95	Up	3.83251e-07	0.000427794
Irf9_SRX4178759.Macrophages	79	Up	4.72678e-07	0.000474852
Stat1_SRX122558.Dendritic_Cells	100	Up	7.90841e-07	0.000722253
Junb_SRX122410.Dendritic_Cells	1	Up	1.72496e-06	0.00133995
Arntl_SRX3699473.Heart	74	Down	1.73396e-06	0.00133995
Arntl_SRX6417439.Liver	259	Down	2.47834e-06	0.00177839
Stat1_SRX2647474.CD4._T_cells	58	Up	3.88908e-06	0.00260465
Stat5a_SRX7951804.Liver	49	Up	4.952e-06	0.0029923
Foxa2_SRX032884.Liver	76	Up	5.29975e-06	0.0029923
GH_induced_male.GSE77221.liver	153	Up	5.36147e-06	0.0029923
Srebf1_SRX316698.Liver	61	Down	5.78267e-06	0.00305751
Foxa2_SRX059742.Liver	75	Up	6.99816e-06	0.00351518
Hdac3_SRX2375603.Liver	796	Up	7.43661e-06	0.00355753
Gps2_SRX5028176.Liver	580	Up	1.35739e-05	0.00602297
Irf9_SRX5503049.MEF	16	Up	1.42061e-05	0.00602297
Nr1d2_SRX128174.Liver	1057	Up	1.43889e-05	0.00602297
Foxa2_SRX679438.Liver	396	Up	1.72515e-05	0.00693234
Stat1_SRX4796017.Vascular_smooth_muscle_cells	24	Up	1.79599e-05	0.00693942
Stat2_SRX805962.Macrophages	65	Up	2.26913e-05	0.00844283
Stat1_SRX122559.Dendritic_Cells	206	Up	2.36393e-05	0.00848143
Foxa2_SRX032886.Liver	34	Up	2.56498e-05	0.00888546
Stat5a_SRX7951801.Liver	386	Up	2.85169e-05	0.00949202
Foxa2_SRX059743.Liver	34	Up	2.92905e-05	0.00949202
Arntl_SRX710443.NIH.3T3	12	Down	4.02046e-05	0.0126217
Irf1_SRX1583883.Macrophages	332	Up	4.34185e-05	0.0128901
Arntl_SRX710442.NIH.3T3	93	Down	4.38743e-05	0.0128901
Arntl_SRX3699467.Kidney	73	Down	4.49087e-05	0.0128901
Stat2_SRX5503048.MEF	320	Up	6.07204e-05	0.0165029
Smarca4_SRX1365304.Retina	27	Down	6.07812e-05	0.0165029
Irf2_SRX2953593.MEF	319	Up	6.75201e-05	0.0178502
Irf9_SRX4178758.Macrophages	180	Up	9.0923e-05	0.0234208
Foxa1_SRX105507.Liver	12	Up	9.34464e-05	0.0234691
Stat2_SRX4178756.Macrophages	220	Up	0.0001126	0.0275898
Arntl_SRX5298255.MEF	103	Down	0.000124071	0.0296767
Nr3c1_SRX3582913.Liver	836	Up	0.000128172	0.0299445
Stat2_SRX4178757.Macrophages	62	Up	0.000142126	0.0309716
Ncor1_SRX100295.Liver	275	Up	0.00014287	0.0309716
Arntl_SRX038437.Liver	85	Down	0.000144856	0.0309716
Srebf1_SRX316697.Liver	39	Down	0.0001449	0.0309716
Stat1_SRX122554.Dendritic_Cells	327	Up	0.000150622	0.031524
Nr3c1_SRX3582915.Liver	235	Up	0.000172555	0.034334
Tbx21_SRX155111.Th1_Cells	22	Up	0.000177159	0.034334
Clock_SRX710448.NIH.3T3	16	Down	0.000178391	0.034334
Gps2_SRX5028179.Liver	86	Up	0.000181083	0.034334
Stat5a_SRX094456.Liver	173	Up	0.000181799	0.034334
Arntl_SRX3699469.Kidney	90	Down	0.000184555	0.034334
Rad21_SRX7136000.Unclassified	28	Up	0.000189416	0.0345976
Rad21_SRX7135986.Unclassified	42	Up	0.000197373	0.0354072
Stat2_SRX4178769.Macrophages	305	Up	0.000204405	0.0360255
Stat5a_SRX094458.Liver	789	Up	0.000238372	0.0412877
Hdac3_SRX100291.Liver	1491	Up	0.000259152	0.0441261
Brd4_SRX2836984.C2C12	68	Up	0.000276127	0.0462329
Setdb1_SRX897401.MEF	1	Down	0.000303974	0.0492082
Arntl_SRX5298245.MEF	134	Down	0.000303985	0.0492082
Rad21_SRX7135993.Unclassified	11	Up	0.000308592	0.0492082
Gps2_SRX5028164.Liver	1353	Up	0.000340709	0.0528267
Brd4_SRX3944621.Macrophages	117	Up	0.000341801	0.0528267
Smyd2_SRX2734078.Renal_epithelial_cells	2	Up	0.000381334	0.0580437
Clock_SRX1098141.Beta.TC.6	71	Down	0.000400853	0.0596474
Rtf1_SRX1176739.C2C12	36	Up	0.000403745	0.0596474
Rela_SRX450332.Macrophages	22	Up	0.000438898	0.0632781
Stat1_SRX122553.Dendritic_Cells	324	Up	0.000440919	0.0632781
Stat5a_SRX7951808.Liver	72	Up	0.000453127	0.0635515
Stat1_SRX5255295.Macrophages	147	Up	0.000455476	0.0635515
Xbp1_SRX2053271.Liver	54	Up	0.000468107	0.0638655
Irf2_SRX2953594.MEF	374	Up	0.000475645	0.0638655
Pparg_SRX8430746.Liver	548	Up	0.000478434	0.0638655
Paf1_SRX1287875.ES_cells	14	Up	0.000487207	0.0638655
Arntl_SRX6417436.Liver	437	Down	0.000489513	0.0638655
Myc_SRX266824.ES_cells	5	Up	0.000497924	0.0641301
Irf9_SRX5503046.MEF	435	Up	0.00050437	0.064138
Cux2_SRX121677.Liver	162	Up	0.000677345	0.0844462
Irf2_SRX2953596.MEF	468	Up	0.000680882	0.0844462
Srebf1_SRX316702.Liver	41	Down	0.000696605	0.0846089
Stat2_SRX122570.Dendritic_Cells	26	Up	0.000699038	0.0846089
Xbp1_SRX2053275.Liver	39	Up	0.000733415	0.0877129
Hdac3_SRX206483.Liver	1004	Up	0.000746761	0.0882584
Arntl_SRX5298259.MEF	124	Down	0.000821142	0.0959209
Stat2_SRX122569.Dendritic_Cells	39	Up	0.000853739	0.0985824
Foxa1_SRX4325329.Liver	518	Up	0.000881161	0.100593
Rad21_SRX7135997.Unclassified	16	Up	0.000896038	0.101142
Arntl_SRX710445.NIH.3T3	10	Down	0.000914677	0.102098
Stat2_SRX5503051.MEF	15	Up	0.000956022	0.105541
Arntl_SRX1098140.Beta.TC.6	36	Down	0.00105267	0.114947
Stat1_SRX122556.Dendritic_Cells	341	Up	0.00118431	0.127931
Prdm1_SRX1465782.Th17_Cells	32	Up	0.00124222	0.132759
Arntl_SRX2480310.MEF	214	Down	0.00126662	0.133942
Rad21_SRX7135996.Unclassified	18	Up	0.00144341	0.151047
Arntl_SRX710444.NIH.3T3	14	Down	0.0014696	0.152202
Irf1_SRX1583884.Macrophages	630	Up	0.00150971	0.15476
Stat5a_SRX7951800.Liver	222	Up	0.00156433	0.15874
Brf1_ERX022762.ES_cells	50	Up	0.00169548	0.169965
Arntl_SRX1543077.MEF	18	Down	0.00170879	0.169965
Stat5a_SRX094457.Liver	1587	Up	0.00176354	0.173691
Stat5a_SRX132018.T_cells	33	Up	0.00183019	0.178506
Hoxb1_SRX4980265.ES_cells	6	Up	0.00189401	0.182344
Irf2_SRX2953595.MEF	507	Up	0.00190584	0.182344
Foxa3_SRX1564902.Liver	539	Up	0.00198363	0.187996
Hira_SRX1674106.Embryonic_heart	12	Up	0.0020243	0.190057
Stat5a_SRX094455.Liver	349	Up	0.00223933	0.208299
Stat1_SRX805971.Macrophages	384	Up	0.00239151	0.217459
Med1_SRX515660.3T3.L1	144	Down	0.00239655	0.217459
Setdb1_SRX1287761.3T3.L1	27	Up	0.00241094	0.217459
Trim28_SRX202998.ES_cells	11	Up	0.00242439	0.217459
Foxa2_SRX540239.Liver	1025	Up	0.00245655	0.218394
Ep300_SRX144175.C2C12	27	Up	0.00261174	0.230154
Stat1_SRX122555.Dendritic_Cells	337	Up	0.00277874	0.241452
Ppara_SRX5028159.Liver	496	Up	0.00280993	0.241452
Rnf2_SRX147770.ES_cells	22	Up	0.00281205	0.241452
Med1_SRX515659.3T3.L1	187	Down	0.00287722	0.2449
Tet1_SRX057739.ES_cells	14	Up	0.00291186	0.2449
Hdac3_SRX997769.Liver	288	Up	0.00292534	0.2449
Hif1a_SRX122405.Dendritic_Cells	18	Up	0.00296455	0.245749
Suz12_ERX3297214.Unclassified	6	Down	0.00298441	0.245749
Paf1_SRX1287880.ES_cells	15	Up	0.00301337	0.245924
Nr3c1_SRX3582904.Liver	346	Up	0.00303626	0.245924
Gps2_SRX5028165.Liver	136	Up	0.00308292	0.245924
Rela_SRX970840.Macrophages	48	Up	0.00308446	0.245924
Rela_SRX4416916.MEF	17	Down	0.00315213	0.249341
Hdac3_SRX2375597.Liver	1549	Up	0.00318546	0.250009
Nlrc5_SRX646163.T_cells	29	Up	0.00324418	0.252644
Stat5a_SRX7107095.Natural_Killer_T.Cells	22	Up	0.00328898	0.254162
Arntl_SRX038433.Liver	106	Down	0.00333975	0.256115
Stat1_SRX2647475.CD4._T_cells	52	Up	0.00349403	0.265917
Stat1_SRX805978.Macrophages	295	Up	0.00353095	0.266706
Mysm1_ERX1493878.Unclassified	9	Up	0.00361102	0.270719
Arntl_SRX6417435.Liver	365	Down	0.00376149	0.27991
Clock_SRX710450.NIH.3T3	6	Down	0.00391287	0.288019
Nr3c1_SRX6902808.Liver	264	Up	0.0039278	0.288019
Myt1l_SRX1155599.Embryonic_brains	63	Up	0.00404263	0.294291
Foxa1_SRX4325331.Liver	1152	Up	0.00423509	0.304531
Rad21_SRX7135992.Unclassified	24	Up	0.0042523	0.304531
Hdac3_SRX997773.Liver	2052	Up	0.00427423	0.304531
Rnf2_SRX2523719.iPS_cells	27	Down	0.00438645	0.309461
Cbx1_SRX2744948.ES_cells	18	Up	0.00440503	0.309461
Tcf7_SRX2438808.Natural_Killer_T.Cells	23	Up	0.00446387	0.311417
Stat1_SRX2647490.CD4._T_cells	55	Up	0.00454471	0.312842
Bcl6_SRX094462.Liver	360	Up	0.00454658	0.312842
Hdac3_SRX997770.Liver	1120	Up	0.00469814	0.321072
Crebbp_SRX059747.Liver	13	Up	0.00476212	0.323245
Stat5a_SRX094453.Liver	1449	Up	0.00489873	0.330186
Irf8_SRX172329.CD4._T_cells	72	Up	0.00493012	0.330186
Foxa1_SRX4325336.Liver	1536	Up	0.00502716	0.334456
Ppara_SRX305980.Unclassified	83	Up	0.00507486	0.335408
Rnf2_SRX6706362.ES_cells	69	Down	0.00522565	0.343117
Rxra_SRX118176.Liver	1188	Up	0.0054065	0.352686
Irf2_SRX6830819.Intestinal_stem_cells	28	Up	0.00544468	0.352885
Myc_SRX6409841.mESCs._differentiated	15	Up	0.00560614	0.361021
Rad21_SRX7135990.Unclassified	20	Up	0.00567786	0.363311
Hdac3_SRX100289.Liver	399	Up	0.00571522	0.363387
Foxa2_ERX149451.mESC_derived_endoodermal_cells	82	Up	0.00582449	0.366099
Irf9_SRX4178770.Macrophages	495	Up	0.00583076	0.366099
Hnf4a_SRX2369878.Jejunum	54	Up	0.00587374	0.366507
Stat3_SRX315094.Gastric_tumor	12	Up	0.0060303	0.372291
Irf1_SRX2522395.AT.3	571	Up	0.00605002	0.372291
Rorc_SRX2251410.Thymocytes	9	Up	0.00607762	0.372291
Ncor1_SRX5028148.Liver	1750	Up	0.0062359	0.379672
Hdac3_SRX2375599.Liver	2241	Up	0.00632281	0.381882
Arntl_SRX5298249.MEF	121	Down	0.00634823	0.381882
Ncor1_SRX5028145.Liver	2038	Up	0.00653413	0.390726
Safb_SRX8330919.ES_cells	5	Down	0.00661897	0.391142
Safb2_SRX8330920.ES_cells	5	Down	0.00661897	0.391142
Pcgf1_SRX5027388.ES_cells	12	Up	0.006916	0.406305
Arntl_SRX4416875.Liver	539	Down	0.00704022	0.411198
Myc_SRX1486515.Liver	141	Up	0.00731018	0.424497
Pou5f1_SRX3196475.MEF	50	Down	0.00761434	0.439619
Hnf1a_ERX113009.Hepatocytes	1237	Up	0.00793046	0.455254
Rbpj_SRX140327.C2C12	11	Up	0.0080577	0.45846
Jarid2_SRX1100377.ES_cells	10	Up	0.00810304	0.45846
Rad21_SRX7135998.Unclassified	52	Up	0.00812322	0.45846
Clock_SRX710446.NIH.3T3	4	Down	0.00824894	0.462955
Rxra_SRX118180.Liver	1065	Up	0.00834618	0.46581
Arntl_SRX3699463.Liver	396	Down	0.00882153	0.488245
Ezh1_SRX1078970.Mammary_glands	54	Up	0.00884536	0.488245
Foxo3_SRX2845374.C2C12	8	Up	0.00897159	0.491721
Foxa1_SRX105506.Liver	14	Up	0.00900624	0.491721
Rela_SRX4416917.MEF	63	Down	0.00913308	0.493682
Stat3_SRX315101.Gastric_tumor	11	Up	0.00914044	0.493682
Ldb1_SRX5358268.mESCs._differentiated	17	Up	0.00923456	0.494304
Hdac3_SRX2375610.Liver	909	Up	0.00925037	0.494304
Smad2_SRX4578563.Pancreatic_ductal_adenocarcinoma	125	Up	0.00935318	0.497154
Chuk_SRX7842798.Macrophages	28	Up	0.00944257	0.497914
Hdac3_SRX2375604.Liver	1866	Up	0.00946661	0.497914
Spen_SRX2899178.Testis	16	Up	0.00955691	0.500045
Smad2_SRX4578557.Pancreatic_ductal_adenocarcinoma	25	Up	0.00967609	0.500798
Ezh2_ERX3297211.Unclassified	3	Down	0.00976245	0.500798
Mbd3_SRX4403300.ES_cells	16	Up	0.00980851	0.500798
Hdac3_SRX100290.Liver	41	Up	0.00992963	0.500798
Smarca4_SRX4620645.Spermatogonia	10	Up	0.00995822	0.500798
Setdb1_SRX897403.MEF	3	Down	0.00997236	0.500798
Rxra_SRX118179.Liver	1312	Up	0.0100022	0.500798
Myc_SRX6409836.mESCs._differentiated	23	Up	0.0100107	0.500798
Fos_SRX671661.Cortical_neuron	29	Up	0.0100199	0.500798
Rnf2_SRX317037.Embryonic_brains	9	Up	0.0103131	0.508493
Gps2_SRX5028162.Liver	382	Up	0.0103292	0.508493
Gps2_SRX951935.Macrophages	24	Up	0.0103438	0.508493
Kat5_ERX149458.mESC_derived_endoodermal_cells	20	Up	0.0103764	0.508493
Stat5b_SRX132019.T_cells	52	Up	0.0105589	0.514927
Foxa1_SRX4325330.Liver	1983	Up	0.0106804	0.515638
Myt1l_SRX1155608.MEF	85	Up	0.010787	0.515638
Hnf1a_ERX112969.Hepatocytes	1068	Up	0.0108045	0.515638
Brd4_SRX3557038.Macrophages	89	Up	0.0109315	0.515638
Hsf1_SRX1132771.MEF	61	Up	0.0109922	0.515638
Hnrnpl_SRX747756.ES_cells	23	Up	0.011005	0.515638
Arntl_SRX6060289.Liver	19	Down	0.0110923	0.515638
Arntl_SRX3699475.Heart	166	Down	0.0110984	0.515638
Irf2_SRX3730278.Trophoblast_stem_cells	569	Up	0.0110998	0.515638
Mysm1_ERX1493886.Unclassified	11	Up	0.0111162	0.515638
Arntl_SRX131983.Liver	58	Down	0.0111543	0.515638
Ppara_SRX305982.Unclassified	159	Up	0.0111894	0.515638
Pcgf5_DRX045220.Granulocytic.monocytic_progenitors	6	Up	0.0113595	0.519095
Kmt2c_SRX451714.C2C12	19	Up	0.0113678	0.519095
Mettl3_SRX2415028.ES_cells	84	Up	0.011459	0.519483
Ppara_SRX118174.Liver	1412	Up	0.0114797	0.519483
Mpnd_SRX5082765.ES_cells	6	Down	0.0115749	0.521441
Spen_SRX2899177.Testis	22	Up	0.0118549	0.529986
Hsf1_SRX148353.Corpus_Striatum	85	Up	0.0118701	0.529986
Gps2_SRX5028163.Liver	352	Up	0.0119848	0.532741
Hnf1a_ERX112996.Hepatocytes	1111	Up	0.0121137	0.536098
Kdm1a_SRX451712.C2C12	138	Up	0.0121967	0.536432
Nr3c1_SRX3582912.Liver	745	Up	0.0123088	0.536432
Nono_SRX1287561.ES_cells	22	Up	0.0123138	0.536432
Nr5a1_DRX002644.Unclassified	128	Down	0.0123348	0.536432
Hdac3_SRX2375598.Liver	2287	Up	0.0124467	0.538965
Rad21_SRX7135988.Unclassified	21	Up	0.0125126	0.539492
Klf6_SRX1632697.Oligodendrocytes	16	Up	0.0126417	0.542728
Supt16_SRX4394183.ES_cells	70	Up	0.0127336	0.544348
Ezh2_ERX3297373.Unclassified	5	Down	0.0130658	0.554859
Raly_SRX6183178.Hepa_1.6	20	Up	0.0130899	0.554859
Clock_DRX011955.Liver	402	Down	0.0132832	0.557661
Suz12_ERX3297358.Unclassified	6	Down	0.0133082	0.557661
Pcgf1_SRX5027333.ES_cells	20	Up	0.0134437	0.557661
Irf4_SRX187227.Th0	480	Up	0.0135447	0.557661
Ncor1_SRX100294.Liver	2876	Up	0.0135588	0.557661
Ar_SRX286394.Kidney	22	Up	0.0135918	0.557661
Pparg_SRX047649.3T3.L1	234	Down	0.0136533	0.557661
Nr0b2_SRX1427025.Liver	261	Up	0.0136594	0.557661
Usp16_SRX746909.Hematopoietic_Stem_Cells	40	Up	0.0137453	0.557661
Stat5a_SRX094449.Liver	1886	Up	0.013747	0.557661
Ep300_DRX028509.CD4._T_cells	11	Up	0.0137667	0.557661
Ppara_SRX5028158.Liver	472	Up	0.013936	0.560218
Spen_SRX2899181.Testis	17	Up	0.0139413	0.560218
Pcgf1_SRX5027332.ES_cells	20	Up	0.0140781	0.563462
Nr3c1_SRX3582914.Liver	711	Up	0.0141963	0.565937
Smad2_SRX1557250.P19	10	Up	0.0146587	0.58206
Paf1_SRX1287876.ES_cells	16	Up	0.0149351	0.590701
Myc_SRX6409834.mESCs._differentiated	18	Up	0.0150996	0.594864
Supt16_SRX4394184.Embryoid_Bodies	221	Up	0.0151946	0.596271
Rbpj_SRX140337.C2C12	11	Up	0.0152584	0.596444
Rorc_SRX187259.Th17_Cells	32	Up	0.0158334	0.616522
Cbx3_SRX2329661.mESC_derived_neural_cells	17	Up	0.0159135	0.617247
Kdm6a_SRX227233.Myoblasts	14	Up	0.0160811	0.619192
Pou5f1_SRX3196488.MEF	23	Down	0.0161379	0.619192
Trim28_SRX2775263.Th17_Cells	23	Up	0.0161696	0.619192
Pou3f2_SRX1058360.mESC_derived_neural_cells	12	Up	0.0162102	0.619192
Pcgf6_SRX5027403.ES_cells	29	Up	0.0163147	0.620824
Hsf1_SRX6417475.Liver	229	Up	0.0165173	0.624086
Bcl6_SRX094460.Liver	1122	Up	0.0166506	0.624086
Ppara_SRX305978.Unclassified	1382	Up	0.0166515	0.624086
Batf_SRX187193.Th17_Cells	122	Up	0.0167288	0.624086
Elf5_SRX1672032.Mammary_glands	31	Up	0.016758	0.624086
Hnf4a_SRX4497835.Liver	1402	Up	0.0167741	0.624086
Rnf2_SRX5435999.ES_cells	77	Down	0.0168353	0.624086
Fli1_SRX1030239.G1E	26	Up	0.0170144	0.626981
Runx1_SRX122472.Dendritic_Cells	11	Up	0.0170382	0.626981
Gps2_SRX5028177.Liver	275	Up	0.0171249	0.627162
Runx1_SRX122474.Dendritic_Cells	24	Up	0.0171682	0.627162
Ezh2_ERX3297451.Unclassified	10	Down	0.0172304	0.627162
Nr3c1_SRX6902799.Liver	998	Up	0.0173685	0.629906
Stat3_SRX315095.Gastric_tumor	11	Up	0.0175544	0.634358
Runx1_SRX105460.Thymocytes	9	Up	0.0177059	0.637539
Smarca4_SRX190171.Embryonic_heart	12	Up	0.017873	0.641257
Suz12_SRX554635.ES_cells	19	Up	0.0179472	0.641629
Mef2d_SRX700322.Retina	11	Up	0.0181451	0.646402
Smarca4_ERX149447.ES_cells	8	Up	0.0182893	0.649238
Ruvbl2_SRX1688257.ES_cells	23	Up	0.0184467	0.65252
Bmi1_SRX680486.Brain	12	Up	0.0188366	0.663973
Sox6_SRX104235.Limbs_and_tails	23	Up	0.019101	0.670939
Etv5_SRX4988104.ES_cells	26	Up	0.0193835	0.672801
Stat1_SRX498828.Macrophages	906	Up	0.019401	0.672801
Stat1_SRX498831.Macrophages	763	Up	0.0194202	0.672801
Klf4_SRX2441336.ES_cells	11	Up	0.0194704	0.672801
Cbx5_SRX3586944.ES_cells	12	Up	0.0195248	0.672801
Suz12_SRX6706368.ES_cells	89	Down	0.0195558	0.672801
Trp53_SRX2991451.Macrophages	27	Down	0.0198048	0.676267
Stat5a_SRX1564724.Th0	160	Up	0.0200387	0.676267
Rbpj_SRX140329.C2C12	12	Up	0.0200744	0.676267
Arntl_SRX5298251.MEF	197	Down	0.0201386	0.676267
Stat5a_SRX6489858.BH1	80	Up	0.0201849	0.676267
Foxa1_SRX4325335.Liver	2708	Up	0.0202318	0.676267
Ebf1_SRX120207.B_cells	71	Up	0.0203556	0.676267
Pparg_SRX978690.Brown_adipocytes	26	Up	0.0203589	0.676267
Cbfa2t2_SRX1404240.ES_cells	128	Up	0.0203991	0.676267
Relb_SRX122467.Dendritic_Cells	11	Up	0.0205167	0.676267
Tal1_SRX757572.ES_cells	12	Up	0.0205364	0.676267
Brd4_SRX1597810.MLL.AF9_leukemic_cell	300	Up	0.0205612	0.676267
Ncor2_ERX080888.3T3.L1	388	Up	0.0205836	0.676267
Smad3_SRX1998728.MEF	10	Up	0.020599	0.676267
Hnf4a_SRX1564906.Liver	1082	Up	0.0207872	0.680222
Cdk8_SRX2329670.mESC_derived_neural_cells	61	Up	0.0210043	0.684456
Kdm6a_SRX146538.ES_cells	10	Up	0.0210529	0.684456
Rorc_SRX187258.Th0	70	Up	0.0216128	0.699433
Stat5a_SRX094451.Liver	1939	Up	0.0216528	0.699433
Suz12_SRX4338250.ES_cells	16	Up	0.0217423	0.699882
Runx3_SRX338035.CD8._T_cells	34	Up	0.021806	0.699882
Nr3c1_SRX1426219.Liver	143	Up	0.0221635	0.707586
Irf1_SRX2522394.AT.3	643	Up	0.0222392	0.707586
Nfkb1_SRX122536.Dendritic_Cells	7	Up	0.0222573	0.707586
Cebpa_SRX2957423.32D_Clone_3	71	Up	0.0224737	0.711882
Hnf4a_SRX4497834.Liver	779	Up	0.0225342	0.711882
Stat5a_SRX094450.Liver	2284	Up	0.0226509	0.712013
Irf1_SRX2991442.Macrophages	709	Up	0.0228471	0.712013
Gps2_SRX5028178.Liver	365	Up	0.0229118	0.712013
Ep300_ERX112966.Hepatocytes	977	Up	0.02297	0.712013
Ppara_SRX3582928.Liver	266	Up	0.0230074	0.712013
Atf4_SRX7106914.Unclassified	34	Up	0.0230401	0.712013
Rxra_SRX1017448.P19	58	Up	0.0231337	0.712013
Brd3_SRX744020.G1E	38	Up	0.0231424	0.712013
Smad3_SRX1998723.MEF	9	Up	0.0231762	0.712013
Spen_SRX2899187.Spermatocytes	16	Up	0.0234925	0.714883
Ezh1_SRX1078984.Mammary_glands	61	Up	0.0235228	0.714883
Etv5_SRX4988103.ES_cells	18	Up	0.0235405	0.714883
Hnf4a_SRX6817419.Liver	1605	Up	0.0235744	0.714883
Hnf4a_SRX451805.Embryonic_liver	1206	Up	0.0236254	0.714883
Ahr_SRX122385.Dendritic_Cells	20	Up	0.0238586	0.719771
Nr5a1_DRX002647.Unclassified	99	Down	0.0243533	0.724315
Dmc1_SRX6726987.Testis	638	Down	0.0244085	0.724315
Smc3_SRX6903172.Hematopoietic_Stem_Cells	23	Up	0.0244605	0.724315
Hnf4a_SRX6817416.Embryonic_liver	808	Up	0.0245133	0.724315
Elk1_SRX1462215.MEF	13	Up	0.0247913	0.724315
Leo1_SRX2068809.Myoblasts	16	Up	0.0248421	0.724315
Kdm5a_SRX055317.ES_cells	164	Up	0.0249185	0.724315
Pcgf6_SRX1980067.ES_cells	20	Up	0.024919	0.724315
Rnf2_SRX6706361.ES_cells	77	Down	0.024939	0.724315
Stat5a_SRX7951805.Liver	2121	Up	0.0249513	0.724315
Arntl_SRX2480311.MEF	177	Down	0.0249676	0.724315
Hdac3_SRX997774.Liver	1236	Up	0.025036	0.724315
Cbx2_SRX1613300.ES_cells	12	Up	0.0250406	0.724315
Foxa2_SRX032885.Liver	14	Up	0.0251301	0.724315
Elk1_SRX1462213.MEF	12	Up	0.0251629	0.724315
Elk1_SRX1462216.MEF	12	Up	0.0251629	0.724315
Rela_SRX450331.Macrophages	93	Up	0.0253382	0.72728
Onecut1_SRX668180.Liver	1477	Up	0.0254165	0.727448
Sumo1_SRX891784.Dendritic_Cells	116	Up	0.0255464	0.729089
Hnf4a_SRX7815077.Unclassified	3035	Up	0.0256773	0.729412
Ebf1_SRX021878.Pro.B_cells	53	Up	0.0257163	0.729412
Irf2_SRX3730244.Trophoblast_stem_cells	490	Up	0.0257756	0.729412
Zscan5b_SRX1993425.Placenta	9	Up	0.0260063	0.729897
Nr1d2_SRX109462.Liver	2650	Up	0.0261068	0.729897
Smc1a_SRX2440040.EpiSC	117	Up	0.0261979	0.729897
Myf5_SRX1451513.MEF	32	Up	0.0262276	0.729897
Rela_SRX970833.Macrophages	158	Up	0.0262513	0.729897
Mbd3_SRX366410.ES_cells	78	Up	0.0262737	0.729897
Gli2_SRX1618619.MEF	47	Up	0.0263207	0.729897
Rbpj_SRX140330.C2C12	12	Up	0.0263739	0.729897
Foxa1_SRX4325337.Liver	2404	Up	0.0265239	0.731409
Stat5a_SRX094459.Liver	510	Up	0.0265742	0.731409
Clock_SRX710447.NIH.3T3	8	Down	0.0267961	0.734403
Hdac3_SRX100292.Liver	13	Up	0.0268292	0.734403
Hnf4a_ERX113004.Hepatocytes	564	Up	0.0269081	0.734561
Fos_SRX1839217.MEF	20	Up	0.0270124	0.735411
Hdac3_SRX997771.Liver	1430	Up	0.0272691	0.736828
Ncoa3_SRX142062.ES_cells	11	Up	0.0273953	0.736828
Heyl_DRX113532.C2C12	9	Up	0.0274069	0.736828
Rad21_SRX7135991.Unclassified	18	Up	0.0274891	0.736828
Klf6_SRX467209.Carcinoma._Hepatocellular	131	Up	0.0275111	0.736828
Pparg_SRX1879659.Brown_adipocytes	14	Up	0.0275547	0.736828
Rxra_SRX1017425.F9	81	Up	0.0275779	0.736828
Med1_SRX355576.ES_cells	22	Up	0.0279996	0.745875
Smarca4_SRX4620644.Spermatogonia	12	Up	0.0280836	0.745875
Clock_DRX011959.Liver	271	Down	0.0281392	0.745875
Esrrb_SRX498209.ZHBTc4	14	Up	0.0287125	0.759067
Hsf1_SRX148352.Corpus_Striatum	76	Up	0.0288761	0.760747
Rpa1_SRX205937.B_cells	10	Up	0.0289275	0.760747
Rbpj_SRX140343.C2C12	13	Up	0.0292043	0.764765
Hsf1_SRX6417365.Liver	488	Up	0.0292338	0.764765
Crtc2_SRX5374968.Islets_of_Langerhans	17	Up	0.0293845	0.764765
Nlrc5_SRX646164.T_cells	32	Up	0.0293848	0.764765
Suz12_SRX1100366.ES_cells	22	Up	0.0294726	0.765068
Morc3_SRX1599077.ES_cells	15	Up	0.0297208	0.769086
Nlrc5_SRX646168.T_cells	222	Up	0.0297805	0.769086
Suz12_SRX4338249.ES_cells	15	Up	0.0299176	0.770228
Ezh1_SRX1078972.Mammary_glands	70	Up	0.0300717	0.770228
Cbx5_SRX2744941.ES_cells	25	Up	0.0301232	0.770228
Ppara_SRX305976.Unclassified	41	Up	0.0301313	0.770228
Pcgf5_DRX045217.Granulocytic.monocytic_progenitors	7	Up	0.0304004	0.775132
Jun_SRX1431656.Intestines	15	Up	0.030521	0.776237
Rxra_SRX118175.Liver	1828	Up	0.0306615	0.777843
Stat5a_SRX1564723.Th0	60	Up	0.030742	0.77792
Hsf1_SRX1155769.Liver	61	Up	0.0309496	0.778379
Eed_SRX717597.Spermatocytes	13	Up	0.0310184	0.778379
Rbpj_SRX140332.C2C12	15	Up	0.0310619	0.778379
Suz12_SRX3595729.ES_cells	316	Down	0.0310701	0.778379
Nr3c1_SRX4169563.Mammary_glands	301	Down	0.0312809	0.781711
Hdac3_SRX897073.Macrophages	7	Up	0.0314624	0.782356
Runx1_SRX203228.Megakaryocytes	7	Up	0.0314624	0.782356
Ep300_SRX144174.C2C12	39	Up	0.0319069	0.790437
Cebpa_SRX1150364.Liver	1179	Up	0.0320066	0.790437
Sox6_SRX099706.Embryonic_myoblast	8	Up	0.0320713	0.790437
Stat5a_SRX3582933.Liver	1158	Up	0.0321842	0.790437
Myc_SRX6409837.mESCs._differentiated	18	Up	0.03219	0.790437
Stat1_SRX4796021.Vascular_smooth_muscle_cells	850	Up	0.0323686	0.790437
Ep300_SRX2734021.ES_cells	19	Up	0.0324837	0.790437
Rnf2_SRX802059.ES_cells	13	Up	0.0325471	0.790437
Stat1_SRX122560.Dendritic_Cells	8	Up	0.0325583	0.790437
Tfe3_SRX1466725.MEF	43	Up	0.0325835	0.790437
Nfkb1_SRX450303.Macrophages	86	Up	0.0326949	0.790437
Tal1_SRX006800.mESC_derived_haematopoietic_progenitor	12	Down	0.0327316	0.790437
Stat1_SRX197292.Macrophages	539	Up	0.033091	0.792332
Stat5a_SRX094452.Liver	1856	Up	0.0332242	0.792332
Suz12_SRX1205892.ILC87	12	Up	0.0332311	0.792332
Ezh2_ERX3297469.Unclassified	4	Down	0.0332343	0.792332
Hnf4a_SRX4497836.Liver	2318	Up	0.0332437	0.792332
T_SRX1980025.EpiSC	79	Up	0.0333476	0.792332
Onecut1_SRX668175.Liver	1405	Up	0.0333622	0.792332
Dlx1_SRX3227265.Embryonic_hypothalamus	8	Up	0.0335789	0.792842
Stat3_SRX361677.Astrocytes	63	Up	0.0336174	0.792842
Sox13_SRX1411179.Gamma_delta_T_cells	24	Up	0.0336204	0.792842
Ldb1_SRX2911515.mESC_derived_mesodermal_cells	22	Up	0.0337525	0.794093
Spen_SRX2899189.Spermatocytes	23	Up	0.0340365	0.795993
Atf4_SRX122493.Dendritic_Cells	6	Up	0.0340962	0.795993
Hnf4a_SRX1564905.Liver	775	Up	0.0341397	0.795993
Dmc1_SRX6726988.Testis	936	Down	0.034246	0.795993
Rpa2_SRX2982466.MEF	23	Up	0.034274	0.795993
Parp1_SRX1342336.ES_cells	332	Up	0.0343087	0.795993
Heyl_DRX113536.C2C12	27	Down	0.0343919	0.796085
Smad1_SRX2401993.ES_cells	22	Up	0.0344886	0.796489
Stat3_SRX187262.Th0	62	Up	0.0346543	0.79848
Paf1_SRX1287878.ES_cells	17	Up	0.0348421	0.80097
Spen_SRX2899186.Spermatocytes	15	Up	0.034927	0.801087
Hdac3_SRX2599802.3T3.L1	12	Up	0.0351482	0.803834
Klf6_SRX1632694.Oligodendrocytes	14	Up	0.0352723	0.803834
Ogt_SRX157967.ES_cells	170	Up	0.0352867	0.803834
Pou5f1_SRX4735795.iPS_cells	34	Down	0.0356532	0.810344
Vdr_SRX1672815.Mesenchymal_stem_cells	295	Up	0.035736	0.810391
Nr3c1_SRX257623.Liver	2231	Up	0.0361407	0.817724
Nfya_SRX032472.ES_cells	38	Up	0.0362298	0.817898
Egr2_SRX329257.T_cells	139	Down	0.0368117	0.826997
Rnf2_SRX147769.ES_cells	18	Up	0.0370051	0.826997
Hsf1_SRX6417366.Liver	502	Up	0.0370956	0.826997
Smarca4_SRX3523158.3617	158	Down	0.0371113	0.826997
Vdr_SRX1672850.Mesenchymal_stem_cells	323	Up	0.0372717	0.826997
Hnf4a_SRX6817420.Liver	2917	Up	0.0373032	0.826997
Ncor2_ERX080885.3T3.L1	92	Up	0.0373798	0.826997
Tal1_SRX1030253.G1E	12	Up	0.0373949	0.826997
Mysm1_ERX1493877.Unclassified	46	Up	0.0374212	0.826997
Stat1_SRX2647489.CD4._T_cells	73	Up	0.0374561	0.826997
Ezh2_SRX1337883.C2C12	7	Up	0.0376762	0.830033
Smarca4_SRX800822.ES_cells	15	Up	0.0378495	0.832026
Stat5a_SRX1564722.Th0	86	Up	0.0381422	0.83663
Spen_SRX2899176.Testis	19	Up	0.0382564	0.837306
Six1_SRX3473280.Cochlea	12	Up	0.0384127	0.838899
Vdr_SRX1672882.Mesenchymal_stem_cells	439	Up	0.0385457	0.839356
Rad21_SRX1975354.Embryonic_limb	125	Up	0.0386532	0.839356
Men1_SRX1311023.ES_cells	32	Up	0.0386842	0.839356
Neurod2_SRX837364.P19	14	Up	0.0389865	0.844091
Foxa2_SRX1074784.Liver	165	Up	0.0390783	0.844259
Mettl3_SRX2415036.ES_cells	377	Up	0.0393729	0.847906
Klf6_SRX1632698.Oligodendrocytes	14	Up	0.0394159	0.847906
Men1_SRX1311005.Th2_Cells	16	Up	0.039703	0.851633
Etv5_SRX4988102.ES_cells	25	Up	0.0397587	0.851633
Irf4_SRX1998454.Th2_Cells	74	Up	0.0398708	0.852217
Ell_SRX113078.ES_cells	305	Up	0.0401633	0.856273
Ezh2_ERX3297349.Unclassified	5	Down	0.040231	0.856273
Pgr_SRX114725.Uterus	26	Up	0.0408722	0.86808
Crebbp_SRX1521016.Brown_preadipocytes	14	Up	0.0410338	0.868737
Pcgf6_SRX5027404.ES_cells	16	Up	0.0410761	0.868737
Hdac3_SRX5543268.Liver	32	Up	0.0411819	0.869145
Nr3c1_SRX661410.Liver	2501	Up	0.0415034	0.874094
Ezh1_SRX1078985.Mammary_glands	76	Up	0.0416269	0.874862
Esr1_SRX377392.Liver	355	Up	0.0418725	0.878185
Bcl11b_SRX4814126.CD4._T_cells	225	Up	0.0420706	0.880503
Ppara_SRX118173.Liver	2839	Up	0.0426374	0.890511
Med26_SRX2329666.mESC_derived_neural_cells	14	Up	0.0428792	0.893703
Cdc73_SRX2068819.ES_cells	11	Up	0.0430763	0.895952
Stat2_SRX4178768.Macrophages	768	Up	0.0433159	0.896586
Myc_SRX1486516.Liver	85	Up	0.0433764	0.896586
Spen_SRX2899188.Spermatocytes	17	Up	0.0433965	0.896586
Irf8_SRX498820.Macrophages	826	Up	0.0436573	0.896586
Nr3c1_SRX6902801.Liver	1897	Up	0.0436694	0.896586
Ezh2_SRX093163.Embryonic_brains	108	Up	0.0436763	0.896586
E2f1_SRX122391.Dendritic_Cells	16	Up	0.0437315	0.896586
Ncor2_ERX080890.3T3.L1	47	Up	0.043957	0.899373
Stat3_SRX187267.Th17_Cells	17	Up	0.044131	0.900791
Rela_SRX6080566.MEF	44	Up	0.0442602	0.900791
Arntl_SRX4287840.gastrocnemius	5	Down	0.0443266	0.900791
Mecp2_SRX150260.Brain	7	Up	0.044415	0.900791
Rxra_SRX1017422.F9	25	Up	0.0444746	0.900791
Jarid2_SRX1100368.ES_cells	17	Up	0.0446824	0.903178
Nr3c1_SRX5383716.MEF	53	Up	0.0447896	0.903526
Smarca4_SRX800824.mESCs._differentiated	12	Up	0.0450085	0.905548
Ar_SRX286404.Epididymis	55	Up	0.0453877	0.905548
Pcgf1_SRX5027334.ES_cells	22	Up	0.0454238	0.905548
Med1_SRX6454765.ES_cells	16	Up	0.0456009	0.905548
Chd2_DRX001066.C2C12	15	Up	0.0456827	0.905548
Arntl_SRX710440.NIH.3T3	280	Down	0.0458791	0.905548
Hnf4a_SRX7815076.Unclassified	3014	Up	0.0459549	0.905548
Ncor2_SRX1091751.iPSC_intermediates	12	Up	0.0460821	0.905548
Ssrp1_SRX6045656.Dermal_fibroblasts	8	Up	0.0461039	0.905548
Nr3c1_SRX6902809.Liver	192	Up	0.0461534	0.905548
Atf3_SRX122489.Dendritic_Cells	8	Up	0.0462007	0.905548
Rela_SRX6080561.MEF	71	Up	0.0462127	0.905548
Pdx1_SRX2405680.NB490	15	Up	0.046332	0.905548
Irf4_SRX185713.Th0	106	Up	0.0463517	0.905548
Elk1_SRX1462209.MEF	15	Up	0.0463627	0.905548
Stab1_SRX7232600.ES_cells	14	Up	0.0464201	0.905548
Ahcy_SRX4369911.ES_cells	36	Up	0.0464222	0.905548
Nfkb1_SRX450299.Macrophages	190	Up	0.0466385	0.905931
Myc_SRX871674.Intestinal_villus	26	Up	0.0466755	0.905931
Supt16_SRX4405000.Macrophages	49	Up	0.0467123	0.905931
Pcgf6_SRX5027405.ES_cells	28	Up	0.0469416	0.908623
Gsk3b_SRX528869.MEF	44	Up	0.0471654	0.909256
Ep300_SRX140333.C2C12	51	Up	0.0471759	0.909256
T_SRX470250.mESC_derived_mesodermal_cells	51	Up	0.0472848	0.909256
Foxa2_SRX451806.Embryonic_liver	412	Up	0.0473363	0.909256
Etv5_SRX4988105.ES_cells	22	Up	0.0477289	0.911074
Stat2_SRX1441667.B_cells	578	Up	0.0477639	0.911074
Hsf1_SRX515498.Spermatocytes	53	Up	0.0479135	0.911074
Bcl6_SRX094461.Liver	1729	Up	0.0481395	0.911074
Chd7_SRX1892686.416B	1200	Up	0.0481526	0.911074
Clock_SRX710452.Liver	21	Down	0.0483262	0.911074
Jun_SRX3305846.Dorsal_root_ganglia	17	Up	0.0484227	0.911074
Stat5a_SRX7502316.Kidney	29	Up	0.0484229	0.911074
Ezh2_SRX093164.Brain	236	Up	0.0484608	0.911074
Onecut1_SRX668176.Liver	2151	Up	0.0485016	0.911074
Foxp3_SRX495631.EL4	13	Up	0.0485361	0.911074
Foxa2_SRX679437.Liver	11	Up	0.0486773	0.911074
Vdr_SRX1672814.Mesenchymal_stem_cells	442	Up	0.0487473	0.911074
Rnf2_SRX317038.Embryonic_limb	10	Up	0.0488035	0.911074
Irf4_SRX015578.CD4._T_cells	219	Up	0.0488701	0.911074
Nlrc5_SRX646160.T_cells	30	Up	0.0489624	0.911074
Brf2_ERX022757.ES_cells	12	Up	0.0489727	0.911074
Brd4_SRX3557036.Macrophages	27	Up	0.0493265	0.915689
Pou5f1_SRX3196476.MEF	53	Down	0.0494031	0.915689
Mycn_ERX1965641.Embryonic_cells	24	Up	0.0495703	0.917096
Ezh2_ERX3297397.Unclassified	2	Down	0.0496827	0.917485
Prox1_SRX2375606.Liver	3723	Up	0.050076	0.920779
Hnf4a_SRX7815082.Unclassified	1837	Up	0.0501169	0.920779
Rxra_SRX118178.Liver	1958	Up	0.0504089	0.920779
Stat1_SRX805974.Macrophages	796	Up	0.0504095	0.920779
Tal1_SRX1030254.G1E	14	Up	0.0504591	0.920779
Hnf4a_SRX7815075.Unclassified	3290	Up	0.050479	0.920779
Chd7_SRX1892682.416B	1111	Up	0.0505026	0.920779
Foxp1_SRX4890450.Tconv	4	Down	0.0506868	0.922463
Nr3c1_SRX661417.Liver	3398	Up	0.0510741	0.92446
Ezh2_ERX3297259.Unclassified	6	Down	0.0510981	0.92446
Hif1a_SRX122402.Dendritic_Cells	19	Up	0.0511396	0.92446
Myt1l_SRX1155601.MEF	46	Up	0.0513303	0.92446
Hdac3_SRX997772.Liver	2360	Up	0.0514062	0.92446
Dmc1_SRX3630639.Testis	1524	Down	0.0514523	0.92446
Pparg_SRX1462975.C3H.10T1.2	300	Down	0.051509	0.92446
Hdac5_SRX5659307.Pancreatic_ductal_adenocarcinoma	11	Up	0.0515327	0.92446
Stat2_SRX1441666.B_cells	805	Up	0.0517098	0.925984
Stat2_SRX4178779.Macrophages	780	Up	0.0521296	0.930238
Men1_SRX2850804.Th2_Cells	63	Up	0.0522275	0.930238
Stat3_SRX4169599.Kidney	10	Up	0.0523812	0.930238
Scml2_SRX471836.Spermatogonia	17	Up	0.0523985	0.930238
Crebbp_SRX2613417.Brown_adipocytes	42	Up	0.0524104	0.930238
Mef2d_SRX700318.Retina	9	Up	0.0526271	0.930251
Dnttip1_SRX5822717.ES_cells	82	Up	0.0526273	0.930251
Irf3_SRX2991446.Macrophages	12	Up	0.0528512	0.930251
Smc1a_SRX7786282.ES_cells	75	Down	0.0530717	0.930251
Clock_SRX710449.NIH.3T3	6	Down	0.0531722	0.930251
Nr3c1_SRX661413.Liver	2658	Up	0.0531866	0.930251
Wdr61_SRX1176743.C2C12	137	Up	0.0532709	0.930251
Nr3c1_SRX6902804.Liver	2350	Up	0.0532877	0.930251
Nlrc5_SRX646162.T_cells	31	Up	0.053441	0.930251
Nr3c1_SRX3582910.Liver	1303	Up	0.0535889	0.930251
Rpa1_SRX205927.B_cells	24	Up	0.0536579	0.930251
Cbfa2t3_SRX3272224.Embryoid_Bodies	170	Up	0.0537476	0.930251
Cbx7_SRX6706352.ES_cells	152	Down	0.0538245	0.930251
Hnf4a_SRX286389.Prostate	24	Up	0.0538277	0.930251
Onecut1_SRX668179.Liver	2053	Up	0.0538913	0.930251
T_SRX1980026.EpiSC	79	Up	0.0538927	0.930251
Nfkb1_SRX450298.Macrophages	162	Up	0.0540596	0.931531
Elk3_SRX262802.NIH.3T3	16	Up	0.0542419	0.931533
Twist1_SRX337964.Embryonic_limb	13	Up	0.0544047	0.931533
Rad21_SRX7135999.Unclassified	18	Up	0.0545239	0.931533
Hoxb1_SRX4980241.ES_cells	14	Up	0.0545257	0.931533
Hnf4a_SRX7815074.Unclassified	3233	Up	0.0545543	0.931533
Stat2_SRX1441665.B_cells	69	Up	0.054616	0.931533
Smad3_SRX2245995.Corpus_Striatum	11	Down	0.0550368	0.931844
Pou5f1_SRX4397588.iPS_cells	673	Up	0.0550783	0.931844
Hsf1_SRX6417338.Liver	497	Up	0.0552282	0.931844
Spen_SRX2899182.Testis	17	Up	0.055366	0.931844
Vdr_SRX1672778.Mesenchymal_stem_cells	513	Up	0.0553855	0.931844
Isl1_SRX1030299.Sinoatrial_Node	5	Up	0.0556513	0.931844
Mbd3_SRX095351.ES_cells	5	Up	0.0556513	0.931844
Gli2_SRX1618623.MEF.derived_neural_cells	58	Up	0.0557353	0.931844
Chd4_ERX3764085.ES_cells	12	Up	0.0557808	0.931844
Dmc1_SRX3630642.Testis	786	Down	0.0558046	0.931844
Nr3c1_SRX661411.Liver	3258	Up	0.056043	0.931844
Tal1_SRX282670.mESC_derived_mesodermal_cells	231	Up	0.0560667	0.931844
Sox3_SRX4496819.mESC_derived_glial_cells	13	Up	0.0560739	0.931844
Rybp_SRX1831946.ES_cells	417	Down	0.0562124	0.931844
Smarca4_ERX3764104.ES_cells	83	Up	0.056261	0.931844
Pcgf6_SRX5027402.ES_cells	30	Up	0.0563495	0.931844
Ncor2_ERX080881.3T3.L1	31	Up	0.0564176	0.931844
Smc3_SRX4395357.Embryonic_brains	7	Up	0.056456	0.931844
Brd3_SRX7502320.Kidney	11	Up	0.056459	0.931844
Nr3c1_SRX6902802.Liver	2442	Up	0.0566545	0.931844
Suz12_SRX288148.Th17_Cells	1	Up	0.0566613	0.931844
Foxj2_SRX3730275.Trophoblast_stem_cells	51	Up	0.0566749	0.931844
Kmt2a_SRX344971.C2C12	14	Up	0.0570116	0.933595
Hnf4a_SRX6817417.Embryonic_liver	1089	Up	0.0571733	0.933595
Erf_SRX2871269.ES_cells	15	Up	0.0574138	0.933595
Arntl_SRX710439.NIH.3T3	12	Down	0.0574257	0.933595
Bcl6_SRX6095747.mESC_derived_neural_cells	164	Up	0.0574801	0.933595
Chd7_SRX1892678.416B	951	Up	0.0575282	0.933595
Hnrnpu_SRX8330918.ES_cells	5	Down	0.0576356	0.933595
Sox2_SRX1058354.mESC_derived_neural_cells	25	Up	0.0579513	0.933595
Tead1_SRX1817466.C2C12	118	Down	0.0579959	0.933595
Elk1_SRX1462214.MEF	15	Up	0.0580697	0.933595
Spi1_SRX700923.B_cells	49	Down	0.0580731	0.933595
Bcl6_SRX094466.Liver	46	Down	0.0581429	0.933595
Chd4_SRX1838112.Cerebellum	8	Up	0.0582053	0.933595
Heyl_DRX113531.C2C12	8	Up	0.0582053	0.933595
Kat2b_SRX1613358.Islets_of_Langerhans	8	Up	0.0582053	0.933595
Cbx7_SRX6706355.ES_cells	75	Down	0.0586424	0.933595
Meis1_SRX3730281.Trophoblast_stem_cells	2	Up	0.0586856	0.933595
Rybp_SRX1831947.ES_cells	287	Down	0.0586943	0.933595
Ep300_SRX253099.Megakaryocytes	63	Up	0.0587013	0.933595
Gps2_SRX5028175.Liver	3097	Up	0.0587103	0.933595
Nr3c1_SRX096385.Macrophages	55	Up	0.0587934	0.933595
Kdm1a_SRX2980170.Leukemia._Myeloid	20	Up	0.058826	0.933595
Med1_SRX5624035.ES_cells	53	Up	0.058962	0.934277
Cebpa_SRX1150369.Liver	2221	Up	0.059094	0.934895
Tal1_SRX2911513.mESC_derived_mesodermal_cells	179	Up	0.0593178	0.935261
Irf8_SRX498819.Macrophages	492	Up	0.0593776	0.935261
Leo1_SRX2068816.ES_cells	26	Up	0.0593964	0.935261
Smad1_SRX1082043.mESC_derived_epiblast.like_cells	13	Up	0.0595942	0.936286
Suz12_SRX6706366.ES_cells	135	Down	0.0596479	0.936286
Rxra_SRX1017447.P19	57	Up	0.0599828	0.940074
Nr1h4_SRX6389072.Liver_organoids	190	Up	0.0603301	0.940462
Med1_SRX800018.Brown_adipocytes	202	Down	0.0604208	0.940462
Stat5a_SRX1091084.HPC.7	576	Up	0.0605943	0.940462
Myc_SRX178465.Pro.B_cells	16	Up	0.0606474	0.940462
Myc_SRX984195.MEF	11	Up	0.0606875	0.940462
Stat5a_SRX1564721.Th0	300	Up	0.0607502	0.940462
Nfya_SRX032483.mESC_derived_neural_cells	64	Up	0.0607973	0.940462
Leo1_SRX2068817.ES_cells	39	Up	0.0608238	0.940462
Irf4_SRX122528.Dendritic_Cells	4	Down	0.0610392	0.940462
Rxra_SRX305979.Unclassified	369	Up	0.0610395	0.940462
Suz12_SRX978386.ES_cells	16	Up	0.0610732	0.940462
Sox9_SRX1769357.Embryonic_testis	22	Up	0.061131	0.940462
Tet1_SRX2002360.ES_cells	11	Up	0.0614293	0.943607
Crebbp_SRX059746.Liver	9	Up	0.0615351	0.943789
Mettl3_SRX6385224.ES_cells	17	Up	0.0616388	0.943938
Suz12_SRX1717026.Intestinal_crypt	17	Up	0.0617982	0.944939
Rxra_SRX1017450.P19	52	Up	0.0620023	0.944979
Stat5a_SRX7502329.Kidney	11	Up	0.0620177	0.944979
Irf3_SRX2991449.Macrophages	13	Up	0.0621182	0.944979
Smarca4_SRX4301430.mESC_derived_cardiac_cells	35	Up	0.0623364	0.944979
Hsf1_SRX6417364.Liver	502	Up	0.062362	0.944979
Hsf1_SRX6417336.Liver	542	Up	0.0624498	0.944979
Pparg_SRX003150.3T3.L1	311	Down	0.0624593	0.944979
Stat1_SRX805972.Macrophages	14	Up	0.062844	0.946007
Smc3_SRX2254032.Spermatocytes	77	Up	0.0629425	0.946007
Rbbp4_SRX3729468.NIH.3T3	46	Down	0.0629883	0.946007
Pou5f1_SRX355574.ES_cells	20	Up	0.0630356	0.946007
Myc_SRX3087029.ES_cells	60	Down	0.06309	0.946007
Vdr_SRX467361.IDG.SW3	348	Up	0.0630922	0.946007
Rela_DRX192835.Unclassified	765	Up	0.0632038	0.946268
Suz12_SRX5830406.Intestines	14	Up	0.0633679	0.946444
Arntl_SRX038436.Liver	14	Up	0.0634404	0.946444
Smc3_SRX6903177.Hematopoietic_Stem_Cells	8	Up	0.0635434	0.946444
Thap11_SRX366411.ES_cells	827	Up	0.0635925	0.946444
Nr3c1_SRX6902806.Liver	2237	Up	0.0638935	0.947821
Rela_SRX5830402.Intestines	14	Up	0.0640299	0.947821
Rorc_SRX495625.Th17_Cells	13	Up	0.0640744	0.947821
Dmc1_SRX3630645.Testis	517	Down	0.0641089	0.947821
Hdac1_SRX3021904.mESC_derived_haemogenic_endothelium	18	Up	0.0641904	0.947821
Stat3_SRX1365212.Dendritic_Cells	12	Up	0.064251	0.947821
Gata1_SRX130172.G1E	76	Down	0.0645889	0.949143
Kdm1a_SRX3464952.Macrophages	3	Up	0.0647779	0.949143
Rnf2_SRX1745498.EpiSC	13	Up	0.0648517	0.949143
Ncor2_ERX080887.3T3.L1	200	Up	0.064927	0.949143
Myc_SRX984197.MEF	12	Up	0.0649636	0.949143
Arntl_SRX5298247.MEF	115	Down	0.0650976	0.949143
Pdx1_SRX2405679.NB490	15	Up	0.0652551	0.949143
Ruvbl2_SRX1688258.ES_cells	16	Up	0.0652874	0.949143
Stat5a_SRX094454.Liver	3472	Up	0.0654638	0.949143
Pparg_SRX8605839.White_adipocytes	220	Down	0.0655886	0.949143
Irf4_SRX187237.Th17_Cells	112	Up	0.0657401	0.949143
Hdac3_SRX3284078.Dorsal_root_ganglia	11	Up	0.0657825	0.949143
Hdac3_ERX2789785.ES_cells	52	Down	0.0658637	0.949143
Gata1_SRX118005.mESC_derived_haematopoietic_progenitor	211	Up	0.0660846	0.949143
Hnf4a_SRX286412.Epididymis	23	Up	0.066145	0.949143
Foxa2_SRX540238.Liver	3420	Up	0.0661488	0.949143
Cdk8_SRX2329669.mESC_derived_neural_cells	51	Up	0.0662004	0.949143
Cbx5_SRX3586940.ES_cells	12	Up	0.0662037	0.949143
Cbx5_SRX3586942.ES_cells	12	Up	0.0662037	0.949143
Mef2d_SRX700326.Retina	9	Up	0.0662303	0.949143
Men1_SRX4776573.MEF	7	Up	0.0663935	0.949143
Lhx3_SRX1706947.mESCs._differentiated	53	Down	0.0665068	0.949143
Pou5f1_SRX4397589.iPS_cells	737	Up	0.0665518	0.949143
Ncor2_DRX028507.CD4._T_cells	3	Up	0.0666082	0.949143
Nr3c1_SRX661408.Liver	3445	Up	0.0670578	0.954196
Suz12_SRX5006196.Spleen	10	Up	0.06803	0.966661
Atf3_SRX122487.Dendritic_Cells	1	Up	0.0682488	0.967252
Rnf2_SRX028530.ES_cells	30	Up	0.0683882	0.967252
Pcgf5_DRX045219.Granulocytic.monocytic_progenitors	10	Up	0.0685413	0.967252
Rnf2_SRX1745495.EpiSC	15	Up	0.0686292	0.967252
Cbx3_SRX234786.ES_cells	157	Up	0.068638	0.967252
Kdm6a_SRX335060.ES_cells	25	Up	0.0686493	0.967252
Chd7_SRX1892685.416B	823	Up	0.0688436	0.968631
Myc_SRX4826326.MEF	17	Up	0.0690726	0.969265
Kdm6a_SRX335061.ES_cells	31	Up	0.0691041	0.969265
Cbx7_SRX101808.ES_cells	10	Up	0.0691781	0.969265
Vdr_SRX1672779.Mesenchymal_stem_cells	844	Up	0.0696519	0.971443
Elk1_SRX1462212.MEF	15	Up	0.0696633	0.971443
Nr3c1_SRX265306.Liver	2343	Up	0.0697161	0.971443
Usp16_SRX385952.Embryoid_Bodies	478	Up	0.0697203	0.971443
Ezh2_ERX3297327.Unclassified	1	Down	0.0699103	0.972741
Ezh2_SRX4546340.Trophoblast_stem_cells	14	Up	0.0700095	0.972774
Arntl_SRX038434.Liver	52	Down	0.0704192	0.977116
Ahr_SRX2732735.Liver	115	Up	0.070576	0.977724
Phrf1_SRX1688251.ES_cells	24	Up	0.0706577	0.977724
Ezh2_SRX003847.ES_cells	482	Down	0.0714469	0.983464
Ncor2_ERX080886.3T3.L1	456	Up	0.071492	0.983464
Irf3_SRX2991447.Macrophages	12	Up	0.0715436	0.983464
Nelfa_SRX2649454.Liver	12	Up	0.0715436	0.983464
Irf8_DRX111908.Macrophages	377	Up	0.0716168	0.983464
Pcgf6_SRX1980069.ES_cells	32	Up	0.0717033	0.983464
Trim28_SRX202997.ES_cells	31	Up	0.0718746	0.983464
Kdm1a_SRX451713.C2C12	14	Up	0.0718751	0.983464
Ncor2_SRX357100.Liver	5569	Up	0.0719536	0.983464
Sox11_SRX101692.mESC_derived_neural_cells	7	Up	0.0728644	0.994385
Gata1_SRX118004.mESC_derived_haematopoietic_progenitor	199	Up	0.0729506	0.994385
Cbfa2t2_SRX1404239.ES_cells	360	Up	0.0733292	0.996901
Runx1_SRX4677007.Lymphoid_cells	15	Up	0.0733336	0.996901
Irf2_SRX122516.Dendritic_Cells	12	Up	0.0735552	0.997388
Zmynd11_SRX7842810.Macrophages	176	Up	0.0737159	0.997388
Ezh2_SRX1337887.C2C12	9	Up	0.0737416	0.997388
Pou5f1_SRX3196473.MEF	99	Down	0.0737752	0.997388
Klf6_SRX1632693.Oligodendrocytes	24	Up	0.0738659	0.997388
Nr3c1_SRX6902800.Liver	3295	Up	0.0740839	0.998966
Fli1_SRX1030240.G1E	8	Up	0.0744786	0.998966
Tal1_SRX209469.Bone_Marrow_Cells	624	Up	0.0745916	0.998966
Bcl6_SRX094465.Liver	136	Up	0.0747151	0.998966
Mettl3_SRX2415025.ES_cells	93	Up	0.0747191	0.998966
Cry1_SRX415003.Liver	42	Down	0.0750209	0.998966
Ar_SRX5576959.Prostate_organoids	53	Down	0.0750216	0.998966
Dmc1_SRX3816072.Testis	1206	Down	0.0751092	0.998966
Chd7_SRX1892673.416B	1066	Up	0.07519	0.998966
Mbd3_ERX2604528.ES_cells	208	Down	0.075693	0.998966
Ncor1_SRX5543276.Liver	1831	Up	0.075803	0.998966
Hnf4a_SRX7815088.Unclassified	3538	Up	0.075987	0.998966
Etv5_SRX4988100.ES_cells	14	Up	0.076177	0.998966
Rela_SRX4416871.Liver	2197	Up	0.0761881	0.998966
Suz12_SRX1117839.ES_cells	8	Up	0.0763136	0.998966
Suz12_ERX3297244.Unclassified	550	Down	0.0763212	0.998966
Ncor1_SRX5028146.Liver	3658	Up	0.076464	0.998966
Rbpj_SRX140338.C2C12	9	Up	0.0765034	0.998966
Stat3_SRX122478.Dendritic_Cells	9	Up	0.0765034	0.998966
Irf4_SRX015579.CD4._T_cells	230	Up	0.0766539	0.998966
Hsf1_SRX6417363.Liver	1356	Up	0.0767243	0.998966
Rnf2_SRX317036.Embryonic_brains	8	Up	0.0771477	0.998966
Hnf4a_SRX7815083.Unclassified	1799	Up	0.0773499	0.998966
Setdb1_SRX1287754.C3H.10T1.2	25	Up	0.0776632	0.998966
Hsf1_SRX6417337.Liver	701	Up	0.0777853	0.998966
Rxra_SRX1017449.P19	57	Up	0.0779703	0.998966
Ezh2_ERX3297421.Unclassified	5	Down	0.0781697	0.998966
Srf_SRX4735798.iPS_cells	30	Up	0.0786623	0.998966
Hdac3_SRX5543272.Liver	55	Up	0.078754	0.998966
Onecut1_ERX112974.Hepatocytes	2305	Up	0.0789827	0.998966
Rorc_SRX997768.Liver	481	Up	0.0790446	0.998966
Jund_SRX437451.CD8._T_cells	11	Up	0.0790751	0.998966
Ncor1_SRX5028144.Liver	4241	Up	0.0790875	0.998966
Atf3_SRX122491.Dendritic_Cells	5	Up	0.0790953	0.998966
Rela_SRX2491787.Macrophages	93	Up	0.079216	0.998966
Stat2_SRX122567.Dendritic_Cells	19	Up	0.0792669	0.998966
Kdm4a_SRX2638602.Uterus	8	Up	0.0792745	0.998966
Hdac3_SRX2375609.Liver	1627	Up	0.0795367	0.998966
Phf5a_SRX1688248.ES_cells	50	Up	0.0796493	0.998966
Rbpj_SRX140331.C2C12	19	Up	0.07984	0.998966
Etv5_SRX4988101.ES_cells	12	Up	0.0798852	0.998966
Hdac3_SRX2039594.Liver	5332	Up	0.0799681	0.998966
Bcl11a_ERX2242378.Unclassified	4	Down	0.0800233	0.998966
Ezh2_SRX328602.ES_cells	20	Up	0.0800946	0.998966
Rela_SRX970835.Macrophages	619	Up	0.0801175	0.998966
Rnf2_SRX6706363.ES_cells	75	Down	0.0801729	0.998966
Cebpa_SRX1150366.Liver	2837	Up	0.0803782	0.998966
Vdr_SRX423960.MC3T3.E1	385	Up	0.0804465	0.998966
Cebpa_SRX1115751.B_cells	11	Up	0.0805297	0.998966
Sox2_SRX101689.mESC_derived_neural_cells	18	Up	0.0807111	0.998966
Zfp57_SRX1556090.ES_cells	15	Up	0.0807287	0.998966
Foxa3_SRX1564901.Liver	106	Up	0.0808472	0.998966
Top2b_SRX717129.Embryonic_brains	53	Up	0.0811178	0.998966
Tead4_SRX3585309.ES_cells	13	Up	0.0812388	0.998966
Notch1_SRX070894.Leukemia._Lymphoid	936	Up	0.0812562	0.998966
Lhx2_SRX3064886.Olfactory_Nerve	11	Up	0.081263	0.998966
Smc3_SRX6903171.Hematopoietic_Stem_Cells	23	Up	0.0818201	0.998966
Bcl6_SRX094463.Liver	214	Up	0.0819216	0.998966
Mecp2_SRX3430986.Frontal_cortex	13	Down	0.0820964	0.998966
Rad21_SRX1500020.MEF	18	Up	0.0821152	0.998966
Zfpm1_SRX2499770.Scid.adh.2c2	262	Up	0.0821629	0.998966
Lmx1b_SRX1898873.Embryonic_limb	14	Up	0.0825302	0.998966
Psip1_SRX4394179.Embryoid_Bodies	8	Up	0.0828564	0.998966
Rad21_SRX1500033.MEF	14	Up	0.0829868	0.998966
Stat5a_SRX1655661.Pro.B_cells	1	Up	0.0831449	0.998966
Men1_SRX2850805.Th2_Cells	10	Up	0.083174	0.998966
Nr3c1_SRX3582919.Liver	1345	Up	0.0834389	0.998966
Hsf1_SRX6417335.Liver	782	Up	0.0836825	0.998966
Kmt2a_SRX1024495.Bone_Marrow_Cells	13	Up	0.0837561	0.998966
Hnf4a_SRX7815089.Unclassified	3577	Up	0.0837851	0.998966
Pcgf1_SRX5027335.ES_cells	20	Up	0.0842745	0.998966
Nr3c1_SRX697682.3134	28	Up	0.0843043	0.998966
Cebpa_SRX1534188.Hepatocytes	8	Up	0.0845684	0.998966
Pparg_SRX3742042.Macrophages	8	Up	0.0845684	0.998966
Sumo1_SRX891785.Dendritic_Cells	11	Up	0.0845702	0.998966
Lef1_SRX5227764.Naive_T_cells	20	Up	0.0848169	0.998966
Prdm10_SRX6608365.ES_cells	59	Up	0.0851869	0.998966
Myt1l_SRX1155618.MEF	124	Up	0.0852272	0.998966
Rxra_SRX118177.Liver	2401	Up	0.0854471	0.998966
Nr3c1_SRX1426218.Liver	100	Up	0.0857145	0.998966
Klf4_ERX1965627.Embryonic_cells	78	Up	0.0859188	0.998966
Ezh2_SRX1078987.Mammary_glands	15	Up	0.085925	0.998966
Suz12_SRX4338265.ES_cells	1626	Down	0.0863392	0.998966
Nfkb1_SRX450300.Macrophages	372	Up	0.0866102	0.998966
Cdx2_SRX112502.Intestinal_villus	20	Up	0.086737	0.998966
Prox1_SRX2375600.Liver	3822	Up	0.0867999	0.998966
Mysm1_ERX1493885.Unclassified	36	Up	0.0874505	0.998966
Ncor2_ERX080876.3T3.L1	501	Up	0.0875089	0.998966
Myt1l_SRX1155614.MEF	105	Up	0.08754	0.998966
Runx1_SRX4677008.Lymphoid_cells	12	Up	0.0875484	0.998966
Ep300_SRX144171.C2C12	36	Up	0.0875859	0.998966
Tet1_SRX7687352.ES_cells	11	Up	0.0876917	0.998966
Stat1_SRX4178767.Macrophages	832	Up	0.0877271	0.998966
Foxo1_SRX682274.CD4._T_cells	190	Up	0.0878932	0.998966
Smad2_SRX1557259.P19	11	Up	0.0879371	0.998966
Nfat5_SRX3465814.Macrophages	20	Up	0.0880854	0.998966
Brd3_SRX7502309.Kidney	10	Up	0.0881622	0.998966
Acss2_SRX1530238.CAD	17	Up	0.08827	0.998966
Srf_SRX1462207.MEF	34	Up	0.0884811	0.998966
Rela_SRX2498791.Macrophages	9	Up	0.0889871	0.998966
Rela_SRX4796005.Vascular_smooth_muscle_cells	331	Up	0.0891205	0.998966
Erf_SRX2871267.ES_cells	14	Up	0.0893404	0.998966
Cdc73_SRX2068818.ES_cells	10	Up	0.089481	0.998966
Nr3c1_SRX096386.Macrophages	281	Up	0.0895423	0.998966
Cxxc5_SRX5938348.ES_cells	608	Up	0.0895757	0.998966
Hdac3_SRX2039595.Liver	4997	Up	0.0897709	0.998966
Gps2_SRX5028174.Liver	4271	Up	0.0899117	0.998966
Irf4_SRX437448.CD8._T_cells	565	Up	0.0903064	0.998966
Ezh2_SRX4546339.Trophoblast_stem_cells	183	Down	0.0903746	0.998966
Baz1b_SRX1022083.MEF	9	Up	0.0905438	0.998966
Smc1a_SRX2564313.Mammary_glands	18	Up	0.0905611	0.998966
Nap1l1_ERX149459.mESC_derived_endoodermal_cells	29	Up	0.0909769	0.998966
Vdr_SRX1672852.Mesenchymal_stem_cells	434	Up	0.0912576	0.998966
Hnf4a_ERX113007.Hepatocytes	3677	Up	0.0912625	0.998966
Sox4_SRX2974918.EML_	11	Up	0.0913774	0.998966
Hoxb1_SRX4980249.ES_cells	10	Up	0.0916861	0.998966
Parp1_SRX1353987.MEF	10	Up	0.0916861	0.998966
Ep300_SRX059748.Liver	12	Up	0.0916871	0.998966
Mbd2_SRX3729456.NIH.3T3	91	Up	0.0916935	0.998966
Cbx7_SRX6767997.ES_cells	14	Up	0.0917787	0.998966
Sirt6_SRX873343.ES_cells	12	Up	0.0917863	0.998966
Sox9_SRX4496823.mESC_derived_glial_cells	36	Up	0.0918255	0.998966
Irf3_SRX2991448.Macrophages	14	Up	0.0918511	0.998966
Med12_SRX1688241.ES_cells	16	Up	0.0920265	0.998966
Pou3f2_SRX209328.mESCs._differentiated	10	Up	0.0921883	0.998966
Heyl_DRX113535.C2C12	9	Up	0.0922865	0.998966
Mef2d_SRX700316.Retina	9	Up	0.0922865	0.998966
Rela_SRX2491778.Macrophages	9	Up	0.0922865	0.998966
Rela_SRX2498788.Macrophages	9	Up	0.0922865	0.998966
Stag1_SRX6903163.Hematopoietic_Stem_Cells	9	Up	0.0922865	0.998966
Cbfb_SRX105461.Thymocytes	20	Up	0.0923753	0.998966
Dmc1_SRX112538.Testis	7	Up	0.0928723	0.998966
Ep300_SRX144172.C2C12	32	Up	0.0930108	0.998966
Pax5_SRX145064.CH12	25	Up	0.0930457	0.998966
Supt6_SRX4284886.C2C12	28	Down	0.0931575	0.998966
Psip1_SRX4394233.ES_cells	9	Up	0.0931831	0.998966
Cebpa_SRX1150367.Liver	2688	Up	0.0932156	0.998966
Stag1_SRX1500002.MEF	146	Up	0.0932749	0.998966
Rnf2_SRX191073.ES_cells	382	Down	0.0934513	0.998966
Ahr_SRX1166234.Keratinocytes	6	Up	0.0934872	0.998966
Gtf3c1_SRX1688328.ES_cells	225	Up	0.0939071	0.998966
Ets1_SRX974250.Naive_T_cells	326	Up	0.0939129	0.998966
Brca1_SRX217127.B_cells	12	Up	0.093942	0.998966
Stat2_SRX1441664.B_cells	3	Up	0.0939947	0.998966
Rorc_SRX997767.Liver	568	Up	0.0940476	0.998966
Rnf2_SRX147764.ES_cells	21	Up	0.0941208	0.998966
Atf4_SRX1437953.MEF	25	Up	0.0941404	0.998966
Hnf4a_ERX112965.Hepatocytes	4138	Up	0.0941437	0.998966
Srsf1_SRX1688266.ES_cells	15	Up	0.0942302	0.998966
Tbx4_SRX3229106.Embryonic_limb	43	Up	0.0942874	0.998966
Ahr_SRX2732734.Liver	17	Up	0.0943675	0.998966
Stat5b_SRX353405.Th9	188	Up	0.0945701	0.998966
Spi1_SRX695809.416B	47	Up	0.0946506	0.998966
Hsf1_SRX6417470.Liver	2504	Up	0.0947011	0.998966
Foxa1_SRX5576961.Prostate_organoids	4	Down	0.0947277	0.998966
Ncaph2_SRX085105.ES_cells	286	Up	0.0947324	0.998966
Hsf1_SRX6417474.Liver	993	Up	0.0949783	0.998966
Gli2_SRX1618622.MEF.derived_neural_cells	74	Up	0.0949979	0.998966
Mbd3_SRX2165253.ES_cells	12	Up	0.0950612	0.998966
Smc3_SRX3753600.B_cells	30	Up	0.0953687	0.998966
Dnajc2_SRX397012.mESC_derived_neural_cells	21	Up	0.0956303	0.998966
Nfia_SRX7815178.Hippocampus	5	Down	0.0956525	0.998966
Med23_SRX1338531.ES_cells	69	Up	0.0956913	0.998966
Rela_SRX4416891.Liver	1739	Up	0.0957319	0.998966
Cbx1_SRX841016.ES_cells	12	Up	0.0957401	0.998966
Hsf1_SRX6417468.Liver	3731	Up	0.0958766	0.998966
Nr3c1_SRX661422.Liver	3617	Up	0.0959833	0.998966
Zmynd11_SRX7842812.Macrophages	84	Up	0.0961899	0.998966
Hnf4a_SRX4497833.Liver	276	Up	0.0962601	0.998966
Irf1_SRX2991443.Macrophages	709	Up	0.0966791	0.998966
Tet1_SRX029862.ES_cells	101	Up	0.0967644	0.998966
Sox2_SRX4665329.MEF	27	Down	0.0968863	0.998966
Prox1_SRX2375605.Liver	3785	Up	0.0969427	0.998966
Sin3a_SRX1741142.NIH.3T3	26	Up	0.0974195	0.998966
Hsf1_SRX6417473.Liver	2432	Up	0.0977035	0.998966
Foxj2_SRX3730231.Trophoblast_stem_cells	653	Up	0.0977487	0.998966
Rnf2_SRX028532.ES_cells	39	Up	0.0980954	0.998966
Dmc1_SRX3630640.Testis	2024	Down	0.0981006	0.998966
Med12_SRX1338527.ES_cells	31	Up	0.0988353	0.998966
Suz12_SRX5006206.Spleen	10	Up	0.0990098	0.998966
Myog_SRX142517.C2C12	45	Up	0.0990695	0.998966
Ppara_SRX5028182.Liver	4698	Up	0.0991729	0.998966
Foxo1_SRX183788.Treg	66	Up	0.0991903	0.998966
Setdb1_SRX897400.MEF	7	Up	0.0993153	0.998966
Hsf1_SRX6417467.Liver	1097	Up	0.0994238	0.998966
Ddx5_SRX3664039.Spermatogonia	11	Up	0.0994258	0.998966
Klf4_SRX2441338.ES_cells	11	Up	0.0994258	0.998966
Mef2d_SRX700334.Retina	11	Up	0.0994258	0.998966
Nfkb1_SRX450304.Macrophages	50	Up	0.0994699	0.998966
Hnf4a_SRX6817421.Liver	4554	Up	0.0996479	0.998966
Suz12_SRX3145805.ES_cells	566	Down	0.0998442	0.998966
Nipbl_SRX6828340.CH12	74	Up	0.10013	0.998966
Stat5b_SRX3067401.CD8._T_cells	6	Up	0.100166	0.998966
Nr3c1_SRX265322.Liver	1411	Up	0.100295	0.998966
Stat1_SRX4178777.Macrophages	396	Up	0.100312	0.998966
Hdac3_SRX2039599.Liver	4134	Up	0.100317	0.998966
Rad51_SRX205938.B_cells	173	Up	0.100345	0.998966
Stat1_SRX3380987.Dendritic_Cells	962	Up	0.100487	0.998966
Ep300_SRX144170.C2C12	26	Up	0.100522	0.998966
Ezh2_ERX3297283.Unclassified	3	Down	0.100613	0.998966
Paf1_SRX1287877.ES_cells	16	Up	0.10093	0.998966
Prox1_SRX2375602.Liver	4301	Up	0.101147	0.998966
Kdm3b_SRX3461990.Bone_Marrow_Cells	14	Up	0.101309	0.998966
Tal1_SRX1030257.G1E	110	Up	0.101629	0.998966
Foxa1_SRX4373903.Sperm	9	Up	0.101713	0.998966
Bmi1_SRX1311022.ES_cells	30	Up	0.101735	0.998966
Nr3c1_SRX1060616.MEF	9	Up	0.101816	0.998966
Eed_SRX1337884.C2C12	13	Up	0.102314	0.998966
Batf_SRX6927327.CD4._T_cells	9	Up	0.102482	0.998966
Rad21_SRX7856901.ES_cells	10	Up	0.102662	0.998966
Rad21_SRX1500029.MEF	16	Up	0.102707	0.998966
Ncor1_SRX5028173.Liver	5581	Up	0.10295	0.998966
Kdm5b_SRX096135.ES_cells	19	Up	0.103364	0.998966
Klf4_ERX1965610.Embryonic_cells	28	Up	0.103394	0.998966
Eed_SRX6767992.ES_cells	18	Up	0.103523	0.998966
Cxxc1_SRX1683888.Thymocytes	11	Up	0.103729	0.998966
Men1_SRX2850809.Th2_Cells	11	Up	0.103768	0.998966
Xbp1_SRX5796539.Liver	36	Up	0.103803	0.998966
Sox3_SRX101698.C2C12	24	Up	0.103875	0.998966
Rela_SRX970841.Macrophages	905	Up	0.103892	0.998966
Rela_SRX1460831.Unclassified	24	Up	0.103897	0.998966
Nfil3_SRX655369.Liver	3884	Up	0.103973	0.998966
Smarca4_SRX3523159.3617	140	Down	0.104017	0.998966
Smc1a_SRX218288.B_cells	23	Up	0.104132	0.998966
Stat5a_SRX6489859.BH1	45	Up	0.104218	0.998966
Kdm5a_SRX055318.ES_cells	47	Up	0.10426	0.998966
Bcor_DRX139340.Granulocytic.monocytic_progenitors	7	Up	0.104481	0.998966
Srsf2_SRX1688269.ES_cells	21	Up	0.104846	0.998966
Parp1_SRX1342335.ES_cells	53	Up	0.10521	0.998966
Crebbp_SRX451039.MEF	113	Up	0.105234	0.998966
Rela_DRX192839.Unclassified	911	Up	0.105315	0.998966
Hnf4a_SRX7198448.Hepatocytes	4207	Up	0.105553	0.998966
Ezh2_ERX3297260.Unclassified	486	Down	0.105594	0.998966
Ep300_SRX140334.C2C12	13	Up	0.105594	0.998966
Trim28_SRX151986.Thymocytes	14	Up	0.105856	0.998966
Ezh2_SRX955435.ES_cells	8	Up	0.106146	0.998966
Smarca5_SRX1688264.ES_cells	23	Up	0.106377	0.998966
Cbx3_SRX2744967.ES_cells	10	Up	0.106528	0.998966
Foxo1_SRX021879.Pro.B_cells	77	Up	0.106708	0.998966
Smarca4_SRX800823.mESCs._differentiated	11	Up	0.106713	0.998966
Esr1_SRX021611.Myeloid_Cells	20	Up	0.106868	0.998966
Nr3c1_SRX661419.Liver	3640	Up	0.106913	0.998966
Pax6_SRX2203274.MIN6B1	37	Down	0.106934	0.998966
Jmjd1c_SRX3549423.Neural_Stem_Cells	155	Down	0.107089	0.998966
Rnf2_SRX5436000.ES_cells	333	Down	0.107394	0.998966
Stat5a_SRX3421652.Th2_Cells	152	Up	0.107485	0.998966
Rbpj_SRX297989.F9	36	Up	0.107513	0.998966
Clock_SRX285123.Liver	8	Up	0.107638	0.998966
Clock_SRX285125.Liver	8	Up	0.107638	0.998966
Kmt2a_SRX1837068.LSK_cells	8	Up	0.107638	0.998966
Lmnb1_SRX5552543.Unclassified	8	Up	0.107638	0.998966
Lmnb1_SRX5552558.Unclassified	8	Up	0.107638	0.998966
Mecp2_SRX669237.Cerebellum	8	Up	0.107638	0.998966
Mef2d_SRX6907640.Cerebellum	8	Up	0.107638	0.998966
Nfkbia_SRX5830409.Intestines	8	Up	0.107638	0.998966
Irf4_ERX1376817.Unclassified	1116	Down	0.107664	0.998966
Gabpa_ERX2070512.Liver	35	Up	0.107714	0.998966
Cbfa2t2_SRX1131593.ES_cells	21	Up	0.107751	0.998966
Esr1_SRX268242.7438	174	Up	0.107879	0.998966
Stat1_SRX4178754.Macrophages	24	Down	0.108045	0.998966
Gata3_SRX2416654.Trophoblast_stem_cells	17	Up	0.108197	0.998966
Ezh2_SRX4507133.ES_cells	73	Down	0.108295	0.998966
Foxa1_ERX112991.Hepatocytes	4087	Up	0.108625	0.998966
Mtf2_SRX3738845.ES_cells	11	Up	0.109296	0.998966
Vdr_SRX1672851.Mesenchymal_stem_cells	673	Up	0.109376	0.998966
Ldb1_SRX209468.Bone_Marrow_Cells	518	Up	0.109572	0.998966
Myod1_SRX341760.Brown_preadipocytes	8	Up	0.109864	0.998966
Foxa2_ERX112983.Hepatocytes	3937	Up	0.109935	0.998966
Ezh2_ERX3297236.Unclassified	518	Down	0.110444	0.998966
Cebpa_SRX4950008.Liver	2244	Up	0.110569	0.998966
Smad4_SRX5251395.Embryoid_Bodies	36	Down	0.110855	0.998966
Kdm4a_SRX1743242.ES_cells	14	Up	0.110961	0.998966
Dmc1_SRX3630641.Testis	1644	Down	0.111092	0.998966
Tcf12_SRX8271856.Mammary_epithelial_cells	11	Up	0.111244	0.998966
Prdm1_SRX1465783.Treg	21	Up	0.111925	0.998966
Smad3_SRX026254.ES_cells	104	Down	0.112058	0.998966
Chd7_SRX1892677.416B	1251	Up	0.112659	0.998966
Ncaph2_SRX1688325.ES_cells	14	Up	0.112765	0.998966
Brwd1_SRX759797.Pre.B_cells	214	Up	0.112857	0.998966
Brd3_SRX7502321.Kidney	12	Up	0.113061	0.998966
Brd4_SRX1597811.MLL.AF9_leukemic_cell	609	Up	0.113196	0.998966
Lmo2_SRX2911511.mESC_derived_mesodermal_cells	303	Up	0.113212	0.998966
Stat3_SRX122475.Dendritic_Cells	10	Up	0.113221	0.998966
Batf_SRX5086059.Th2_Cells	9	Up	0.113284	0.998966
Rad21_SRX7135995.Unclassified	18	Up	0.113311	0.998966
Pou5f1_SRX7687362.EpiLC	48	Down	0.11349	0.998966
Smc3_SRX195363.MEF	16	Up	0.113682	0.998966
Bhlhe40_SRX3927757.Bone_Marrow_Cells	20	Up	0.113801	0.998966
Chd7_SRX1892674.416B	1277	Up	0.114105	0.998966
Tal1_SRX1030255.G1E	435	Up	0.114369	0.998966
Pou5f1_SRX128218.ES_cells	759	Up	0.114466	0.998966
Rela_SRX4416870.Liver	2588	Up	0.114798	0.998966
Ezh2_SRX5649298.Embryonic_limb	11	Up	0.115139	0.998966
Rbp2_SRX055314.HL.1	15	Up	0.115159	0.998966
Hnf4a_SRX4497837.Liver	3826	Up	0.115434	0.998966
Spen_SRX2899180.Testis	16	Up	0.115471	0.998966
Stat5a_SRX1672050.Mammary_glands	11	Up	0.115524	0.998966
Hdac3_SRX2039596.Liver	5355	Up	0.115691	0.998966
Smad3_SRX1998730.MEF	11	Up	0.115699	0.998966
Esr1_SRX4373905.Sperm	178	Up	0.115704	0.998966
Zmynd11_SRX7842811.Macrophages	33	Up	0.115785	0.998966
Was_SRX2268186.CD4._T_cells	5	Up	0.115886	0.998966
Elk1_SRX1462211.MEF	10	Up	0.115947	0.998966
Tbr1_SRX4632663.Cortex	10	Up	0.115947	0.998966
Hnf4a_ERX112992.Hepatocytes	4175	Up	0.116016	0.998966
Pou5f1_SRX3087019.Unclassified	156	Down	0.116084	0.998966
Bhlhe40_SRX3927758.Bone_Marrow_Cells	8	Up	0.116299	0.998966
Zfp384_SRX2324469.Spermatogonia	8	Up	0.116299	0.998966
Kdm6a_SRX146528.iPS_cells	8	Up	0.116906	0.998966
Ets1_SRX974251.CD4._T_cells	2642	Up	0.11714	0.998966
Hsf1_SRX1132775.MEF	494	Up	0.117277	0.998966
Mef2d_SRX700323.Retina	12	Up	0.117605	0.998966
Cebpa_SRX1150365.Liver	957	Up	0.117698	0.998966
Hdac3_SRX5543273.Liver	5	Up	0.118061	0.998966
Hnf4a_SRX6817418.Liver	3700	Up	0.118301	0.998966
Chd4_SRX333553.Unclassified	94	Up	0.118303	0.998966
Bcl11b_SRX4814131.Treg	9	Up	0.118432	0.998966
Hoxb1_SRX4980268.ES_cells	9	Up	0.118432	0.998966
Men1_SRX1311009.Th2_Cells	9	Up	0.118432	0.998966
Foxa1_SRX105504.Liver	8	Up	0.11845	0.998966
Relb_SRX122466.Dendritic_Cells	8	Up	0.11845	0.998966
Sox2_SRX101687.mESC_derived_neural_cells	8	Up	0.11845	0.998966
Sox9_SRX2208545.Intestinal_stem_cells	1	Down	0.118461	0.998966
Foxj2_SRX3730230.Trophoblast_stem_cells	413	Up	0.118788	0.998966
Hdac3_SRX679443.Liver	7	Up	0.1192	0.998966
Mecp2_SRX669235.Embryonic_brains	11	Up	0.119204	0.998966
Tbx21_SRX1162495.iTreg	200	Up	0.119419	0.998966
Hnf4a_SRX5023439.Duodenum	5	Up	0.119445	0.998966
Stat1_SRX805969.Macrophages	1008	Up	0.119612	0.998966
Irf4_SRX1998453.Th2_Cells	409	Up	0.119698	0.998966
Drosha_SRX2415022.ES_cells	18	Up	0.119768	0.998966
Pou3f1_SRX3730285.Trophoblast_stem_cells	3	Up	0.119829	0.998966
Prox1_SRX2375601.Liver	4718	Up	0.119997	0.998966
Pax3_SRX5358284.mESCs._differentiated	80	Down	0.120007	0.998966
Pou5f1_SRX4397582.iPS_cells	1402	Up	0.120023	0.998966
Rela_SRX3464959.Macrophages	4	Up	0.120046	0.998966
Mbd3_SRX2165255.ES_cells	16	Up	0.120178	0.998966
Phrf1_SRX1688252.ES_cells	16	Up	0.120178	0.998966
Kmt2b_SRX5600741.ES_cells	13	Up	0.120323	0.998966
Chuk_SRX7842799.Macrophages	45	Up	0.120347	0.998966
Cbx7_SRX6706354.ES_cells	69	Down	0.12047	0.998966
Stat1_SRX3380986.Dendritic_Cells	945	Up	0.120486	0.998966
Smarca4_SRX4301424.mESC_derived_cardiac_cells	155	Down	0.12072	0.998966
Suz12_SRX381492.ES_cells	572	Down	0.120878	0.998966
Ezh2_SRX3255074.ES_cells	481	Down	0.121181	0.998966
Suz12_SRX955437.ES_cells	11	Up	0.121263	0.998966
Hsf1_SRX6417479.Liver	1365	Up	0.121391	0.998966
Klf4_SRX6778332.ES_cells	14	Up	0.121766	0.998966
Smarcd1_ERX2716990.ES_cells	18	Up	0.121889	0.998966
Nlrc5_SRX646161.T_cells	27	Up	0.121906	0.998966
Suz12_SRX288147.Th17_Cells	19	Up	0.122191	0.998966
Pcgf6_SRX1980068.ES_cells	25	Up	0.122202	0.998966
Hnf4g_SRX4047594.Small_intestinal_organoids	8	Up	0.122262	0.998966
Rybp_SRX206421.ES_cells	66	Up	0.12247	0.998966
Rnf2_SRX147763.ES_cells	13	Up	0.122496	0.998966
Ahcy_SRX4369912.ES_cells	31	Up	0.122645	0.998966
Ncor1_SRX5543277.Liver	1213	Up	0.122653	0.998966
Stat1_SRX4178760.Macrophages	816	Up	0.123114	0.998966
Stag2_SRX099214.MEF	27	Up	0.123265	0.998966
Chd7_SRX1892681.416B	1159	Up	0.123269	0.998966
Pou5f1_SRX1998722.MEF	10	Up	0.123839	0.998966
Sp1_SRX5371699.ES_cells	6	Up	0.123907	0.998966
Adnp_SRX2744936.ES_cells	34	Up	0.123966	0.998966
Ncor2_SRX1091746.ES_cells	12	Up	0.123968	0.998966
Dnttip1_SRX5822718.ES_cells	7	Down	0.123996	0.998966
Pparg_SRX341028.Brown_preadipocytes	185	Down	0.12419	0.998966
Vdr_SRX1672884.Mesenchymal_stem_cells	556	Up	0.124335	0.998966
Lmo2_SRX1035397.mESC_derived_haematopoietic_progenitor	536	Up	0.124369	0.998966
Smarca4_SRX800821.ES_cells	10	Up	0.124619	0.998966
Stat1_SRX1441671.B_cells	27	Up	0.124633	0.998966
Elk1_SRX1462210.MEF	12	Up	0.124732	0.998966
Stat3_SRX2060971.Macrophages	206	Up	0.124953	0.998966
Smarca4_SRX2236929.ES_cells	6	Up	0.125065	0.998966
Trim28_SRX1022093.ES_cells	54	Up	0.125133	0.998966
Wdr5_SRX023511.ES_cells	164	Down	0.125441	0.998966
Rad21_SRX7135994.Unclassified	37	Up	0.125558	0.998966
Suz12_SRX3176040.ES_cells	79	Down	0.125559	0.998966
Hdac3_SRX3284080.Dorsal_root_ganglia	14	Up	0.12556	0.998966
Gata1_SRX298036.Ter119_Erythrocytes	389	Up	0.125568	0.998966
Jarid2_SRX2426792.ES_cells	14	Up	0.126029	0.998966
Stat3_SRX315102.Gastric_tumor	10	Up	0.126057	0.998966
Hnf4a_SRX7815081.Unclassified	5047	Up	0.126064	0.998966
Tbx21_SRX1162499.iTreg	132	Up	0.126325	0.998966
Cbx7_SRX6706353.ES_cells	150	Down	0.126541	0.998966
Zmynd8_SRX4579499.B_cells	37	Down	0.126793	0.998966
Cbx7_SRX6767999.ES_cells	9	Up	0.126893	0.998966
Lmnb1_SRX5552547.Unclassified	9	Up	0.126893	0.998966
Mef2a_SRX6907630.Cerebellum	9	Up	0.126893	0.998966
Notch1_SRX070891.Leukemia._Lymphoid	2331	Up	0.127094	0.998966
Tead1_SRX1817467.C2C12	9	Up	0.127381	0.998966
Nr3c1_SRX3523174.3617	8	Up	0.127563	0.998966
Suz12_SRX978385.ES_cells	13	Up	0.127658	0.998966
Hnf4a_SRX7815080.Unclassified	5054	Up	0.127684	0.998966
Smarca4_SRX1495349.Heart	241	Down	0.12773	0.998966
Kdm6a_SRX1684534.Mammary_glands	1595	Up	0.127746	0.998966
Mtf2_SRX6071885.ES_cells	11	Up	0.127829	0.998966
Cebpa_SRX4950015.Liver	1960	Up	0.128001	0.998966
Nr3c1_SRX4169541.Mammary_glands	409	Down	0.128171	0.998966
Stat1_SRX2417353.Macrophages	1849	Up	0.128233	0.998966
Rela_SRX3557055.Macrophages	10	Up	0.128343	0.998966
Nr1h3_SRX118170.Liver	280	Up	0.128429	0.998966
Trim28_SRX4159248.ES_cells	15	Up	0.128456	0.998966
Myt1l_SRX1155604.MEF	71	Up	0.128826	0.998966
Cebpa_ERX112988.Hepatocytes	1950	Up	0.128861	0.998966
Brd9_SRX1642489.Acute_Myeloid_Leukemia	1109	Up	0.129181	0.998966
Med1_SRX1338524.ES_cells	15	Up	0.129319	0.998966
Med1_SRX1688244.ES_cells	15	Up	0.129319	0.998966
Tal1_SRX2911514.mESC_derived_mesodermal_cells	26	Up	0.129369	0.998966
Stat5a_SRX319764.Mammary_glands	32	Up	0.129435	0.998966
Trim28_SRX1022092.ES_cells	72	Up	0.129774	0.998966
Irf1_SRX805965.Macrophages	971	Up	0.129802	0.998966
Hoxa11_SRX4618299.Embryonic_limb	38	Up	0.129826	0.998966
Ezh2_ERX3297325.Unclassified	7	Down	0.129889	0.998966
Rbpj_SRX140342.C2C12	11	Up	0.130034	0.998966
Nr1h4_SRX6389073.Liver_organoids	19	Up	0.1301	0.998966
Ezh2_SRX955438.ES_cells	14	Up	0.130234	0.998966
Sumo1_SRX1182323.Dendritic_Cells	68	Up	0.130313	0.998966
Prox1_SRX2375611.Liver	2257	Up	0.130358	0.998966
Irf2_SRX3730243.Trophoblast_stem_cells	1048	Up	0.130454	0.998966
Prdm16_SRX2044193.Brown_adipocytes	48	Up	0.13057	0.998966
Ebf1_SRX120206.B_cells	38	Up	0.130876	0.998966
Pou5f1_SRX3196486.MEF	377	Down	0.131082	0.998966
Nr1h3_SRX118172.Liver	1866	Up	0.131191	0.998966
Mtf2_SRX6071882.ES_cells	345	Down	0.13126	0.998966
Cebpa_ERX112999.Hepatocytes	1709	Up	0.131462	0.998966
Hnf4a_SRX7198441.Hepatocytes	4235	Up	0.131507	0.998966
Prox1_SRX2375612.Liver	2303	Up	0.131722	0.998966
Irf8_SRX5056009.Hematopoietic_progenitors	105	Up	0.131724	0.998966
Batf_SRX5086102.Th2_Cells	10	Up	0.131819	0.998966
Nr3c1_SRX661420.Liver	4589	Up	0.132049	0.998966
Stat1_SRX805977.Macrophages	746	Up	0.132051	0.998966
Irf9_SRX4178771.Macrophages	1143	Up	0.132535	0.998966
Cbx3_SRX2575114.mESC_derived_neural_cells	20	Up	0.132756	0.998966
Vdr_SRX6095509.Kidney	574	Up	0.132774	0.998966
Nr3c1_SRX5383717.MEF	29	Up	0.133565	0.998966
Sox2_SRX3038044.iPS_cells	632	Up	0.133826	0.998966
Med1_SRX5543275.Liver	316	Down	0.133857	0.998966
Gps2_SRX5028135.Liver	5833	Up	0.133978	0.998966
Mnx1_SRX701027.MIN6	150	Up	0.134799	0.998966
Spen_SRX2899179.Testis	17	Up	0.13505	0.998966
Zfp384_SRX2324506.Spermatogonia	5	Up	0.135305	0.998966
Rara_SRX520474.F9	657	Up	0.135596	0.998966
Suz12_SRX6706369.ES_cells	1128	Down	0.135839	0.998966
Rxra_SRX020169.Liver	4948	Up	0.135979	0.998966
Psip1_SRX4394234.ES_cells	12	Up	0.136216	0.998966
Hnf4a_SRX7815078.Unclassified	5742	Up	0.136421	0.998966
Rnf2_SRX2523720.iPS_cells	13	Down	0.136439	0.998966
Suz12_SRX3595730.ES_cells	787	Down	0.136505	0.998966
Stat1_SRX520200.3T3.L1	1457	Up	0.13651	0.998966
Lin9_SRX6821119.Heart_Ventricles	187	Down	0.136621	0.998966
Tal1_SRX1030261.G1E	171	Up	0.136643	0.998966
Cebpa_SRX1534187.Hepatocytes	10	Up	0.136671	0.998966
Rpa2_SRX204592.B_cells	24	Up	0.136729	0.998966
Smarca4_SRX1688206.ES_cells	31	Up	0.137313	0.998966
Stat5a_SRX7502317.Kidney	15	Up	0.137434	0.998966
Ncor1_SRX5028143.Liver	4848	Up	0.137784	0.998966
Klf4_SRX3087107.Unclassified	10	Up	0.138096	0.998966
Brd4_SRX719833.Round_spermatids	128	Up	0.138576	0.998966
Relb_SRX122465.Dendritic_Cells	30	Up	0.13861	0.998966
Epop_SRX1639486.ES_cells	99	Up	0.138969	0.998966
Rela_DRX192836.Unclassified	1148	Up	0.139047	0.998966
Smad1_SRX2401997.ES_cells	14	Up	0.139251	0.998966
Hnf4a_SRX7815084.Unclassified	5533	Up	0.139387	0.998966
Tcf12_SRX8271858.Mammary_epithelial_cells	15	Up	0.139438	0.998966
Foxa2_SRX019008.Hepatocytes	3451	Up	0.139621	0.998966
Klf4_SRX355575.ES_cells	40	Up	0.139719	0.998966
Stat5a_SRX7502328.Kidney	11	Up	0.139751	0.998966
Suz12_SRX1117838.ES_cells	12	Up	0.139923	0.998966
Suz12_SRX5369621.ES_cells	783	Down	0.139986	0.998966
Foxa2_ERX112963.Hepatocytes	4494	Up	0.140052	0.998966
Nkx3.2_SRX130591.NIH.3T3	160	Down	0.140346	0.998966
Trim28_ERX2714290.ES_cells	20	Up	0.140372	0.998966
Ahr_SRX2732733.Liver	82	Up	0.140786	0.998966
Scml2_SRX994660.Spermatocytes	13	Up	0.14097	0.998966
Foxa2_ERX113005.Hepatocytes	4554	Up	0.140971	0.998966
Ezh2_ERX3297212.Unclassified	317	Down	0.141002	0.998966
Stat1_SRX2647491.CD4._T_cells	37	Up	0.141141	0.998966
Ldb1_SRX5358266.mESCs._differentiated	567	Up	0.14124	0.998966
Vdr_SRX1672817.Mesenchymal_stem_cells	451	Up	0.141912	0.998966
Arntl_SRX038432.Liver	10	Up	0.141939	0.998966
Stat3_SRX315100.Gastric_tumor	10	Up	0.141939	0.998966
Hnf4a_SRX7815079.Unclassified	5709	Up	0.142085	0.998966
Ncor1_SRX5028147.Liver	4641	Up	0.142118	0.998966
E2f1_SRX122393.Dendritic_Cells	58	Up	0.142204	0.998966
Cbx2_SRX2353887.mESC_derived_neural_cells	31	Down	0.142467	0.998966
Hnf4a_SRX7198442.Hepatocytes	4477	Up	0.142625	0.998966
Hdac3_SRX2039597.Liver	5152	Up	0.14286	0.998966
Med1_SRX800019.Brown_adipocytes	81	Down	0.142868	0.998966
Pparg_SRX8605838.White_adipocytes	327	Down	0.14301	0.998966
Hnf4a_SRX7815085.Unclassified	5558	Up	0.143301	0.998966
Tal1_SRX1035400.mESC_derived_haematopoietic_progenitor	140	Up	0.14333	0.998966
Rad51_SRX6403369.MEF	28	Up	0.143335	0.998966
Lef1_SRX5227765.Naive_T_cells	12	Up	0.143567	0.998966
Smarcd1_ERX2714305.ES_cells	66	Up	0.143842	0.998966
Ar_SRX5576958.Prostate_organoids	22	Down	0.143883	0.998966
Irf1_SRX2417355.Macrophages	1662	Up	0.143951	0.998966
Hsf1_SRX6417477.Liver	4409	Up	0.144279	0.998966
Sox6_SRX104236.Limbs_and_tails	46	Up	0.144381	0.998966
Onecut1_ERX112987.Hepatocytes	2910	Up	0.144555	0.998966
Hdac3_SRX2039598.Liver	4636	Up	0.14472	0.998966
Brd4_SRX647400.3T3.L1	19	Up	0.145128	0.998966
Elf5_SRX204144.Trophoblast_stem_cells	51	Down	0.145233	0.998966
Ncor1_SRX1091745.ES_cells	12	Up	0.145935	0.998966
Leo1_SRX2068821.ES_cells	13	Up	0.145956	0.998966
Rnf2_SRX6768034.ES_cells	13	Up	0.145956	0.998966
Rybp_SRX7423727.ES_cells	37	Down	0.146019	0.998966
Med23_SRX1688272.ES_cells	55	Up	0.146026	0.998966
Rnf2_SRX5027396.ES_cells	66	Up	0.146065	0.998966
Nr3c1_SRX6902807.Liver	1310	Up	0.146109	0.998966
Jarid2_SRX7423730.ES_cells	548	Down	0.146367	0.998966
Suz12_SRX7423739.ES_cells	16	Up	0.146992	0.998966
Arntl_SRX3699461.Liver	926	Down	0.147148	0.998966
Rxra_SRX4949980.Liver	3914	Up	0.147245	0.998966
Pou5f1_SRX3038026.iPS_cells	124	Down	0.147551	0.998966
Med12_ERX2604546.ES_cells	12	Up	0.147764	0.998966
Ncor1_SRX7004440.Naive_T_cells	13	Up	0.148153	0.998966
Hdac3_SRX5543270.Liver	2	Up	0.148385	0.998966
Pou5f1_SRX3038037.iPS_cells	516	Up	0.14839	0.998966
Sox4_SRX4791025.Keratinocytes	51	Up	0.148398	0.998966
Gli2_SRX1618621.MEF.derived_neural_cells	20	Up	0.148633	0.998966
Sox2_SRX5023749.ES_cells	47	Down	0.148691	0.998966
Hnf4a_SRX7815073.Unclassified	5943	Up	0.148695	0.998966
Tcf7l2_SRX2734782.Heart_Ventricles	24	Up	0.149057	0.998966
Drosha_SRX2345833.ES_cells	14	Up	0.149148	0.998966
Lmnb1_SRX5552544.Unclassified	10	Up	0.149275	0.998966
Wdr61_SRX1176741.C2C12	619	Up	0.149339	0.998966
Tal1_SRX006799.mESC_derived_haematopoietic_progenitor	44	Up	0.149354	0.998966
Sox2_ERX1822880.EpiSC	304	Down	0.149981	0.998966
Irf1_SRX1583885.Macrophages	1831	Up	0.150021	0.998966
Ep300_SRX140336.C2C12	69	Up	0.150056	0.998966
Nbn_SRX894101.B_cells	22	Up	0.150305	0.998966
Setdb1_SRX1287778.3T3.L1	42	Up	0.15046	0.998966
Hdac1_SRX3825677.ES_cells	207	Down	0.150476	0.998966
Grhl2_SRX2440045.EpiSC	209	Up	0.150588	0.998966
Setdb1_SRX1287769.3T3.L1	28	Up	0.150613	0.998966
Stat3_SRX2060973.Macrophages	188	Up	0.150623	0.998966
Myc_DRX202688.Unclassified	9	Up	0.150643	0.998966
Stat5a_SRX1176003.CD8._T_cells	9	Up	0.150643	0.998966
Cbx7_SRX7423753.ES_cells	691	Down	0.150842	0.998966
Rela_SRX319886.Macrophages	373	Up	0.151108	0.998966
Runx1_SRX5036628.Neurofibroma	8	Up	0.151188	0.998966
Ppara_SRX5142526.Liver	4942	Up	0.15143	0.998966
Spen_SRX2899175.Testis	33	Up	0.15157	0.998966
Suz12_SRX381493.ES_cells	386	Down	0.151794	0.998966
Ezh2_SRX670639.ES_cells	1342	Down	0.151812	0.998966
Sox2_SRX3087130.Unclassified	368	Down	0.151926	0.998966
Fos_ERX1167941.HPC.7	507	Up	0.152118	0.998966
Tead4_SRX142910.Trophoblast_stem_cells	27	Up	0.152133	0.998966
Nfia_SRX7815179.Olfactory_Bulb	5	Down	0.152227	0.998966
Lhx3_SRX1706945.mESCs._differentiated	15	Up	0.152769	0.998966
Brd3_SRX744021.G1E	724	Up	0.152845	0.998966
Rela_SRX2498789.Macrophages	11	Up	0.153209	0.998966
Stat1_SRX805968.Macrophages	11	Up	0.153209	0.998966
Sp1_SRX5371691.ES_cells	127	Down	0.153298	0.998966
Irf8_SRX1583880.Macrophages	620	Up	0.153494	0.998966
Gabpa_SRX188811.MEL	2702	Up	0.153615	0.998966
Jun_SRX172331.CD4._T_cells	479	Up	0.154282	0.998966
Hsf1_SRX6417469.Liver	1360	Up	0.154353	0.998966
Baz1a_SRX1688205.ES_cells	17	Up	0.154716	0.998966
Brwd1_SRX759796.Pre.B_cells	155	Up	0.154878	0.998966
Nfe2l2_SRX2191408.MEF	9	Down	0.155277	0.998966
Spi1_SRX348406.Macrophages	16	Up	0.155513	0.998966
Mbd3_SRX095349.ES_cells	24	Up	0.155537	0.998966
Pax3_SRX5358285.mESCs._differentiated	92	Down	0.155584	0.998966
Rela_SRX319880.Macrophages	507	Up	0.155631	0.998966
Mtf2_SRX2737368.ES_cells	16	Up	0.156132	0.998966
Med23_SRX1688271.ES_cells	13	Up	0.156346	0.998966
Dnmt3a_SRX1226916.MEF	8	Up	0.15642	0.998966
Suz12_SRX3844092.ES_cells	996	Down	0.156702	0.998966
Onecut1_SRX668178.Liver	3671	Up	0.156761	0.998966
Pou5f1_SRX3038036.iPS_cells	242	Up	0.156803	0.998966
Paf1_SRX1287879.ES_cells	16	Up	0.156928	0.998966
Nr3c1_SRX661496.Macrophages	246	Up	0.157034	0.998966
Rpa1_SRX205961.Thymocytes	40	Up	0.157098	0.998966
Bcl11b_SRX4814124.Treg	26	Up	0.157127	0.998966
Kdm1a_SRX504218.mESC_derived_mesodermal_cells	15	Up	0.157217	0.998966
Crebbp_SRX1639170.Unclassified	189	Up	0.15727	0.998966
Suz12_ERX3297425.Unclassified	171	Down	0.157327	0.998966
Tal1_SRX1030256.G1E	108	Up	0.157427	0.998966
Irf4_SRX015574.CD4._T_cells	414	Up	0.15775	0.998966
Nipbl_SRX022696.ES_cells	163	Up	0.157882	0.998966
Ruvbl1_SRX1688255.ES_cells	27	Up	0.157904	0.998966
Tcf7l2_ERX161583.Colon	99	Down	0.158031	0.998966
Rxra_SRX305975.Unclassified	1621	Up	0.158208	0.998966
Rxra_SRX4949981.Liver	5019	Up	0.158542	0.998966
Rela_SRX122470.Dendritic_Cells	167	Up	0.158707	0.998966
Xbp1_SRX5796537.Liver	60	Up	0.158735	0.998966
Myod1_SRX1451512.MEF	12	Up	0.15877	0.998966
Smc3_SRX6691035.ES_cells	34	Up	0.158861	0.998966
Crtc2_SRX5374967.Islets_of_Langerhans	25	Up	0.158913	0.998966
Rbpj_SRX262849.F9	24	Up	0.159419	0.998966
Pou5f1_SRX1035409.mESC_derived_mesodermal_cells	21	Up	0.160036	0.998966
Hif1a_SRX122403.Dendritic_Cells	12	Up	0.160052	0.998966
Stat1_SRX1441670.B_cells	23	Up	0.160054	0.998966
Nfia_SRX4496824.mESC_derived_glial_cells	6	Up	0.160375	0.998966
Stat6_SRX197271.Macrophages	93	Up	0.16045	0.998966
Top2b_SRX717133.Embryonic_brains	23	Up	0.16055	0.998966
Lin9_SRX6821118.Embryonic_heart	169	Down	0.160609	0.998966
Nfia_SRX7815183.Olfactory_Bulb	5	Down	0.160693	0.998966
Cebpa_SRX1534186.Hepatocytes	9	Up	0.160783	0.998966
Sin3a_SRX022851.C2C12	91	Down	0.160905	0.998966
Taf7l_SRX202799.C3H.10T1.2	160	Up	0.160973	0.998966
Kdm5c_SRX1473246.Embryonic_brains	36	Up	0.161023	0.998966
Ash2l_SRX023718.B_cells	1473	Up	0.161052	0.998966
Hnf4a_SRX7815087.Unclassified	5421	Up	0.161417	0.998966
Ppara_SRX745825.Burst.forming_unit_erythroids	59	Up	0.161437	0.998966
Hnf4a_SRX6817423.Liver	6303	Up	0.161603	0.998966
Klf4_ERX1965626.Embryonic_cells	90	Up	0.161662	0.998966
Suz12_ERX3297340.Unclassified	688	Down	0.161762	0.998966
Prdm10_SRX6608366.ES_cells	72	Up	0.161873	0.998966
Ar_SRX5576969.Prostate_organoids	5	Down	0.161995	0.998966
Kdm4a_SRX546226.3T3.L1	16	Up	0.162101	0.998966
Obox1_SRX2741652.MEF	983	Down	0.162247	0.998966
Pcgf6_SRX5027351.ES_cells	162	Up	0.162393	0.998966
Phrf1_SRX1688250.ES_cells	18	Up	0.162548	0.998966
Suz12_ERX3297454.Unclassified	21	Down	0.16269	0.998966
Pou5f1_SRX4397590.iPS_cells	3280	Up	0.162991	0.998966
Hells_SRX6726992.Testis	22	Down	0.163305	0.998966
Rnf2_SRX4727150.ES_cells	1528	Down	0.163404	0.998966
Ssrp1_SRX6045648.Dermal_fibroblasts	6	Up	0.163631	0.998966
Rnf2_SRX5027355.ES_cells	2028	Down	0.163712	0.998966
Kdm6a_SRX2734022.ES_cells	21	Up	0.163865	0.998966
Spen_SRX2899174.Testis	13	Up	0.163899	0.998966
Klf4_SRX5283004.Carcinoma._Squamous_Cell	15	Up	0.163918	0.998966
Runx3_SRX338025.CD8._T_cells	193	Up	0.164421	0.998966
Irf4_SRX5396201.Lymph_Nodes	190	Down	0.16446	0.998966
Foxk1_SRX522662.C2C12	721	Up	0.164508	0.998966
Pou5f1_SRX023509.ES_cells	172	Down	0.164704	0.998966
Suz12_ERX3297305.Unclassified	157	Down	0.164787	0.998966
Gata2_SRX2416653.Trophoblast_stem_cells	9	Up	0.16483	0.998966
Tcf12_SRX8271857.Mammary_epithelial_cells	7	Up	0.164972	0.998966
Arntl_SRX4416897.Liver	872	Down	0.165384	0.998966
Mettl3_SRX2415037.ES_cells	740	Up	0.165644	0.998966
Kdm4c_SRX2863208.B_cells	10	Up	0.165726	0.998966
Rela_SRX2498785.Macrophages	10	Up	0.165864	0.998966
Stag1_SRX6903166.Hematopoietic_Stem_Cells	10	Up	0.165864	0.998966
Stag2_SRX6903164.Hematopoietic_Stem_Cells	10	Up	0.165864	0.998966
Rad21_SRX7508554.Pro.B_cells	10	Up	0.165871	0.998966
Tcf12_SRX8271859.Mammary_epithelial_cells	6	Up	0.165976	0.998966
Ctnnb1_SRX6818034.Mesenchymal_stem_cells	78	Up	0.16619	0.998966
Ezh2_ERX3297308.Unclassified	555	Down	0.166284	0.998966
Med1_SRX355581.ES_cells	26	Up	0.166348	0.998966
Vdr_SRX6095566.Monocytes	625	Up	0.166557	0.998966
Smc1a_SRX5858858.ES_cells	12	Up	0.16665	0.998966
Smarcad1_SRX2416686.ES_cells	59	Down	0.166744	0.998966
Ezh2_ERX3297187.Unclassified	2	Down	0.166793	0.998966
Ezh2_ERX3297277.Unclassified	2	Down	0.166793	0.998966
Med1_SRX1357075.Brown_preadipocytes	79	Up	0.166862	0.998966
Hdac1_SRX7367410.Embryonic_limb	15	Up	0.166925	0.998966
Smarca4_ERX3764063.ES_cells	36	Up	0.166961	0.998966
Ncor1_ERX080879.3T3.L1	169	Up	0.167146	0.998966
Suz12_SRX3092213.ES_cells	164	Down	0.167384	0.998966
Rela_SRX5830400.Intestines	7	Up	0.167423	0.998966
Irf1_SRX122409.Dendritic_Cells	425	Up	0.168089	0.998966
Stat1_SRX4178766.Macrophages	1170	Up	0.168525	0.998966
Dnmt3a_SRX2915843.Back_skin	45	Up	0.168539	0.998966
Glyr1_SRX3601923.Macrophages	6	Up	0.16873	0.998966
Nr3c1_SRX3582911.Liver	1499	Up	0.169025	0.998966
Onecut1_SRX668182.Liver	3018	Up	0.169107	0.998966
Lmx1b_SRX2432177.Embryonic_limb	6	Up	0.169111	0.998966
Chd8_SRX534847.Embryonic_brains	323	Up	0.169122	0.998966
Dmc1_SRX118390.Testis	3503	Down	0.169176	0.998966
Nr1d2_SRX128175.Liver	60	Up	0.16954	0.998966
Pcgf5_DRX045222.Granulocytic.monocytic_progenitors	9	Up	0.169793	0.998966
Lhx2_SRX310229.Dermal_fibroblasts	27	Up	0.169858	0.998966
Jun_SRX172330.CD4._T_cells	184	Up	0.169891	0.998966
Rxra_SRX305981.Unclassified	3742	Up	0.169941	0.998966
Myt1l_SRX1155610.MEF	402	Up	0.169942	0.998966
Rnf2_SRX5027353.ES_cells	2014	Down	0.170188	0.998966
Myc_SRX6409838.mESCs._differentiated	17	Up	0.170291	0.998966
Ezh2_SRX6078358.ES_cells	505	Down	0.17058	0.998966
Runx3_SRX338036.CD8._T_cells	370	Up	0.170716	0.998966
Hsf1_SRX6417481.Liver	3939	Up	0.170754	0.998966
Cxxc1_SRX4816312.Spermatocytes	31	Down	0.171201	0.998966
Kdm3a_SRX3461138.Pre.adipocytes	13	Up	0.171238	0.998966
Myc_SRX213828.ES_cells	20	Up	0.17124	0.998966
Brca1_SRX3923086.Fibroblast	13	Up	0.171259	0.998966
Gata1_SRX816548.G1ME	11	Up	0.171412	0.998966
Mbd3_SRX2165254.ES_cells	11	Up	0.171412	0.998966
Clock_DRX011961.Liver	115	Down	0.171458	0.998966
Nfkb1_SRX450301.Macrophages	161	Up	0.171765	0.998966
Rorc_SRX2994536.Liver	2922	Up	0.171867	0.998966
Rxra_SRX4949979.Liver	2565	Up	0.171884	0.998966
Stat1_SRX5255297.Macrophages	2329	Up	0.17193	0.998966
Lef1_SRX2987360.Back_skin	21	Up	0.172682	0.998966
Hnf4a_SRX7815086.Unclassified	5392	Up	0.172813	0.998966
Kat5_ERX149444.mESC_derived_endoodermal_cells	18	Up	0.172846	0.998966
Suz12_ERX3297460.Unclassified	836	Down	0.172917	0.998966
Cxxc5_SRX5938347.ES_cells	958	Up	0.173275	0.998966
Ezh2_ERX3297356.Unclassified	555	Down	0.173312	0.998966
Rela_SRX450330.Macrophages	225	Up	0.173371	0.998966
Vdr_SRX6095562.Monocytes	50	Up	0.173585	0.998966
Rarg_SRX087273.F9	9	Up	0.173702	0.998966
Hsf1_SRX148354.Corpus_Striatum	984	Up	0.173788	0.998966
Top2b_SRX2500402.Cerebellar_granule_neurons	8	Down	0.173791	0.998966
Ezh2_SRX3445713.Unclassified	148	Down	0.173947	0.998966
Rxra_SRX020173.Liver	4396	Up	0.174049	0.998966
Jund_SRX3581661.MEF	92	Up	0.174219	0.998966
Esrrb_SRX498206.ZHBTc4	9	Up	0.174291	0.998966
Tet1_SRX7687354.ES_cells	11	Up	0.174411	0.998966
Atrx_SRX804260.Cortical_neuron	43	Up	0.174465	0.998966
Pou5f1_SRX3087018.Unclassified	296	Down	0.174563	0.998966
Rnf2_SRX4546341.Trophoblast_stem_cells	917	Down	0.175139	0.998966
Nfe2l2_SRX1606411.C2C12	47	Down	0.175197	0.998966
Otx2_SRX1054881.Embryonic_brains	12	Up	0.175276	0.998966
Stat3_SRX015589.CD4._T_cells	323	Up	0.175328	0.998966
Smc5_SRX217119.B_cells	32	Down	0.175347	0.998966
E2f1_SRX122390.Dendritic_Cells	11	Up	0.175385	0.998966
Pou5f1_SRX4397580.iPS_cells	15	Up	0.175392	0.998966
Tet1_SRX7687355.ES_cells	10	Up	0.175603	0.998966
Glyr1_SRX3601924.Macrophages	6	Up	0.175716	0.998966
Med1_SRX3855870.Vascular_smooth_muscle_cells	9	Up	0.17583	0.998966
Kdm6a_SRX3141818.ES_cells	2096	Up	0.175878	0.998966
Ezh2_SRX262226.C2C12	8	Up	0.175975	0.998966
Hnf4a_SRX7815072.Unclassified	5886	Up	0.176016	0.998966
Suz12_SRX3595728.ES_cells	890	Down	0.176185	0.998966
Chd4_SRX099383.CD4_CD8_double_positive_cells	17	Up	0.176226	0.998966
Ezh2_SRX026292.ES_cells	698	Down	0.176245	0.998966
Hoxb1_SRX4980252.ES_cells	248	Up	0.17634	0.998966
Fbxo21_SRX3730229.Trophoblast_stem_cells	1138	Up	0.176365	0.998966
Nr3c1_SRX1060619.MEF	324	Down	0.176692	0.998966
Esrrb_ERX1822862.EpiSC	13	Up	0.176702	0.998966
Ep300_SRX022484.HL.1	119	Down	0.176715	0.998966
Hdac3_SRX3284083.Dorsal_root_ganglia	25	Up	0.176749	0.998966
Nkx3.2_SRX130587.Neural_tube	105	Up	0.176791	0.998966
Chd4_SRX4403302.ES_cells	277	Up	0.176981	0.998966
Foxa2_SRX679439.Liver	11	Up	0.177204	0.998966
Mef2d_SRX700325.Retina	6	Up	0.177336	0.998966
Suz12_SRX2441342.ES_cells	131	Down	0.177385	0.998966
Hdac3_SRX3284085.Dorsal_root_ganglia	17	Up	0.177494	0.998966
Gtf2f1_SRX063932.CD4_CD8_double_positive_cells	28	Up	0.177536	0.998966
Rara_SRX520462.F9	586	Up	0.177633	0.998966
Med12_SRX4373898.Sperm	22	Up	0.177824	0.998966
Ep300_SRX144173.C2C12	26	Up	0.178253	0.998966
Rnf2_SRX5435998.ES_cells	878	Down	0.178371	0.998966
Acss2_SRX2394880.Hippocampus	410	Down	0.178377	0.998966
Pml_SRX6482000.AML12	4	Down	0.178579	0.998966
Med12_SRX1484892.HPC.7	68	Up	0.178594	0.998966
Hnf4a_SRX7198450.Hepatocytes	5277	Up	0.178643	0.998966
Ncor1_SRX5028171.Liver	6599	Up	0.178645	0.998966
Rpa1_SRX205960.Thymocytes	27	Up	0.178672	0.998966
Mau2_DRX021199.Embryonic_head	30	Up	0.17871	0.998966
Atf3_SRX122485.Dendritic_Cells	19	Down	0.178777	0.998966
Rad21_SRX1500021.MEF	125	Up	0.179003	0.998966
Ezh2_SRX357518.Th1_Cells	25	Up	0.179159	0.998966
Cdk8_SRX668247.ES_cells	1074	Up	0.179356	0.998966
Suz12_ERX3297196.Unclassified	321	Down	0.179364	0.998966
Rxra_SRX6658445.Liver	7471	Up	0.179472	0.998966
Irf1_SRX2991445.Macrophages	1089	Up	0.179536	0.998966
Med12_SRX4373899.Sperm	12	Up	0.179606	0.998966
Rnf2_SRX1613305.ES_cells	323	Down	0.17973	0.998966
Suz12_SRX1372670.mESC_derived_neural_cells	14	Up	0.179854	0.998966
Hoxb1_SRX4980269.ES_cells	10	Up	0.179951	0.998966
Rnf2_SRX1141902.Intestinal_villus	10	Up	0.179951	0.998966
Atf3_SRX475802.Macrophages	196	Up	0.180149	0.998966
Smad3_SRX2245993.Corpus_Striatum	22	Up	0.180338	0.998966
Mtf2_SRX2776968.ES_cells	1089	Down	0.180543	0.998966
Rara_SRX4369776.Germline_stem_cells	43	Up	0.18063	0.998966
Hsf1_SRX6417482.Liver	1782	Up	0.18083	0.998966
Mtf2_SRX2737367.ES_cells	28	Up	0.180831	0.998966
Irf1_SRX2417354.Macrophages	368	Up	0.18097	0.998966
Hif1a_SRX122404.Dendritic_Cells	11	Up	0.181022	0.998966
Suz12_SRX381491.ES_cells	895	Down	0.181213	0.998966
Gata1_SRX118003.mESC_derived_haematopoietic_progenitor	275	Up	0.181613	0.998966
Fli1_SRX4712288.Pro.B_cells	11	Up	0.181793	0.998966
Mtf2_SRX016340.ES_cells	961	Down	0.181974	0.998966
Pou5f1_SRX4397576.iPS_cells	32	Up	0.181987	0.998966
Crebbp_SRX5543279.Liver	2948	Up	0.182167	0.998966
Nfatc1_SRX376930.Hair_Follicle	235	Up	0.182227	0.998966
Otx2_SRX1054884.Embryonic_brains	10	Up	0.18232	0.998966
Tal1_SRX1030249.G1E	220	Up	0.18239	0.998966
Smad2_SRX1557260.P19	15	Up	0.182624	0.998966
Atm_SRX796319.MEF	7	Up	0.182782	0.998966
Atm_SRX796323.MEF	7	Up	0.182782	0.998966
Crtc2_SRX5374976.Hepatocytes	7	Up	0.182782	0.998966
Kdm2b_DRX143504.Thymocytes	7	Up	0.182782	0.998966
Lmnb1_SRX2741880.ES_cells	7	Up	0.182782	0.998966
Top2a_SRX6996173.Thymocytes	7	Up	0.182782	0.998966
Top2b_SRX6415604.Thymocytes	7	Up	0.182782	0.998966
Clock_DRX011956.Liver	1431	Down	0.183108	0.998966
Dnttip1_SRX5822714.ES_cells	46	Down	0.18336	0.998966
Ep300_SRX187247.Th0	211	Up	0.183491	0.998966
Crebbp_SRX1521015.Brown_preadipocytes	11	Up	0.183514	0.998966
Crebbp_SRX2420073.B_cells	11	Up	0.183514	0.998966
Hnf4g_SRX2369886.Jejunum	11	Up	0.183514	0.998966
Lmnb1_SRX5552545.Unclassified	11	Up	0.183514	0.998966
Nr2f2_SRX272831.Heart_Atria	11	Up	0.183514	0.998966
Prdm16_SRX5866116.Intestinal_crypt	11	Up	0.183514	0.998966
Rad21_SRX5252268.ES_cells	11	Up	0.183514	0.998966
Shox2_SRX1074621.Embryonic_heart	11	Up	0.183514	0.998966
Zfp384_SRX2955823.Neuroepithelial_progenitor_cell	11	Up	0.183514	0.998966
Irf8_SRX1583882.Macrophages	623	Up	0.183548	0.998966
Nr3c1_SRX661421.Liver	9161	Up	0.183583	0.998966
Crebbp_SRX451038.MEF	248	Up	0.183629	0.998966
Cebpa_SRX4949986.Liver	2310	Up	0.183648	0.998966
Smad2_SRX026467.ES_cells	55	Up	0.183818	0.998966
Rad21_SRX1500030.MEF	19	Up	0.184494	0.998966
Onecut1_ERX112970.Hepatocytes	3381	Up	0.184912	0.998966
Nr3c1_SRX265323.Liver	1276	Up	0.185216	0.998966
Smc3_SRX195364.MEF	17	Up	0.185275	0.998966
Hcfc1_SRX185705.Macrophages	1744	Up	0.185423	0.998966
Maff_SRX122436.Dendritic_Cells	163	Up	0.185456	0.998966
Stat5a_SRX3582936.Liver	4786	Up	0.18548	0.998966
Art1_SRX1383675.Unclassified	4	Up	0.185618	0.998966
Nr3c1_SRX697684.3134	196	Up	0.185938	0.998966
Myc_SRX1486514.Liver	81	Up	0.186429	0.998966
Mtf2_SRX1162729.Embryonic_liver	55	Down	0.187089	0.998966
Rad21_SRX1975348.Embryonic_limb	17	Up	0.187253	0.998966
Men1_SRX1311026.ES_cells	33	Up	0.187544	0.998966
Rad21_SRX648718.Intestinal_adenoma	17	Up	0.187632	0.998966
Bcl11b_SRX4814132.Treg	167	Up	0.187647	0.998966
Rara_SRX4369779.Germline_stem_cells	24	Up	0.188002	0.998966
Rela_DRX192834.Unclassified	2317	Up	0.188046	0.998966
Xbp1_SRX4952086.Astrocytes	6	Up	0.188095	0.998966
Rxra_SRX4950001.Liver	3580	Up	0.188229	0.998966
Rpa2_SRX217124.B_cells	19	Up	0.188402	0.998966
Irf4_SRX187229.Th0	1255	Up	0.188426	0.998966
Nfe2l2_DRX036572.Macrophages	57	Down	0.188493	0.998966
Smad1_SRX2401994.ES_cells	17	Up	0.188669	0.998966
Vdr_SRX467363.IDG.SW3	566	Up	0.18869	0.998966
Hnf4a_SRX6817422.Liver	5715	Up	0.189127	0.998966
Jun_SRX3305843.Dorsal_root_ganglia	33	Up	0.189248	0.998966
Irf8_SRX1583881.Macrophages	556	Up	0.189308	0.998966
Cbx5_SRX2514283.ES_cells	5	Up	0.189416	0.998966
Hnf4a_SRX7198447.Hepatocytes	4619	Up	0.189535	0.998966
Pou5f1_SRX3087020.Unclassified	310	Down	0.189686	0.998966
Phf5a_SRX1688246.ES_cells	18	Up	0.18976	0.998966
Smc1a_DRX021198.Embryonic_limb	13	Up	0.19	0.998966
Dgcr8_SRX2415033.ES_cells	289	Up	0.190104	0.998966
STAT5.MH_GSE31578.liver	3505	Up	0.190321	0.998966
Smarca4_SRX7121951.Hepatocytes	20	Down	0.190446	0.998966
Suz12_SRX4338251.ES_cells	438	Down	0.190539	0.998966
Ets2_SRX122399.Dendritic_Cells	17	Down	0.191205	0.998966
Suz12_ERX3297247.Unclassified	312	Down	0.191307	0.998966
Ikzf1_SRX5358485.Pro.B_cells	364	Up	0.191734	0.998966
Aff4_SRX1460846.Th1_Cells	81	Up	0.191738	0.998966
Ikzf1_SRX692975.CD4_CD8_double_positive_cells	575	Up	0.191852	0.998966
Pml_SRX1960057.MEF	8	Up	0.191913	0.998966
Pcgf2_SRX5027340.ES_cells	1325	Down	0.191984	0.998966
Ncor1_SRX5028169.Liver	7070	Up	0.192077	0.998966
Acss2_SRX1530245.CAD	19	Up	0.19216	0.998966
Rad21_SRX1500014.MEF	30	Up	0.192248	0.998966
Bmi1_DRX151666.LSK_cells	9	Up	0.192467	0.998966
Stat5a_SRX115366.MEF	24	Up	0.192898	0.998966
Clock_SRX285127.Liver	6	Up	0.192995	0.998966
Clock_SRX285128.Liver	6	Up	0.192995	0.998966
Smarca4_DRX001055.C2C12	6	Up	0.192995	0.998966
Smarca4_DRX001057.C2C12	6	Up	0.192995	0.998966
Rnf2_SRX1539904.ES_cells	1267	Down	0.193217	0.998966
Naca_SRX7919642.MC3T3.E1	13	Up	0.193355	0.998966
Stag1_SRX5435982.ES_cells	804	Down	0.193719	0.998966
Vdr_SRX6095533.Kidney	18	Up	0.193832	0.998966
Suz12_ERX3297473.Unclassified	238	Down	0.193909	0.998966
Rxra_SRX4949983.Liver	4173	Up	0.194017	0.998966
Nr3c1_SRX3582917.Liver	6954	Up	0.194086	0.998966
Hnf4a_SRX2375607.Liver	8292	Up	0.194603	0.998966
Myb_SRX884094.MLL.AF9_leukemic_cell	2877	Up	0.194701	0.998966
Irf2_SRX8335642.Intestinal_stem_cells	8	Up	0.195016	0.998966
Gps2_SRX546223.3T3.L1	60	Up	0.195103	0.998966
Esr1_SRX1074782.Liver	32	Up	0.195484	0.998966
Ncor2_SRX4923039.Embryonic_brains	96	Down	0.195579	0.998966
Irf8_SRX498821.Macrophages	742	Up	0.195717	0.998966
Cbfb_SRX2527477.Naive_T_cells	9	Up	0.195766	0.998966
Lmnb1_SRX5552536.Unclassified	9	Up	0.195766	0.998966
Lmnb1_SRX5552550.Unclassified	9	Up	0.195766	0.998966
Lmnb1_SRX5552556.Unclassified	9	Up	0.195766	0.998966
Lmnb1_SRX5552560.Unclassified	9	Up	0.195766	0.998966
Mef2d_SRX6907646.Cerebellum	9	Up	0.195766	0.998966
Mef2d_SRX700320.Retina	9	Up	0.195766	0.998966
Nfkbia_SRX5830411.Intestines	9	Up	0.195766	0.998966
Rad21_SRX1975352.Embryonic_limb	9	Up	0.195766	0.998966
Rela_SRX2498790.Macrophages	9	Up	0.195766	0.998966
Rela_SRX3944630.Macrophages	9	Up	0.195766	0.998966
Smc3_SRX2580297.CD4_CD8_double_negative_cells	9	Up	0.195766	0.998966
Yy2_SRX1736954.Trophoblast_stem_cells	9	Up	0.195766	0.998966
Smc1a_SRX2440080.ES_cells	19	Up	0.196124	0.998966
T_SRX470210.mESC_derived_mesodermal_cells	658	Up	0.196633	0.998966
Sox9_SRX2208544.Intestinal_stem_cells	2	Down	0.196776	0.998966
Suz12_ERX3297364.Unclassified	629	Down	0.196949	0.998966
Kat8_SRX4513889.HPC.7	9	Up	0.19726	0.998966
Trim28_SRX1022094.ES_cells	33	Up	0.197426	0.998966
Ncor1_SRX5028168.Liver	7324	Up	0.197467	0.998966
Suz12_SRX003849.ES_cells	16	Up	0.197774	0.998966
Nr3c1_SRX3582938.Liver	167	Up	0.197935	0.998966
Suz12_SRX1539907.ES_cells	468	Down	0.19796	0.998966
Myog_SRX7101176.C2C12	9	Down	0.198102	0.998966
Elk3_SRX262804.NIH.3T3	13	Up	0.198161	0.998966
Crebbp_SRX451034.MEF	458	Up	0.198229	0.998966
Nr3c1_SRX661409.Liver	5500	Up	0.19844	0.998966
Smarca4_SRX7121950.Hepatocytes	20	Down	0.198466	0.998966
Ep300_SRX1613082.CD8._T_cells	1426	Up	0.198612	0.998966
Stat1_SRX805973.Macrophages	1252	Up	0.198641	0.998966
Cebpa_SRX4950010.Liver	2846	Up	0.198712	0.998966
Zfp57_SRX1421939.ES_cells	42	Up	0.19887	0.998966
Ep300_SRX209671.Embryonic_brains	8	Up	0.198913	0.998966
Sox5_SRX104234.Limbs_and_tails	45	Up	0.198951	0.998966
Med1_SRX1688243.ES_cells	16	Up	0.199308	0.998966
Irf4_ERX1376820.Unclassified	450	Down	0.199411	0.998966
Gata1_SRX181749.G1E	385	Up	0.199777	0.998966
Rela_SRX970839.Macrophages	1717	Up	0.200165	0.998966
Runx1_DRX178919.Unclassified	213	Up	0.200261	0.998966
Zfp384_SRX2955828.Neuroepithelial_progenitor_cell	12	Up	0.200486	0.998966
Esr1_SRX129061.Uterus	2862	Up	0.200565	0.998966
Pou5f1_SRX1998720.MEF	12	Up	0.200761	0.998966
Kat8_SRX368308.mESC_derived_neural_cells	2527	Up	0.200796	0.998966
Tal1_SRX1030260.G1E	233	Up	0.201128	0.998966
Klf4_SRX1115747.B_cells	14	Up	0.201474	0.998966
Tal1_SRX282674.MEL	579	Up	0.201556	0.998966
Prdm9_SRX2511196.Testis	31	Up	0.201809	0.998966
Eed_SRX6767991.ES_cells	15	Up	0.20183	0.998966
Nr3c1_SRX661418.Liver	5945	Up	0.201915	0.998966
Sirt7_SRX5538627.MEF	8	Up	0.202451	0.998966
Kdm3b_SRX3461987.Bone_Marrow_Cells	13	Up	0.202469	0.998966
Nr3c1_SRX661412.Liver	8241	Up	0.202756	0.998966
Rela_SRX4416872.Liver	1633	Up	0.202976	0.998966
Nap1l1_ERX149456.ES_cells	48	Up	0.203025	0.998966
Sox2_SRX101688.mESC_derived_neural_cells	11	Up	0.203048	0.998966
Rxra_SRX4950007.Liver	3252	Up	0.203365	0.998966
Nr3c1_SRX3582923.Liver	10291	Up	0.20357	0.998966
Jun_SRX6927326.CD4._T_cells	12	Up	0.203679	0.998966
Dmc1_SRX5367843.Testis	3685	Down	0.204224	0.998966
Ets2_SRX122401.Dendritic_Cells	12	Up	0.204518	0.998966
Onecut1_ERX112981.Hepatocytes	3534	Up	0.20485	0.998966
Irf4_SRX015580.CD4._T_cells	827	Up	0.205211	0.998966
Stag1_SRX1500000.MEF	504	Up	0.205223	0.998966
Esrrb_SRX5097634.Trophoblast_stem_cells	3	Down	0.205292	0.998966
Cebpa_SRX4950013.Liver	2410	Up	0.205354	0.998966
Cebpa_ERX112962.Hepatocytes	2780	Up	0.205549	0.998966
Zbtb17_SRX543056.70Z.3	114	Up	0.205812	0.998966
Trim28_SRX4159252.ES_cells	18	Up	0.206299	0.998966
Gata3_SRX077029.CD8._T_cells	9	Up	0.206539	0.998966
Smarca5_SRX1688265.ES_cells	21	Up	0.206874	0.998966
Cebpa_SRX4949985.Liver	3145	Up	0.206955	0.998966
Prdm9_SRX2511200.Testis	65	Up	0.207035	0.998966
Ppara_SRX5142528.Liver	5603	Up	0.207072	0.998966
Suz12_SRX4507135.ES_cells	1750	Down	0.207268	0.998966
Smchd1_SRX3789585.MEF	22	Down	0.207339	0.998966
Irf1_SRX122407.Dendritic_Cells	1151	Up	0.207347	0.998966
Ncaph2_SRX1688326.ES_cells	11	Up	0.207366	0.998966
Rbpj_SRX140339.C2C12	12	Up	0.207424	0.998966
Sap18_SRX1688259.ES_cells	21	Up	0.207892	0.998966
Atf3_SRX122483.Dendritic_Cells	39	Up	0.208019	0.998966
Irf4_SRX015581.CD4._T_cells	258	Up	0.208506	0.998966
Stat1_SRX4178780.Macrophages	560	Up	0.208609	0.998966
Ncor2_SRX357099.Liver	5881	Up	0.208649	0.998966
Cbx7_SRX6706356.ES_cells	39	Down	0.208728	0.998966
Stat5a_SRX2088108.Mammary_glands	107	Up	0.20875	0.998966
Ezh2_SRX670641.ES_cells	794	Down	0.208828	0.998966
Suz12_ERX3297268.Unclassified	541	Down	0.209375	0.998966
Gtf2a2_SRX063929.CD4_CD8_double_positive_cells	56	Up	0.209425	0.998966
Suz12_ERX3297439.Unclassified	522	Down	0.209596	0.998966
Supt6_SRX227230.Myotube	27	Up	0.209699	0.998966
Stat1_SRX4178761.Macrophages	1360	Up	0.209745	0.998966
Nr3c1_SRX3582921.Liver	9221	Up	0.209896	0.998966
Brd4_SRX020959.Macrophages	20	Up	0.21014	0.998966
Trim28_SRX4159251.ES_cells	12	Up	0.210205	0.998966
Sirt6_SRX873342.ES_cells	13	Up	0.210454	0.998966
Gata1_SRX118001.mESC_derived_haematopoietic_progenitor	328	Up	0.21051	0.998966
Pax3_SRX5358283.mESCs._differentiated	64	Up	0.210515	0.998966
Pcgf6_SRX5027350.ES_cells	60	Up	0.210576	0.998966
Ncor1_SRX5028172.Liver	8021	Up	0.210643	0.998966
Rad21_SRX701155.Spleen	104	Up	0.210671	0.998966
Nrf1_SRX352243.3T3.L1	338	Up	0.210779	0.998966
Rxra_SRX4950003.Liver	4287	Up	0.211039	0.998966
Vdr_SRX6095565.Monocytes	598	Up	0.21116	0.998966
Med1_SRX5624033.ES_cells	264	Up	0.211565	0.998966
Rnf2_SRX482876.ES_cells	968	Down	0.211801	0.998966
Hdac1_SRX823827.EpiLC	3	Down	0.212511	0.998966
Hdac3_SRX3284081.Dorsal_root_ganglia	17	Up	0.212587	0.998966
Cebpa_SRX4950012.Liver	2402	Up	0.212613	0.998966
Art1_SRX1383674.Unclassified	1	Up	0.21271	0.998966
Cbx7_SRX206419.ES_cells	598	Down	0.212779	0.998966
Hoxb4_SRX109455.Embryoid_Bodies	281	Up	0.212987	0.998966
Eomes_SRX5236594.CD8._T_cells	37	Up	0.213017	0.998966
Rela_ERX391306.Macrophages	17	Up	0.21311	0.998966
Brd4_SRX3205281.Liver	9138	Up	0.213177	0.998966
Onecut1_SRX668177.Liver	4615	Up	0.213552	0.998966
Rela_SRX2901315.Macrophages	36	Up	0.21393	0.998966
Rxra_SRX020179.Liver	8221	Up	0.214028	0.998966
Rela_SRX4416873.Liver	1597	Up	0.214046	0.998966
Rxra_SRX4950004.Liver	3531	Up	0.214527	0.998966
Stat3_SRX015588.CD4._T_cells	345	Up	0.214622	0.998966
Hsf1_SRX6417476.Liver	785	Up	0.214667	0.998966
Rxra_SRX020180.Liver	8421	Up	0.214696	0.998966
Mtf2_SRX6071884.ES_cells	5	Up	0.214724	0.998966
Smchd1_SRX3789586.MEF	20	Down	0.215277	0.998966
Suz12_SRX734390.MLL.AF9_leukemic_cell	207	Up	0.21536	0.998966
Irf8_SRX1091122.B_cells	14	Down	0.215648	0.998966
Ep300_SRX2599819.3T3.L1	10	Up	0.21595	0.998966
Lmnb1_SRX5552535.Unclassified	10	Up	0.21595	0.998966
Lmnb1_SRX5552540.Unclassified	10	Up	0.21595	0.998966
Lmnb1_SRX5552548.Unclassified	10	Up	0.21595	0.998966
Lmnb1_SRX5552552.Unclassified	10	Up	0.21595	0.998966
Lmnb1_SRX5552553.Unclassified	10	Up	0.21595	0.998966
Lmnb1_SRX5552555.Unclassified	10	Up	0.21595	0.998966
Stat1_SRX3004657.HPC.7	366	Up	0.216096	0.998966
Crebbp_SRX5543278.Liver	4924	Up	0.216142	0.998966
Hdac1_SRX823822.ES_cells	20	Up	0.216175	0.998966
Ezh2_ERX3297188.Unclassified	363	Down	0.216388	0.998966
Ppara_SRX5142527.Liver	6709	Up	0.21643	0.998966
Prm1_SRX1631902.Sperm	5	Up	0.216561	0.998966
Lhx5_SRX706573.Neuro.2a	10	Up	0.216637	0.998966
Rad21_SRX8002515.Round_spermatids	11	Up	0.216957	0.998966
Hnf4a_SRX7198440.Hepatocytes	6260	Up	0.217225	0.998966
Stat3_SRX1365213.Dendritic_Cells	11	Up	0.217344	0.998966
Rela_SRX450308.Macrophages	456	Up	0.217352	0.998966
Stat1_SRX4796028.Vascular_smooth_muscle_cells	880	Up	0.217686	0.998966
Runx1_SRX065539.mESCs._differentiated	31	Up	0.21792	0.998966
Suz12_SRX4935208.iPS_cells	9	Up	0.217994	0.998966
Pml_SRX6481996.AML12	7	Down	0.218063	0.998966
Rnf2_SRX856961.Intestinal_stem_cells	16	Up	0.218089	0.998966
Satb1_SRX4348309.Thymocytes	1239	Up	0.21823	0.998966
Hnf4a_SRX7198449.Hepatocytes	6244	Up	0.218375	0.998966
Pcgf2_SRX994826.ES_cells	728	Down	0.218396	0.998966
Mybl1_SRX1764251.Testis	125	Up	0.218418	0.998966
Stat3_SRX015605.CD4._T_cells	69	Up	0.218441	0.998966
Stat2_SRX4178763.Macrophages	2315	Up	0.218508	0.998966
Aff4_SRX1460845.Th1_Cells	278	Up	0.218618	0.998966
Kdm2b_DRX143502.Thymocytes	6	Up	0.21862	0.998966
Setdb1_SRX897404.MEF	6	Up	0.21862	0.998966
Nelfa_SRX2649451.Liver	8888	Up	0.219115	0.998966
Ezh2_SRX015830.ES_cells	1171	Down	0.219204	0.998966
Pparg_SRX057537.3T3.L1	534	Down	0.219233	0.998966
Irf9_SRX4178765.Macrophages	1709	Up	0.21932	0.998966
Smad1_SRX1082040.ES_cells	290	Up	0.219389	0.998966
Kmt2a_SRX1334361.EpiSC	11	Up	0.219391	0.998966
Zbtb17_SRX3113698.MEF	386	Up	0.219684	0.998966
Rorc_SRX187260.Th17_Cells	515	Up	0.220169	0.998966
Brd4_SRX5506763.G1E	34	Down	0.220327	0.998966
Pou5f1_SRX3038023.iPS_cells	310	Down	0.220642	0.998966
Nfia_SRX7815187.Olfactory_Bulb	5	Down	0.220737	0.998966
Suz12_SRX6706365.ES_cells	916	Down	0.220844	0.998966
Hnf4a_SRX7198439.Hepatocytes	7689	Up	0.220899	0.998966
Brd4_SRX3602875.iPS_cells	696	Down	0.2209	0.998966
Rela_SRX1460832.Unclassified	251	Up	0.221014	0.998966
Trim28_ERX2714288.ES_cells	20	Up	0.221061	0.998966
Terf1_SRX5824993.iPS_cells	103	Up	0.22123	0.998966
Suz12_ERX3297220.Unclassified	297	Down	0.221252	0.998966
Kdm2b_SRX2523724.iPS_cells	970	Down	0.221308	0.998966
Isl1_SRX1659038.mESC_derived_neural_cells	73	Up	0.221522	0.998966
Pparg_SRX1480030.C3H.10T1.2	368	Down	0.221693	0.998966
Rxra_SRX1017426.F9	74	Up	0.221899	0.998966
Stat5a_SRX2162139.Leukemia._B.Cell	626	Up	0.221934	0.998966
Rela_SRX2491785.Macrophages	15	Up	0.222025	0.998966
Stat5a_SRX3582934.Liver	3040	Up	0.222168	0.998966
Rxra_SRX1017423.F9	181	Up	0.22236	0.998966
Pou5f1_SRX208061.ES_cells	214	Up	0.222753	0.998966
Mnt_SRX7849445.Lung_tumors	4	Down	0.222821	0.998966
Rad21_SRX1500022.MEF	63	Up	0.223024	0.998966
Runx1_SRX974253.CD4._T_cells	932	Up	0.223059	0.998966
Rxra_SRX4950006.Liver	2345	Up	0.223087	0.998966
Kdm2a_SRX6094546.ES_cells	11	Up	0.223278	0.998966
Suz12_SRX310333.ES_cells	1294	Down	0.223319	0.998966
Prdm5_SRX731123.MC3T3	13	Up	0.223553	0.998966
Zkscan1_SRX188802.CH12	2406	Up	0.223751	0.998966
Med12_SRX1688242.ES_cells	21	Up	0.223861	0.998966
Rxra_SRX4950005.Liver	3226	Up	0.224012	0.998966
Suz12_ERX3297223.Unclassified	204	Down	0.224022	0.998966
Jun_SRX155449.C2C12	152	Up	0.224205	0.998966
Smarca4_SRX823830.EpiLC	22	Down	0.224358	0.998966
Zscan5b_SRX1993426.Placenta	15	Up	0.224832	0.998966
Smad2_SRX1557262.P19	14	Up	0.225119	0.998966
Pou5f1_SRX2236911.ES_cells	8	Up	0.225276	0.998966
Ikzf1_SRX099382.CD4_CD8_double_positive_cells	104	Up	0.225342	0.998966
Rela_SRX319878.Macrophages	602	Up	0.225402	0.998966
Pparg_SRX341027.Brown_preadipocytes	6	Up	0.226108	0.998966
Suz12_SRX5006201.Spleen	48	Up	0.226125	0.998966
Cebpa_SRX4949989.Liver	2578	Up	0.226536	0.998966
Srf_SRX3342616.Hepatoblasts	150	Down	0.226579	0.998966
Jarid2_SRX481629.ES_cells	1379	Down	0.226589	0.998966
Clock_SRX414999.Liver	9991	Up	0.226991	0.998966
Rad21_SRX5252270.ES_cells	10	Up	0.227178	0.998966
Creb1_SRX2752589.mpkCCD	323	Up	0.227213	0.998966
Suz12_ERX3297401.Unclassified	156	Down	0.227315	0.998966
Rarg_SRX087271.F9	75	Down	0.227442	0.998966
Smad2_SRX026468.ES_cells	64	Up	0.227564	0.998966
Hoxb1_SRX4980250.ES_cells	20	Up	0.227604	0.998966
Ppara_SRX745827.Burst.forming_unit_erythroids	53	Up	0.227621	0.998966
Cebpa_SRX1357060.Brown_preadipocytes	133	Down	0.227968	0.998966
Tal1_SRX1030259.G1E	73	Up	0.228312	0.998966
Clock_SRX285126.Liver	8	Up	0.228653	0.998966
Suz12_SRX6706367.ES_cells	599	Down	0.228669	0.998966
Chd4_DRX003661.Th1_Cells	19	Up	0.229073	0.998966
Hoxb1_SRX4980263.ES_cells	9	Up	0.229095	0.998966
Kdm5a_SRX2348509.3T3.L1	4279	Up	0.229125	0.998966
Yap1_SRX3459537.Liver	13	Down	0.229245	0.998966
Chd4_ERX3764069.ES_cells	124	Down	0.229262	0.998966
Bcl6_SRX6095751.mESC_derived_neural_cells	115	Up	0.229462	0.998966
Atf3_SRX450305.Macrophages	95	Up	0.229635	0.998966
Sox2_SRX3544051.Lung_epithelium	391	Up	0.229658	0.998966
Mef2a_SRX2922948.Heart_Ventricles	13	Up	0.229764	0.998966
Mbd3_ERX1399941.ES_cells	167	Down	0.230037	0.998966
Lhx3_SRX1706941.mESCs._differentiated	21	Up	0.230135	0.998966
Ncor1_SRX5028170.Liver	7698	Up	0.230818	0.998966
Nr3c1_SRX3582925.Liver	2291	Up	0.231305	0.998966
Cdc73_SRX2068822.ES_cells	11	Up	0.231579	0.998966
Mef2a_SRX6907633.Cerebellum	11	Up	0.231579	0.998966
Rnf2_SRX6768035.ES_cells	11	Up	0.231579	0.998966
Tcf7_SRX3154102.Naive_T_cells	11	Up	0.231579	0.998966
Zfp57_SRX1421936.ES_cells	29	Up	0.23212	0.998966
Foxa1_ERX112984.Hepatocytes	7522	Up	0.23222	0.998966
Rad21_SRX1500031.MEF	17	Up	0.232239	0.998966
Hnf4a_SRX2369880.Jejunum	120	Up	0.232329	0.998966
Bcl11b_SRX4814123.Treg	39	Up	0.232434	0.998966
Suz12_SRX482880.ES_cells	1674	Down	0.232879	0.998966
Gata1_SRX340954.FDCPmix	14	Up	0.233038	0.998966
Stat5a_SRX3102756.Hematopoietic_Stem_Cells	14	Up	0.233053	0.998966
Crebbp_SRX451035.MEF	246	Up	0.233233	0.998966
Usp16_SRX385945.ES_cells	1232	Up	0.233243	0.998966
Med1_SRX1425167.Mammary_glands	16	Up	0.23367	0.998966
Sox2_SRX4328954.MEF	14	Up	0.233901	0.998966
Zfp143_SRX159137.MEF	1858	Up	0.234059	0.998966
Foxa1_SRX105503.Liver	25	Up	0.234154	0.998966
Suz12_SRX6071843.ES_cells	226	Down	0.234213	0.998966
Kdm2b_SRX147762.ES_cells	17	Up	0.234229	0.998966
Trim28_SRX1022091.ES_cells	54	Up	0.23447	0.998966
Brd4_SRX3557037.Macrophages	1383	Up	0.234502	0.998966
Elk1_SRX262795.NIH.3T3	23	Up	0.234542	0.998966
Suz12_ERX3297238.Unclassified	13	Up	0.234843	0.998966
Nr3c1_SRX3523138.3617	9	Up	0.234886	0.998966
Ar_SRX5576973.Prostate_organoids	12	Down	0.235136	0.998966
Stat5a_SRX1672024.Mammary_glands	897	Up	0.235278	0.998966
Prdm9_SRX2511193.Testis	22	Down	0.235637	0.998966
Brca1_SRX217118.B_cells	27	Up	0.23573	0.998966
Runx3_SRX338024.CD8._T_cells	99	Up	0.235753	0.998966
Ar_SRX739217.Prostatic_Neoplasms	12	Up	0.235945	0.998966
Tet1_SRX057740.ES_cells	15	Up	0.235949	0.998966
Suz12_SRX7423748.ES_cells	80	Down	0.235969	0.998966
Med1_SRX3855880.Vascular_smooth_muscle_cells	13	Up	0.235999	0.998966
Rpa2_SRX204593.B_cells	21	Up	0.236016	0.998966
Sp1_SRX5371692.ES_cells	12	Down	0.236257	0.998966
Ezh2_SRX6716532.ES_cells	11	Up	0.236657	0.998966
Gli1_SRX1973379.ES_cells	64	Up	0.236681	0.998966
Pou5f1_SRX4735802.ES_cells	54	Down	0.236757	0.998966
Ezh2_ERX3297404.Unclassified	568	Down	0.236871	0.998966
Ezh1_SRX1078971.Mammary_glands	120	Up	0.236872	0.998966
Brd4_SRX3205279.Liver	8935	Up	0.236898	0.998966
Sumo1_SRX4219808.MEF	20	Up	0.237042	0.998966
Rbpj_SRX262848.F9	853	Up	0.237212	0.998966
Tfe3_SRX172950.ES_cells	40	Up	0.237271	0.998966
Sox2_SRX5023745.ES_cells	209	Down	0.237275	0.998966
Jarid2_SRX7175356.ES_cells	1572	Down	0.237483	0.998966
Smc3_SRX6691034.ES_cells	59	Up	0.23772	0.998966
Vdr_SRX6095532.Kidney	12	Up	0.238049	0.998966
Fli1_SRX1733612.Bone_Marrow_Cells	10	Up	0.238462	0.998966
Bcl6_SRX028981.Macrophages	11	Up	0.238561	0.998966
Esr1_SRX268241.7438	174	Up	0.238641	0.998966
Ldb1_SRX035990.Hematopoietic_progenitors	560	Up	0.238696	0.998966
Sox2_SRX3205492.Carcinoma._Squamous_Cell	408	Up	0.238888	0.998966
Ep300_SRX022493.ES_cells	171	Up	0.239148	0.998966
Gfi1_SRX1035395.mESC_derived_haematopoietic_progenitor	77	Up	0.239306	0.998966
Stat1_SRX498846.Macrophages	1396	Up	0.239332	0.998966
Mbd3_ERX1399945.ES_cells	732	Down	0.23934	0.998966
Rad21_SRX701161.Spleen	718	Up	0.239346	0.998966
Sox2_SRX057760.ES_cells	8	Up	0.239596	0.998966
Creb1_SRX836256.Macrophages	243	Up	0.239818	0.998966
Stat1_SRX4178776.Macrophages	1217	Up	0.239818	0.998966
Irf1_SRX122406.Dendritic_Cells	275	Up	0.240097	0.998966
Ncapg_SRX104388.ES_cells	31	Up	0.240132	0.998966
Stat1_SRX4796022.Vascular_smooth_muscle_cells	1678	Up	0.240152	0.998966
Kat8_SRX368309.mESC_derived_neural_cells	2362	Up	0.240212	0.998966
Clock_SRX4416898.Liver	1216	Down	0.240238	0.998966
Hnf4a_SRX2375608.Liver	8776	Up	0.240571	0.998966
Ppara_SRX5142529.Liver	7460	Up	0.240591	0.998966
Atf4_SRX247303.Dermal_fibroblasts	65	Up	0.240732	0.998966
Klf4_SRX2441335.ES_cells	12	Up	0.240964	0.998966
Nr3c1_SRX268233.7438	12	Up	0.241011	0.998966
Vdr_SRX467362.IDG.SW3	767	Up	0.24104	0.998966
Onecut1_ERX112993.Hepatocytes	4921	Up	0.241114	0.998966
Ppara_SRX5028183.Liver	7361	Up	0.241574	0.998966
Tal1_SRX079889.Embryonic_erythroblasts	608	Up	0.241594	0.998966
Jarid2_SRX015829.ES_cells	1124	Down	0.241931	0.998966
Tnni2_SRX099194.Osteoblasts	5	Up	0.24199	0.998966
Stat3_SRX3067399.CD4._T_cells	50	Up	0.242313	0.998966
Stat5b_SRX132022.T_cells	497	Up	0.242314	0.998966
Suz12_SRX679505.ES_cells	21	Up	0.24277	0.998966
Rxra_SRX4949982.Liver	4016	Up	0.242775	0.998966
Arid2_SRX7121954.Hepatocytes	49	Up	0.242881	0.998966
Smarca4_SRX520213.3T3.L1	794	Down	0.243039	0.998966
Eed_SRX3506041.ES_cells	19	Up	0.243325	0.998966
Kdm5c_SRX2348511.3T3.L1	91	Down	0.243544	0.998966
Nr2f2_SRX272830.Heart_Atria	41	Up	0.243591	0.998966
Aebp2_SRX7037544.ES_cells	11	Up	0.243645	0.998966
Stag1_SRX1500009.MEF	27	Up	0.243927	0.998966
Arntl_SRX4416899.Liver	1114	Down	0.243958	0.998966
Ctr9_SRX213800.ES_cells	56	Up	0.244059	0.998966
Ncoa3_SRX3683403.Liver	1338	Up	0.244413	0.998966
Hnf4a_SRX547094.Liver	7240	Up	0.244517	0.998966
Stat1_SRX3469149.Natural_Killer_T.Cells	425	Up	0.244517	0.998966
Rela_DRX192838.Unclassified	1856	Up	0.244667	0.998966
Lhx3_SRX2388070.mESCs._differentiated	231	Down	0.244748	0.998966
Lhx3_SRX2388064.mESCs._differentiated	411	Down	0.245235	0.998966
Sin3b_SRX022860.C2C12	326	Up	0.245313	0.998966
Notch1_SRX516185.Gamma_delta_T_cells	11	Up	0.245346	0.998966
Smarca4_SRX1688209.ES_cells	20	Up	0.245754	0.998966
Med1_SRX1460844.Th1_Cells	6	Up	0.245824	0.998966
Prdm16_SRX5866117.Intestinal_crypt	12	Up	0.245843	0.998966
Rad21_SRX1500023.MEF	14	Up	0.245998	0.998966
Kdm1a_SRX2761855.C2C12	15	Up	0.246	0.998966
Mtf2_SRX6071883.ES_cells	5	Up	0.246163	0.998966
Rad21_SRX1500016.MEF	40	Up	0.246217	0.998966
Rorc_SRX187261.Th17_Cells	1268	Up	0.246403	0.998966
Pcgf6_SRX6422749.ES_cells	1996	Down	0.246501	0.998966
Cebpa_SRX4950014.Liver	2542	Up	0.24657	0.998966
Arntl_SRX6060285.Liver	398	Down	0.246629	0.998966
Mecp2_SRX150258.Brain	14	Up	0.2468	0.998966
Nr3c1_SRX265308.Liver	2577	Up	0.246923	0.998966
Chd7_SRX4338231.Corpus_Callosum	45	Down	0.247114	0.998966
Stat1_SRX4178781.Macrophages	1141	Up	0.247122	0.998966
Cebpa_SRX204704.Liver	4628	Up	0.247172	0.998966
Nr3c1_SRX3582905.Liver	1235	Up	0.247224	0.998966
Ep300_SRX590341.EpiLC	1	Up	0.247584	0.998966
Rnf2_SRX5435996.ES_cells	959	Down	0.247767	0.998966
Rybp_SRX994830.mESC_derived_cardiac_cells	1231	Down	0.247785	0.998966
Rnf2_SRX028531.ES_cells	39	Up	0.24812	0.998966
Kdm4a_SRX2863207.B_cells	12	Up	0.24817	0.998966
Esr1_SRX894105.B_cells	15	Up	0.248269	0.998966
Cdc73_SRX2068823.ES_cells	12	Up	0.248337	0.998966
Gps2_SRX951936.Macrophages	12	Up	0.248337	0.998966
Lmnb1_SRX5552561.Unclassified	12	Up	0.248337	0.998966
Mef2d_SRX700332.Retina	12	Up	0.248337	0.998966
Gabpa_SRX2242856.Macrophages	2913	Up	0.248619	0.998966
Ncor1_SRX1091750.iPSC_intermediates	11	Up	0.248638	0.998966
Erf_SRX2871271.ES_cells	13	Up	0.248853	0.998966
Ezh2_ERX3297380.Unclassified	597	Down	0.249108	0.998966
Jarid2_SRX2426793.ES_cells	1013	Down	0.249183	0.998966
Grip1_SRX113296.Macrophages	82	Up	0.249263	0.998966
Cbx3_SRX2744961.ES_cells	27	Up	0.24948	0.998966
Mef2a_SRX6907634.Cerebellum	9	Up	0.249911	0.998966
Nfkb1_SRX450302.Macrophages	233	Up	0.250063	0.998966
Brd4_SRX2836979.Brown_preadipocytes	94	Up	0.250261	0.998966
Cebpa_SRX4949987.Liver	2910	Up	0.250292	0.998966
Sox3_SRX4496820.mESC_derived_glial_cells	13	Up	0.250563	0.998966
Arid1a_SRX978688.Brown_adipocytes	18	Up	0.250766	0.998966
Kmt2a_SRX1481091.LSK_cells	13	Up	0.2508	0.998966
Trim28_SRX4159247.ES_cells	17	Up	0.251187	0.998966
Cebpa_SRX4949988.Liver	2982	Up	0.251259	0.998966
Hdac1_SRX7367412.Embryonic_limb	17	Down	0.251332	0.998966
Irf4_SRX187243.Th17_Cells	2444	Up	0.251398	0.998966
Foxo1_SRX1117087.HAFTL	34	Up	0.252213	0.998966
Suz12_SRX1539906.ES_cells	1009	Down	0.252338	0.998966
Onecut1_ERX112985.Hepatocytes	4759	Up	0.252378	0.998966
Rela_SRX970837.Macrophages	1218	Up	0.252546	0.998966
Ar_SRX4373907.Sperm	229	Down	0.252551	0.998966
Zmynd8_SRX4579500.B_cells	14	Up	0.25263	0.998966
Dmc1_SRX5367844.Testis	2228	Down	0.252766	0.998966
Setdb1_SRX1287777.3T3.L1	40	Up	0.252944	0.998966
Nfkb1_SRX122541.Dendritic_Cells	11	Up	0.253033	0.998966
Rad21_SRX7856903.ES_cells	12	Up	0.253063	0.998966
Supt16_SRX4404999.Macrophages	135	Up	0.253188	0.998966
Suz12_SRX482882.ES_cells	678	Down	0.253206	0.998966
Kat8_SRX368299.ES_cells	2110	Up	0.253215	0.998966
Nr3c1_SRX265309.Liver	5656	Up	0.253378	0.998966
Rxra_SRX107356.F9	49	Down	0.253447	0.998966
Rxra_SRX020170.Liver	3955	Up	0.253457	0.998966
[truncated: 8,047 more rows]
[truncated: 1 more columns]

## Sheet: S5_4
	NGenes	Direction	PValue	FDR
female_biased.GSE77221.liver	128	Down	2.44e-107	2.45e-103
Dnmt3a_SRX2915844.Back_skin	14	Down	2.3e-19	1.15e-15
Rnf2_SRX3946198.ES_cells	17	Down	1.06e-17	3.54e-14
Naca_SRX7919643.MC3T3.E1	15	Down	1.59e-17	3.99e-14
GH_induced_male.GSE77221.liver	154	Up	4.61e-16	9.27e-13
Prdm9_SRX2511197.Testis	16	Down	1.78e-15	2.99e-12
Grip1_SRX2900600.Macrophages	20	Down	3.21e-15	4.61e-12
Rnf2_SRX5242839.ES_cells	19	Down	1.09e-13	1.37e-10
Grip1_SRX2900603.Macrophages	38	Down	1.69e-11	1.89e-08
Psip1_SRX4394179.Embryoid_Bodies	8	Down	2.65e-11	2.66e-08
Crebbp_SRX2420072.B_cells	26	Down	5.24e-11	4.78e-08
Elk1_SRX1618617.MEF.derived_neural_cells	21	Down	6e-11	5.02e-08
Grip1_SRX2900601.Macrophages	25	Down	9.52e-11	7.36e-08
Esr1_SRX377389.Aorta	31	Down	2.72e-10	1.95e-07
Bcl6_SRX094466.Liver	46	Down	4.97e-10	3.33e-07
Wdr5_SRX5027406.ES_cells	123	Down	3.26e-08	1.93e-05
Rad21_SRX5252270.ES_cells	11	Down	3.26e-08	1.93e-05
Grip1_SRX2900602.Macrophages	47	Down	1.17e-07	6.54e-05
GH_repressed_male.GSE77221.liver	195	Down	1.96e-07	0.000103481
Cbx5_SRX2744940.ES_cells	19	Down	3.47e-07	0.000174186
Ctnnb1_SRX5723674.mIMCD.3	11	Down	3.82e-07	0.000182951
Stat5a_SRX7951800.Liver	225	Down	4.56e-07	0.000208337
Suz12_SRX111886.ES_cells	170	Down	4.86e-07	0.000212493
Zfp57_SRX1421936.ES_cells	32	Down	8.75e-07	0.000365515
Pdx1_SRX2405677.NB490	56	Down	9.09e-07	0.000365515
Suz12_SRX111877.ES_cells	208	Down	1.34e-06	0.000516272
Mysm1_SRX8349070.Ba.F3	123	Down	1.47e-06	0.000546601
Ncor1_SRX7004441.Naive_T_cells	34	Down	2.69e-06	0.000963974
Ebf1_SRX120207.B_cells	72	Down	8.96e-06	0.00310621
Sox2_SRX2332427.ES_cells	72	Down	1.05e-05	0.0035062
Suz12_SRX288148.Th17_Cells	1	Up	1.1e-05	0.00355653
Arntl_SRX3699473.Heart	75	Down	1.31e-05	0.0040573
Pcgf1_SRX6768030.ES_cells	21	Down	1.33e-05	0.0040573
Trp53_SRX270556.MEF	152	Down	1.39e-05	0.00411985
Hnf4g_SRX2369887.Jejunum	15	Down	1.87e-05	0.00537856
Nap1l1_ERX149456.ES_cells	56	Down	2.05e-05	0.00562493
Spen_SRX2899183.Testis	20	Down	2.09e-05	0.00562493
Rnf2_SRX5435995.ES_cells	17	Down	2.13e-05	0.00562493
Arntl_SRX6417439.Liver	261	Down	2.28e-05	0.00588346
Kdm3b_SRX3461987.Bone_Marrow_Cells	15	Down	3.15e-05	0.00792261
Lin9_SRX4213878.Lung_adenocarcinoma_cell_line	36	Up	3.31e-05	0.00810717
Rad21_SRX1500034.MEF	16	Down	3.88e-05	0.00928233
Stat5a_SRX3102756.Hematopoietic_Stem_Cells	16	Down	4.89e-05	0.0114354
Ppara_SRX305980.Unclassified	84	Up	5.52e-05	0.0125991
Arntl_SRX038443.Liver	18	Down	5.83e-05	0.0130097
Arntl_SRX4287839.gastrocnemius	10	Down	6.47e-05	0.0141321
Eed_SRX6767992.ES_cells	20	Down	6.67e-05	0.0142541
Nr3c1_SRX1426219.Liver	145	Down	7.27e-05	0.0152256
Erf_SRX2871267.ES_cells	16	Down	7.48e-05	0.0153369
Arntl_SRX6060289.Liver	20	Down	7.74e-05	0.0155493
Ezh2_SRX4546340.Trophoblast_stem_cells	16	Down	9.19e-05	0.018098
Auts2_SRX3858815.Epidermal_progenitor_cells	32	Down	0.000135018	0.0260897
Stat5a_SRX7951804.Liver	51	Down	0.000140206	0.0263996
Ppara_SRX305982.Unclassified	162	Up	0.000143517	0.0263996
Rad21_SRX1975360.Embryonic_brains	21	Down	0.000144504	0.0263996
Stat1_SRX4796017.Vascular_smooth_muscle_cells	24	Down	0.000195691	0.0351125
Elk1_SRX1618616.MEF.derived_neural_cells	16	Down	0.000233636	0.0406474
Arntl_SRX3699467.Kidney	74	Down	0.000234628	0.0406474
Rela_SRX3944629.Macrophages	15	Down	0.000243943	0.0415448
Pcgf2_SRX6071855.ES_cells	48	Down	0.000256084	0.0428855
Hdac3_SRX5543271.Liver	29	Up	0.000269857	0.0444512
Wdr5_SRX023511.ES_cells	171	Down	0.000308963	0.0498363
Arntl_SRX4287840.gastrocnemius	5	Down	0.000312469	0.0498363
Stat3_SRX361677.Astrocytes	64	Down	0.000337354	0.0525675
Arntl_SRX038437.Liver	86	Down	0.000340498	0.0525675
Stat5a_SRX7951808.Liver	76	Down	0.000345288	0.0525675
Clock_SRX710448.NIH.3T3	16	Down	0.000437883	0.0656694
Pparg_SRX1462975.C3H.10T1.2	302	Up	0.000484369	0.0715726
Myc_SRX7849458.Lung_tumors	122	Down	0.000496508	0.0723031
Smc5_SRX217128.B_cells	31	Down	0.00053929	0.0774113
Pparg_SRX8430746.Liver	558	Up	0.000553338	0.078309
Srf_SRX1462207.MEF	35	Down	0.000567025	0.0791314
Kmt2a_SRX4475713.Myeloid_Progenitor_Cells	21	Down	0.000575449	0.079207
Isl1_SRX1973054.Islets_of_Langerhans	57	Down	0.000603092	0.0818901
Clock_SRX1098141.Beta.TC.6	72	Down	0.000611589	0.0819366
Kdm3b_SRX3461990.Bone_Marrow_Cells	16	Down	0.000770753	0.101902
Stat1_SRX122558.Dendritic_Cells	100	Down	0.000843415	0.11006
Arntl_SRX1098140.Beta.TC.6	36	Down	0.00108574	0.139865
Bhlhe40_SRX3927760.CD4._T_cells	291	Down	0.00112149	0.142642
Rpa1_SRX205931.B_cells	36	Down	0.00114199	0.143434
Pparg_SRX057537.3T3.L1	542	Up	0.00124122	0.153973
Sin3b_SRX1155621.MEF	283	Up	0.00132929	0.162887
Pparg_SRX1480030.C3H.10T1.2	372	Up	0.00151392	0.183275
Med1_SRX515660.3T3.L1	145	Up	0.00155249	0.185707
Arntl_SRX1543077.MEF	18	Down	0.00163734	0.193213
Ubtf_SRX5094752.Pro.B_cells	46	Up	0.00165369	0.193213
Pparg_SRX3461139.Pre.adipocytes	611	Up	0.00169792	0.1961
Morc3_SRX1599077.ES_cells	16	Down	0.00175662	0.20053
Cbx5_SRX2744942.ES_cells	29	Down	0.00178087	0.20053
Irf8_SRX172329.CD4._T_cells	74	Down	0.00179615	0.20053
Pparg_SRX047649.3T3.L1	237	Up	0.00192782	0.212866
Stat5a_SRX7673152.Mammary_glands	73	Down	0.00216401	0.2339
Wdr5_SRX1024500.Bone_Marrow_Cells	199	Down	0.00216488	0.2339
Brd4_SRX3944621.Macrophages	120	Down	0.00224522	0.237778
Hdac3_SRX5543268.Liver	32	Up	0.00225456	0.237778
Nr3c1_SRX1426218.Liver	103	Down	0.00227176	0.237778
Pparg_SRX019392.3T3.L1	346	Up	0.00248901	0.25783
Arntl_SRX038433.Liver	110	Down	0.00268617	0.275415
Arntl_SRX131983.Liver	61	Down	0.00281238	0.285443
Bcl6_SRX094463.Liver	222	Down	0.00298263	0.297277
Nfe2l2_SRX1606411.C2C12	49	Up	0.00298815	0.297277
Foxa2_SRX032886.Liver	35	Down	0.00307466	0.30018
Arntl_SRX3699469.Kidney	92	Down	0.00307708	0.30018
Smarca4_ERX149447.ES_cells	8	Down	0.00311325	0.300788
Myc_SRX2417363.Macrophages	73	Down	0.00329462	0.315279
Irf9_SRX5503049.MEF	16	Down	0.00345183	0.327207
Pparg_SRX2436366.Brown_adipocytes	819	Up	0.00369763	0.347232
Stat5a_SRX115364.MEF	40	Up	0.00387012	0.358437
Ep300_SRX253099.Megakaryocytes	67	Down	0.0038883	0.358437
Sin3b_SRX022861.C2C12	84	Up	0.00394275	0.360152
Bcl6_SRX094462.Liver	365	Down	0.00414808	0.375495
Nr3c1_SRX5383712.MEF	61	Down	0.00429744	0.385542
Pparg_SRX003150.3T3.L1	319	Up	0.004404	0.390179
Med1_SRX800018.Brown_adipocytes	202	Up	0.0044314	0.390179
Suz12_SRX3595740.ES_cells	22	Down	0.00446563	0.390179
Stat1_SRX4796027.Vascular_smooth_muscle_cells	171	Down	0.00451393	0.391
Nr3c1_SRX1521002.Brown_preadipocytes	280	Down	0.00467026	0.398792
Irf9_SRX4178759.Macrophages	81	Down	0.00469035	0.398792
Stat1_SRX122559.Dendritic_Cells	208	Down	0.00472999	0.398792
Foxa2_ERX102458.Midbrain	53	Down	0.00478785	0.398792
Stat1_SRX4796018.Vascular_smooth_muscle_cells	49	Down	0.0048165	0.398792
Lhx3_SRX2388074.mESCs._differentiated	28	Down	0.00484201	0.398792
Trp53_SRX6068090.White_adipocytes	36	Up	0.00502236	0.410282
Nr3c1_ERX1725519.MEF	94	Down	0.00521567	0.422637
Sox11_SRX101690.mESC_derived_neural_cells	4	Down	0.00533208	0.428614
Nr1d2_SRX128174.Liver	1068	Up	0.00597552	0.476524
Rpa2_SRX204596.B_cells	41	Down	0.0061845	0.485678
Ppara_SRX305976.Unclassified	41	Up	0.00618698	0.485678
Lin9_SRX6821119.Heart_Ventricles	193	Up	0.00639557	0.49816
Med1_SRX699290.Hair_follicle_stem_cells	73	Down	0.00680315	0.525831
Etv5_SRX4988101.ES_cells	14	Down	0.00688372	0.527656
Rnf2_SRX147768.ES_cells	7	Down	0.00693179	0.527656
Stat1_SRX122557.Dendritic_Cells	95	Down	0.00704814	0.532479
Hdac3_SRX997769.Liver	290	Up	0.00712965	0.534618
Paf1_ERX2248386.Hematopoietic_progenitors	54	Up	0.00735803	0.547656
Sin3a_SRX2404535.NSC.derived_iPS_cells	17	Up	0.00764435	0.555954
Pparg_SRX2436365.Brown_adipocytes	1001	Up	0.00764864	0.555954
Pparg_SRX1879660.Brown_adipocytes	140	Up	0.00768109	0.555954
Pou5f1_SRX4397581.iPS_cells	20	Down	0.00774209	0.555954
Sin3b_SRX022860.C2C12	331	Up	0.00774617	0.555954
Hcfc1_SRX4212050.Liver	33	Up	0.00784634	0.559149
Myog_SRX7101176.C2C12	9	Down	0.00796651	0.563715
Zbtb2_SRX3030273.mESC_derived_neural_cells	832	Up	0.00818829	0.57206
Ezh2_SRX3445708.Unclassified	23	Down	0.00819831	0.57206
Ep400_SRX978381.ES_cells	7	Down	0.00832173	0.574207
Foxa2_ERX102459.Midbrain	55	Down	0.00834337	0.574207
Smarcad1_SRX2416686.ES_cells	74	Up	0.00860207	0.587983
Stat5a_SRX115366.MEF	33	Up	0.00880519	0.597801
Smc5_SRX217129.B_cells	45	Down	0.00911793	0.612231
Sin3b_SRX022859.C2C12	294	Up	0.00913959	0.612231
Med1_SRX5543275.Liver	319	Down	0.00924974	0.615506
Ppara_SRX305978.Unclassified	1406	Up	0.0095152	0.629005
Mecp2_SRX3430979.Frontal_cortex	12	Up	0.00962759	0.632275
Prdm1_SRX1465783.Treg	23	Up	0.00988824	0.644097
Med1_SRX2245722.ES_cells	47	Up	0.00997533	0.644097
Arntl_SRX3699475.Heart	168	Down	0.0100579	0.644097
Myc_SRX1486514.Liver	83	Down	0.0100839	0.644097
Rela_SRX6074120.MEF	42	Up	0.0101281	0.644097
Myc_SRX4826327.MEF	351	Down	0.0104392	0.659702
Atf4_SRX7106914.Unclassified	36	Up	0.0106636	0.667234
Clock_DRX011958.Liver	38	Down	0.0106912	0.667234
Hnf4g_SRX4047637.Small_intestinal_organoids	143	Up	0.0122615	0.758309
Stat5a_SRX7951801.Liver	391	Down	0.012307	0.758309
Hdac3_SRX1655672.Pro.B_cells	22	Down	0.0124244	0.758309
Clock_DRX011955.Liver	408	Down	0.0125137	0.758309
Mecp2_SRX3430984.Frontal_cortex	14	Up	0.0125278	0.758309
Arntl_SRX5298249.MEF	122	Down	0.0127928	0.768008
Pparg_SRX8605838.White_adipocytes	328	Up	0.0128409	0.768008
Pcgf2_SRX6071853.ES_cells	152	Down	0.0129986	0.772839
Med1_SRX515659.3T3.L1	193	Up	0.0131512	0.777315
Irf4_SRX2766386.Treg	44	Down	0.0134018	0.786101
Smc3_SRX6903172.Hematopoietic_Stem_Cells	24	Up	0.0135578	0.786101
Irf4_SRX1998454.Th2_Cells	76	Down	0.013603	0.786101
Med1_SRX515657.3T3.L1	644	Up	0.0136128	0.786101
Kdm1a_SRX759290.Cortical_neuron	361	Up	0.013727	0.788163
Rad21_SRX7135992.Unclassified	26	Up	0.0138371	0.789625
Sox11_SRX101692.mESC_derived_neural_cells	7	Down	0.0139141	0.789625
Stat2_SRX122569.Dendritic_Cells	39	Down	0.0139882	0.789625
Clock_DRX011957.Liver	21	Down	0.0141709	0.795469
Sox11_SRX101691.mESC_derived_neural_cells	9	Down	0.0143523	0.801175
Suz12_SRX1539908.ES_cells	218	Down	0.014454	0.802396
Pparg_SRX2436364.Brown_adipocytes	497	Up	0.014661	0.809416
Arntl_SRX038434.Liver	56	Down	0.0150346	0.8208
Rpa1_SRX205960.Thymocytes	31	Down	0.0151123	0.8208
Mecp2_SRX3430978.Frontal_cortex	14	Up	0.0152038	0.8208
Stat2_SRX805962.Macrophages	66	Down	0.0152755	0.8208
Top2b_SRX717129.Embryonic_brains	56	Down	0.0152756	0.8208
Bcl6_SRX016344.Macrophages	32	Down	0.0153952	0.822827
Xbp1_SRX8366185.Liver	19	Up	0.0155046	0.824287
Jarid2_SRX6071879.ES_cells	34	Up	0.0156174	0.825911
Pparg_SRX8605839.White_adipocytes	219	Up	0.0158238	0.832449
Stat2_SRX4178757.Macrophages	63	Down	0.015959	0.835185
Dmc1_SRX4596024.Testis	958	Up	0.0163923	0.853417
Bcl6_SRX094465.Liver	140	Down	0.0165914	0.859333
Ikzf1_SRX107343.Thymus	22	Down	0.0168098	0.864851
Gata2_SRX2416653.Trophoblast_stem_cells	9	Down	0.0169075	0.864851
Stat5a_SRX319764.Mammary_glands	33	Down	0.0169562	0.864851
Nr3c1_SRX1426217.Liver	15	Down	0.0170516	0.865325
Rela_SRX3464958.Macrophages	13	Up	0.0172084	0.868896
Pou5f1_SRX590267.ES_cells	15	Down	0.0173621	0.87227
Ppara_SRX118174.Liver	1435	Up	0.0178648	0.893063
Spi1_SRX695809.416B	54	Up	0.0180644	0.898571
Nr3c1_SRX3582918.Liver	268	Up	0.0182323	0.902456
Bcl6_SRX094464.Liver	90	Down	0.0186965	0.920895
Ar_SRX5576969.Prostate_organoids	5	Down	0.0189522	0.928936
Junb_SRX122410.Dendritic_Cells	1	Up	0.0195185	0.950102
Clock_DRX011961.Liver	117	Down	0.0195732	0.950102
Ppara_SRX5028158.Liver	480	Up	0.0201343	0.972641
Nfe2l2_DRX036576.Macrophages	60	Up	0.0204266	0.974031
Ep300_DRX028517.CD4._T_cells	6	Down	0.0204539	0.974031
Spi1_SRX700925.B_cells	6	Down	0.0204539	0.974031
Arntl_SRX5298255.MEF	104	Down	0.020574	0.975131
Lmnb1_SRX2628285.NMuMG	113	Up	0.0207561	0.975763
Foxp3_SRX484254.Treg	97	Down	0.0208598	0.975763
Irf9_SRX4178758.Macrophages	189	Down	0.0208787	0.975763
Esr1_SRX268241.7438	192	Up	0.0210342	0.978479
Stat3_SRX708755.CD4._T_cells	148	Down	0.0212487	0.983902
Pou5f1_SRX4397580.iPS_cells	17	Down	0.0215688	0.994142
Sox2_SRX5374733.ES_cells	93	Down	0.0218286	0.999832
Runx3_SRX338035.CD8._T_cells	35	Down	0.0224971	0.999832
Rnf2_SRX028532.ES_cells	43	Down	0.0226146	0.999832
Suz12_SRX7423748.ES_cells	86	Down	0.0228329	0.999832
Kdm4a_SRX2638602.Uterus	10	Up	0.0231062	0.999832
Med1_SRX2162563.Pre.B_cells	59	Up	0.0231631	0.999832
Smad3_SRX026256.ES_cells	41	Down	0.0232575	0.999832
Foxa1_SRX105504.Liver	8	Down	0.0232587	0.999832
Relb_SRX122466.Dendritic_Cells	8	Down	0.0232587	0.999832
Sox2_SRX101687.mESC_derived_neural_cells	8	Down	0.0232587	0.999832
Etv5_SRX4988103.ES_cells	19	Down	0.0232892	0.999832
Ahr_SRX1166235.Keratinocytes	33	Up	0.0235446	0.999832
Ehmt2_SRX348395.ES_cells	32	Down	0.0236149	0.999832
Mef2d_SRX6907639.Cerebellum	25	Up	0.0236219	0.999832
Brd4_SRX2522391.AT.3	49	Up	0.0236826	0.999832
Ezh2_SRX348393.ES_cells	267	Down	0.023802	0.999832
Hdac3_SRX5543273.Liver	5	Down	0.0238589	0.999832
Tet1_SRX2002359.ES_cells	18	Down	0.0239356	0.999832
Hcfc1_SRX4212048.Liver	1710	Up	0.0240916	0.999832
Pparg_SRX193441.White_adipocytes	1452	Up	0.0242359	0.999832
Esr1_SRX268242.7438	190	Up	0.0248751	0.999832
Hif1a_SRX122403.Dendritic_Cells	12	Down	0.0249281	0.999832
Lmnb1_SRX2628286.NMuMG	381	Up	0.0251518	0.999832
Rad21_SRX7136000.Unclassified	32	Up	0.0258598	0.999832
Bcl6_SRX028980.Macrophages	21	Down	0.025945	0.999832
Suz12_ERX3297430.Unclassified	24	Up	0.0269841	0.999832
Atf4_SRX7106915.Unclassified	34	Up	0.0270299	0.999832
Nr3c1_SRX3582908.Liver	916	Up	0.0273406	0.999832
Ezh2_ERX3297327.Unclassified	1	Down	0.0273673	0.999832
Meis1_SRX1056342.416B	106	Up	0.0276674	0.999832
Mef2d_SRX3730252.Trophoblast_stem_cells	58	Up	0.0278048	0.999832
Arntl_SRX6060288.Liver	281	Down	0.0288315	0.999832
Suz12_SRX2737380.ES_cells	23	Down	0.0288959	0.999832
Rela_SRX4416917.MEF	63	Down	0.0289145	0.999832
Ncor1_SRX7004438.Naive_T_cells	74	Down	0.0289633	0.999832
Med1_SRX2245726.ES_cells	36	Up	0.029086	0.999832
Lmnb1_SRX2628287.NMuMG	195	Up	0.0291056	0.999832
Nfe2l2_DRX036577.Macrophages	80	Up	0.0292092	0.999832
Pparg_SRX019391.3T3.L1	848	Up	0.0293518	0.999832
Batf_ERX2268279.Th2_Cells	47	Up	0.0298552	0.999832
Pou5f1_SRX3038010.iPS_cells	21	Up	0.0300468	0.999832
Mecp2_SRX3430986.Frontal_cortex	15	Up	0.0300541	0.999832
Lin9_SRX6821118.Embryonic_heart	174	Up	0.0301371	0.999832
Dnmt3a_SRX1226919.MEF	7	Down	0.030299	0.999832
Ep300_SRX059749.Liver	7	Down	0.030299	0.999832
Nr1h3_SRX118171.Liver	209	Down	0.0307128	0.999832
Nr3c1_SRX3582909.Liver	1224	Up	0.0307538	0.999832
Smc1a_SRX4395356.Embryonic_brains	134	Up	0.0307572	0.999832
Pcgf2_SRX6071854.ES_cells	130	Down	0.0313584	0.999832
Bach2_SRX5396196.Lymph_Nodes	154	Up	0.0314113	0.999832
Ezh2_ERX3297259.Unclassified	7	Down	0.0317024	0.999832
Sin3b_SRX022857.C2C12	33	Up	0.0317505	0.999832
Rpa1_SRX6403363.MEF	15	Up	0.0320445	0.999832
Smc1a_SRX2440037.ES_cells	283	Up	0.0322267	0.999832
Arntl_SRX6417435.Liver	373	Down	0.0326203	0.999832
Klf4_SRX330636.NMuMG	16	Down	0.0330766	0.999832
Atrx_SRX804261.Cortical_neuron	38	Down	0.0332577	0.999832
Pparg_SRX019135.3T3.L1	82	Up	0.0332693	0.999832
Pparg_SRX1879661.Brown_adipocytes	1397	Up	0.0333898	0.999832
Cebpe_SRX1318194.Bone_Marrow_Cells	24	Down	0.0337926	0.999832
Stat2_SRX5503048.MEF	323	Down	0.0341078	0.999832
Pgr_SRX114725.Uterus	28	Down	0.0345883	0.999832
Ep300_SRX019006.Hepatocytes	278	Up	0.0351165	0.999832
Smarca4_SRX6489505.ES_cells	7	Up	0.0352574	0.999832
Arntl_SRX710442.NIH.3T3	93	Down	0.0355762	0.999832
Irf1_SRX2522395.AT.3	584	Down	0.0356412	0.999832
Myc_SRX5356997.Naive_B_cells	910	Down	0.0359316	0.999832
Ppara_SRX5028159.Liver	502	Up	0.0361838	0.999832
Myc_SRX4826325.MEF	414	Down	0.0362626	0.999832
Rad51_SRX204598.B_cells	63	Down	0.036504	0.999832
Stat5a_SRX7502316.Kidney	29	Down	0.0372633	0.999832
Esrrb_SRX498210.ZHBTc4	12	Down	0.0379122	0.999832
Stat1_SRX805972.Macrophages	15	Down	0.0379378	0.999832
Sox2_SRX101688.mESC_derived_neural_cells	10	Down	0.038165	0.999832
Dmc1_SRX7276680.Testis	38	Down	0.0385446	0.999832
Smc1a_SRX2440071.ES_cells	120	Up	0.0394365	0.999832
Nr3c1_SRX1521003.Brown_preadipocytes	44	Down	0.0396169	0.999832
Smarca4_SRX1495350.Heart	6	Up	0.0400752	0.999832
Nr3c1_SRX3582915.Liver	239	Down	0.0400872	0.999832
Arntl_SRX6417436.Liver	443	Down	0.0400942	0.999832
Stat5b_SRX041331.Dendritic_Cells	15	Down	0.0400963	0.999832
Arntl_SRX710445.NIH.3T3	10	Down	0.0401754	0.999832
E2f1_SRX122393.Dendritic_Cells	61	Up	0.0402628	0.999832
Bcl6_SRX353402.Th9	41	Down	0.0405812	0.999832
Aebp2_SRX7037544.ES_cells	11	Up	0.040941	0.999832
Stat3_SRX758042.CD4._T_cells	147	Down	0.0409612	0.999832
Top2b_SRX717125.Embryonic_brains	30	Down	0.0423087	0.999832
Zmynd11_SRX2692885.MEF	19	Up	0.0424645	0.999832
Med12_SRX4373899.Sperm	14	Up	0.0424926	0.999832
Hdac3_SRX1655670.Pro.B_cells	54	Down	0.0426516	0.999832
Thap11_SRX366411.ES_cells	839	Up	0.0427303	0.999832
Trp53_SRX2991454.Macrophages	286	Up	0.0429875	0.999832
Sox3_SRX4496819.mESC_derived_glial_cells	15	Down	0.0434128	0.999832
Cbx7_SRX2353880.ES_cells	48	Up	0.0435054	0.999832
Ep300_SRX590341.EpiLC	1	Up	0.0437508	0.999832
Pcgf2_SRX5027383.ES_cells	12	Down	0.0448016	0.999832
Pparg_SRX003151.3T3.L1	1642	Up	0.0448372	0.999832
Usp22_SRX7115236.Treg	28	Up	0.0448871	0.999832
Cbx2_SRX5213387.MEF	23	Up	0.0449044	0.999832
Arntl_SRX5298247.MEF	117	Down	0.0450215	0.999832
Spi1_SRX6477516.Spleen	226	Up	0.0452872	0.999832
Lin9_SRX4213877.Lung_adenocarcinoma_cell_line	1935	Up	0.045708	0.999832
Batf_ERX2268280.Th2_Cells	38	Up	0.0459186	0.999832
Suz12_SRX003849.ES_cells	16	Down	0.0465689	0.999832
Med1_SRX1357077.Brown_preadipocytes	252	Up	0.0469179	0.999832
Etv5_SRX4988100.ES_cells	16	Down	0.0469628	0.999832
Xbp1_SRX4952086.Astrocytes	7	Up	0.0471187	0.999832
Nr3c1_SRX5383711.MEF	84	Down	0.0474074	0.999832
Stat1_SRX805971.Macrophages	390	Down	0.0476006	0.999832
Pparg_SRX1357074.Brown_preadipocytes	1058	Up	0.0477298	0.999832
Kdm2b_SRX6094554.ES_cells	47	Up	0.047915	0.999832
Smchd1_SRX3789587.MEF	26	Up	0.0486891	0.999832
Trp53_SRX1080401.Embryoid_Bodies	295	Up	0.0488923	0.999832
Smarca4_SRX2612044.ES_cells	105	Up	0.04908	0.999832
Med1_SRX800019.Brown_adipocytes	83	Up	0.0497318	0.999832
Hoxb1_SRX4980253.ES_cells	208	Up	0.0500673	0.999832
Stat2_SRX5503051.MEF	16	Down	0.0507542	0.999832
Atf4_SRX7584823.G1E	79	Up	0.0508432	0.999832
Stat1_SRX122556.Dendritic_Cells	346	Down	0.0511218	0.999832
Dmc1_SRX112538.Testis	8	Up	0.0514447	0.999832
Mbd3_SRX095349.ES_cells	26	Down	0.0517466	0.999832
Rorc_SRX2251411.Thymocytes	71	Up	0.0523049	0.999832
Suz12_SRX2441344.ES_cells	197	Down	0.0524165	0.999832
Ezh2_SRX3154100.Naive_T_cells	11	Up	0.0525034	0.999832
Stat1_SRX122554.Dendritic_Cells	335	Down	0.0526068	0.999832
Med1_SRX657143.MEF	103	Up	0.0527862	0.999832
Arntl_SRX5298245.MEF	136	Down	0.053304	0.999832
Myc_ERX1167942.HPC.7	1002	Down	0.0533504	0.999832
Nr3c1_SRX3582920.Liver	612	Up	0.053541	0.999832
Prdm9_SRX2511196.Testis	32	Down	0.0535977	0.999832
Hdac1_SRX3825679.ES_cells	127	Up	0.0539888	0.999832
Rad21_SRX7135986.Unclassified	45	Up	0.0542894	0.999832
Rbpj_SRX266510.T29	15	Down	0.0544341	0.999832
Ppara_SRX3582928.Liver	267	Up	0.0546247	0.999832
Stag2_SRX099214.MEF	29	Down	0.0546587	0.999832
Etv5_SRX4988102.ES_cells	25	Down	0.0546893	0.999832
Rpa1_SRX205945.B_cells	31	Down	0.0547054	0.999832
Wdr5_SRX1024506.Bone_Marrow_Cells	244	Down	0.0548809	0.999832
Lhx2_SRX310225.Dermal_fibroblasts	35	Down	0.0549133	0.999832
Suz12_ERX3297406.Unclassified	17	Up	0.0551786	0.999832
Clock_SRX710452.Liver	24	Down	0.0556331	0.999832
Stat1_SRX805978.Macrophages	301	Down	0.0558491	0.999832
Kdm2b_SRX6094552.ES_cells	53	Up	0.0559545	0.999832
Klf4_SRX355575.ES_cells	42	Down	0.0560369	0.999832
Nelfe_SRX5785869.ES_cells	98	Up	0.0561115	0.999832
Pcgf6_SRX5027351.ES_cells	168	Up	0.0561595	0.999832
Foxp3_SRX495631.EL4	15	Down	0.0569009	0.999832
Ezh2_SRX1337887.C2C12	9	Down	0.0569504	0.999832
Med1_SRX3855872.Vascular_smooth_muscle_cells	19	Down	0.0570874	0.999832
Rpa2_SRX204595.B_cells	44	Down	0.0572475	0.999832
Etv5_SRX4988105.ES_cells	24	Down	0.0575181	0.999832
Leo1_SRX2068809.Myoblasts	20	Up	0.0575254	0.999832
Stat1_SRX2647474.CD4._T_cells	61	Down	0.0576088	0.999832
Smc1a_SRX2440040.EpiSC	130	Up	0.0576096	0.999832
Pcgf5_DRX045217.Granulocytic.monocytic_progenitors	8	Up	0.0576223	0.999832
Arntl_SRX5298259.MEF	126	Down	0.0583857	0.999832
Irf1_SRX2522394.AT.3	660	Down	0.0587565	0.999832
Spi1_SRX2499716.Scid.adh.2c2	96	Up	0.0587802	0.999832
Clock_DRX011942.Liver	15	Down	0.0589153	0.999832
Nr4a1_SRX1077593.Treg	89	Up	0.0589489	0.999832
Cux2_SRX121676.Liver	11	Down	0.0595254	0.999832
Hdac1_SRX3825599.ES_cells	1270	Up	0.0600438	0.999832
Aebp2_SRX7037543.ES_cells	10	Up	0.0602664	0.999832
Mtf2_SRX6071885.ES_cells	11	Up	0.0603469	0.999832
Sin3a_SRX1741140.ES_cells	659	Up	0.0605046	0.999832
Smarca4_SRX1688208.ES_cells	29	Down	0.0605078	0.999832
Ahr_SRX2732735.Liver	118	Up	0.0607998	0.999832
Prdm15_SRX5299924.E6.5_embryos	31	Up	0.0608544	0.999832
Ep300_DRX028521.CD4._T_cells	7	Down	0.0610701	0.999832
Tal1_SRX757571.ES_cells	7	Down	0.0610701	0.999832
Sox2_SRX2332426.ES_cells	151	Down	0.0611967	0.999832
Clock_DRX011959.Liver	276	Down	0.0612284	0.999832
Nr3c1_SRX3582906.Liver	983	Up	0.0613516	0.999832
Sox9_SRX2208545.Intestinal_stem_cells	1	Down	0.0618768	0.999832
Arntl_SRX2480310.MEF	214	Down	0.0619264	0.999832
Suz12_SRX1372670.mESC_derived_neural_cells	16	Down	0.0622291	0.999832
Nr3c1_SRX661496.Macrophages	263	Up	0.0625444	0.999832
Ezh2_ERX3297397.Unclassified	3	Down	0.0628753	0.999832
Mecp2_SRX3430980.Frontal_cortex	12	Up	0.0628985	0.999832
Parp1_SRX1353987.MEF	11	Down	0.0630111	0.999832
Suz12_SRX955437.ES_cells	12	Down	0.0631611	0.999832
Cbx1_SRX2744948.ES_cells	18	Down	0.063388	0.999832
Arntl_SRX3699463.Liver	402	Down	0.0633914	0.999832
Mef2d_SRX6907642.Cerebellum	20	Up	0.063548	0.999832
Ezh2_ERX3297211.Unclassified	3	Down	0.0646356	0.999832
Stat5a_SRX1655662.Pro.B_cells	159	Up	0.0646681	0.999832
Xbp1_SRX8366195.Liver	9	Up	0.0646778	0.999832
Arntl_SRX6060285.Liver	403	Down	0.0647141	0.999832
Smarca5_SRX1688264.ES_cells	24	Down	0.0649465	0.999832
Ep300_SRX019011.3T3.L1	29	Up	0.0656442	0.999832
Clock_DRX011950.Liver	22	Down	0.0659051	0.999832
Runx1_SRX1035404.mESC_derived_macrophages	21	Down	0.0663044	0.999832
Brca1_SRX217118.B_cells	30	Down	0.0663243	0.999832
Bcl6_SRX6095747.mESC_derived_neural_cells	176	Up	0.0667954	0.999832
Smarca4_ERX3764104.ES_cells	93	Up	0.0668133	0.999832
Atf4_SRX7106910.Unclassified	10	Up	0.0673375	0.999832
Trp53_ERX1167968.HPC.7	24	Up	0.0673656	0.999832
Spi1_SRX6477515.Bone_Marrow_Cells	388	Up	0.067371	0.999832
Klf6_SRX1632698.Oligodendrocytes	15	Up	0.0678278	0.999832
Stat3_SRX122477.Dendritic_Cells	10	Down	0.068249	0.999832
Pparg_SRX330315.3T3.L1	1143	Up	0.068445	0.999832
Med1_SRX515656.3T3.L1	521	Up	0.0684611	0.999832
Gabpa_SRX1438293.Macrophages	132	Up	0.0687098	0.999832
Rela_SRX970833.Macrophages	160	Up	0.069059	0.999832
Irf9_SRX5503046.MEF	437	Down	0.0690835	0.999832
Myc_SRX4826328.MEF	35	Down	0.0691765	0.999832
Myc_SRX2170275.Mammary_cells	942	Down	0.0692435	0.999832
Hif1a_SRX122404.Dendritic_Cells	10	Down	0.0692677	0.999832
Xbp1_SRX8366193.Liver	9	Up	0.0694254	0.999832
Nfe2l2_DRX036573.Macrophages	106	Up	0.0710392	0.999832
Meis1_SRX1035389.mESC_derived_haematopoietic_progenitor	23	Down	0.0713608	0.999832
Rela_SRX4416889.Liver	895	Up	0.071432	0.999832
Stat1_SRX122553.Dendritic_Cells	329	Down	0.0714732	0.999832
Arntl_SRX4416875.Liver	548	Down	0.0717253	0.999832
Rela_SRX122468.Dendritic_Cells	163	Up	0.0717856	0.999832
Stat2_SRX4178756.Macrophages	228	Down	0.0718262	0.999832
Yap1_SRX3459537.Liver	14	Down	0.071857	0.999832
Stat1_SRX2647475.CD4._T_cells	55	Down	0.0721167	0.999832
Med1_SRX2245728.ES_cells	103	Up	0.0721267	0.999832
Myc_SRX3091777.Liver	602	Down	0.0723572	0.999832
Rnf2_SRX1063119.ES_cells	122	Down	0.0725214	0.999832
Rbpj_SRX140339.C2C12	12	Down	0.0725516	0.999832
Crebbp_SRX6889465.Liver	262	Down	0.0728474	0.999832
Nfe2l1_SRX2311119.MEF	936	Up	0.0731019	0.999832
Mbd2_SRX3729456.NIH.3T3	93	Up	0.0734921	0.999832
Myc_SRX1486517.Liver	207	Down	0.0736045	0.999832
Rela_SRX4416888.Liver	1393	Up	0.0736193	0.999832
Suz12_SRX3595734.ES_cells	32	Up	0.0736638	0.999832
Tnni2_SRX099195.Osteoblasts	13	Down	0.073961	0.999832
Neurog2_SRX767517.Embryonic_brains	34	Down	0.0740318	0.999832
Foxa1_SRX105505.Liver	10	Down	0.0741566	0.999832
Hdac1_SRX520229.ES_cells	11	Up	0.0746442	0.999832
Med26_SRX2329665.mESC_derived_neural_cells	39	Up	0.0757554	0.999832
Rela_SRX4416916.MEF	18	Down	0.07581	0.999832
Stag1_SRX1500009.MEF	28	Down	0.0770704	0.999832
Dnmt3a_SRX2915843.Back_skin	55	Up	0.0770952	0.999832
Mysm1_ERX1493880.Unclassified	66	Up	0.078387	0.999832
Xbp1_SRX8366191.Liver	867	Up	0.078586	0.999832
Tal1_SRX1035406.mESC_derived_macrophages	16	Down	0.0786828	0.999832
Brf2_ERX022757.ES_cells	12	Down	0.079178	0.999832
Ahr_SRX6824772.Naive_T_cells	40	Up	0.0792609	0.999832
Pou5f1_SRX4397588.iPS_cells	680	Up	0.079327	0.999832
E2f1_SRX2897263.ES_cells	2227	Up	0.0793701	0.999832
Xbp1_SRX8366182.Liver	19	Up	0.0795451	0.999832
Esrrb_SRX498208.ZHBTc4	12	Down	0.0796369	0.999832
Cnot1_ERX2190893.Liver	6	Up	0.0796815	0.999832
Pax6_SRX2203273.MIN6B1	70	Down	0.0799041	0.999832
Nfe2l2_DRX036572.Macrophages	57	Up	0.0799829	0.999832
Zbtb2_SRX3030268.ES_cells	4511	Up	0.080312	0.999832
Rad51_SRX6403368.MEF	7	Up	0.0808587	0.999832
Foxa2_SRX679437.Liver	12	Up	0.0809277	0.999832
Rela_SRX3557055.Macrophages	10	Up	0.0810057	0.999832
Naa10_SRX3058257.ES_cells	18	Up	0.0811797	0.999832
Smyd2_SRX2734078.Renal_epithelial_cells	2	Up	0.0812557	0.999832
Cnot1_ERX2190889.Liver	4	Up	0.0814605	0.999832
Ncoa3_SRX142062.ES_cells	12	Down	0.0821527	0.999832
Ezh2_ERX3297373.Unclassified	5	Down	0.0822545	0.999832
Sox3_SRX4496820.mESC_derived_glial_cells	13	Down	0.0823991	0.999832
Runx3_SRX338034.CD8._T_cells	7	Down	0.0828452	0.999832
Mbd2_SRX2165257.ES_cells	8	Down	0.083162	0.999832
Tal1_SRX1035390.mESC_derived_haematopoietic_progenitor	233	Down	0.0840319	0.999832
Bach2_SRX5396197.Lymph_Nodes	241	Up	0.084525	0.999832
Myc_SRX2170277.Mammary_cells	669	Down	0.0845926	0.999832
Brd9_SRX7121956.Hepatocytes	598	Up	0.0846223	0.999832
Cxxc1_SRX1683888.Thymocytes	11	Up	0.0849387	0.999832
Klf6_SRX1632694.Oligodendrocytes	16	Up	0.0853792	0.999832
Sin3b_SRX022858.C2C12	40	Up	0.0863361	0.999832
Clock_DRX011946.Liver	20	Down	0.0865826	0.999832
Stra8_DRX154393.Unclassified	4750	Up	0.087038	0.999832
Smarca4_SRX1495351.Heart	5	Up	0.0877238	0.999832
Pax3_SRX5358285.mESCs._differentiated	99	Down	0.0877412	0.999832
Med26_SRX4895091.CH12	7	Up	0.0881533	0.999832
Baz2a_SRX1100372.ES_cells	12	Up	0.0883587	0.999832
Rbpj_SRX140330.C2C12	12	Down	0.0886066	0.999832
Paf1_SRX1287877.ES_cells	17	Down	0.0886113	0.999832
Mysm1_ERX1493888.Unclassified	66	Up	0.0890264	0.999832
Mecp2_SRX3430985.Frontal_cortex	11	Up	0.0892109	0.999832
Dgcr8_SRX2415034.ES_cells	242	Up	0.0893849	0.999832
Mycn_SRX2960256.Neuroblastoma	27	Down	0.0894187	0.999832
Bap1_SRX3341234.ES_cells	1002	Up	0.0897008	0.999832
Atf4_SRX7584820.G1E	261	Up	0.0898235	0.999832
Klf4_SRX1115748.B_cells	22	Up	0.0900796	0.999832
Med12_SRX1484892.HPC.7	80	Up	0.0902338	0.999832
Sox2_SRX057755.ZHBTc4	175	Down	0.0904307	0.999832
Rara_SRX4369785.Germline_stem_cells	10	Down	0.0904995	0.999832
Suz12_SRX3595737.ES_cells	45	Down	0.090504	0.999832
Myc_SRX3087028.Unclassified	715	Down	0.0907489	0.999832
Stat1_SRX2647490.CD4._T_cells	57	Down	0.0909884	0.999832
Ahr_SRX2732736.Liver	25	Down	0.091403	0.999832
Notch1_SRX070894.Leukemia._Lymphoid	947	Up	0.0920121	0.999832
Gps2_SRX951935.Macrophages	26	Down	0.0920452	0.999832
Med1_SRX355581.ES_cells	28	Down	0.0921287	0.999832
Nr3c1_SRX3582907.Liver	1257	Up	0.0925009	0.999832
Pparg_SRX219897.White_adipocytes	563	Up	0.0926055	0.999832
Rara_SRX675957.Th1_Cells	14	Down	0.0928293	0.999832
Pparg_SRX193442.Brown_adipocytes	2407	Up	0.0930374	0.999832
Leo1_SRX2068816.ES_cells	29	Up	0.0930466	0.999832
Brd4_SRX744017.Erythroblasts	10	Down	0.0937414	0.999832
Rela_SRX6080567.MEF	57	Up	0.0937864	0.999832
Mef2d_SRX3730253.Trophoblast_stem_cells	38	Up	0.0941937	0.999832
Pcgf5_DRX045219.Granulocytic.monocytic_progenitors	10	Up	0.0943004	0.999832
Rad21_SRX701154.Spleen	239	Down	0.0943089	0.999832
Rbpj_SRX140329.C2C12	12	Down	0.094477	0.999832
Clock_DRX011949.Liver	20	Down	0.0946739	0.999832
Nr3c1_SRX145800.Corticotrophs	143	Down	0.094675	0.999832
Stat1_SRX122555.Dendritic_Cells	342	Down	0.0947031	0.999832
Stat3_SRX708765.Dendritic_Cells	14	Down	0.0949206	0.999832
Irf4_SRX5086109.Th2_Cells	20	Up	0.0951561	0.999832
Jun_SRX172330.CD4._T_cells	187	Up	0.0952001	0.999832
Pcgf5_DRX045222.Granulocytic.monocytic_progenitors	10	Up	0.0952008	0.999832
Rpa1_SRX205922.B_cells	458	Up	0.0953633	0.999832
Hoxb1_SRX4980249.ES_cells	11	Down	0.0955119	0.999832
Foxa1_SRX286411.Epididymis	25	Down	0.0955549	0.999832
Glyr1_SRX3601923.Macrophages	7	Up	0.0957973	0.999832
Hdac3_SRX100293.Liver	13	Down	0.0968451	0.999832
Nr1d2_SRX1161941.Th17_Cells	85	Up	0.0969121	0.999832
Smarca4_SRX3270964.ES_cells	813	Up	0.0969204	0.999832
Stat2_SRX122570.Dendritic_Cells	26	Down	0.0972769	0.999832
Foxa2_SRX1074789.Liver	41	Down	0.0973905	0.999832
Wdr5_SRX1024496.Bone_Marrow_Cells	388	Down	0.0975337	0.999832
Cxxc5_SRX5938347.ES_cells	970	Up	0.0977186	0.999832
Nr3c1_SRX5383717.MEF	32	Up	0.097782	0.999832
Clock_SRX710446.NIH.3T3	4	Down	0.0981839	0.999832
Crebbp_SRX059746.Liver	8	Down	0.0983959	0.999832
Arntl_SRX710444.NIH.3T3	14	Down	0.0993083	0.999832
Rad21_SRX648718.Intestinal_adenoma	17	Down	0.0995245	0.999832
Arntl_SRX038440.Liver	28	Down	0.0998473	0.999832
Rbpj_SRX140338.C2C12	9	Down	0.0998946	0.999832
Stat3_SRX122475.Dendritic_Cells	9	Down	0.0998946	0.999832
Stat3_SRX122478.Dendritic_Cells	9	Down	0.0998946	0.999832
Ubtf_SRX5094754.Pro.B_cells	161	Up	0.10001	0.999832
Smc3_SRX195363.MEF	16	Down	0.10005	0.999832
Dgcr8_SRX2345834.ES_cells	46	Down	0.10053	0.999832
Aff4_SRX1460846.Th1_Cells	82	Up	0.101036	0.999832
Prdm9_SRX2511200.Testis	67	Up	0.101172	0.999832
Smad1_SRX1082043.mESC_derived_epiblast.like_cells	14	Down	0.10202	0.999832
Stat5a_SRX094453.Liver	1477	Down	0.10268	0.999832
Otx2_SRX1054881.Embryonic_brains	13	Up	0.102719	0.999832
Nr3c1_SRX3771845.Liver	431	Down	0.102836	0.999832
Kdm5b_SRX096135.ES_cells	22	Down	0.102873	0.999832
Rpa1_SRX205962.Thymocytes	26	Down	0.103023	0.999832
Nr3c1_SRX3582916.Liver	2928	Up	0.10324	0.999832
Zbtb2_SRX3030271.ES_cells	5380	Up	0.103582	0.999832
Nr3c1_SRX5141293.BWTG3	379	Down	0.103791	0.999832
Ezh2_SRX3141813.ES_cells	1406	Down	0.104338	0.999832
Morc3_SRX1599076.ES_cells	257	Up	0.104845	0.999832
Irf4_ERX1288410.Unclassified	36	Up	0.104947	0.999832
Cbx5_SRX059745.Liver	17	Down	0.105123	0.999832
Hdac1_SRX3825598.ES_cells	1683	Up	0.105633	0.999832
Hdac1_SRX3729454.NIH.3T3	30	Up	0.105831	0.999832
Mta2_SRX3825671.ES_cells	108	Up	0.105838	0.999832
Mta2_SRX4401438.ES_cells	108	Up	0.105838	0.999832
Rpa1_SRX205948.B_cells	175	Up	0.105987	0.999832
Rela_SRX4416873.Liver	1612	Up	0.106416	0.999832
Nr3c1_SRX4169603.Kidney	42	Down	0.106607	0.999832
Ash2l_SRX6716555.ES_cells	2553	Up	0.106882	0.999832
Kdm2b_SRX6094553.ES_cells	76	Up	0.107046	0.999832
Nr3c1_SRX3582904.Liver	348	Down	0.107046	0.999832
Pou5f1_SRX4397589.iPS_cells	746	Up	0.107092	0.999832
Kmt2b_SRX1602658.ES_cells	1516	Up	0.107098	0.999832
Prdm9_SRX2511190.Testis	155	Up	0.107348	0.999832
Tcf12_SRX8271858.Mammary_epithelial_cells	16	Up	0.107509	0.999832
Suz12_SRX3145816.ES_cells	112	Up	0.107634	0.999832
Stat5a_SRX7951805.Liver	2148	Down	0.107754	0.999832
Rcor2_SRX4579968.Cortical_midline	27	Down	0.107901	0.999832
Ctr9_SRX213822.ES_cells	280	Down	0.10798	0.999832
Rela_SRX4416872.Liver	1647	Up	0.108077	0.999832
Rad51_SRX205968.B_cells	205	Up	0.108094	0.999832
Mysm1_ERX1493877.Unclassified	56	Up	0.108243	0.999832
Msl1_SRX368300.ES_cells	482	Up	0.108288	0.999832
Kdm1a_SRX019360.ES_cells	20	Down	0.108422	0.999832
Kdm5b_SRX096136.ES_cells	16	Down	0.108538	0.999832
STAT5.male_biased_GSE31578.liver	618	Up	0.108853	0.999832
Top2b_SRX717133.Embryonic_brains	24	Down	0.109305	0.999832
Tet1_SRX057740.ES_cells	15	Down	0.109379	0.999832
Gli2_SRX1973381.ES_cells	250	Down	0.109672	0.999832
Nr2f2_SRX272830.Heart_Atria	43	Down	0.109805	0.999832
Rnf2_SRX003848.ES_cells	8	Down	0.10987	0.999832
Nfe2l1_SRX2311120.MEF	521	Up	0.109888	0.999832
Kdm2a_SRX6094547.ES_cells	8	Up	0.109959	0.999832
Nono_SRX1287561.ES_cells	32	Down	0.110137	0.999832
Rela_SRX6080560.MEF	38	Up	0.111089	0.999832
Ezh2_ERX3297445.Unclassified	6	Down	0.111201	0.999832
Hdac3_SRX1158927.Hippocampus	9	Down	0.111442	0.999832
Rbpj_SRX140328.C2C12	9	Down	0.111442	0.999832
Nfat5_SRX3462673.Macrophages	28	Down	0.111661	0.999832
Sumo2_SRX4219809.MEF	205	Up	0.111945	0.999832
Ncor1_SRX100295.Liver	283	Down	0.112131	0.999832
Ezh2_SRX1372671.mESC_derived_neural_cells	12	Down	0.112472	0.999832
Tcf7l2_SRX5647948.Preadiocytes	217	Up	0.112539	0.999832
Cxxc5_SRX5938348.ES_cells	616	Up	0.113191	0.999832
Ncor2_DRX028515.CD4._T_cells	7	Down	0.113699	0.999832
Rela_SRX122470.Dendritic_Cells	168	Up	0.113995	0.999832
Stat3_SRX315100.Gastric_tumor	10	Down	0.114385	0.999832
Wdr5_SRX6765004.MC.38	454	Down	0.114845	0.999832
Chd4_SRX333579.iPS_cells	12	Down	0.114874	0.999832
Rxra_SRX003138.3T3.L1	499	Up	0.11518	0.999832
Ctr9_SRX017060.ES_cells	472	Down	0.115802	0.999832
Zfp143_SRX159137.MEF	1882	Up	0.116023	0.999832
Smc1a_SRX2440080.ES_cells	20	Up	0.116613	0.999832
Hdac2_SRX047138.ES_cells	563	Up	0.117117	0.999832
Irf9_SRX4178770.Macrophages	508	Down	0.11735	0.999832
Smarca4_SRX1365304.Retina	27	Up	0.117363	0.999832
Mysm1_ERX1493879.Unclassified	164	Up	0.117407	0.999832
Stat3_SRX015589.CD4._T_cells	327	Down	0.117856	0.999832
Xbp1_SRX5796541.Liver	38	Up	0.117958	0.999832
Irf4_SRX5396194.Lymph_Nodes	283	Up	0.118299	0.999832
Stat3_SRX1365212.Dendritic_Cells	11	Down	0.119042	0.999832
Hdac3_SRX997775.Liver	301	Up	0.119163	0.999832
Yap1_SRX7653551.ES_cells	759	Up	0.119305	0.999832
Trps1_SRX6098143.Tumor	7	Up	0.119314	0.999832
Gabpa_SRX1438291.Macrophages	214	Up	0.119375	0.999832
Stat1_SRX2522398.AT.3	21	Up	0.11947	0.999832
Brwd1_SRX759796.Pre.B_cells	177	Up	0.1195	0.999832
Hdac3_SRX206483.Liver	1023	Up	0.119701	0.999832
Stat2_SRX4178769.Macrophages	307	Down	0.119835	0.999832
Irf2_SRX2953594.MEF	376	Down	0.11991	0.999832
Ddit3_SRX119350.MEF	237	Up	0.119946	0.999832
Nfe2l2_DRX036574.Macrophages	158	Up	0.119959	0.999832
Trim28_SRX4159248.ES_cells	17	Up	0.120889	0.999832
Prdm9_SRX2511191.Testis	14	Up	0.121287	0.999832
Suz12_ERX3297454.Unclassified	25	Up	0.121341	0.999832
Trp53_SRX6068088.White_adipocytes	894	Up	0.121623	0.999832
Myc_SRX2170278.Mammary_cells	917	Down	0.121868	0.999832
Nfe2l2_SRX5006898.Esophagus	360	Up	0.122295	0.999832
Tbl1x_SRX4923094.Embryonic_brains	303	Up	0.122307	0.999832
Myc_SRX213807.ES_cells	44	Down	0.122499	0.999832
Tal1_SRX1030254.G1E	15	Up	0.122658	0.999832
Stat1_SRX865034.CD4._T_cells	330	Up	0.122766	0.999832
Med1_SRX2599811.3T3.L1	1860	Up	0.122853	0.999832
Gabpa_SRX1438295.Macrophages	170	Up	0.122892	0.999832
Suz12_ERX3297190.Unclassified	6	Down	0.122959	0.999832
Smarca4_SRX823818.ES_cells	19	Down	0.123271	0.999832
Nfe2_SRX298037.Ter119_Erythrocytes	685	Up	0.123272	0.999832
Lhx2_SRX310227.Dermal_fibroblasts	17	Down	0.123309	0.999832
Ahr_SRX6824768.iTreg	26	Up	0.123563	0.999832
Rbpj_SRX266509.T29	6	Down	0.123914	0.999832
Rbbp5_SRX208059.ES_cells	33	Down	0.123946	0.999832
Rbpj_SRX140327.C2C12	11	Down	0.123961	0.999832
Irf1_SRX1583883.Macrophages	337	Down	0.124042	0.999832
Atrx_SRX804259.Cortical_neuron	44	Up	0.12424	0.999832
Foxa2_SRX1074784.Liver	165	Down	0.124318	0.999832
Smc1a_SRX4395347.Embryonic_brains	160	Up	0.124667	0.999832
Irf2_SRX122516.Dendritic_Cells	12	Down	0.124694	0.999832
Vdr_SRX6095574.Parathyroid	160	Down	0.125044	0.999832
Meiosin_DRX184580.Unclassified	5537	Up	0.125083	0.999832
Drosha_SRX2345835.ES_cells	23	Up	0.125605	0.999832
Rpa2_SRX217121.B_cells	13	Down	0.125941	0.999832
Nr1h3_SRX118170.Liver	283	Down	0.126275	0.999832
Kdm1a_SRX1655667.Pro.B_cells	151	Up	0.127134	0.999832
Rad21_SRX7135996.Unclassified	21	Up	0.127287	0.999832
Ezh2_SRX5649298.Embryonic_limb	12	Up	0.127301	0.999832
Ahcy_SRX4369911.ES_cells	46	Up	0.127303	0.999832
Lhx3_SRX1706946.mESCs._differentiated	76	Up	0.127611	0.999832
Nr3c1_SRX5383718.MEF	15	Up	0.127729	0.999832
Ezh2_SRX348397.ES_cells	15	Down	0.128766	0.999832
Sin3a_SRX022854.C2C12	87	Up	0.12883	0.999832
Pou5f1_SRX1998721.MEF	14	Up	0.128934	0.999832
Irf8_SRX5056008.Hematopoietic_progenitors	49	Up	0.129365	0.999832
Stat2_SRX4178774.Macrophages	29	Up	0.129769	0.999832
Esr1_SRX021616.Myeloid_Cells	487	Up	0.129978	0.999832
Suz12_ERX3297268.Unclassified	620	Down	0.13048	0.999832
Smarcad1_SRX2416685.ES_cells	17	Down	0.130555	0.999832
Pcgf2_SRX5027339.ES_cells	557	Up	0.130964	0.999832
Sox9_SRX2208544.Intestinal_stem_cells	2	Down	0.131039	0.999832
Erf_SRX2796985.Prostate_organoids	1	Up	0.131307	0.999832
Erf_SRX2796988.Prostate_organoids	1	Up	0.131307	0.999832
Ezh2_SRX5382178.ES_cells	1	Up	0.131307	0.999832
Hdac3_SRX5007209.Macrophages	1	Up	0.131307	0.999832
Hdac3_SRX5007210.Macrophages	1	Up	0.131307	0.999832
Irf4_SRX122532.Dendritic_Cells	1	Up	0.131307	0.999832
Nfkb1_SRX122538.Dendritic_Cells	1	Up	0.131307	0.999832
Smad4_SRX5023290.Duodenum	3673	Up	0.131366	0.999832
Bmi1_SRX109472.Neural_progenitor_cells	633	Down	0.131892	0.999832
Ar_SRX5576959.Prostate_organoids	51	Down	0.131903	0.999832
Irf4_ERX1376819.Unclassified	895	Up	0.131958	0.999832
Smarca4_SRX4620641.Spermatogonia	4937	Up	0.13202	0.999832
Ezh2_SRX1337883.C2C12	7	Down	0.132034	0.999832
Hdac3_SRX1158925.Hippocampus	10	Down	0.132058	0.999832
Trp53_SRX1080400.Embryoid_Bodies	280	Up	0.132509	0.999832
Pou3f2_SRX209328.mESCs._differentiated	11	Down	0.132635	0.999832
Irf3_SRX2991447.Macrophages	13	Up	0.132652	0.999832
Ubtf_SRX5094755.Pro.B_cells	150	Up	0.132805	0.999832
Hsf1_SRX6417365.Liver	490	Up	0.133078	0.999832
Irf8_SRX2359706.Thymic_epithelial_cells	11	Up	0.13316	0.999832
Irf8_DRX025996.Granulocytic.monocytic_progenitors	8	Down	0.133373	0.999832
Eed_SRX6767991.ES_cells	16	Down	0.133393	0.999832
Nelfa_SRX2649454.Liver	13	Up	0.13377	0.999832
Smarca4_SRX003888.ES_cells	27	Up	0.13381	0.999832
Tet3_SRX1214069.mESC_derived_neural_cells	46	Up	0.133894	0.999832
Smarca4_SRX2236925.ES_cells	17	Up	0.13424	0.999832
Brd4_SRX2389065.T_cells	139	Up	0.134337	0.999832
Tcf3_SRX1568867.B_cells	1319	Up	0.134898	0.999832
Zmynd11_SRX2692886.MEF	16	Up	0.135081	0.999832
Atf4_SRX7584824.G1E	93	Up	0.135283	0.999832
Parp1_SRX1353988.MEF	10	Down	0.135382	0.999832
Ezh2_SRX4546339.Trophoblast_stem_cells	224	Down	0.135491	0.999832
Sox2_SRX5023749.ES_cells	52	Up	0.135842	0.999832
Sin3a_SRX022852.C2C12	18	Down	0.136607	0.999832
Nr3c1_SRX145801.Corticotrophs	144	Down	0.136749	0.999832
Rbpj_SRX140343.C2C12	12	Down	0.13679	0.999832
Parp1_SRX1342336.ES_cells	335	Up	0.137184	0.999832
Rnf2_SRX1745497.EpiSC	11	Down	0.137206	0.999832
Hdac1_SRX7367409.Embryonic_limb	818	Up	0.13737	0.999832
Smad1_SRX1082042.mESC_derived_epiblast.like_cells	19	Down	0.137471	0.999832
Gata3_SRX077029.CD8._T_cells	10	Down	0.137534	0.999832
Rbpj_SRX070895.Leukemia._Lymphoid	350	Up	0.137698	0.999832
Irf4_SRX1091121.B_cells	34	Up	0.137918	0.999832
Mtf2_SRX2737367.ES_cells	30	Down	0.137977	0.999832
Setdb1_SRX1563803.Pro.B_cells	1070	Up	0.138343	0.999832
Mettl3_SRX2415036.ES_cells	394	Up	0.138383	0.999832
Prdm9_SRX2511195.Testis	42	Up	0.138589	0.999832
Stab1_SRX7232600.ES_cells	16	Down	0.138716	0.999832
Med1_SRX2599812.3T3.L1	1945	Up	0.139103	0.999832
Nelfe_SRX3557048.Macrophages	31	Up	0.139203	0.999832
Smarca4_ERX3764063.ES_cells	40	Up	0.139368	0.999832
Sumo1_SRX4219808.MEF	22	Down	0.139707	0.999832
Sirt6_SRX873343.ES_cells	12	Down	0.139731	0.999832
Ppara_SRX118173.Liver	2882	Up	0.139828	0.999832
Nrf1_SRX352243.3T3.L1	343	Up	0.139883	0.999832
Clock_DRX011943.Liver	17	Down	0.139979	0.999832
Kdm4a_SRX099244.Dendritic_Cells	18	Down	0.140324	0.999832
Med1_SRX5624035.ES_cells	66	Up	0.140398	0.999832
Med26_SRX4895124.CH12	581	Up	0.140741	0.999832
Arntl_SRX2480311.MEF	176	Down	0.140822	0.999832
Pou5f1_SRX4397582.iPS_cells	1419	Up	0.140917	0.999832
Suz12_SRX3145806.ES_cells	66	Up	0.141365	0.999832
Smarca4_SRX4301428.mESC_derived_cardiac_cells	3538	Up	0.141421	0.999832
Jarid2_SRX5463239.ES_cells	62	Down	0.141498	0.999832
Ncor2_ERX080888.3T3.L1	392	Up	0.141623	0.999832
Ezh2_ERX3297187.Unclassified	2	Down	0.141928	0.999832
Ezh2_ERX3297277.Unclassified	2	Down	0.141928	0.999832
Arid2_SRX7121960.Hepatocytes	9	Up	0.142104	0.999832
Stat1_SRX197292.Macrophages	546	Down	0.142244	0.999832
Med12_SRX1688242.ES_cells	24	Down	0.142419	0.999832
Rxra_SRX003139.3T3.L1	760	Up	0.142506	0.999832
Atf3_SRX122483.Dendritic_Cells	39	Up	0.143348	0.999832
Smc3_SRX1338523.ES_cells	103	Down	0.143458	0.999832
Crebbp_ERX3764075.ES_cells	44	Up	0.143542	0.999832
Stag1_SRX120173.MEF	32	Down	0.143794	0.999832
Foxa2_SRX059743.Liver	35	Down	0.144002	0.999832
Trim28_SRX202998.ES_cells	11	Down	0.144224	0.999832
Myc_SRX984195.MEF	12	Up	0.14427	0.999832
Rpa1_SRX205935.B_cells	76	Up	0.144385	0.999832
Crebbp_SRX2067873.Hemangioblasts	509	Up	0.144528	0.999832
Myc_SRX3087026.Unclassified	28	Down	0.144938	0.999832
Rela_SRX6080561.MEF	83	Up	0.145085	0.999832
Esrrb_SRX498207.ZHBTc4	13	Down	0.145156	0.999832
Smc3_SRX6903177.Hematopoietic_Stem_Cells	8	Up	0.145266	0.999832
Kdm2a_SRX6094545.ES_cells	480	Up	0.145337	0.999832
Ssrp1_SRX7176627.ES_cells	621	Down	0.145353	0.999832
Dmrtb1_SRX681861.Testis	513	Up	0.145864	0.999832
Smarca4_SRX7121950.Hepatocytes	21	Down	0.146023	0.999832
Kdm1a_SRX3633792.C2C12	184	Up	0.146128	0.999832
Sox2_SRX3205487.Carcinoma._Squamous_Cell	320	Up	0.146193	0.999832
Smc1a_SRX2564313.Mammary_glands	19	Up	0.146295	0.999832
Sox2_SRX3205492.Carcinoma._Squamous_Cell	439	Up	0.146864	0.999832
Gps2_SRX5028163.Liver	362	Up	0.146994	0.999832
Smad2_SRX1080404.Embryoid_Bodies	2684	Up	0.147519	0.999832
Bmi1_SRX1310996.CD4._T_cells	34	Down	0.147937	0.999832
Bcl6_SRX353403.Th9	213	Up	0.148118	0.999832
Med1_SRX1357075.Brown_preadipocytes	96	Up	0.148414	0.999832
Cdk8_SRX668247.ES_cells	1119	Up	0.1488	0.999832
Ctnnb1_SRX172938.Embryonic_kidney	112	Up	0.14891	0.999832
Mecp2_SRX150258.Brain	13	Down	0.148929	0.999832
Clock_DRX011944.Liver	11	Down	0.149587	0.999832
Bcl6_SRX6095751.mESC_derived_neural_cells	129	Up	0.149618	0.999832
Clock_DRX011945.Liver	18	Down	0.150102	0.999832
Ahcy_SRX4369912.ES_cells	36	Up	0.15015	0.999832
Zfp281_SRX3789646.Trophoblast_stem_cells	2070	Up	0.150188	0.999832
Foxa1_SRX5576961.Prostate_organoids	4	Down	0.150191	0.999832
Pparg_SRX2436363.Brown_adipocytes	84	Up	0.150198	0.999832
Myc_SRX1553882.Pancreas	185	Down	0.150355	0.999832
Jarid2_SRX5463236.ES_cells	501	Down	0.150644	0.999832
Nr3c1_SRX745826.Burst.forming_unit_erythroids	49	Up	0.151079	0.999832
Pou3f2_SRX1058357.mESC_derived_neural_cells	75	Up	0.151797	0.999832
Gps2_SRX5028166.Liver	131	Up	0.151845	0.999832
Kdm1a_SRX3464954.Macrophages	10	Up	0.151845	0.999832
Srf_SRX4735800.iPS_cells	56	Down	0.152045	0.999832
Ezh2_ERX3297301.Unclassified	6	Up	0.152132	0.999832
Hoxb13_SRX7299491.Heart	208	Down	0.152638	0.999832
Bmi1_SRX1311004.Th2_Cells	31	Down	0.153232	0.999832
Rorc_SRX2251409.Thymocytes	43	Up	0.153562	0.999832
Zfp322a_SRX248912.ES_cells	147	Up	0.154054	0.999832
Stat3_SRX315102.Gastric_tumor	10	Down	0.154145	0.999832
Pou5f1_SRX1998720.MEF	13	Down	0.154259	0.999832
Rbpj_SRX140342.C2C12	12	Down	0.154357	0.999832
Nr3c1_SRX2088115.Mammary_glands	19	Down	0.154441	0.999832
Dnmt3l_SRX327702.ES_cells	21	Down	0.155331	0.999832
Fos_SRX671665.Cortical_neuron	892	Up	0.15546	0.999832
Ets1_SRX505074.Thymocytes	65	Down	0.155606	0.999832
Lmnb1_SRX429082.Retina	12	Down	0.155718	0.999832
Gabpa_SRX1438299.Macrophages	133	Up	0.156381	0.999832
Dmc1_SRX027445.Testis	14	Down	0.156567	0.999832
Myc_SRX6409836.mESCs._differentiated	25	Down	0.157074	0.999832
Sap18_SRX1688260.ES_cells	614	Up	0.157277	0.999832
Tet1_SRX7687353.ES_cells	2693	Up	0.157306	0.999832
Nfe2l2_DRX036575.Macrophages	420	Up	0.157332	0.999832
Gabpa_SRX1438297.Macrophages	43	Up	0.157382	0.999832
Mbd3_SRX366410.ES_cells	79	Up	0.157395	0.999832
Crebbp_SRX059747.Liver	12	Down	0.157758	0.999832
Irf8_DRX025999.Unclassified	9	Down	0.158065	0.999832
Kdm5a_SRX055319.ES_cells	15	Down	0.158202	0.999832
Zfp281_SRX5817863.ES_cells	2046	Up	0.158292	0.999832
Ruvbl1_SRX1688255.ES_cells	30	Down	0.158475	0.999832
Mtf2_SRX2737368.ES_cells	17	Down	0.158525	0.999832
Sin3a_SRX4403332.ES_cells	1907	Up	0.158749	0.999832
Smad4_SRX4046280.Embryonic_limb	16	Down	0.15893	0.999832
Top1_SRX2437699.Thymus	44	Up	0.158973	0.999832
Egr2_SRX110636.Thymocytes	60	Down	0.159001	0.999832
Pcgf6_SRX1980069.ES_cells	34	Down	0.159394	0.999832
Cbx1_SRX2744947.ES_cells	21	Down	0.159566	0.999832
Smad4_SRX5023289.Duodenum	2966	Up	0.159781	0.999832
Rtf1_SRX1176739.C2C12	38	Up	0.160026	0.999832
Hdac1_SRX3021907.mESC_derived_haemogenic_endothelium	2244	Up	0.160803	0.999832
E2f1_SRX2897262.ES_cells	3481	Up	0.161367	0.999832
Foxa2_SRX540239.Liver	1040	Down	0.161513	0.999832
Rad21_SRX701160.Spleen	205	Down	0.161535	0.999832
Myc_SRX3087030.Unclassified	903	Down	0.161597	0.999832
Nr3c1_SRX5141291.BWTG3	699	Down	0.162141	0.999832
Rnf2_SRX5213401.MEF	12	Down	0.16241	0.999832
Bach2_SRX1629385.M1	458	Up	0.162619	0.999832
Irf2_SRX2953593.MEF	322	Down	0.163021	0.999832
Ncor2_SRX040546.Macrophages	21	Down	0.163128	0.999832
Jun_SRX155449.C2C12	163	Up	0.163177	0.999832
Pparg_SRX2663111.3T3.F442A	105	Up	0.163558	0.999832
Relb_SRX122467.Dendritic_Cells	11	Down	0.163695	0.999832
Zfp281_SRX2455331.EpiSC	2733	Up	0.163805	0.999832
Ets1_SRX974250.Naive_T_cells	329	Up	0.163806	0.999832
Rarg_SRX087272.F9	86	Up	0.163964	0.999832
Ebf4_SRX2487348.Olfactory_Nerve	929	Up	0.164506	0.999832
Jarid2_SRX1100377.ES_cells	9	Up	0.164829	0.999832
Sox2_SRX057756.ZHBTc4	97	Down	0.164865	0.999832
Smchd1_SRX3789584.MEF	34	Up	0.164973	0.999832
Myc_SRX4826326.MEF	19	Down	0.165406	0.999832
Men1_SRX1311001.Th1_Cells	272	Up	0.16623	0.999832
Med26_SRX2329666.mESC_derived_neural_cells	14	Up	0.166236	0.999832
Pparg_SRX2676942.Brown_adipocytes	2416	Up	0.166355	0.999832
Stat1_SRX1441671.B_cells	27	Up	0.166399	0.999832
Sap18_SRX1688259.ES_cells	23	Down	0.166531	0.999832
Stat5a_SRX094458.Liver	808	Down	0.166691	0.999832
Nfe2l1_SRX2311121.MEF	126	Up	0.167008	0.999832
Mbd3_ERX1399934.ES_cells	229	Up	0.167409	0.999832
Junb_SRX390506.Dendritic_Cells	25	Up	0.167558	0.999832
Myc_SRX3087022.Unclassified	427	Down	0.167639	0.999832
Acss2_SRX2394880.Hippocampus	413	Up	0.167695	0.999832
Tox_SRX2511221.OT.1	495	Up	0.168207	0.999832
Hoxb1_SRX4980241.ES_cells	14	Down	0.168265	0.999832
Rnf2_SRX856958.Intestinal_crypt	153	Down	0.168271	0.999832
Pcgf2_SRX5027389.ES_cells	38	Up	0.16861	0.999832
Rxra_SRX087268.F9	76	Up	0.169007	0.999832
Irf4_ERX1376815.Unclassified	605	Up	0.169066	0.999832
Meis1_SRX110438.Myeloblastic_cell_lines	113	Up	0.169217	0.999832
Ep300_SRX140334.C2C12	14	Down	0.169247	0.999832
Gsk3b_SRX528869.MEF	52	Up	0.169261	0.999832
Ehmt2_SRX2497453.Cardiomyocytes	5	Up	0.169397	0.999832
Ep300_SRX059748.Liver	11	Down	0.16952	0.999832
Brd9_SRX7121957.Hepatocytes	375	Up	0.169705	0.999832
Supt16_SRX4394183.ES_cells	75	Up	0.170052	0.999832
Nr3c1_SRX1688365.Hepatocytes	157	Down	0.170594	0.999832
Mybl1_SRX1764252.Testis	732	Up	0.171096	0.999832
Kmt2b_SRX1602653.ES_cells	526	Up	0.171185	0.999832
Rxra_SRX087267.F9	73	Up	0.171254	0.999832
Tbx21_SRX2647496.CD4._T_cells	1260	Up	0.171436	0.999832
Kmt2b_SRX1602659.ES_cells	2999	Up	0.171467	0.999832
Tfe3_SRX1466726.MEF	618	Up	0.17188	0.999832
Vdr_SRX6095563.Monocytes	58	Up	0.17207	0.999832
Myc_SRX3087024.Unclassified	17	Down	0.172241	0.999832
Creb1_SRX257622.Liver	1131	Up	0.172571	0.999832
Xbp1_SRX8366188.Liver	14	Up	0.172659	0.999832
Atf4_SRX7584821.G1E	173	Up	0.17295	0.999832
Irf2_SRX2953595.MEF	512	Down	0.173001	0.999832
Ash2l_SRX6716554.ES_cells	4100	Up	0.173147	0.999832
Fos_ERX1167941.HPC.7	519	Up	0.17315	0.999832
Stat3_SRX758044.CD4._T_cells	268	Down	0.173171	0.999832
Id2_SRX3730242.Trophoblast_stem_cells	533	Up	0.173505	0.999832
Suz12_SRX679505.ES_cells	22	Down	0.173769	0.999832
Rbpj_SRX140337.C2C12	11	Down	0.173961	0.999832
Setdb1_SRX1287780.3T3.L1	30	Down	0.174431	0.999832
Nr3c1_SRX3582905.Liver	1245	Up	0.17444	0.999832
Pcgf6_SRX5027391.ES_cells	364	Up	0.174735	0.999832
Zscan5b_SRX1993426.Placenta	19	Down	0.174888	0.999832
Trim33_SRX1019997.Testis	905	Up	0.175002	0.999832
Hsf1_SRX6417366.Liver	505	Up	0.175308	0.999832
Trim28_SRX2228736.ES_cells	72	Up	0.175631	0.999832
Rbbp4_SRX3729458.NIH.3T3	661	Up	0.175672	0.999832
Yeats4_SRX2955754.ES_cells	117	Up	0.175982	0.999832
Smarca4_SRX2236926.ES_cells	9	Up	0.176232	0.999832
Suz12_SRX554635.ES_cells	19	Down	0.176421	0.999832
Ell_SRX113078.ES_cells	317	Up	0.176859	0.999832
Ascl1_SRX2734243.ES_cells	135	Down	0.176882	0.999832
Kdm2b_DRX143500.Thymocytes	263	Up	0.177256	0.999832
Ep300_SRX1484895.HPC.7	665	Up	0.177394	0.999832
Mtf2_SRX6071884.ES_cells	5	Up	0.177445	0.999832
Rpa1_SRX205953.B_cells	133	Up	0.177513	0.999832
Crebbp_ERX3764108.ES_cells	40	Up	0.177589	0.999832
Cbfb_SRX105461.Thymocytes	23	Down	0.177617	0.999832
Kmt2b_SRX2875255.ES_cells	3961	Up	0.177866	0.999832
Esrrb_SRX498209.ZHBTc4	16	Down	0.177941	0.999832
Lhx3_SRX1706941.mESCs._differentiated	22	Down	0.178075	0.999832
Spi1_SRX1532849.AML246	208	Up	0.178239	0.999832
Rag2_SRX018806.Thymocytes	19	Down	0.17832	0.999832
Ep300_SRX187249.Th17_Cells	466	Down	0.178399	0.999832
Ahr_SRX1166234.Keratinocytes	6	Up	0.17885	0.999832
Gata1_SRX816548.G1ME	11	Down	0.179231	0.999832
Pparg_SRX341028.Brown_preadipocytes	189	Up	0.179379	0.999832
Ar_SRX5576964.Prostate_organoids	18	Up	0.179664	0.999832
Brd4_SRX2836984.C2C12	72	Up	0.17971	0.999832
Tle3_SRX5351987.Hematopoietic_Stem_Cells	57	Up	0.17972	0.999832
Trim28_SRX3661344.Neuro.2a	6552	Up	0.179892	0.999832
Nr3c1_SRX3582927.Liver	4302	Up	0.18022	0.999832
Arid1a_SRX7121946.Hepatocytes	65	Up	0.180458	0.999832
Suz12_SRX679504.ES_cells	1121	Down	0.180834	0.999832
Rxra_SRX003140.3T3.L1	1757	Up	0.181001	0.999832
Hdac3_SRX1158926.Hippocampus	11	Down	0.181025	0.999832
Egr2_SRX329255.T_cells	11	Up	0.181175	0.999832
Asxl3_SRX7701216.Lung_cancer	326	Up	0.181285	0.999832
Rnf2_SRX028530.ES_cells	33	Down	0.181505	0.999832
Ep300_SRX144175.C2C12	28	Up	0.181556	0.999832
Rxra_SRX1017451.P19	353	Up	0.18158	0.999832
Smad2_SRX1163236.Pancreatic_cancer_cell_lines	2566	Up	0.181723	0.999832
Cxxc1_SRX2486180.ES_cells	6658	Up	0.181832	0.999832
Nap1l1_ERX149459.mESC_derived_endoodermal_cells	31	Down	0.182011	0.999832
Hnf4a_SRX2375613.Liver	200	Up	0.182208	0.999832
Mef2a_SRX6907635.Cerebellum	9	Down	0.18236	0.999832
Trim28_SRX134775.B_cells	13	Down	0.183027	0.999832
Top2b_SRX2500402.Cerebellar_granule_neurons	8	Up	0.183068	0.999832
Cbx5_SRX059744.Liver	11	Down	0.183147	0.999832
Arid1a_SRX978689.Brown_adipocytes	19	Down	0.183475	0.999832
Ezh2_SRX348398.ES_cells	14	Down	0.183589	0.999832
Smarca4_SRX2236929.ES_cells	7	Up	0.183808	0.999832
Jarid2_SRX016253.ES_cells	17	Down	0.184042	0.999832
Hoxc6_SRX6755620.ES_cells	46	Up	0.184104	0.999832
Nr3c1_SRX3582938.Liver	175	Down	0.184156	0.999832
Lmo2_SRX1035388.mESC_derived_haematopoietic_progenitor	47	Down	0.184199	0.999832
Hdac3_SRX679443.Liver	8	Up	0.184219	0.999832
Chaf1b_SRX4705094.MLL.AF9_leukemic_cell	2738	Up	0.184309	0.999832
Mbd3_SRX333562.iPS_cells	9	Up	0.184332	0.999832
Atoh1_SRX1817256.Colon	1369	Up	0.184703	0.999832
Arid1b_SRX7121949.Hepatocytes	8	Up	0.185272	0.999832
Stat3_SRX041328.Dendritic_Cells	11	Down	0.185316	0.999832
Irf4_SRX1998453.Th2_Cells	424	Down	0.18564	0.999832
Rybp_SRX7423727.ES_cells	40	Up	0.185918	0.999832
Rbpj_SRX702808.T.ALL	77	Up	0.186619	0.999832
Batf_SRX172337.CD4._T_cells	9	Up	0.186871	0.999832
Sox2_SRX209320.mESCs._differentiated	115	Down	0.187055	0.999832
Meiosin_DRX184581.Unclassified	6963	Up	0.187146	0.999832
Brd3_SRX744020.G1E	42	Down	0.18729	0.999832
Hdac3_ERX2789784.ES_cells	23	Down	0.187626	0.999832
Ehmt2_SRX2497444.Cardiomyocytes	6	Up	0.187874	0.999832
Rybp_SRX1831949.ES_cells	41	Up	0.187903	0.999832
Clock_SRX710450.NIH.3T3	6	Down	0.187957	0.999832
Neurod1_SRX2633487.Embryonic_pancreas	12	Down	0.187971	0.999832
Rela_SRX119597.3T3.L1	9	Down	0.188154	0.999832
Pbrm1_SRX994722.Liver	4373	Up	0.188342	0.999832
Smad2_SRX1080407.Embryoid_Bodies	2181	Up	0.188404	0.999832
Trim28_SRX1022094.ES_cells	37	Up	0.188573	0.999832
Zfp143_SRX159136.ES_cells	2430	Up	0.188694	0.999832
Ncapd3_SRX471321.MEF	190	Up	0.190035	0.999832
Naca_SRX7919644.MC3T3.E1	19	Up	0.190435	0.999832
Brd4_SRX2389066.T_cells	124	Up	0.190522	0.999832
Bcor_DRX139340.Granulocytic.monocytic_progenitors	7	Up	0.19054	0.999832
Hdac3_SRX100290.Liver	43	Down	0.190637	0.999832
Pparg_SRX1357073.Brown_preadipocytes	1305	Up	0.191036	0.999832
Nfia_SRX2663110.3T3.F442A	71	Up	0.191042	0.999832
Bmi1_SRX1311022.ES_cells	32	Down	0.191152	0.999832
Kdm2a_SRX6094546.ES_cells	11	Up	0.191577	0.999832
Kmt2a_SRX1481091.LSK_cells	12	Up	0.191582	0.999832
Ebf2_SRX2676936.Brown_adipocytes	2179	Up	0.191708	0.999832
Pparg_SRX978690.Brown_adipocytes	28	Down	0.191832	0.999832
Hdac3_SRX2375603.Liver	812	Up	0.192123	0.999832
Suz12_SRX3595729.ES_cells	370	Down	0.192195	0.999832
Crebbp_ERX3764080.ES_cells	42	Up	0.192965	0.999832
Stat2_SRX4178775.Macrophages	17	Up	0.192967	0.999832
Ppara_SRX3582931.Liver	71	Up	0.193584	0.999832
Med1_SRX657137.iPS_cells	238	Up	0.193683	0.999832
Rxra_SRX1017423.F9	194	Up	0.193828	0.999832
Nfya_SRX032491.Neurons	2318	Up	0.194056	0.999832
Gps2_SRX5028165.Liver	139	Up	0.194328	0.999832
Men1_SRX1310993.B_cells	20	Down	0.194479	0.999832
Mecp2_SRX669239.Cerebellum	15	Up	0.194526	0.999832
Pou5f1_SRX4397590.iPS_cells	3318	Up	0.194645	0.999832
Cbx3_SRX2744966.ES_cells	18	Down	0.195034	0.999832
Atf4_SRX119353.MEF	32	Down	0.195177	0.999832
Ubtf_SRX188808.MEL	1615	Up	0.195239	0.999832
Cebpa_SRX377483.B_cells	26	Down	0.195302	0.999832
Sox9_SRX4554102.3T3.L1	239	Up	0.195344	0.999832
Trim28_SRX1022095.ES_cells	60	Up	0.195467	0.999832
Rela_SRX970832.Macrophages	42	Up	0.19558	0.999832
Vdr_SRX6095534.Kidney	17	Up	0.195735	0.999832
Rnf2_SRX5213398.MEF	38	Down	0.195934	0.999832
Rnf2_SRX105462.Thymocytes	7	Down	0.196046	0.999832
Nr3c1_SRX661497.Macrophages	336	Up	0.196152	0.999832
Dmc1_SRX3630642.Testis	791	Up	0.196521	0.999832
Meis1_SRX3730281.Trophoblast_stem_cells	3	Up	0.196822	0.999832
Suz12_ERX3297388.Unclassified	755	Down	0.197077	0.999832
Nfe2l2_SRX3630638.Liver	2317	Up	0.197348	0.999832
Nfe2_SRX1629386.M1	302	Up	0.197682	0.999832
Rela_SRX970836.Macrophages	1861	Up	0.197937	0.999832
Clock_DRX011948.Liver	20	Down	0.197965	0.999832
Pparg_SRX193440.White_adipocytes	4257	Up	0.198138	0.999832
Supt16_SRX4404999.Macrophages	137	Down	0.198382	0.999832
Foxo1_SRX1219538.Uterus	1190	Up	0.198469	0.999832
Suz12_SRX6071895.ES_cells	803	Up	0.198647	0.999832
Arid1a_SRX978688.Brown_adipocytes	20	Down	0.198753	0.999832
Ubtf_SRX5094758.Pro.B_cells	275	Up	0.198937	0.999832
Smad4_SRX3014619.CD4._T_cells	26	Up	0.199155	0.999832
Tbx21_SRX2647495.CD4._T_cells	467	Up	0.199173	0.999832
Ncor2_DRX028511.CD4._T_cells	9	Down	0.199605	0.999832
Stat4_SRX3324136.Natural_Killer_T.Cells	16	Up	0.199625	0.999832
Ahr_SRX6824770.Naive_T_cells	55	Up	0.199701	0.999832
Rad21_SRX1500029.MEF	17	Down	0.200141	0.999832
Stat1_SRX805974.Macrophages	805	Down	0.200438	0.999832
Tox_SRX2511220.OT.1	2570	Up	0.200702	0.999832
Mef2c_SRX2497449.Cardiomyocytes	5	Up	0.2008	0.999832
Smad2_SRX1080403.Embryoid_Bodies	3590	Up	0.201066	0.999832
Esr1_SRX1074783.Liver	68	Down	0.201146	0.999832
Pcgf5_SRX3730259.Trophoblast_stem_cells	15	Up	0.201208	0.999832
Rela_DRX192834.Unclassified	2350	Up	0.201474	0.999832
Suz12_SRX3946196.ES_cells	1481	Down	0.201499	0.999832
Ets1_SRX505075.Thymocytes	32	Down	0.201501	0.999832
Jarid2_SRX7423717.ES_cells	81	Down	0.20161	0.999832
Fli1_SRX1733612.Bone_Marrow_Cells	10	Up	0.201879	0.999832
Pou3f2_SRX1058360.mESC_derived_neural_cells	11	Down	0.201997	0.999832
Stat3_SRX315101.Gastric_tumor	11	Down	0.201997	0.999832
Trim33_SRX4047998.Th17_Cells	2646	Up	0.201997	0.999832
Hdac1_SRX3825667.ES_cells	391	Up	0.202042	0.999832
Elk1_SRX1462212.MEF	14	Up	0.202132	0.999832
Xbp1_SRX4952080.Astrocytes	4	Up	0.202145	0.999832
Xbp1_SRX4952081.Astrocytes	4	Up	0.202145	0.999832
Smarca4_SRX1123932.MEF	13	Down	0.202152	0.999832
Setd1a_SRX3581835.NIH.3T3	6906	Up	0.202191	0.999832
Rpa1_SRX205957.B_cells	457	Up	0.202196	0.999832
Prdm9_SRX2511189.Testis	14	Up	0.202364	0.999832
Klf9_SRX2185050.Unclassified	717	Up	0.202492	0.999832
Brd4_SRX3205279.Liver	9040	Up	0.202789	0.999832
Crebbp_SRX330328.3T3.L1	249	Up	0.202877	0.999832
Jun_SRX096388.Macrophages	273	Up	0.202951	0.999832
Med12_SRX1670177.ES_cells	585	Down	0.20307	0.999832
Tal1_SRX1035385.mESC_derived_haematopoietic_progenitor	45	Down	0.203133	0.999832
Nr3c1_SRX3582926.Liver	3081	Up	0.203249	0.999832
Ikzf1_SRX692977.ILC87	3114	Up	0.203305	0.999832
Med12_SRX1338526.ES_cells	24	Down	0.203573	0.999832
Suz12_SRX2776975.ES_cells	30	Down	0.203635	0.999832
Smad2_SRX026468.ES_cells	79	Up	0.203641	0.999832
Spi1_SRX540699.Hematopoietic_Stem_Cells	132	Up	0.203655	0.999832
Ikzf3_SRX2162536.Pre.B_cells	35	Up	0.203744	0.999832
Gtf3c1_SRX1688324.ES_cells	5692	Up	0.203823	0.999832
Zfp57_SRX5140868.ES_cells	45	Up	0.20407	0.999832
Ebf4_SRX2487349.Olfactory_Nerve	2662	Up	0.204194	0.999832
Mef2a_SRX2922948.Heart_Ventricles	14	Up	0.204195	0.999832
Med1_SRX5624033.ES_cells	287	Up	0.204248	0.999832
Suz12_SRX5006206.Spleen	12	Up	0.204309	0.999832
Stat1_SRX4178777.Macrophages	401	Down	0.204604	0.999832
Stat3_SRX315096.Gastric_tumor	10	Down	0.204819	0.999832
Nr3c1_SRX716927.Macrophages	47	Down	0.204825	0.999832
Chd4_SRX099383.CD4_CD8_double_positive_cells	18	Down	0.204965	0.999832
Tcf3_SRX082176.Thymocytes	135	Down	0.205388	0.999832
Klf9_SRX2185047.Unclassified	9	Up	0.205578	0.999832
Crtc2_SRX5374967.Islets_of_Langerhans	26	Up	0.205609	0.999832
Esr1_SRX377392.Liver	362	Down	0.205933	0.999832
Klf4_ERX1965627.Embryonic_cells	81	Up	0.20618	0.999832
Mtf2_SRX2737366.ES_cells	20	Up	0.206579	0.999832
Ep300_SRX1659050.mESC_derived_neural_cells	79	Up	0.206612	0.999832
Arntl_SRX710443.NIH.3T3	12	Down	0.206662	0.999832
Stat5a_SRX132012.T_cells	8	Up	0.206699	0.999832
Zfp384_SRX2955827.Neuroepithelial_progenitor_cell	11	Up	0.206816	0.999832
Pou5f1_SRX5855848.ES_cells	1898	Up	0.206866	0.999832
Sox2_SRX101689.mESC_derived_neural_cells	19	Down	0.206962	0.999832
Brd4_SRX647400.3T3.L1	19	Up	0.207142	0.999832
Esr1_SRX4373904.Sperm	86	Up	0.207205	0.999832
Prdm9_SRX2511192.Testis	142	Up	0.207247	0.999832
Ncapg_SRX104389.ES_cells	36	Down	0.207284	0.999832
Pdx1_SRX2405678.NB490	14	Up	0.207326	0.999832
Nfil3_DRX178623.Liver	1028	Down	0.2075	0.999832
Stat1_SRX4178767.Macrophages	853	Down	0.207978	0.999832
Med1_SRX2599810.3T3.L1	1775	Up	0.207999	0.999832
Smarca4_SRX1688209.ES_cells	23	Down	0.208217	0.999832
Hdac3_ERX2789782.ES_cells	15	Down	0.208372	0.999832
Zfp281_SRX3789647.Trophoblast_stem_cells	1785	Up	0.208425	0.999832
Smc1a_SRX218288.B_cells	25	Down	0.208433	0.999832
Kmt2a_SRX4475711.Myeloid_Progenitor_Cells	4238	Up	0.208853	0.999832
Men1_SRX1311005.Th2_Cells	19	Up	0.208867	0.999832
Ar_SRX4373906.Sperm	57	Down	0.209063	0.999832
Srebf1_SRX1650052.Macrophages	87	Down	0.209746	0.999832
Arid2_SRX7121954.Hepatocytes	53	Up	0.209883	0.999832
Suz12_ERX3297364.Unclassified	726	Down	0.210141	0.999832
Kdm5b_SRX388392.ES_cells	49	Down	0.210276	0.999832
Suz12_SRX5027361.ES_cells	2303	Down	0.210351	0.999832
Med1_SRX5624039.ES_cells	53	Up	0.210398	0.999832
Lef1_SRX5227764.Naive_T_cells	24	Up	0.21049	0.999832
Tcf3_SRX1568862.B_cells	714	Up	0.210889	0.999832
Stat1_SRX1441669.B_cells	5	Up	0.211233	0.999832
Dgcr8_SRX2415031.ES_cells	19	Down	0.211296	0.999832
Ncapd3_SRX104387.ES_cells	419	Up	0.211711	0.999832
Ikzf1_SRX107341.Thymus	18	Down	0.211781	0.999832
Nkx2.2_SRX708729.mESC_derived_neural_cells	1008	Up	0.212058	0.999832
Med1_SRX2599809.3T3.L1	1939	Up	0.21227	0.999832
Klf4_SRX4112926.Prostate_stem_cell_line	2788	Up	0.212453	0.999832
Stat3_SRX315095.Gastric_tumor	11	Down	0.21246	0.999832
Xbp1_SRX5796534.Liver	20	Up	0.212862	0.999832
Aebp2_SRX7423752.ES_cells	5	Up	0.212965	0.999832
Batf3_SRX956771.Dendritic_Cells	127	Up	0.213011	0.999832
Pml_SRX893333.MEF	12	Down	0.213192	0.999832
Ncaph2_SRX1688322.ES_cells	5806	Up	0.213197	0.999832
Trp53_SRX2170268.Mammary_cells	780	Up	0.213296	0.999832
Hsf1_SRX148355.Corpus_Striatum	482	Up	0.213308	0.999832
Suz12_SRX381493.ES_cells	461	Down	0.213636	0.999832
Trim33_SRX886484.Leukemia._Lymphoid	33	Down	0.213857	0.999832
Rela_SRX2766389.Treg	5	Up	0.214412	0.999832
Dmc1_SRX4596022.Testis	1659	Up	0.214477	0.999832
Otx2_SRX429081.Retina	15	Down	0.214894	0.999832
Pcgf6_SRX1980070.ES_cells	44	Down	0.215292	0.999832
Hsf1_SRX1132775.MEF	499	Up	0.215434	0.999832
Ets1_SRX039484.Th2_Cells	264	Up	0.215465	0.999832
Ubtf_SRX188803.CH12	5133	Up	0.215549	0.999832
Suz12_SRX3595730.ES_cells	902	Down	0.21592	0.999832
Trp53_SRX335560.Embryonic_kidney	856	Up	0.215944	0.999832
Myc_SRX7849457.Lung_tumors	915	Down	0.215992	0.999832
Myod1_SRX341760.Brown_preadipocytes	9	Down	0.216071	0.999832
Hnf4g_SRX4047621.Small_intestinal_organoids	2771	Up	0.216194	0.999832
Kmt2b_SRX1602654.ES_cells	4409	Up	0.216228	0.999832
Stat1_SRX4178766.Macrophages	1194	Down	0.216324	0.999832
Aebp2_SRX7037539.ES_cells	38	Up	0.216355	0.999832
Pou5f1_SRX5855862.ES_cells	13	Up	0.216944	0.999832
Nfia_SRX1879656.Brown_adipocytes	142	Up	0.21709	0.999832
Gata2_SRX1035383.mESC_derived_haematopoietic_progenitor	16	Down	0.217372	0.999832
Dmc1_SRX6726987.Testis	651	Up	0.217433	0.999832
Hdac3_SRX2375598.Liver	2329	Up	0.217525	0.999832
Pou5f1_SRX7687351.EpiLC	101	Up	0.217558	0.999832
Suz12_ERX3297334.Unclassified	16	Up	0.217579	0.999832
Rbpj_SRX140331.C2C12	20	Down	0.217888	0.999832
Rnf2_SRX1539900.ES_cells	2035	Down	0.217976	0.999832
Nipbl_SRX6073530.P19	7967	Up	0.218044	0.999832
Ncor2_ERX080885.3T3.L1	95	Up	0.218101	0.999832
Hdac2_SRX7726761.B_cells	110	Up	0.218339	0.999832
Paf1_SRX1287876.ES_cells	17	Down	0.218375	0.999832
Bcl11b_SRX1677236.Thymus	8776	Up	0.219024	0.999832
Prdm5_SRX731123.MC3T3	14	Down	0.219047	0.999832
Rela_SRX2858282.Tconv	399	Up	0.219182	0.999832
Ldb1_ERX1167964.HPC.7	283	Down	0.21927	0.999832
Mef2a_SRX6907631.Cerebellum	8	Down	0.219291	0.999832
Atoh1_SRX1817264.Colon	1809	Up	0.219446	0.999832
Arntl_SRX038442.Liver	8	Down	0.21945	0.999832
Ets2_SRX122398.Dendritic_Cells	8	Down	0.21945	0.999832
Smarca4_DRX001053.C2C12	8	Down	0.21945	0.999832
Jarid2_SRX7423730.ES_cells	642	Down	0.219876	0.999832
Kdm2b_SRX3179308.iPS_cells	232	Up	0.220172	0.999832
Prdm9_SRX2511198.Testis	227	Up	0.220563	0.999832
Nelfa_SRX2649455.Liver	155	Up	0.220567	0.999832
Suz12_SRX1719360.ES_cells	99	Down	0.220664	0.999832
Hoxb1_SRX4980240.ES_cells	242	Up	0.22083	0.999832
Rxra_SRX1017422.F9	28	Up	0.220941	0.999832
Myc_SRX3087029.ES_cells	61	Down	0.220954	0.999832
Eomes_SRX3730225.Trophoblast_stem_cells	613	Up	0.221227	0.999832
Arntl_SRX038432.Liver	12	Down	0.221463	0.999832
Pml_SRX1960057.MEF	9	Up	0.221573	0.999832
Suz12_SRX381492.ES_cells	675	Down	0.221589	0.999832
Rela_SRX970835.Macrophages	627	Up	0.221705	0.999832
Tet1_SRX3202007.ES_cells	6228	Up	0.221779	0.999832
Ikzf1_SRX5358494.Pro.B_cells	224	Up	0.221857	0.999832
Ezh2_SRX213823.ES_cells	20	Down	0.222069	0.999832
Suz12_SRX2441342.ES_cells	141	Down	0.22207	0.999832
Nr3c1_SRX5383713.MEF	106	Down	0.222396	0.999832
Isl1_SRX1706973.mESCs._differentiated	1512	Up	0.222483	0.999832
Suz12_SRX121227.mESC_derived_neural_cells	1086	Down	0.22269	0.999832
Rtf1_SRX1176737.C2C12	48	Up	0.222761	0.999832
Hnrnpk_SRX5653915.ES_cells	150	Up	0.223111	0.999832
Tet1_SRX5204017.Frontal_cortex	12	Up	0.223174	0.999832
Taf7l_SRX349390.Testis	7740	Up	0.223295	0.999832
Kdm1a_SRX759288.Cortical_neuron	1434	Up	0.223351	0.999832
Runx1_SRX1056344.416B	4417	Up	0.223372	0.999832
Ncor1_SRX2599814.3T3.L1	5158	Up	0.223485	0.999832
Foxo1_SRX1117087.HAFTL	36	Down	0.223912	0.999832
Srebf1_SRX316698.Liver	70	Up	0.224176	0.999832
Tcf3_SRX2254825.Neural_Stem_Cells	684	Up	0.224415	0.999832
Runx1_DRX165596.Unclassified	7057	Up	0.224453	0.999832
Tead1_SRX2832616.Nerve_tumor_cells	85	Down	0.224619	0.999832
Brd4_SRX020959.Macrophages	21	Down	0.224695	0.999832
Foxa1_SRX105507.Liver	13	Down	0.224712	0.999832
Ezh2_SRX1311013.B_cells	34	Down	0.224827	0.999832
Ezh2_SRX2031360.ES_cells	63	Down	0.224874	0.999832
Stat1_SRX4178780.Macrophages	576	Down	0.224917	0.999832
Sox9_DRX028800.Embryonic_gonad	415	Up	0.224927	0.999832
Nlrc5_SRX646165.T_cells	24	Down	0.225314	0.999832
Sirt1_SRX019014.Cerebellum	4799	Up	0.225321	0.999832
Kmt2a_SRX344971.C2C12	14	Down	0.225654	0.999832
Tcf12_SRX8271860.Mammary_epithelial_cells	7	Up	0.225729	0.999832
Ezh2_SRX4507132.ES_cells	518	Down	0.225755	0.999832
Zmynd11_SRX7842811.Macrophages	36	Up	0.22584	0.999832
Cbx7_SRX802061.ES_cells	269	Down	0.225908	0.999832
Ar_SRX739215.Prostate_tumor	16	Down	0.22616	0.999832
Ncor2_SRX4923028.Embryonic_brains	3311	Up	0.226582	0.999832
Stat5a_SRX3582933.Liver	1168	Down	0.226601	0.999832
Asxl1_SRX3739258.Bone_Marrow_Cells	8222	Up	0.22682	0.999832
Ppard_SRX5379421.Oligodendrocytes	15	Up	0.226911	0.999832
Rxra_SRX003154.3T3.L1	1319	Up	0.227287	0.999832
Ikzf1_SRX5358485.Pro.B_cells	368	Up	0.227288	0.999832
Jarid2_SRX7423728.ES_cells	2469	Down	0.227563	0.999832
Tcf7l2_SRX2734782.Heart_Ventricles	26	Up	0.2276	0.999832
Suz12_ERX3297292.Unclassified	702	Down	0.227736	0.999832
Ezh2_ERX3297451.Unclassified	12	Down	0.227948	0.999832
Relb_SRX122465.Dendritic_Cells	29	Up	0.227998	0.999832
Foxa2_SRX032885.Liver	17	Up	0.228339	0.999832
Brd9_SRX3751909.ES_cells	5322	Up	0.22848	0.999832
Jun_SRX3637413.Macrophages	2271	Up	0.228703	0.999832
Cry1_SRX415003.Liver	45	Down	0.229509	0.999832
Ep300_SRX1997145.Embryoid_Bodies	195	Up	0.229817	0.999832
Tcf3_SRX1568868.B_cells	587	Up	0.229866	0.999832
E2f3_SRX871673.Intestinal_villus	1067	Up	0.229907	0.999832
Nr3c1_SRX5141294.BWTG3	922	Down	0.229983	0.999832
Rad51_SRX6403369.MEF	28	Up	0.230365	0.999832
Usp16_SRX385945.ES_cells	1255	Up	0.230653	0.999832
Myc_SRX871674.Intestinal_villus	30	Up	0.230659	0.999832
Bhlhe40_SRX3730217.Trophoblast_stem_cells	14	Down	0.230727	0.999832
Rbbp4_SRX3729469.NIH.3T3	33	Up	0.230778	0.999832
Cbx7_SRX6767997.ES_cells	15	Up	0.230787	0.999832
Stat5b_SRX132022.T_cells	509	Down	0.230913	0.999832
Atrx_SRX523445.MEF	10	Down	0.231085	0.999832
Ahr_SRX6824765.iTreg	354	Up	0.231159	0.999832
Nfya_SRX032492.Neurons	1864	Up	0.231319	0.999832
Men1_SRX2850804.Th2_Cells	67	Up	0.231416	0.999832
Nfe2l2_SRX3630637.Liver	4697	Up	0.231423	0.999832
Ssrp1_SRX7176623.ES_cells	287	Down	0.231537	0.999832
Stat5a_SRX115358.MEF	416	Up	0.231573	0.999832
Ezh2_SRX3255074.ES_cells	555	Down	0.231641	0.999832
Chd8_SRX534847.Embryonic_brains	332	Up	0.232007	0.999832
Setd1a_SRX2830663.ES_cells	8282	Up	0.23214	0.999832
Spi1_SRX264595.RAW_264.7	5116	Up	0.232203	0.999832
Mecp2_SRX5731675.Frontal_cortex	4	Up	0.232232	0.999832
Esr1_SRX021612.Myeloid_Cells	22	Up	0.232666	0.999832
Xbp1_SRX2053270.Liver	1400	Up	0.232722	0.999832
Ubtf_SRX5094751.Pro.B_cells	317	Up	0.232745	0.999832
Msl2_SRX368303.ES_cells	545	Up	0.232775	0.999832
Myc_SRX6409837.mESCs._differentiated	19	Down	0.232823	0.999832
Xbp1_SRX2053273.Liver	2415	Up	0.232857	0.999832
Spi1_SRX2499718.Scid.adh.2c2	3758	Up	0.23318	0.999832
Rpa1_SRX205951.B_cells	117	Up	0.233394	0.999832
Wdr5_SRX023512.ES_cells	394	Down	0.233465	0.999832
Med23_SRX1688271.ES_cells	16	Down	0.233492	0.999832
Hdac3_SRX1722787.Hippocampus	353	Up	0.23351	0.999832
Nfya_SRX032483.mESC_derived_neural_cells	63	Up	0.23366	0.999832
Ebf2_SRX3070369.Brown_adipocytes	1252	Up	0.233801	0.999832
Chd4_SRX1838113.Cerebellum	459	Up	0.233817	0.999832
Pcgf6_SRX5027402.ES_cells	31	Up	0.233876	0.999832
Taf7l_SRX202798.C3H.10T1.2	9732	Up	0.234886	0.999832
Esr1_SRX268245.7438	1306	Up	0.235095	0.999832
Junb_SRX2901290.Macrophages	1369	Up	0.235303	0.999832
Setdb1_SRX1287762.3T3.L1	29	Down	0.235717	0.999832
Kdm1a_SRX352241.3T3.L1	7357	Up	0.235739	0.999832
Setd1a_SRX6639876.ES_cells	9112	Up	0.235749	0.999832
Irf1_SRX2991443.Macrophages	720	Down	0.235955	0.999832
Dmc1_SRX027448.Testis	22	Down	0.236776	0.999832
Ezh2_SRX015830.ES_cells	1329	Down	0.236856	0.999832
Ezh2_SRX2031362.ES_cells	1261	Down	0.237607	0.999832
Asxl1_SRX3739259.Bone_Marrow_Cells	7622	Up	0.23765	0.999832
Ppara_SRX7647798.Brown_adipocytes	8159	Up	0.238018	0.999832
Ep300_SRX2775259.Th17_Cells	25	Up	0.238093	0.999832
Hdac3_SRX3284080.Dorsal_root_ganglia	15	Up	0.238139	0.999832
Ppara_SRX5142526.Liver	5026	Up	0.238239	0.999832
Smad2_SRX1080406.Embryoid_Bodies	4646	Up	0.238442	0.999832
Foxa1_SRX1824731.P19	9	Down	0.238443	0.999832
Irf8_DRX026000.Common_dendritic_cell_progenitor	9	Down	0.238443	0.999832
Relb_SRX122464.Dendritic_Cells	9	Down	0.238443	0.999832
Sox2_ERX1822879.EpiSC	376	Down	0.238511	0.999832
E2f1_SRX122391.Dendritic_Cells	16	Up	0.238628	0.999832
Drosha_SRX2415022.ES_cells	21	Down	0.238857	0.999832
Tbx21_SRX155111.Th1_Cells	25	Down	0.238869	0.999832
Nfe2l2_SRX1606412.C2C12	179	Up	0.239163	0.999832
Tbx21_SRX184330.Th1_Cells	202	Down	0.239204	0.999832
Trim28_SRX225200.Bone_Marrow_Cells	40	Down	0.239225	0.999832
Suz12_SRX121226.mESC_derived_neural_cells	1158	Down	0.23927	0.999832
Klf9_SRX2185051.Unclassified	1042	Up	0.239388	0.999832
Gata3_SRX092582.CD4._T_cells	14	Down	0.239481	0.999832
Hnf4a_SRX7815082.Unclassified	1864	Up	0.239555	0.999832
Kmt2b_SRX1602657.ES_cells	7189	Up	0.240114	0.999832
Setd1a_SRX3919472.Hematopoietic_Stem_Cells	83	Up	0.240154	0.999832
Hdac3_ERX2789785.ES_cells	54	Up	0.240386	0.999832
Mbd3_ERX1399941.ES_cells	176	Up	0.240693	0.999832
Lmx1b_SRX1898873.Embryonic_limb	14	Down	0.240739	0.999832
Cebpg_SRX1437952.MEF	392	Up	0.240835	0.999832
Suz12_SRX5027357.ES_cells	3108	Down	0.240869	0.999832
Bap1_SRX3341233.ES_cells	2490	Up	0.240894	0.999832
Stat5a_SRX094452.Liver	1891	Down	0.240904	0.999832
Stat1_SRX3469151.Natural_Killer_T.Cells	7381	Up	0.240916	0.999832
Med1_SRX1672016.Mammary_glands	61	Up	0.241814	0.999832
Stat5b_SRX3006599.Spleen	449	Down	0.241831	0.999832
Smarca4_SRX823823.ES_cells	37	Down	0.241904	0.999832
Klf6_SRX1632693.Oligodendrocytes	25	Up	0.241964	0.999832
Dnmt3a_SRX3242165.Cortex	6	Up	0.241999	0.999832
Mecp2_SRX2384335.Brain_cortex	6	Up	0.241999	0.999832
Mecp2_SRX968953.Cerebellar_Cortex	6	Up	0.241999	0.999832
Mecp2_SRX3242157.Cortex	6	Up	0.241999	0.999832
Nr3c1_SRX2900599.Macrophages	6	Up	0.241999	0.999832
Pou5f1_SRX5023737.ES_cells	6	Up	0.241999	0.999832
Cbx5_SRX3586941.ES_cells	125	Down	0.242022	0.999832
Irf3_SRX2991449.Macrophages	15	Up	0.242058	0.999832
Tet1_SRX2991405.ES_cells	1260	Up	0.24206	0.999832
Brd4_SRX3205281.Liver	9257	Up	0.242232	0.999832
Smc1a_SRX2440041.EpiSC	383	Up	0.242243	0.999832
Ssrp1_SRX6045656.Dermal_fibroblasts	9	Up	0.242392	0.999832
Max_ERX1167965.HPC.7	687	Down	0.242476	0.999832
Tet1_SRX5204018.Frontal_cortex	10	Up	0.242519	0.999832
Msl1_SRX368301.ES_cells	406	Up	0.242744	0.999832
T_SRX1980025.EpiSC	82	Up	0.242746	0.999832
Ep300_DRX028509.CD4._T_cells	11	Down	0.243112	0.999832
Arntl_SRX4416899.Liver	1129	Down	0.243114	0.999832
Ep300_SRX6078355.ES_cells	2014	Up	0.243203	0.999832
Rorc_SRX997767.Liver	582	Up	0.243203	0.999832
Irf4_SRX5086110.Th2_Cells	190	Up	0.243497	0.999832
Rarg_SRX087271.F9	82	Down	0.243836	0.999832
Tcf3_SRX3771850.Liver	161	Up	0.243951	0.999832
Spen_SRX2899188.Spermatocytes	19	Up	0.244003	0.999832
Gfi1_SRX1072347.Macrophages	377	Up	0.244088	0.999832
Tbl1x_SRX4923092.Embryonic_brains	3234	Up	0.244448	0.999832
Lmo2_SRX1035384.mESC_derived_haematopoietic_progenitor	139	Down	0.244573	0.999832
Runx1_SRX3200451.mESC_derived_haemogenic_endothelium	33	Up	0.244627	0.999832
Wdr5_SRX6765008.3T3_fibroblasts	687	Down	0.244894	0.999832
Trim28_SRX134774.B_cells	25	Down	0.245001	0.999832
Sox2_SRX4518382.Lung_squamous_cell_carcinoma	2798	Up	0.245255	0.999832
Spi1_SRX021436.mESC_derived_haematopoietic_progenitor	3405	Up	0.245308	0.999832
Jun_SRX3637461.Macrophages	1665	Up	0.245678	0.999832
Zic1_SRX1548134.mESC_derived_neural_cells	337	Up	0.245731	0.999832
Sin3a_SRX1267289.CD8._T_cells	1078	Up	0.245909	0.999832
Tbx5_SRX5846353.Cardiac_fibroblast	2494	Up	0.246113	0.999832
Spin1_SRX2704849.Myoblasts	8827	Up	0.246124	0.999832
Runx1_DRX165600.Unclassified	3793	Up	0.246161	0.999832
Ccnk_SRX3581832.MLL.AF9_leukemic_cell	151	Up	0.246235	0.999832
Pou3f1_SRX1410923.EpiSC	514	Down	0.246254	0.999832
Jarid2_SRX7175356.ES_cells	1778	Down	0.246449	0.999832
[truncated: 8,700 more rows]
[truncated: 1 more columns]
