# Supplementary material for: Maternal high fat diet induces circadian clock-independent endocrine alterations impacting the metabolism of the offspring
Source: iScience. 2024 Jun 21;27(7):110343. doi: 10.1016/j.isci.2024.110343 (PMC11263959; doi:10.1016/j.isci.2024.110343)
Supplement: Table S6. Results of the statistical analyses, related to Figures 1, 2, 3, and 6, and Supplementary Figures 1, 2,3, and 6 [file mmc7.xlsx]

## Sheet: Figure (1-6)
Figure panel	Statistical test		F (DFn, DFd); t(df)	P-value
Figure 1B	Unpaired t-test		t(10) = 2.985	P=0.0137
Figure 1C	Mixed linear model	Time	F (1.376, 9.538) = 269.7	P<0.0001
		Diet	F (1, 7) = 3.260	P=0.1140
		Time x Diet	F (15, 104) = 4.433	P<0.0001
Figure 1D (left)	RM Two-way ANOVA	Time	F (2.7992, 33.590) = 368.42	P<0.0001
		Diet	F (1, 12) = 22.014	P=0.0005
		Time x Diet	F (5, 60) = 3.8767	P=0.0041
Figure 1D (right)	Unpaired t-test		t(12) = 4.039	P=0.0016
Figure 1E (left)	RM Two-way ANOVA	Time	F (2.197, 35.16) = 203.0	P<0.0001
		Diet	F (1, 16) = 5.553	P=0.0315
		Time x Diet	F (5, 80) = 2.902	P=0.0185
Figure 1E (right)	Unpaired t-test		t(14) =1.883	P=0.081
Figure 2A (4 week)	Two-way RM ANOVA	Time	F (2.962, 17.77) = 10.15	P=0.0004
		Diet	F (1, 6) = 10.65	P=0.0172
		Time x Diet	F (47, 282) = 2.186	P<0.0001
Figure 2A (16 week)	Two-way RM ANOVA	Time	F (3.331, 19.99) = 15.76	P<0.0001
		Diet	F (1, 6) = 0.02490	P=0.8798
		Time x Diet	F (47, 282) = 1.171	P=0.2192
Figure 2B (4 week)	Two-way ANOVA	Time	F (1, 12) = 78.16	P<0.0001
		Diet	F (1, 12) = 10.95	P=0.0062
		Time x Diet	F (1, 12) = 10.53	P=0.0070
Figure 2B (16 week)	Two-way ANOVA	Time	F (1, 12) = 47.38	P<0.0001
		Diet	F (1, 12) = 0.02913	P=0.8673
		Time x Diet	F (1, 12) = 0.3714	P=0.5536
Figure 2C (4 week)	Two-way RM ANOVA	Time	F (3.278, 19.67) = 18.00	P<0.0001
		Diet	F (1, 6) = 1.306	P=0.2967
		Time x Diet	F (47, 282) = 0.8613	P=0.7270
Figure 2C (16 week)	Two-way RM ANOVA	Time	F (4.084, 24.50) = 20.51	P<0.0001
		Diet	F (1, 6) = 1.477	P=0.2700
		Time x Diet	F (47, 282) = 1.158	P=0.2350
Figure 2D (4 week)	Two-way ANOVA	Time	F (1, 12) = 130.8	P<0.0001
		Diet	F (1, 12) = 2.125	P=0.1706
		Time x Diet	F (1, 12) = 2.043	P=0.1784
Figure 2D (16 week)	Two-way ANOVA	Time	F (1, 12) = 35.52	P<0.0001
		Diet	F (1, 12) = 2.282	P=0.1567
		Time x Diet	F (1, 12) = 0.2953	P=0.5968
Figure 2E (4 week)	Two-way RM ANOVA	Time	F (4.529, 27.18) = 4.511	P=0.0049
		Diet	F (1, 6) = 0.03899	P=0.8500
		Time x Diet	F (47, 282) = 0.9672	P=0.5380
Figure 2E (16 week)	Two-way RM ANOVA	Time	F (3.949, 23.69) = 4.050	P=0.0124
		Diet	F (1, 6) = 0.4139	P=0.5438
		Time x Diet	F (47, 282) = 1.368	P=0.0658
Figure 2F (4 week)	Two-way ANOVA	Time	F (1, 12) = 82.39	P<0.0001
		Diet	F (1, 12) = 0.03274	P=0.8594
		Time x Diet	F (1, 12) = 0.03845	P=0.8478
Figure 2F (16 week)	Two-way ANOVA	Time	F (1, 12) = 39.78	P<0.0001
		Diet	F (1, 12) = 0.5953	P=0.4553
		Time x Diet	F (1, 12) = 0.3264	P=0.5783
Figure 3E	Pearson correlation		see sheet 'Fig 3E'
Figure 6F	Mixed linear model	Time	F (2.780, 76.45) = 1152	<0.0001
		Diet	F (3, 31) = 168.8	<0.0001
		Time x Diet	F (12, 110) = 34.80	<0.0001
Figure 6G (auc)	Two-way ANOVA	offspring	F (1, 27) = 68.49	P<0.0001
		maternal	F (1, 27) = 0.04191	P=0.8393
		Interaction	F (1, 27) = 2.505	P=0.1251
Figure 6G (ipgtt30)	Two-way ANOVA	offspring	F (1, 27) = 31.68	P<0.0001
		maternal	F (1, 27) = 1.616	P=0.2146
		Interaction	F (1, 27) = 4.728	P=0.0386
Figure 6G (ipgtt60)	Two-way ANOVA	offspring	F (1, 27) = 59.72	P<0.0001
		maternal	F (1, 27) = 0.003752	P=0.9516
		Interaction	F (1, 27) = 1.815	P=0.1891
Figure 6G (ipgtt120)	Two-way ANOVA	offspring	F (1, 27) = 37.96	P<0.0001
		maternal	F (1, 27) = 0.4482	P=0.5089
		Interaction	F (1, 27) = 0.0001727	P=0.9896

## Sheet: Supplementary Figure (1-6)
Figure panel	Statistical test		F (DFn, DFd); t(df)	P-value
Figure S1A 4week	Two-way ANOVA	Time	F (5, 36) = 23.27	P<0.0001
		Diet	F (1, 36) = 0.5312	P=0.4708
		Time x Diet	F (5, 36) = 1.219	P=0.3204
Figure S1A 16week	Two-way ANOVA	Time	F (5, 36) = 7.282	P<0.0001
		Diet	F (1, 36) = 3.644	P=0.0643
		Time x Diet	F (5, 36) = 0.1176	P=0.9877
Figure S1B TG	Two-way ANOVA	Time	F (5, 14) = 7.873	P=0.0010
		Diet	F (1, 14) = 1.286	P=0.2759
		Time x Diet	F (5, 14) = 1.605	P=0.2228
Figure S1B TC	Two-way ANOVA	Time	F (5, 24) = 0.4288	P=0.8240
		Diet	F (1, 24) = 6.676	P=0.0163
		Time x Diet	F (5, 24) = 0.3860	P=0.8534
Figure S1C (upper)	Unpaired t-test		t(24) = 0.8647	P=0.3958
Figure S1C (lower)	Unpaired t-test		t(34) = 2.843	P=0.0075
Figure S1D 4week (left)	Two-way RM ANOVA	Time	F (2.7579, 22.063) = 47.568	P<0.0001
		Diet	F (1, 8) = 1.7399	P=0.2237
		Time x Diet	F (5, 40) = 0.74779	P=0.5925
Figure S1D (right)	Unpaired t-test		t(8)=0.8627	P=0.4134
Figure S1E 16week (left)	Two-way RM ANOVA	Time	F (2.258, 44.25) = 225.1	<0.0001
		Diet	F (1, 20) = 0.4802	0.4963
		Time x Diet	F (5, 98) = 1.342	0.2532
Figure S1E 16week (right)	Unpaired t-test		t(19) = 0.2570	P=0.7999
Figure S2A glucose	Two-way ANOVA	Time	F (1, 35) = 1.242	P=0.2727
		Diet	F (1, 35) = 4.551	P=0.0400
		Time x Diet	F (1, 35) = 0.3920	P=0.5353
Figure S2A TC	Two-way ANOVA	Time	F (1, 35) = 2.334	P=0.1356
		Diet	F (1, 35) = 0.0003064	P=0.9861
		Time x Diet	F (1, 35) = 0.5552	P=0.4612
Figure S2A TG	Two-way ANOVA	Time	F (1, 39) = 56.89	P<0.0001
		Diet	F (1, 39) = 0.08058	P=0.7780
		Time x Diet	F (1, 39) = 0.3326	P=0.5675
Figure S2A LDL-C	Two-way ANOVA	Time	F (1, 41) = 5.403	P=0.0251
		Diet	F (1, 41) = 0.09412	P=0.7606
		Time x Diet	F (1, 41) = 2.833	P=0.0999
Figure S2A ALT	Two-way ANOVA	Time	F (1, 41) = 0.4551	P=0.5037
		Diet	F (1, 41) = 0.4551	P=0.5037
		Time x Diet	F (1, 41) = 1.271	P=0.2661
Figure S2A AST	Two-way ANOVA	Time	F (1, 38) = 0.1628	P=0.6889
		Diet	F (1, 38) = 0.1046	P=0.7482
		Time x Diet	F (1, 38) = 0.3313	P=0.5683
Figure S2A HDL-C	Two-way ANOVA	Time	F (1, 36) = 0.005555	P=0.9410
		Diet	F (1, 36) = 0.04999	P=0.8243
		Time x Diet	F (1, 36) = 3.944	P=0.0547
Figure S2A FFA	Two-way ANOVA	Time	F (1, 37) = 0.005867	P=0.9394
		Diet	F (1, 37) = 0.4364	P=0.5130
		Time x Diet	F (1, 37) = 0.7466	P=0.3931
Figure S2B glucose	Two-way ANOVA	Time	F (1, 36) = 1.502	P=0.2284
		Diet	F (1, 36) = 0.0003436	P=0.9853
		Time x Diet	F (1, 36) = 0.3445	P=0.5609
Figure S2B TC	Two-way ANOVA	Time	F (1, 36) = 1.610	P=0.2126
		Diet	F (1, 36) = 0.6265	P=0.4338
		Time x Diet	F (1, 36) = 0.6728	P=0.4175
Figure S2B TG	Two-way ANOVA	Time	F (1, 42) = 17.83	P=0.0001
		Diet	F (1, 42) = 0.007226	P=0.9327
		Time x Diet	F (1, 42) = 0.08762	P=0.7687
Figure S2B LDL-C	Two-way ANOVA	Time	F (1, 41) = 5.975	P=0.0189
		Diet	F (1, 41) = 0.07837	P=0.7809
		Time x Diet	F (1, 41) = 0.06897	P=0.7942
Figure S2B ALT	Two-way ANOVA	Time	F (1, 38) = 40.60	P<0.0001
		Diet	F (1, 38) = 0.7916	P=0.3792
		Time x Diet	F (1, 38) = 0.05770	P=0.8115
Figure S2B AST	Two-way ANOVA	Time	F (1, 35) = 0.9307	P=0.3413
		Diet	F (1, 35) = 1.926	P=0.1740
		Time x Diet	F (1, 35) = 3.727	P=0.0617
Figure S2B HDL-C	Two-way ANOVA	Time	F (1, 37) = 0.8621	P=0.3592
		Diet	F (1, 37) = 0.6582	P=0.4224
		Time x Diet	F (1, 37) = 4.605	P=0.0385
Figure S2B FFA	Two-way ANOVA	Time	F (1, 35) = 4.179	P=0.0485
		Diet	F (1, 35) = 0.7283	P=0.3992
		Time x Diet	F (1, 35) = 1.605	P=0.2136
Figure S3A (Simpson diversity)	Mann–Whitney U test	dams	U=63, z=3.1322214	P=0.001830725
		4w	U=175, z=2.3300207	P=0.020356522
		16w	U=252, z=0.7423075	P=0.464169994
Figure S3A (Shannon diversity)	Mann–Whitney U test	dams	U=74, z=2.7841968	P=0.005633616
		4w	U=252, z=0.7423075	P=0.464169994
		16w	U=199, z=1.8351491	P=0.068025292
Figure S6H 8W	Two-way ANOVA	offspring	F (1, 29) = 6.162	P=0.0191
		maternal	F (1, 29) = 1.527	P=0.2265
		Interaction	F (1, 29) = 3.133	P=0.0873
Figure S6H 16W	Two-way ANOVA	offspring	F (1, 28) = 59.29	P<0.0001
		maternal	F (1, 28) = 2.988	P=0.0949
		Interaction	F (1, 28) = 5.479	P=0.0266
Figure S6H 24W	Two-way ANOVA	offspring	F (1, 26) = 225.5	P<0.0001
		maternal	F (1, 26) = 7.784	P=0.0097
		Interaction	F (1, 26) = 9.795	P=0.0043
Figure S6H 32W	Two-way ANOVA	offspring	F (1, 28) = 328.0	P<0.0001
		maternal	F (1, 28) = 6.612	P=0.0157
		Interaction	F (1, 28) = 8.861	P=0.0060
		dams	U=261, z=3.1322214	P=0.001830725
		4w	U=401, z=2.3300207	P=0.020356522
		16w	U=324, z=0.7423075	P=0.464169994

## Sheet: Fig 3E (Correlation )
Pearson correlation
4 weeks
adjusted p-value (BH)
	ALT	AST	glu_serum	tc	tg	hdl	ldl	ffa
f_Ruminococcaceae.g__uncultured.s__uncultured_bacterium	0.855287	0.812995	0.357415	0.951586	0.000115086	0.872272	0.0114941	0.220028
f_Saccharimonadaceae.g__Candidatus_Saccharimonas.s__uncultured_bacterium	0.968572	0.812995	0.879641	0.951586	0.00277001	0.997225	0.0883381	0.220028
f_Ruminococcaceae.g__Incertae_Sedis.__	0.844446	0.80715	0.668546	0.951586	0.0011663	0.374159	0.0033891	0.220028
f_Ruminococcaceae.__.__	0.954827	0.994726	0.357415	0.998435	0.0630136	0.703268	0.02466	0.133396
f_Ruminococcaceae.g__Incertae_Sedis.s__uncultured_Clostridiales	0.954827	0.80715	0.620828	0.951586	0.00369511	0.997225	0.0612882	0.230067
f_UCG.010.g__UCG.010.s__uncultured_organism	0.8473	0.812995	0.0162551	0.951586	0.0845555	0.997225	0.469412	0.868666
f_Ruminococcaceae.g__uncultured.__	0.968572	0.994726	0.665018	0.951586	0.051723	0.997225	0.0323252	0.133396
f_Ruminococcaceae.g__Harryflintia.s__uncultured_bacterium	0.844446	0.387379	0.474474	0.951586	0.00589624	0.0762964	0.02466	0.230067
f_Ruminococcaceae.g__Negativibacillus.s__unidentified	0.844446	0.80715	0.194292	0.951586	0.298232	0.452375	0.332502	0.893793
f_Lachnospiraceae.g__ASF356.s__uncultured_bacterium	0.844446	0.80715	0.50817	0.998435	0.00119595	0.374159	0.0696455	0.220028
f_Butyricicoccaceae.g__UCG.009.__	0.954827	0.812995	0.357415	0.951586	0.0207135	0.0717349	0.0033891	0.133396
f_Oscillospiraceae.g__UCG.005.__	0.844446	0.80715	0.266086	0.951586	0.0207135	0.374159	0.240201	0.220028
correlation coefficient
	ALT	AST	glu_serum	tc	tg	hdl	ldl	ffa
f_Ruminococcaceae.g__uncultured.s__uncultured_bacterium	-0.114162	-0.131754	-0.300115	0.0795519	0.661394	-0.202118	-0.494419	-0.349486
f_Saccharimonadaceae.g__Candidatus_Saccharimonas.s__uncultured_bacterium	-0.0327043	-0.132143	-0.0380832	0.193161	0.546874	-0.0223818	-0.358257	-0.333385
f_Ruminococcaceae.g__Incertae_Sedis.__	-0.193589	-0.289389	-0.126707	0.127209	0.59109	-0.299614	-0.544754	-0.339993
f_Ruminococcaceae.__.__	-0.0527686	-0.00105162	-0.303067	-0.0182507	0.387726	-0.233262	-0.448758	-0.405089
f_Ruminococcaceae.g__Incertae_Sedis.s__uncultured_Clostridiales	-0.0648792	-0.202191	-0.150061	0.110487	0.530892	-0.180125	-0.39103	-0.311935
f_UCG.010.g__UCG.010.s__uncultured_organism	-0.122265	-0.141424	0.552886	-0.126932	-0.364213	-0.0686141	0.202717	-0.0680419
f_Ruminococcaceae.g__uncultured.__	-0.0138185	-0.0349436	-0.130333	0.120264	0.401845	-0.0862402	-0.430888	-0.409603
f_Ruminococcaceae.g__Harryflintia.s__uncultured_bacterium	-0.325911	-0.415232	-0.222702	0.0929698	0.509372	-0.465666	-0.45563	-0.315853
f_Ruminococcaceae.g__Negativibacillus.s__unidentified	0.179269	0.247024	-0.430184	-0.0579427	-0.253103	0.279887	0.246996	0.054462
f_Lachnospiraceae.g__ASF356.s__uncultured_bacterium	-0.216579	-0.267299	-0.211253	0.000324625	0.579491	-0.308688	-0.379629	-0.365924
f_Butyricicoccaceae.g__UCG.009.__	-0.0480466	-0.120867	-0.320165	-0.15424	0.451739	-0.495272	-0.547712	-0.426447
f_Oscillospiraceae.g__UCG.005.__	-0.201182	-0.203852	-0.379551	-0.106193	0.453911	-0.301259	-0.288928	-0.335714
16 weeks
adjusted p-value (BH)
	ALT	AST	glu_serum	tc	tg	hdl	ldl	ffa
f_Lachnospiraceae.g__Roseburia.__	0.786446	0.910318	0.975151	0.934574	0.0420332	0.944123	0.994549	0.747704
f_Ruminococcaceae.__.__	0.184972	0.910318	0.975151	0.969212	0.0420332	0.944123	0.687572	0.747704
f_Eggerthellaceae.g__Enterorhabdus.s__uncultured_bacterium	0.0178445	0.910318	0.971439	0.793084	0.554835	0.974553	0.664923	0.991066
f_Ruminococcaceae.g__Incertae_Sedis.s__uncultured_Clostridiales	0.923869	0.910318	0.980672	0.825636	0.000910188	0.944123	0.957283	0.703553
f_Eggerthellaceae.__.__	0.0178445	0.910318	0.971439	0.877008	0.262303	0.986108	0.590557	0.991066
f_Lachnospiraceae.g__Tuzzerella.s__uncultured_bacterium	0.0178445	0.910318	0.975151	0.798075	0.0365812	0.974553	0.234871	0.769701
correlation coefficient
	ALT	AST	glu_serum	tc	tg	hdl	ldl	ffa
f_Lachnospiraceae.g__Roseburia.__	0.0701443	0.118721	-0.0834384	-0.0238093	0.439008	0.0956784	0.00104797	0.303186
f_Ruminococcaceae.__.__	0.307633	0.102485	-0.0731624	-0.0108887	0.449489	-0.104024	-0.184474	0.309528
f_Eggerthellaceae.g__Enterorhabdus.s__uncultured_bacterium	-0.501142	-0.140022	-0.219682	0.103481	-0.185112	-0.0511754	0.211754	-0.0698998
f_Ruminococcaceae.g__Incertae_Sedis.s__uncultured_Clostridiales	0.0352733	0.0874336	0.0209505	0.0622192	0.596216	-0.192522	-0.0207071	0.333466
f_Eggerthellaceae.__.__	-0.526756	-0.133859	-0.204607	0.0446282	-0.282967	-0.00734358	0.241822	0.0355113
f_Lachnospiraceae.g__Tuzzerella.s__uncultured_bacterium	-0.50607	-0.16343	-0.0408287	-0.0899929	-0.469753	-0.0527443	0.4303	-0.290494

## Sheet: Figure 6F (posthoc test)
Holm-Šídák's multiple comparisons test	Mean Diff.	Below threshold?	Summary	Adjusted P Value
week 3
mCtr-oCtr vs. mCtr-oHFD	0	No	ns	>0.9999
mCtr-oCtr vs. mHFD-oCtr	-1.525	No	ns	0.2679
mCtr-oCtr vs. mHFD-oHFD	-1.525	No	ns	0.2679
mCtr-oHFD vs. mHFD-oCtr	-1.525	No	ns	0.2679
mCtr-oHFD vs. mHFD-oHFD	-1.525	No	ns	0.2679
mHFD-oCtr vs. mHFD-oHFD	0	No	ns	>0.9999
week 8
mCtr-oCtr vs. mCtr-oHFD	-2.985	No	ns	0.1455
mCtr-oCtr vs. mHFD-oCtr	-0.375	No	ns	0.6855
mCtr-oCtr vs. mHFD-oHFD	-0.875	No	ns	0.6189
mCtr-oHFD vs. mHFD-oCtr	2.61	No	ns	0.1737
mCtr-oHFD vs. mHFD-oHFD	2.11	No	ns	0.268
mHFD-oCtr vs. mHFD-oHFD	-0.5	No	ns	0.6855
week 16
mCtr-oCtr vs. mCtr-oHFD	-7.588	Yes	**	0.0013
mCtr-oCtr vs. mHFD-oCtr	-0.4625	No	ns	0.4464
mCtr-oCtr vs. mHFD-oHFD	-4.513	Yes	***	0.001
mCtr-oHFD vs. mHFD-oCtr	7.125	Yes	**	0.0014
mCtr-oHFD vs. mHFD-oHFD	3.075	No	ns	0.0948
mHFD-oCtr vs. mHFD-oHFD	-4.05	Yes	**	0.0014
week 24
mCtr-oCtr vs. mCtr-oHFD	-18.7	Yes	****	<0.0001
mCtr-oCtr vs. mHFD-oCtr	-0.35	No	ns	0.701
mCtr-oCtr vs. mHFD-oHFD	-12.6	Yes	****	<0.0001
mCtr-oHFD vs. mHFD-oCtr	18.35	Yes	****	<0.0001
mCtr-oHFD vs. mHFD-oHFD	6.1	Yes	*	0.0124
mHFD-oCtr vs. mHFD-oHFD	-12.25	Yes	****	<0.0001
week 32
mCtr-oCtr vs. mCtr-oHFD	-18.86	Yes	****	<0.0001
mCtr-oCtr vs. mHFD-oCtr	-0.3625	No	ns	0.6296
mCtr-oCtr vs. mHFD-oHFD	-13.9	Yes	****	<0.0001
mCtr-oHFD vs. mHFD-oCtr	18.5	Yes	****	<0.0001
mCtr-oHFD vs. mHFD-oHFD	4.963	Yes	*	0.0226
mHFD-oCtr vs. mHFD-oHFD	-13.54	Yes	****	<0.0001
Test details	Mean 1	Mean 2	Mean Diff.	SE of diff.	N1	N2	t	DF
week 3
mCtr-oCtr vs. mCtr-oHFD	8.375	8.375	0	0.7994	8	8	0	14
mCtr-oCtr vs. mHFD-oCtr	8.375	9.9	-1.525	0.7109	8	9	2.145	13.51
mCtr-oCtr vs. mHFD-oHFD	8.375	9.9	-1.525	0.7109	8	9	2.145	13.51
mCtr-oHFD vs. mHFD-oCtr	8.375	9.9	-1.525	0.7109	8	9	2.145	13.51
mCtr-oHFD vs. mHFD-oHFD	8.375	9.9	-1.525	0.7109	8	9	2.145	13.51
mHFD-oCtr vs. mHFD-oHFD	9.9	9.9	0	0.6096	9	9	0	16
week 8
mCtr-oCtr vs. mCtr-oHFD	23.44	26.42	-2.985	1.193	8	9	2.501	13.59
mCtr-oCtr vs. mHFD-oCtr	23.44	23.81	-0.375	0.826	8	8	0.454	13.01
mCtr-oCtr vs. mHFD-oHFD	23.44	24.31	-0.875	0.7624	8	8	1.148	11.22
mCtr-oHFD vs. mHFD-oCtr	26.42	23.81	2.61	1.112	9	8	2.348	11.66
mCtr-oHFD vs. mHFD-oHFD	26.42	24.31	2.11	1.065	9	8	1.981	10.28
mHFD-oCtr vs. mHFD-oHFD	23.81	24.31	-0.5	0.6267	8	8	0.7978	13.13
week 16
mCtr-oCtr vs. mCtr-oHFD	25.55	33.14	-7.588	1.26	8	8	6.024	8.416
mCtr-oCtr vs. mHFD-oCtr	25.55	26.01	-0.4625	0.5899	8	8	0.784	13.67
mCtr-oCtr vs. mHFD-oHFD	25.55	30.06	-4.513	0.8024	8	8	5.623	10.81
mCtr-oHFD vs. mHFD-oCtr	33.14	26.01	7.125	1.281	8	8	5.563	8.917
mCtr-oHFD vs. mHFD-oHFD	33.14	30.06	3.075	1.391	8	8	2.21	11.32
mHFD-oCtr vs. mHFD-oHFD	26.01	30.06	-4.05	0.8352	8	8	4.849	11.87
week 24
mCtr-oCtr vs. mCtr-oHFD	31.75	50.45	-18.7	1.685	8	8	11.1	10.2
mCtr-oCtr vs. mHFD-oCtr	31.75	32.1	-0.35	0.8902	8	8	0.3932	12.09
mCtr-oCtr vs. mHFD-oHFD	31.75	44.35	-12.6	1.266	8	6	9.949	9.733
mCtr-oHFD vs. mHFD-oCtr	50.45	32.1	18.35	1.589	8	8	11.55	8.446
mCtr-oHFD vs. mHFD-oHFD	50.45	44.35	6.1	1.826	8	6	3.34	11.51
mHFD-oCtr vs. mHFD-oHFD	32.1	44.35	-12.25	1.135	8	6	10.79	7.263
week 32
mCtr-oCtr vs. mCtr-oHFD	33.06	51.93	-18.86	1.451	8	8	13	7.456
mCtr-oCtr vs. mHFD-oCtr	33.06	33.43	-0.3625	0.726	8	8	0.4993	8.977
mCtr-oCtr vs. mHFD-oHFD	33.06	46.96	-13.9	0.8377	8	8	16.59	8.447
mCtr-oHFD vs. mHFD-oCtr	51.93	33.43	18.5	1.581	8	8	11.7	10.01
mCtr-oHFD vs. mHFD-oHFD	51.93	46.96	4.963	1.635	8	8	3.035	10.98
mHFD-oCtr vs. mHFD-oHFD	33.43	46.96	-13.54	1.047	8	8	12.93	13.65
